# Supplementary material for: The Membrane Proteome of Spores and Vegetative Cells of the Food-Borne Pathogen Bacillus cereus
Source: Int J Mol Sci. 2021 Nov 19;22(22):12475. doi: 10.3390/ijms222212475 (PMC8624511; doi:10.3390/ijms222212475)
Supplement: Supplementary file 1 [file ijms-22-12475-s001.zip]

Archive with 54 entries (52 files):
- ijms-1446819-supplementary/
- ijms-1446819-supplementary/Supplemental figures.pdf
- ijms-1446819-supplementary/Supplemental file S1/
- ijms-1446819-supplementary/Supplemental file S1/B202109145BF3C56A578D7D6DFD1FC81EE5DA773000E88BF.tab
- ijms-1446819-supplementary/Supplemental file S1/B202109146320BA52A5CE8FCD097CB85A53697A3500E8465.tab
- ijms-1446819-supplementary/Supplemental file S1/B202109146320BA52A5CE8FCD097CB85A53697A3500E87C8.tab
- ijms-1446819-supplementary/Supplemental file S1/B202109146320BA52A5CE8FCD097CB85A53697A3500E899M.tab
- ijms-1446819-supplementary/Supplemental file S1/B2021091492C7BAECDB1C5C413EE0E0348724B68200E87C5.tab
- ijms-1446819-supplementary/Supplemental file S1/B2021091492C7BAECDB1C5C413EE0E0348724B68200E897K.tab
- ijms-1446819-supplementary/Supplemental file S1/B20210914A084FC58F6BBA219896F365D15F2EB4400E5AEQ.tab
- ijms-1446819-supplementary/Supplemental file S1/B20210914A084FC58F6BBA219896F365D15F2EB4400E5CF5.tab
- ijms-1446819-supplementary/Supplemental file S1/B20210914A084FC58F6BBA219896F365D15F2EB4400E5DC9.tab
- ijms-1446819-supplementary/Supplemental file S1/B20210914F248CABF64506F29A91F8037F07B67D100EA5DW.tab
- ijms-1446819-supplementary/Supplemental file S1/B202109154ABAA9BC7178C81CEBC9459510EDDEA300EDD8J.tab
- ijms-1446819-supplementary/Supplemental file S1/B202109154ABAA9BC7178C81CEBC9459510EDDEA300EDDA9.tab
- ijms-1446819-supplementary/Supplemental file S1/B202109154ABAA9BC7178C81CEBC9459510EDDEA300EDDBX.tab
- ijms-1446819-supplementary/Supplemental file S1/B202109154ABAA9BC7178C81CEBC9459510EDDEA300EE191.tab
- ijms-1446819-supplementary/Supplemental file S1/B202109154ABAA9BC7178C81CEBC9459510EDDEA300EE22M.tab
- ijms-1446819-supplementary/Supplemental file S1/B202109154ABAA9BC7178C81CEBC9459510EDDEA300EE235.tab
- ijms-1446819-supplementary/Supplemental file S1/B202109154ABAA9BC7178C81CEBC9459510EDDEA300EE481.tab
- ijms-1446819-supplementary/Supplemental file S1/B202109154ABAA9BC7178C81CEBC9459510EDDEA300EE52P.tab
- ijms-1446819-supplementary/Supplemental file S1/B202109154ABAA9BC7178C81CEBC9459510EDDEA300EE603.tab
- ijms-1446819-supplementary/Supplemental file S1/B202109155BF3C56A578D7D6DFD1FC81EE5DA773000EC5D2.tab
- ijms-1446819-supplementary/Supplemental file S1/B202109155BF3C56A578D7D6DFD1FC81EE5DA773000EC6B8.tab
- ijms-1446819-supplementary/Supplemental file S1/B202109155BF3C56A578D7D6DFD1FC81EE5DA773000EC6CO.tab
- ijms-1446819-supplementary/Supplemental file S1/B202109156320BA52A5CE8FCD097CB85A53697A3500EC0BA.tab
- ijms-1446819-supplementary/Supplemental file S1/B202109156320BA52A5CE8FCD097CB85A53697A3500EC0DP.tab
- ijms-1446819-supplementary/Supplemental file S1/B202109156320BA52A5CE8FCD097CB85A53697A3500EC3FI.tab
- ijms-1446819-supplementary/Supplemental file S1/B202109156320BA52A5CE8FCD097CB85A53697A3500EC40P.tab
- ijms-1446819-supplementary/Supplemental file S1/B202109156320BA52A5CE8FCD097CB85A53697A3500EC7D5.tab
- ijms-1446819-supplementary/Supplemental file S1/B202109156320BA52A5CE8FCD097CB85A53697A3500EC894.tab
- ijms-1446819-supplementary/Supplemental file S1/B2021091592C7BAECDB1C5C413EE0E0348724B68200EC04X.tab
- ijms-1446819-supplementary/Supplemental file S1/B2021091592C7BAECDB1C5C413EE0E0348724B68200EC06Y.tab
- ijms-1446819-supplementary/Supplemental file S1/B2021091592C7BAECDB1C5C413EE0E0348724B68200EC09R.tab
- ijms-1446819-supplementary/Supplemental file S1/B2021091592C7BAECDB1C5C413EE0E0348724B68200EC0AX.tab
- ijms-1446819-supplementary/Supplemental file S1/B2021091592C7BAECDB1C5C413EE0E0348724B68200EC0BM.tab
- ijms-1446819-supplementary/Supplemental file S1/B2021091592C7BAECDB1C5C413EE0E0348724B68200EC492.tab
- ijms-1446819-supplementary/Supplemental file S1/B2021091592C7BAECDB1C5C413EE0E0348724B68200EC8CW.tab
- ijms-1446819-supplementary/Supplemental file S1/B2021091592C7BAECDB1C5C413EE0E0348724B68200EC98S.tab
- ijms-1446819-supplementary/Supplemental file S1/B2021091592C7BAECDB1C5C413EE0E0348724B68200EC9BK.tab
- ijms-1446819-supplementary/Supplemental file S1/B20210915A084FC58F6BBA219896F365D15F2EB4400E95D4.tab
- ijms-1446819-supplementary/Supplemental file S1/B20210915A084FC58F6BBA219896F365D15F2EB4400E960A.tab
- ijms-1446819-supplementary/Supplemental file S1/B20210915A084FC58F6BBA219896F365D15F2EB4400E961P.tab
- ijms-1446819-supplementary/Supplemental file S1/B20210915A084FC58F6BBA219896F365D15F2EB4400E9A06.tab
- ijms-1446819-supplementary/Supplemental file S1/B20210915A084FC58F6BBA219896F365D15F2EB4400E9C15.tab
- ijms-1446819-supplementary/Supplemental file S1/B20210915A084FC58F6BBA219896F365D15F2EB4400E9D5O.tab
- ijms-1446819-supplementary/Supplemental file S1/B20210915A084FC58F6BBA219896F365D15F2EB4400E9E17.tab
- ijms-1446819-supplementary/Supplemental file S1/B20210915F248CABF64506F29A91F8037F07B67D100EE3A7.tab
- ijms-1446819-supplementary/Supplemental file S1/B20210915F248CABF64506F29A91F8037F07B67D100EE3C1.tab
- ijms-1446819-supplementary/Supplemental file S1/B20210915F248CABF64506F29A91F8037F07B67D100EE4CF.tab
- ijms-1446819-supplementary/Supplemental file S1/B20210915F248CABF64506F29A91F8037F07B67D100EE4ES.tab
- ijms-1446819-supplementary/Supplemental file S1/B20210915F248CABF64506F29A91F8037F07B67D100EE6B9.tab
- ijms-1446819-supplementary/Supplemental file S1/B20210915F248CABF64506F29A91F8037F07B67D100EE78N.tab
- ijms-1446819-supplementary/Supplementary tables.xlsx
