# Supplementary material for: The Membrane Proteome of Spores and Vegetative Cells of the Food-Borne Pathogen Bacillus cereus
Source: Int J Mol Sci. 2021 Nov 19;22(22):12475. doi: 10.3390/ijms222212475 (PMC8624511; doi:10.3390/ijms222212475)
Supplement: Supplementary file 1 [file ijms-22-12475-s001.zip › ijms-1446819-supplementary/Supplemental file S1/B202109145BF3C56A578D7D6DFD1FC81EE5DA773000E88BF.tab]

Entry	Info			Status
A0A243DQJ0	E-value: 76E-147;	Score: 1,062;	Ident.: 100.0%		unreviewed
A0A1M6IBE1	E-value: 76E-147;	Score: 1,062;	Ident.: 100.0%		unreviewed
A0A243KII3	E-value: 76E-147;	Score: 1,062;	Ident.: 100.0%		unreviewed
A0A4P7U4I1	E-value: 76E-147;	Score: 1,062;	Ident.: 100.0%		unreviewed
C2T6H7	E-value: 76E-147;	Score: 1,062;	Ident.: 100.0%		unreviewed
A0A0D1NI16	E-value: 76E-147;	Score: 1,062;	Ident.: 100.0%		unreviewed
A0A5E9IQ59	E-value: 76E-147;	Score: 1,062;	Ident.: 100.0%		unreviewed
A0A229MP17	E-value: 76E-147;	Score: 1,062;	Ident.: 100.0%		unreviewed
J8N5P9	E-value: 76E-147;	Score: 1,062;	Ident.: 100.0%		unreviewed
A0A243M248	E-value: 76E-147;	Score: 1,062;	Ident.: 100.0%		unreviewed
J8IY09	E-value: 76E-147;	Score: 1,062;	Ident.: 100.0%		unreviewed
A0A7V7H5L5	E-value: 76E-147;	Score: 1,062;	Ident.: 100.0%		unreviewed
J8MDJ2	E-value: 76E-147;	Score: 1,062;	Ident.: 100.0%		unreviewed
A0A5B7VP21	E-value: 76E-147;	Score: 1,062;	Ident.: 100.0%		unreviewed
Q817V9	E-value: 76E-147;	Score: 1,062;	Ident.: 100.0%		unreviewed
C3E914	E-value: 76E-147;	Score: 1,062;	Ident.: 100.0%		unreviewed
A0A2C3G2Y1	E-value: 76E-147;	Score: 1,062;	Ident.: 100.0%		unreviewed
R8GSU2	E-value: 76E-147;	Score: 1,062;	Ident.: 100.0%		unreviewed
J8MKM5	E-value: 76E-147;	Score: 1,062;	Ident.: 100.0%		unreviewed
J8GXA6	E-value: 76E-147;	Score: 1,062;	Ident.: 100.0%		unreviewed
C3H6R3	E-value: 76E-147;	Score: 1,062;	Ident.: 100.0%		unreviewed
J8IRQ3	E-value: 76E-147;	Score: 1,062;	Ident.: 100.0%		unreviewed
A0A226R8V2	E-value: 76E-147;	Score: 1,062;	Ident.: 100.0%		unreviewed
C2UJD3	E-value: 76E-147;	Score: 1,062;	Ident.: 100.0%		unreviewed
J8L3D4	E-value: 76E-147;	Score: 1,062;	Ident.: 100.0%		unreviewed
A0A1Y0TLR5	E-value: 76E-147;	Score: 1,062;	Ident.: 100.0%		unreviewed
A0A0G8EUU8	E-value: 76E-147;	Score: 1,062;	Ident.: 100.0%		unreviewed
A0A2V4XKL2	E-value: 220E-147;	Score: 1,059;	Ident.: 99.5%		unreviewed
A0A7Z8S2L7	E-value: 220E-147;	Score: 1,059;	Ident.: 99.5%		unreviewed
A0A2S8W223	E-value: 220E-147;	Score: 1,059;	Ident.: 99.5%		unreviewed
A0A2A9HMA5	E-value: 220E-147;	Score: 1,059;	Ident.: 99.5%		unreviewed
J9BVS1	E-value: 220E-147;	Score: 1,059;	Ident.: 99.5%		unreviewed
C2RDR6	E-value: 220E-147;	Score: 1,059;	Ident.: 99.5%		unreviewed
D8GX38	E-value: 220E-147;	Score: 1,059;	Ident.: 99.5%		unreviewed
J8QHN3	E-value: 220E-147;	Score: 1,059;	Ident.: 99.5%		unreviewed
B7HE59	E-value: 220E-147;	Score: 1,059;	Ident.: 99.5%		unreviewed
M1QLC9	E-value: 220E-147;	Score: 1,059;	Ident.: 99.5%		unreviewed
A0A243D9Q3	E-value: 220E-147;	Score: 1,059;	Ident.: 99.5%		unreviewed
A0A6L7GZE7	E-value: 220E-147;	Score: 1,059;	Ident.: 99.5%		unreviewed
A0A6N2H8I9	E-value: 220E-147;	Score: 1,059;	Ident.: 99.5%		unreviewed
A0A1M7FWJ4	E-value: 220E-147;	Score: 1,059;	Ident.: 99.5%		unreviewed
A0A1I4F3J2	E-value: 220E-147;	Score: 1,059;	Ident.: 99.5%		unreviewed
A0A7U4F061	E-value: 220E-147;	Score: 1,059;	Ident.: 99.5%		unreviewed
R8TH11	E-value: 220E-147;	Score: 1,059;	Ident.: 99.5%		unreviewed
S3INF0	E-value: 220E-147;	Score: 1,059;	Ident.: 99.5%		unreviewed
A0A243FHN7	E-value: 220E-147;	Score: 1,059;	Ident.: 99.5%		unreviewed
A0A3D5TYM0	E-value: 220E-147;	Score: 1,059;	Ident.: 99.5%		unreviewed
A0A0J7BVH1	E-value: 220E-147;	Score: 1,059;	Ident.: 99.5%		unreviewed
A0A0P0PHJ3	E-value: 220E-147;	Score: 1,059;	Ident.: 99.5%		unreviewed
A0A5C5AC13	E-value: 220E-147;	Score: 1,059;	Ident.: 99.5%		unreviewed
A0A4P9EU75	E-value: 440E-147;	Score: 1,057;	Ident.: 99.5%		unreviewed
A0A6L5LNU3	E-value: 440E-147;	Score: 1,057;	Ident.: 99.5%		unreviewed
A0A5C5ANC1	E-value: 440E-147;	Score: 1,057;	Ident.: 99.5%		unreviewed
C3G8N2	E-value: 630E-147;	Score: 1,056;	Ident.: 99.1%		unreviewed
Q6HD99	E-value: 630E-147;	Score: 1,056;	Ident.: 99.1%		unreviewed
A0A242W814	E-value: 630E-147;	Score: 1,056;	Ident.: 99.1%		unreviewed
C3GPG4	E-value: 630E-147;	Score: 1,056;	Ident.: 99.1%		unreviewed
C2NNC2	E-value: 630E-147;	Score: 1,056;	Ident.: 99.1%		unreviewed
A0A6H9I3U8	E-value: 630E-147;	Score: 1,056;	Ident.: 99.1%		unreviewed
A0A158RJW0	E-value: 630E-147;	Score: 1,056;	Ident.: 99.1%		unreviewed
B7JQ12	E-value: 630E-147;	Score: 1,056;	Ident.: 99.1%		unreviewed
Q634B7	E-value: 630E-147;	Score: 1,056;	Ident.: 99.1%		unreviewed
C2VZD8	E-value: 630E-147;	Score: 1,056;	Ident.: 99.1%		unreviewed
A0A4Y7QVZ1	E-value: 630E-147;	Score: 1,056;	Ident.: 99.1%		unreviewed
A0A2B6BQW7	E-value: 630E-147;	Score: 1,056;	Ident.: 99.1%		unreviewed
A0RJ33	E-value: 630E-147;	Score: 1,056;	Ident.: 99.1%		unreviewed
A0A1T2PEC0	E-value: 630E-147;	Score: 1,056;	Ident.: 99.1%		unreviewed
B3ZNW4	E-value: 630E-147;	Score: 1,056;	Ident.: 99.1%		unreviewed
A0A243CN39	E-value: 630E-147;	Score: 1,056;	Ident.: 99.1%		unreviewed
A0A109G8Z0	E-value: 630E-147;	Score: 1,056;	Ident.: 99.1%		unreviewed
A0A0B5NEK2	E-value: 630E-147;	Score: 1,056;	Ident.: 99.1%		unreviewed
A0A6H9ZVT2	E-value: 890E-147;	Score: 1,055;	Ident.: 99.1%		unreviewed
A0A2S9Y542	E-value: 1.3E-144;	Score: 1,054;	Ident.: 99.1%		unreviewed
A0A0J7IMV2	E-value: 2.6E-144;	Score: 1,052;	Ident.: 99.1%		unreviewed
A0A2H2XBY4	E-value: 2.6E-144;	Score: 1,052;	Ident.: 98.6%		unreviewed
A0A154AX75	E-value: 3.6E-144;	Score: 1,051;	Ident.: 98.6%		unreviewed
A0A6I7XTG0	E-value: 3.6E-144;	Score: 1,051;	Ident.: 98.6%		unreviewed
A0A2S9HHQ2	E-value: 3.6E-144;	Score: 1,051;	Ident.: 98.6%		unreviewed
A0A2B4E280	E-value: 3.6E-144;	Score: 1,051;	Ident.: 98.6%		unreviewed
A0A1J9T643	E-value: 5.2E-144;	Score: 1,050;	Ident.: 98.6%		unreviewed
V5MG84	E-value: 5.2E-144;	Score: 1,050;	Ident.: 98.6%		unreviewed
A0A2G6QFT5	E-value: 5.2E-144;	Score: 1,050;	Ident.: 98.6%		unreviewed
A0A657VX20	E-value: 5.2E-144;	Score: 1,050;	Ident.: 98.6%		unreviewed
A0A0E1MFQ7	E-value: 5.2E-144;	Score: 1,050;	Ident.: 98.6%		unreviewed
A0A7X2AHA3	E-value: 10E-144;	Score: 1,048;	Ident.: 98.1%		unreviewed
A0A7U5ZXH7	E-value: 10E-144;	Score: 1,048;	Ident.: 98.1%		unreviewed
A0A2K8ZJJ0	E-value: 21E-144;	Score: 1,046;	Ident.: 97.2%		unreviewed
A0A3G5UES3	E-value: 41E-144;	Score: 1,044;	Ident.: 99.5%		unreviewed
A0A7V7Z4X8	E-value: 41E-144;	Score: 1,044;	Ident.: 99.5%		unreviewed
A0A679H2M6	E-value: 41E-144;	Score: 1,044;	Ident.: 99.5%		unreviewed
W8Y8Y9	E-value: 41E-144;	Score: 1,044;	Ident.: 99.5%		unreviewed
J8J3N4	E-value: 41E-144;	Score: 1,044;	Ident.: 99.5%		unreviewed
A0A1J9YQ87	E-value: 41E-144;	Score: 1,044;	Ident.: 99.5%		unreviewed
A0A6H1RXX2	E-value: 41E-144;	Score: 1,044;	Ident.: 99.5%		unreviewed
A0A135WU32	E-value: 41E-144;	Score: 1,044;	Ident.: 99.5%		unreviewed
A0A2N3NZ87	E-value: 41E-144;	Score: 1,044;	Ident.: 99.5%		unreviewed
A0A2N1K4M6	E-value: 41E-144;	Score: 1,044;	Ident.: 99.5%		unreviewed
B7HQI3	E-value: 41E-144;	Score: 1,044;	Ident.: 99.5%		unreviewed
A0A242ZHV2	E-value: 41E-144;	Score: 1,044;	Ident.: 99.5%		unreviewed
A0A023PBC8	E-value: 41E-144;	Score: 1,044;	Ident.: 99.5%		unreviewed
