# Supplementary material for: The Membrane Proteome of Spores and Vegetative Cells of the Food-Borne Pathogen Bacillus cereus
Source: Int J Mol Sci. 2021 Nov 19;22(22):12475. doi: 10.3390/ijms222212475 (PMC8624511; doi:10.3390/ijms222212475)
Supplement: Supplementary file 1 [file ijms-22-12475-s001.zip › ijms-1446819-supplementary/Supplemental file S1/B202109146320BA52A5CE8FCD097CB85A53697A3500E8465.tab]

Entry	Info			Status
A0A243DXZ3	E-value: 200E-96;	Score: 712;	Ident.: 100.0%		unreviewed
A0A1M6QNB4	E-value: 200E-96;	Score: 712;	Ident.: 100.0%		unreviewed
A0A0F6J1C3	E-value: 200E-96;	Score: 712;	Ident.: 100.0%		unreviewed
A0A6L3BB79	E-value: 200E-96;	Score: 712;	Ident.: 100.0%		unreviewed
A0A2S8VK41	E-value: 200E-96;	Score: 712;	Ident.: 100.0%		unreviewed
A0A4P7TUE2	E-value: 200E-96;	Score: 712;	Ident.: 100.0%		unreviewed
C2SV84	E-value: 200E-96;	Score: 712;	Ident.: 100.0%		unreviewed
A0A5E9IKX5	E-value: 200E-96;	Score: 712;	Ident.: 100.0%		unreviewed
A0A229M3E4	E-value: 200E-96;	Score: 712;	Ident.: 100.0%		unreviewed
J8KSQ9	E-value: 200E-96;	Score: 712;	Ident.: 100.0%		unreviewed
A0A243L7K3	E-value: 200E-96;	Score: 712;	Ident.: 100.0%		unreviewed
J8LIQ7	E-value: 200E-96;	Score: 712;	Ident.: 100.0%		unreviewed
A0A7V7H0K2	E-value: 200E-96;	Score: 712;	Ident.: 100.0%		unreviewed
Q81IY1	E-value: 200E-96;	Score: 712;	Ident.: 100.0%		unreviewed
A0A5B7VAM4	E-value: 200E-96;	Score: 712;	Ident.: 100.0%		unreviewed
M1Q2S8	E-value: 200E-96;	Score: 712;	Ident.: 100.0%		unreviewed
B7HJM6	E-value: 200E-96;	Score: 712;	Ident.: 100.0%		unreviewed
R8GHW3	E-value: 200E-96;	Score: 712;	Ident.: 100.0%		unreviewed
J8MI63	E-value: 200E-96;	Score: 712;	Ident.: 100.0%		unreviewed
J8HPF2	E-value: 200E-96;	Score: 712;	Ident.: 100.0%		unreviewed
N1LNX9	E-value: 200E-96;	Score: 712;	Ident.: 100.0%		unreviewed
A0A2G6Q931	E-value: 200E-96;	Score: 712;	Ident.: 100.0%		unreviewed
C2U889	E-value: 200E-96;	Score: 712;	Ident.: 100.0%		unreviewed
A0A164S0D1	E-value: 200E-96;	Score: 712;	Ident.: 100.0%		unreviewed
A0A1W6WGG4	E-value: 200E-96;	Score: 712;	Ident.: 100.0%		unreviewed
A0A1S9THT6	E-value: 290E-96;	Score: 711;	Ident.: 99.3%		unreviewed
A0A2B4FBF9	E-value: 410E-96;	Score: 710;	Ident.: 99.3%		unreviewed
R8GSV4	E-value: 820E-96;	Score: 708;	Ident.: 99.3%		unreviewed
A0A0D0Q626	E-value: 820E-96;	Score: 708;	Ident.: 99.3%		unreviewed
A0A2B4NB91	E-value: 820E-96;	Score: 708;	Ident.: 99.3%		unreviewed
A0A243JVS3	E-value: 820E-96;	Score: 708;	Ident.: 99.3%		unreviewed
A0A0D0R234	E-value: 820E-96;	Score: 708;	Ident.: 99.3%		unreviewed
R8DH88	E-value: 820E-96;	Score: 708;	Ident.: 99.3%		unreviewed
R8G2Z1	E-value: 820E-96;	Score: 708;	Ident.: 99.3%		unreviewed
A0A2A7I0E1	E-value: 820E-96;	Score: 708;	Ident.: 99.3%		unreviewed
A0A371UAH3	E-value: 820E-96;	Score: 708;	Ident.: 99.3%		unreviewed
R8FF88	E-value: 820E-96;	Score: 708;	Ident.: 99.3%		unreviewed
R8KP10	E-value: 820E-96;	Score: 708;	Ident.: 99.3%		unreviewed
A0A0K0Q6L7	E-value: 820E-96;	Score: 708;	Ident.: 99.3%		unreviewed
A0A221BQL7	E-value: 820E-96;	Score: 708;	Ident.: 99.3%		unreviewed
A0A2A8PRX7	E-value: 820E-96;	Score: 708;	Ident.: 99.3%		unreviewed
A0A2C0W9E6	E-value: 820E-96;	Score: 708;	Ident.: 99.3%		unreviewed
A0A243K953	E-value: 1.2E-93;	Score: 707;	Ident.: 99.3%		unreviewed
A0A2B8IU18	E-value: 1.2E-93;	Score: 707;	Ident.: 99.3%		unreviewed
A0A1D3QA13	E-value: 1.2E-93;	Score: 707;	Ident.: 99.3%		unreviewed
A0A1G4KRH5	E-value: 1.2E-93;	Score: 707;	Ident.: 98.6%		unreviewed
A0A1C3Z669	E-value: 1.2E-93;	Score: 707;	Ident.: 99.3%		unreviewed
A0A2C2A0M0	E-value: 1.7E-93;	Score: 706;	Ident.: 98.6%		unreviewed
C2MF32	E-value: 2.3E-93;	Score: 704;	Ident.: 99.3%		unreviewed
R8PTA1	E-value: 2.3E-93;	Score: 705;	Ident.: 98.6%		unreviewed
C2ZI56	E-value: 2.3E-93;	Score: 705;	Ident.: 98.6%		unreviewed
A0A1H4H9U1	E-value: 2.3E-93;	Score: 705;	Ident.: 98.6%		unreviewed
A0A2B1NXJ1	E-value: 2.3E-93;	Score: 705;	Ident.: 98.6%		unreviewed
R8I8U3	E-value: 2.3E-93;	Score: 705;	Ident.: 98.6%		unreviewed
A0A3G5UJA5	E-value: 3.3E-93;	Score: 704;	Ident.: 99.3%		unreviewed
A0A125PNW7	E-value: 3.3E-93;	Score: 704;	Ident.: 98.6%		unreviewed
A0A5K5IHN7	E-value: 3.3E-93;	Score: 704;	Ident.: 99.3%		unreviewed
A0A1H6CSL2	E-value: 3.3E-93;	Score: 704;	Ident.: 99.3%		unreviewed
A0A7V7L845	E-value: 3.3E-93;	Score: 704;	Ident.: 99.3%		unreviewed
A0A7Z8RY62	E-value: 3.3E-93;	Score: 704;	Ident.: 99.3%		unreviewed
A0A7V7YWD2	E-value: 3.3E-93;	Score: 704;	Ident.: 99.3%		unreviewed
A0A2A9HW88	E-value: 3.3E-93;	Score: 704;	Ident.: 99.3%		unreviewed
J9CQI8	E-value: 3.3E-93;	Score: 704;	Ident.: 99.3%		unreviewed
A0A7V7YMV7	E-value: 3.3E-93;	Score: 704;	Ident.: 99.3%		unreviewed
A0A6I0A2A0	E-value: 3.3E-93;	Score: 704;	Ident.: 99.3%		unreviewed
J8IL54	E-value: 3.3E-93;	Score: 704;	Ident.: 99.3%		unreviewed
A0A1J9YDD0	E-value: 3.3E-93;	Score: 704;	Ident.: 99.3%		unreviewed
A0A345X2G5	E-value: 3.3E-93;	Score: 704;	Ident.: 99.3%		unreviewed
A0A6I7XPY1	E-value: 3.3E-93;	Score: 704;	Ident.: 99.3%		unreviewed
K0FY29	E-value: 3.3E-93;	Score: 704;	Ident.: 99.3%		unreviewed
A0A2N1JT07	E-value: 3.3E-93;	Score: 704;	Ident.: 99.3%		unreviewed
B7HRU0	E-value: 3.3E-93;	Score: 704;	Ident.: 99.3%		unreviewed
A0A5C4ZYL1	E-value: 3.3E-93;	Score: 704;	Ident.: 99.3%		unreviewed
A0A4Y6F700	E-value: 3.3E-93;	Score: 704;	Ident.: 99.3%		unreviewed
J8PXG4	E-value: 3.3E-93;	Score: 704;	Ident.: 99.3%		unreviewed
A0A243DG57	E-value: 3.3E-93;	Score: 704;	Ident.: 99.3%		unreviewed
A0A0F5RJ79	E-value: 3.3E-93;	Score: 704;	Ident.: 99.3%		unreviewed
A0A1J9SYP0	E-value: 3.3E-93;	Score: 704;	Ident.: 99.3%		unreviewed
A0A347V3R8	E-value: 3.3E-93;	Score: 704;	Ident.: 99.3%		unreviewed
A0A7Z2CPD4	E-value: 3.3E-93;	Score: 704;	Ident.: 99.3%		unreviewed
A0A229MC95	E-value: 3.3E-93;	Score: 704;	Ident.: 99.3%		unreviewed
C2V660	E-value: 3.3E-93;	Score: 704;	Ident.: 99.3%		unreviewed
A0A2B8MRL2	E-value: 3.3E-93;	Score: 704;	Ident.: 98.6%		unreviewed
A0A2M9WYS2	E-value: 3.3E-93;	Score: 704;	Ident.: 99.3%		unreviewed
A0A7X2AEF3	E-value: 3.3E-93;	Score: 704;	Ident.: 99.3%		unreviewed
A0A2C1LUF3	E-value: 3.3E-93;	Score: 704;	Ident.: 99.3%		unreviewed
A0A2B8ZFY4	E-value: 3.3E-93;	Score: 704;	Ident.: 98.6%		unreviewed
A0A2A8NQ36	E-value: 3.3E-93;	Score: 704;	Ident.: 99.3%		unreviewed
A0A6N2H6L4	E-value: 3.3E-93;	Score: 704;	Ident.: 99.3%		unreviewed
J8G5A9	E-value: 3.3E-93;	Score: 704;	Ident.: 99.3%		unreviewed
C2WY05	E-value: 3.3E-93;	Score: 704;	Ident.: 99.3%		unreviewed
A0A242WWJ1	E-value: 3.3E-93;	Score: 704;	Ident.: 99.3%		unreviewed
B9J0I2	E-value: 3.3E-93;	Score: 704;	Ident.: 99.3%		unreviewed
Q73EZ7	E-value: 3.3E-93;	Score: 704;	Ident.: 99.3%		unreviewed
R8UN95	E-value: 3.3E-93;	Score: 704;	Ident.: 99.3%		unreviewed
C2RXT4	E-value: 3.3E-93;	Score: 704;	Ident.: 99.3%		unreviewed
S3I6X4	E-value: 3.3E-93;	Score: 704;	Ident.: 99.3%		unreviewed
A0A243FNB0	E-value: 3.3E-93;	Score: 704;	Ident.: 99.3%		unreviewed
A0A506PXT7	E-value: 3.3E-93;	Score: 704;	Ident.: 99.3%		unreviewed
A0A657VRQ7	E-value: 3.3E-93;	Score: 704;	Ident.: 99.3%		unreviewed
