# Supplementary material for: The Membrane Proteome of Spores and Vegetative Cells of the Food-Borne Pathogen Bacillus cereus
Source: Int J Mol Sci. 2021 Nov 19;22(22):12475. doi: 10.3390/ijms222212475 (PMC8624511; doi:10.3390/ijms222212475)
Supplement: Supplementary file 1 [file ijms-22-12475-s001.zip › ijms-1446819-supplementary/Supplemental file S1/B202109146320BA52A5CE8FCD097CB85A53697A3500E87C8.tab]

Entry	Info			Status
A0A1W2GT14	E-value: 0.0;	Score: 1,317;	Ident.: 100.0%		unreviewed
A0A243DNB4	E-value: 0.0;	Score: 1,317;	Ident.: 100.0%		unreviewed
A0A1M6HJ66	E-value: 0.0;	Score: 1,317;	Ident.: 100.0%		unreviewed
A0A243KXM4	E-value: 0.0;	Score: 1,317;	Ident.: 100.0%		unreviewed
A0A7V7Z2A1	E-value: 0.0;	Score: 1,317;	Ident.: 100.0%		unreviewed
A0A243P0P0	E-value: 0.0;	Score: 1,317;	Ident.: 100.0%		unreviewed
A0A679GW18	E-value: 0.0;	Score: 1,317;	Ident.: 100.0%		unreviewed
A0A243C965	E-value: 0.0;	Score: 1,317;	Ident.: 100.0%		unreviewed
A0A4P7TXY0	E-value: 0.0;	Score: 1,317;	Ident.: 100.0%		unreviewed
A0A0D1R3V0	E-value: 0.0;	Score: 1,317;	Ident.: 100.0%		unreviewed
A0A243F1B4	E-value: 0.0;	Score: 1,317;	Ident.: 100.0%		unreviewed
R8EQR1	E-value: 0.0;	Score: 1,317;	Ident.: 100.0%		unreviewed
A0A5E9IKD0	E-value: 0.0;	Score: 1,317;	Ident.: 100.0%		unreviewed
A0A229M5J6	E-value: 0.0;	Score: 1,317;	Ident.: 100.0%		unreviewed
A0A7Z8GUD7	E-value: 0.0;	Score: 1,317;	Ident.: 100.0%		unreviewed
J8NLH2	E-value: 0.0;	Score: 1,317;	Ident.: 100.0%		unreviewed
A0A243LDY6	E-value: 0.0;	Score: 1,317;	Ident.: 100.0%		unreviewed
J8M069	E-value: 0.0;	Score: 1,317;	Ident.: 100.0%		unreviewed
A0A7V7KYR1	E-value: 0.0;	Score: 1,317;	Ident.: 100.0%		unreviewed
J8LXB2	E-value: 0.0;	Score: 1,317;	Ident.: 100.0%		unreviewed
A0A5C1FBK3	E-value: 0.0;	Score: 1,317;	Ident.: 100.0%		unreviewed
A0A5B7VFI9	E-value: 0.0;	Score: 1,317;	Ident.: 100.0%		unreviewed
Q81FR7	E-value: 0.0;	Score: 1,317;	Ident.: 100.0%		unreviewed
B7HHQ5	E-value: 0.0;	Score: 1,317;	Ident.: 100.0%		unreviewed
R8MTX4	E-value: 0.0;	Score: 1,317;	Ident.: 100.0%		unreviewed
A0A243DEN6	E-value: 0.0;	Score: 1,317;	Ident.: 100.0%		unreviewed
R8H9V1	E-value: 0.0;	Score: 1,317;	Ident.: 100.0%		unreviewed
J8MXI2	E-value: 0.0;	Score: 1,317;	Ident.: 100.0%		unreviewed
A0A7Z2CRI2	E-value: 0.0;	Score: 1,317;	Ident.: 100.0%		unreviewed
A0A7Z1H2Z8	E-value: 0.0;	Score: 1,317;	Ident.: 99.7%		unreviewed
J8H835	E-value: 0.0;	Score: 1,317;	Ident.: 100.0%		unreviewed
N1LQZ4	E-value: 0.0;	Score: 1,317;	Ident.: 100.0%		unreviewed
A0A226QZD1	E-value: 0.0;	Score: 1,317;	Ident.: 100.0%		unreviewed
J8HMF3	E-value: 0.0;	Score: 1,317;	Ident.: 100.0%		unreviewed
A0A243JEL5	E-value: 0.0;	Score: 1,317;	Ident.: 100.0%		unreviewed
R8U918	E-value: 0.0;	Score: 1,317;	Ident.: 100.0%		unreviewed
J8LCY2	E-value: 0.0;	Score: 1,317;	Ident.: 100.0%		unreviewed
A0A0F6FVF9	E-value: 0.0;	Score: 1,317;	Ident.: 100.0%		unreviewed
A0A0G3E149	E-value: 0.0;	Score: 1,317;	Ident.: 100.0%		unreviewed
A0A0G8FA72	E-value: 0.0;	Score: 1,317;	Ident.: 100.0%		unreviewed
A0A7T8RI76	E-value: 0.0;	Score: 1,317;	Ident.: 100.0%		unreviewed
A0A6I7X8I5	E-value: 0.0;	Score: 1,314;	Ident.: 99.3%		unreviewed
A0A243GK30	E-value: 0.0;	Score: 1,314;	Ident.: 99.3%		unreviewed
A0A0S3BUN6	E-value: 0.0;	Score: 1,314;	Ident.: 99.3%		unreviewed
A0A2A8Y759	E-value: 0.0;	Score: 1,314;	Ident.: 99.3%		unreviewed
A0A2B0KWZ8	E-value: 0.0;	Score: 1,313;	Ident.: 99.7%		unreviewed
A0A6L3BKB3	E-value: 0.0;	Score: 1,312;	Ident.: 99.7%		unreviewed
A0A243G3I0	E-value: 0.0;	Score: 1,312;	Ident.: 99.7%		unreviewed
A0A2B0WAV6	E-value: 0.0;	Score: 1,311;	Ident.: 98.7%		unreviewed
A0A161T165	E-value: 0.0;	Score: 1,311;	Ident.: 98.7%		unreviewed
R8GJF9	E-value: 0.0;	Score: 1,310;	Ident.: 99.0%		unreviewed
A0A0D0PW53	E-value: 0.0;	Score: 1,310;	Ident.: 99.0%		unreviewed
A0A243K0H1	E-value: 0.0;	Score: 1,310;	Ident.: 99.0%		unreviewed
A0A0D0RFR8	E-value: 0.0;	Score: 1,310;	Ident.: 99.0%		unreviewed
R8DSF1	E-value: 0.0;	Score: 1,310;	Ident.: 99.0%		unreviewed
R8FSG1	E-value: 0.0;	Score: 1,310;	Ident.: 99.0%		unreviewed
A0A2C1MEF7	E-value: 0.0;	Score: 1,310;	Ident.: 99.0%		unreviewed
R8FQN7	E-value: 0.0;	Score: 1,310;	Ident.: 99.0%		unreviewed
R8KCK8	E-value: 0.0;	Score: 1,310;	Ident.: 99.0%		unreviewed
A0A0K0Q9X2	E-value: 0.0;	Score: 1,310;	Ident.: 99.0%		unreviewed
A0A2C3MQ88	E-value: 0.0;	Score: 1,310;	Ident.: 99.0%		unreviewed
A0A2B9HMI6	E-value: 0.0;	Score: 1,309;	Ident.: 99.7%		unreviewed
A0A1H6D5I5	E-value: 1.4E-180;	Score: 1,308;	Ident.: 99.3%		unreviewed
A0A6I0ACW0	E-value: 1.4E-180;	Score: 1,308;	Ident.: 99.3%		unreviewed
A0A2B4NRM1	E-value: 1.4E-180;	Score: 1,308;	Ident.: 98.7%		unreviewed
A0A6I0AQY1	E-value: 1.4E-180;	Score: 1,308;	Ident.: 98.3%		unreviewed
A0A6I0BP26	E-value: 1.4E-180;	Score: 1,308;	Ident.: 98.3%		unreviewed
A0A1D3N6D0	E-value: 1.4E-180;	Score: 1,308;	Ident.: 98.3%		unreviewed
A0A150DFE0	E-value: 1.4E-180;	Score: 1,308;	Ident.: 99.3%		unreviewed
A0A2B4BEM6	E-value: 1.4E-180;	Score: 1,308;	Ident.: 99.3%		unreviewed
A0A371UUX7	E-value: 1.4E-180;	Score: 1,308;	Ident.: 98.7%		unreviewed
A0A243EET2	E-value: 1.4E-180;	Score: 1,308;	Ident.: 99.3%		unreviewed
A0A1G4KVQ5	E-value: 1.4E-180;	Score: 1,308;	Ident.: 98.7%		unreviewed
A0A193CQV5	E-value: 2E-180;	Score: 1,307;	Ident.: 99.0%		unreviewed
A0A6L4W2I0	E-value: 2E-180;	Score: 1,307;	Ident.: 99.0%		unreviewed
W8Y0E2	E-value: 2E-180;	Score: 1,307;	Ident.: 98.7%		unreviewed
A0A6H1RN67	E-value: 2E-180;	Score: 1,307;	Ident.: 99.0%		unreviewed
A0A243IXA8	E-value: 2E-180;	Score: 1,307;	Ident.: 98.7%		unreviewed
A0A135X1L5	E-value: 2E-180;	Score: 1,307;	Ident.: 99.0%		unreviewed
A0A2N3NRM9	E-value: 2E-180;	Score: 1,307;	Ident.: 99.0%		unreviewed
A0A516QPB3	E-value: 2E-180;	Score: 1,307;	Ident.: 98.7%		unreviewed
A0A242YKR9	E-value: 2E-180;	Score: 1,307;	Ident.: 99.0%		unreviewed
A0A023P2N7	E-value: 2E-180;	Score: 1,307;	Ident.: 99.0%		unreviewed
A0A7X2E8V5	E-value: 2E-180;	Score: 1,307;	Ident.: 99.0%		unreviewed
A0A7D4CKS4	E-value: 2E-180;	Score: 1,307;	Ident.: 99.7%		unreviewed
G9QB50	E-value: 2E-180;	Score: 1,307;	Ident.: 99.0%		unreviewed
B5URW8	E-value: 2E-180;	Score: 1,307;	Ident.: 99.0%		unreviewed
A0A2A8LZG3	E-value: 2E-180;	Score: 1,307;	Ident.: 99.0%		unreviewed
A0A5K5IG28	E-value: 2.8E-180;	Score: 1,306;	Ident.: 99.0%		unreviewed
J8FKL5	E-value: 2.8E-180;	Score: 1,306;	Ident.: 97.0%		unreviewed
A0A2A7E7A2	E-value: 2.8E-180;	Score: 1,306;	Ident.: 99.0%		unreviewed
A0A345X5V8	E-value: 2.8E-180;	Score: 1,306;	Ident.: 99.0%		unreviewed
A0A242XMM6	E-value: 2.8E-180;	Score: 1,306;	Ident.: 99.0%		unreviewed
A0A2A8WSZ6	E-value: 2.8E-180;	Score: 1,306;	Ident.: 99.0%		unreviewed
A0A0M0MD16	E-value: 2.8E-180;	Score: 1,306;	Ident.: 99.0%		unreviewed
J8WWV3	E-value: 2.8E-180;	Score: 1,306;	Ident.: 97.0%		unreviewed
A0A556B7H8	E-value: 2.8E-180;	Score: 1,306;	Ident.: 98.6%		unreviewed
A0A2I0R960	E-value: 2.8E-180;	Score: 1,306;	Ident.: 99.0%		unreviewed
R8M012	E-value: 2.8E-180;	Score: 1,306;	Ident.: 99.0%		unreviewed
J7XF03	E-value: 2.8E-180;	Score: 1,306;	Ident.: 97.0%		unreviewed
