# Supplementary material for: The Membrane Proteome of Spores and Vegetative Cells of the Food-Borne Pathogen Bacillus cereus
Source: Int J Mol Sci. 2021 Nov 19;22(22):12475. doi: 10.3390/ijms222212475 (PMC8624511; doi:10.3390/ijms222212475)
Supplement: Supplementary file 1 [file ijms-22-12475-s001.zip › ijms-1446819-supplementary/Supplemental file S1/B202109146320BA52A5CE8FCD097CB85A53697A3500E899M.tab]

Entry	Info			Status
A0A243DPM6	E-value: 57E-132;	Score: 964;	Ident.: 100.0%		unreviewed
A0A1M6QCV0	E-value: 57E-132;	Score: 964;	Ident.: 100.0%		unreviewed
A0A6L3BJ09	E-value: 57E-132;	Score: 964;	Ident.: 100.0%		unreviewed
A0A243JZ54	E-value: 57E-132;	Score: 964;	Ident.: 100.0%		unreviewed
A0A7V7Z568	E-value: 57E-132;	Score: 964;	Ident.: 100.0%		unreviewed
A0A4P7U516	E-value: 57E-132;	Score: 964;	Ident.: 100.0%		unreviewed
A0A0D1RLM4	E-value: 57E-132;	Score: 964;	Ident.: 100.0%		unreviewed
A0A5E9IRD2	E-value: 57E-132;	Score: 964;	Ident.: 100.0%		unreviewed
J8N4F7	E-value: 57E-132;	Score: 964;	Ident.: 100.0%		unreviewed
A0A243M726	E-value: 57E-132;	Score: 964;	Ident.: 100.0%		unreviewed
A0A7V7H6K9	E-value: 57E-132;	Score: 964;	Ident.: 100.0%		unreviewed
Q817B6	E-value: 57E-132;	Score: 964;	Ident.: 100.0%		unreviewed
A0A5B7VMT6	E-value: 57E-132;	Score: 964;	Ident.: 100.0%		unreviewed
A0A243DBW4	E-value: 57E-132;	Score: 964;	Ident.: 100.0%		unreviewed
R8GQA0	E-value: 57E-132;	Score: 964;	Ident.: 100.0%		unreviewed
J8J3T1	E-value: 57E-132;	Score: 964;	Ident.: 100.0%		unreviewed
A0A7Z2HLM9	E-value: 57E-132;	Score: 964;	Ident.: 100.0%		unreviewed
J8I8C9	E-value: 57E-132;	Score: 964;	Ident.: 100.0%		unreviewed
R8TDN3	E-value: 57E-132;	Score: 964;	Ident.: 100.0%		unreviewed
J8L6R0	E-value: 57E-132;	Score: 964;	Ident.: 100.0%		unreviewed
A0A1Y0TSR7	E-value: 57E-132;	Score: 964;	Ident.: 100.0%		unreviewed
A0A0J7H6L6	E-value: 57E-132;	Score: 964;	Ident.: 100.0%		unreviewed
A0A6I5J5B0	E-value: 81E-132;	Score: 963;	Ident.: 99.5%		unreviewed
A0A7T8LR54	E-value: 160E-132;	Score: 961;	Ident.: 99.1%		unreviewed
J8MH06	E-value: 230E-132;	Score: 960;	Ident.: 99.5%		unreviewed
A0A1J9UZU4	E-value: 230E-132;	Score: 960;	Ident.: 99.5%		unreviewed
A0A3Q9HZJ7	E-value: 230E-132;	Score: 960;	Ident.: 99.5%		unreviewed
A0A2B4BI22	E-value: 470E-132;	Score: 958;	Ident.: 99.1%		unreviewed
A0A3D5TVL7	E-value: 470E-132;	Score: 958;	Ident.: 99.5%		unreviewed
A0A6I2EKN8	E-value: 660E-132;	Score: 957;	Ident.: 99.5%		unreviewed
A0A2B9TY99	E-value: 940E-132;	Score: 956;	Ident.: 99.5%		unreviewed
A0A2J9DJ57	E-value: 940E-132;	Score: 956;	Ident.: 99.5%		unreviewed
A0A4U3BZV0	E-value: 940E-132;	Score: 956;	Ident.: 99.1%		unreviewed
J8MEW5	E-value: 1.3E-129;	Score: 955;	Ident.: 99.1%		unreviewed
A0A6L3WLL3	E-value: 1.3E-129;	Score: 955;	Ident.: 98.6%		unreviewed
J8GXX5	E-value: 1.3E-129;	Score: 955;	Ident.: 99.1%		unreviewed
A0A226R8M0	E-value: 1.3E-129;	Score: 955;	Ident.: 99.1%		unreviewed
A0A386ZYW2	E-value: 1.3E-129;	Score: 955;	Ident.: 99.1%		unreviewed
A0A229MPE3	E-value: 2.6E-129;	Score: 953;	Ident.: 93.9%		unreviewed
A0A6M5HAY8	E-value: 2.6E-129;	Score: 953;	Ident.: 93.9%		unreviewed
B7H6Z7	E-value: 7E-129;	Score: 950;	Ident.: 100.0%		unreviewed
N1LS90	E-value: 7E-129;	Score: 950;	Ident.: 100.0%		unreviewed
A0A0F5RQ66	E-value: 22E-129;	Score: 947;	Ident.: 98.1%		unreviewed
A0A1D3QXS8	E-value: 22E-129;	Score: 947;	Ident.: 98.1%		unreviewed
A0A1W2GE63	E-value: 32E-129;	Score: 946;	Ident.: 97.6%		unreviewed
A0A193CYF4	E-value: 32E-129;	Score: 946;	Ident.: 97.6%		unreviewed
A0A243N2H3	E-value: 32E-129;	Score: 946;	Ident.: 97.2%		unreviewed
A0A243BZK2	E-value: 32E-129;	Score: 946;	Ident.: 97.6%		unreviewed
A0A6L4WCR1	E-value: 32E-129;	Score: 946;	Ident.: 97.6%		unreviewed
A0A6H1RYG0	E-value: 32E-129;	Score: 946;	Ident.: 97.6%		unreviewed
R8ECL9	E-value: 32E-129;	Score: 946;	Ident.: 97.6%		unreviewed
A0A243EW03	E-value: 32E-129;	Score: 946;	Ident.: 97.6%		unreviewed
A0A7Z8H0L4	E-value: 32E-129;	Score: 946;	Ident.: 97.6%		unreviewed
A0A135WTT3	E-value: 32E-129;	Score: 946;	Ident.: 97.6%		unreviewed
A0A2N3NYV1	E-value: 32E-129;	Score: 946;	Ident.: 97.6%		unreviewed
A0A5C1FKR7	E-value: 32E-129;	Score: 946;	Ident.: 97.6%		unreviewed
A0A242ZIE6	E-value: 32E-129;	Score: 946;	Ident.: 97.6%		unreviewed
A0A023PD24	E-value: 32E-129;	Score: 946;	Ident.: 97.6%		unreviewed
R8L8F1	E-value: 32E-129;	Score: 946;	Ident.: 97.6%		unreviewed
A0A7X2DVM4	E-value: 32E-129;	Score: 946;	Ident.: 97.2%		unreviewed
A0A7X2E5P5	E-value: 32E-129;	Score: 946;	Ident.: 97.6%		unreviewed
G9Q0P0	E-value: 32E-129;	Score: 946;	Ident.: 97.6%		unreviewed
A0A243J7W6	E-value: 32E-129;	Score: 946;	Ident.: 97.6%		unreviewed
A0A3D1QG82	E-value: 32E-129;	Score: 946;	Ident.: 97.6%		unreviewed
A0A2C4HSC4	E-value: 32E-129;	Score: 946;	Ident.: 97.2%		unreviewed
A0A0F6FZ40	E-value: 32E-129;	Score: 946;	Ident.: 97.6%		unreviewed
A0A150BJN3	E-value: 32E-129;	Score: 946;	Ident.: 97.6%		unreviewed
A0A2B0WJQ4	E-value: 32E-129;	Score: 946;	Ident.: 97.6%		unreviewed
A0A243FYR6	E-value: 32E-129;	Score: 946;	Ident.: 97.6%		unreviewed
A0A3G5UH34	E-value: 45E-129;	Score: 945;	Ident.: 98.1%		unreviewed
A0A242W6L1	E-value: 45E-129;	Score: 945;	Ident.: 98.1%		unreviewed
A0A4S4HX01	E-value: 45E-129;	Score: 945;	Ident.: 98.1%		unreviewed
A0A7V8CJV2	E-value: 45E-129;	Score: 945;	Ident.: 98.1%		unreviewed
A0A154AWQ2	E-value: 45E-129;	Score: 945;	Ident.: 98.1%		unreviewed
J8GA88	E-value: 45E-129;	Score: 945;	Ident.: 98.1%		unreviewed
A0A6H9IK07	E-value: 45E-129;	Score: 945;	Ident.: 98.1%		unreviewed
A0A2S9Y5F7	E-value: 45E-129;	Score: 945;	Ident.: 98.1%		unreviewed
A0A4Y7QV86	E-value: 45E-129;	Score: 945;	Ident.: 98.1%		unreviewed
A0A6L7GYJ6	E-value: 45E-129;	Score: 945;	Ident.: 98.1%		unreviewed
A0A6M8DB92	E-value: 45E-129;	Score: 945;	Ident.: 98.1%		unreviewed
A0A6I2AR55	E-value: 45E-129;	Score: 945;	Ident.: 98.1%		unreviewed
J8DPW6	E-value: 45E-129;	Score: 945;	Ident.: 98.1%		unreviewed
A0A657VSX7	E-value: 45E-129;	Score: 945;	Ident.: 98.1%		unreviewed
A0A243CQ06	E-value: 45E-129;	Score: 945;	Ident.: 98.1%		unreviewed
A0A1J9Y9X8	E-value: 45E-129;	Score: 945;	Ident.: 98.1%		unreviewed
A0A4Y1WA00	E-value: 45E-129;	Score: 945;	Ident.: 98.1%		unreviewed
A0A0J1HW95	E-value: 45E-129;	Score: 945;	Ident.: 98.1%		unreviewed
A0A0B5X791	E-value: 45E-129;	Score: 945;	Ident.: 98.1%		unreviewed
A0A0J7B454	E-value: 45E-129;	Score: 945;	Ident.: 98.1%		unreviewed
A0A2B0Y2R1	E-value: 64E-129;	Score: 944;	Ident.: 98.1%		unreviewed
A0A243AVF1	E-value: 64E-129;	Score: 944;	Ident.: 97.6%		unreviewed
A0A0P8Z017	E-value: 64E-129;	Score: 944;	Ident.: 96.7%		unreviewed
A0A2N0YMH6	E-value: 64E-129;	Score: 944;	Ident.: 97.6%		unreviewed
A0A2G6QE58	E-value: 64E-129;	Score: 944;	Ident.: 97.6%		unreviewed
A0A6L3C2G1	E-value: 64E-129;	Score: 944;	Ident.: 96.7%		unreviewed
A0A506QE04	E-value: 64E-129;	Score: 944;	Ident.: 97.2%		unreviewed
A0A2B6HQZ2	E-value: 64E-129;	Score: 944;	Ident.: 96.7%		unreviewed
A0A7V7I261	E-value: 90E-129;	Score: 943;	Ident.: 96.7%		unreviewed
A0A6I7Y588	E-value: 90E-129;	Score: 943;	Ident.: 97.6%		unreviewed
A0A2B2MCB2	E-value: 90E-129;	Score: 943;	Ident.: 96.2%		unreviewed
