# Supplementary material for: The Membrane Proteome of Spores and Vegetative Cells of the Food-Borne Pathogen Bacillus cereus
Source: Int J Mol Sci. 2021 Nov 19;22(22):12475. doi: 10.3390/ijms222212475 (PMC8624511; doi:10.3390/ijms222212475)
Supplement: Supplementary file 1 [file ijms-22-12475-s001.zip › ijms-1446819-supplementary/Supplemental file S1/B2021091492C7BAECDB1C5C413EE0E0348724B68200E87C5.tab]

Entry	Info			Status
A0A1W2GCD4	E-value: 370E-126;	Score: 915;	Ident.: 99.5%		unreviewed
A0A243DRK3	E-value: 370E-126;	Score: 915;	Ident.: 100.0%		unreviewed
A0A1M6PRU9	E-value: 370E-126;	Score: 915;	Ident.: 100.0%		unreviewed
A0A6L3BF03	E-value: 370E-126;	Score: 915;	Ident.: 100.0%		unreviewed
A0A243KZ34	E-value: 370E-126;	Score: 915;	Ident.: 100.0%		unreviewed
A0A2H3Q7Y5	E-value: 370E-126;	Score: 915;	Ident.: 99.5%		unreviewed
A0A243LF32	E-value: 370E-126;	Score: 915;	Ident.: 99.5%		unreviewed
A0A7V7YWE9	E-value: 370E-126;	Score: 915;	Ident.: 100.0%		unreviewed
A0A243CKK9	E-value: 370E-126;	Score: 915;	Ident.: 99.5%		unreviewed
A0A4P7U559	E-value: 370E-126;	Score: 915;	Ident.: 100.0%		unreviewed
C2T7Y9	E-value: 370E-126;	Score: 915;	Ident.: 100.0%		unreviewed
A0A0D1NY91	E-value: 370E-126;	Score: 915;	Ident.: 100.0%		unreviewed
A0A243EMI5	E-value: 370E-126;	Score: 915;	Ident.: 99.5%		unreviewed
A0A5E9INU9	E-value: 370E-126;	Score: 915;	Ident.: 100.0%		unreviewed
A0A229M5Z6	E-value: 370E-126;	Score: 915;	Ident.: 100.0%		unreviewed
C2RF88	E-value: 370E-126;	Score: 915;	Ident.: 100.0%		unreviewed
J8MKT5	E-value: 370E-126;	Score: 915;	Ident.: 100.0%		unreviewed
A0A243L8R0	E-value: 370E-126;	Score: 915;	Ident.: 100.0%		unreviewed
J8LMV5	E-value: 370E-126;	Score: 915;	Ident.: 100.0%		unreviewed
A0A7V7H5N0	E-value: 370E-126;	Score: 915;	Ident.: 100.0%		unreviewed
A0A5B7VNZ7	E-value: 370E-126;	Score: 915;	Ident.: 100.0%		unreviewed
Q816A5	E-value: 370E-126;	Score: 915;	Ident.: 100.0%		unreviewed
B7HCZ0	E-value: 370E-126;	Score: 915;	Ident.: 100.0%		unreviewed
C3EAH9	E-value: 370E-126;	Score: 915;	Ident.: 100.0%		unreviewed
A0A243DJI0	E-value: 370E-126;	Score: 915;	Ident.: 100.0%		unreviewed
R8GV58	E-value: 370E-126;	Score: 915;	Ident.: 100.0%		unreviewed
J8LYZ5	E-value: 370E-126;	Score: 915;	Ident.: 100.0%		unreviewed
A0A7Z2CXU5	E-value: 370E-126;	Score: 915;	Ident.: 100.0%		unreviewed
C2XIP7	E-value: 370E-126;	Score: 915;	Ident.: 99.5%		unreviewed
A0A7W7TR68	E-value: 370E-126;	Score: 915;	Ident.: 99.5%		unreviewed
J8I2S2	E-value: 370E-126;	Score: 915;	Ident.: 100.0%		unreviewed
A0A243J3S5	E-value: 370E-126;	Score: 915;	Ident.: 99.5%		unreviewed
C2UL20	E-value: 370E-126;	Score: 915;	Ident.: 100.0%		unreviewed
B7IMZ1	E-value: 370E-126;	Score: 915;	Ident.: 99.5%		unreviewed
J8L5I1	E-value: 370E-126;	Score: 915;	Ident.: 100.0%		unreviewed
A0A1Y0TQ50	E-value: 370E-126;	Score: 915;	Ident.: 100.0%		unreviewed
A0A1S7FCY2	E-value: 370E-126;	Score: 915;	Ident.: 99.5%		unreviewed
A0A0J6MVU7	E-value: 370E-126;	Score: 915;	Ident.: 100.0%		unreviewed
A0A150CR67	E-value: 370E-126;	Score: 915;	Ident.: 99.5%		unreviewed
A0A5C1FLQ1	E-value: 1.1E-123;	Score: 912;	Ident.: 99.0%		unreviewed
A0A193CZ48	E-value: 1.5E-123;	Score: 911;	Ident.: 99.0%		unreviewed
A0A243MUS7	E-value: 1.5E-123;	Score: 911;	Ident.: 99.0%		unreviewed
A0A679GQV2	E-value: 1.5E-123;	Score: 911;	Ident.: 99.0%		unreviewed
A0A7V7YPF7	E-value: 1.5E-123;	Score: 911;	Ident.: 99.0%		unreviewed
A0A6L4W328	E-value: 1.5E-123;	Score: 911;	Ident.: 99.0%		unreviewed
W8YAM8	E-value: 1.5E-123;	Score: 911;	Ident.: 99.0%		unreviewed
A0A1J9ZHH6	E-value: 1.5E-123;	Score: 911;	Ident.: 99.0%		unreviewed
A0A6H1RWI6	E-value: 1.5E-123;	Score: 911;	Ident.: 99.0%		unreviewed
A0A243IN04	E-value: 1.5E-123;	Score: 911;	Ident.: 99.0%		unreviewed
R8EAF8	E-value: 1.5E-123;	Score: 911;	Ident.: 99.0%		unreviewed
A0A135WNX5	E-value: 1.5E-123;	Score: 911;	Ident.: 99.0%		unreviewed
A0A2N3NS50	E-value: 1.5E-123;	Score: 911;	Ident.: 99.0%		unreviewed
A0A516QYF2	E-value: 1.5E-123;	Score: 911;	Ident.: 99.0%		unreviewed
C2WUP3	E-value: 1.5E-123;	Score: 911;	Ident.: 99.0%		unreviewed
A0A242YT11	E-value: 1.5E-123;	Score: 911;	Ident.: 99.0%		unreviewed
Q3ERB6	E-value: 1.5E-123;	Score: 911;	Ident.: 99.0%		unreviewed
A0A023PC07	E-value: 1.5E-123;	Score: 911;	Ident.: 99.0%		unreviewed
C2P5S0	E-value: 1.5E-123;	Score: 911;	Ident.: 99.0%		unreviewed
A0A0F5RPI4	E-value: 1.5E-123;	Score: 911;	Ident.: 99.0%		unreviewed
A0A7V7IGN6	E-value: 1.5E-123;	Score: 911;	Ident.: 99.0%		unreviewed
A0A369CVX3	E-value: 1.5E-123;	Score: 911;	Ident.: 99.0%		unreviewed
A0A1S9YPH7	E-value: 1.5E-123;	Score: 911;	Ident.: 99.5%		unreviewed
A0A800PQX6	E-value: 1.5E-123;	Score: 911;	Ident.: 99.0%		unreviewed
A0A7X2ECL7	E-value: 1.5E-123;	Score: 911;	Ident.: 99.0%		unreviewed
Q72YB8	E-value: 1.5E-123;	Score: 911;	Ident.: 99.0%		unreviewed
G9QDA2	E-value: 1.5E-123;	Score: 911;	Ident.: 99.0%		unreviewed
A0A242XZM4	E-value: 1.5E-123;	Score: 911;	Ident.: 99.0%		unreviewed
B5UPE9	E-value: 1.5E-123;	Score: 911;	Ident.: 99.0%		unreviewed
A0A3D1QKJ7	E-value: 1.5E-123;	Score: 911;	Ident.: 99.0%		unreviewed
A0A4E7QAY5	E-value: 1.5E-123;	Score: 911;	Ident.: 99.0%		unreviewed
A0A2A8MA02	E-value: 1.5E-123;	Score: 911;	Ident.: 99.0%		unreviewed
A0A0J7DTH3	E-value: 1.5E-123;	Score: 911;	Ident.: 99.0%		unreviewed
A0A7X2DIJ9	E-value: 1.5E-123;	Score: 911;	Ident.: 99.0%		unreviewed
A0A3G5UGA3	E-value: 2.1E-123;	Score: 910;	Ident.: 99.5%		unreviewed
A0A0F6J1X8	E-value: 2.1E-123;	Score: 910;	Ident.: 99.5%		unreviewed
A0A2S8VWR9	E-value: 2.1E-123;	Score: 910;	Ident.: 99.5%		unreviewed
R8C416	E-value: 2.1E-123;	Score: 910;	Ident.: 99.0%		unreviewed
J7W570	E-value: 2.1E-123;	Score: 910;	Ident.: 99.0%		unreviewed
A0A243A6A2	E-value: 2.1E-123;	Score: 910;	Ident.: 99.5%		unreviewed
A0A243AKL8	E-value: 2.1E-123;	Score: 910;	Ident.: 99.0%		unreviewed
R8J165	E-value: 2.1E-123;	Score: 910;	Ident.: 99.0%		unreviewed
B7HUV7	E-value: 2.1E-123;	Score: 910;	Ident.: 99.5%		unreviewed
J3ZW22	E-value: 2.1E-123;	Score: 910;	Ident.: 99.0%		unreviewed
J8MIX9	E-value: 2.1E-123;	Score: 910;	Ident.: 99.0%		unreviewed
M1PST5	E-value: 2.1E-123;	Score: 910;	Ident.: 99.5%		unreviewed
C3DS96	E-value: 2.1E-123;	Score: 910;	Ident.: 99.0%		unreviewed
R8XQ79	E-value: 2.1E-123;	Score: 910;	Ident.: 99.0%		unreviewed
V5MKA0	E-value: 2.1E-123;	Score: 910;	Ident.: 99.5%		unreviewed
A0A5M9GMI5	E-value: 2.1E-123;	Score: 910;	Ident.: 99.5%		unreviewed
A0A229MCP7	E-value: 2.1E-123;	Score: 910;	Ident.: 99.5%		unreviewed
A0A3S0ZIL0	E-value: 2.1E-123;	Score: 910;	Ident.: 99.0%		unreviewed
A0A2B9FAL4	E-value: 2.1E-123;	Score: 910;	Ident.: 99.0%		unreviewed
A0A160HI75	E-value: 2.1E-123;	Score: 910;	Ident.: 99.5%		unreviewed
A0A7X2EKK7	E-value: 2.1E-123;	Score: 910;	Ident.: 99.5%		unreviewed
J8GJY9	E-value: 2.1E-123;	Score: 910;	Ident.: 99.0%		unreviewed
C3H873	E-value: 2.1E-123;	Score: 910;	Ident.: 99.0%		unreviewed
A0A226R2W2	E-value: 2.1E-123;	Score: 910;	Ident.: 99.0%		unreviewed
C2SAX0	E-value: 2.1E-123;	Score: 910;	Ident.: 99.5%		unreviewed
R8RE13	E-value: 2.1E-123;	Score: 910;	Ident.: 99.0%		unreviewed
A0A6H9KGB4	E-value: 2.1E-123;	Score: 910;	Ident.: 99.0%		unreviewed
