# Supplementary material for: The Membrane Proteome of Spores and Vegetative Cells of the Food-Borne Pathogen Bacillus cereus
Source: Int J Mol Sci. 2021 Nov 19;22(22):12475. doi: 10.3390/ijms222212475 (PMC8624511; doi:10.3390/ijms222212475)
Supplement: Supplementary file 1 [file ijms-22-12475-s001.zip › ijms-1446819-supplementary/Supplemental file S1/B2021091492C7BAECDB1C5C413EE0E0348724B68200E897K.tab]

Entry	Info			Status
A0A1M6QN49	E-value: 30E-114;	Score: 838;	Ident.: 100.0%		unreviewed
A0A4P7TUU8	E-value: 30E-114;	Score: 838;	Ident.: 100.0%		unreviewed
J8KY72	E-value: 30E-114;	Score: 838;	Ident.: 100.0%		unreviewed
A0A7V7H0M5	E-value: 30E-114;	Score: 838;	Ident.: 100.0%		unreviewed
A0A5B7VAK0	E-value: 30E-114;	Score: 838;	Ident.: 100.0%		unreviewed
Q81IY8	E-value: 30E-114;	Score: 838;	Ident.: 100.0%		unreviewed
R8GGV8	E-value: 30E-114;	Score: 838;	Ident.: 100.0%		unreviewed
J8N3P5	E-value: 30E-114;	Score: 838;	Ident.: 100.0%		unreviewed
J8H1I2	E-value: 30E-114;	Score: 838;	Ident.: 100.0%		unreviewed
A0A164S0J3	E-value: 30E-114;	Score: 838;	Ident.: 100.0%		unreviewed
A0A3Q9HTA5	E-value: 30E-114;	Score: 838;	Ident.: 100.0%		unreviewed
A0A3G5UHZ3	E-value: 250E-114;	Score: 832;	Ident.: 99.4%		unreviewed
A0A243DY38	E-value: 250E-114;	Score: 832;	Ident.: 99.4%		unreviewed
A0A7Z8S1L1	E-value: 250E-114;	Score: 832;	Ident.: 99.4%		unreviewed
J8FQZ2	E-value: 250E-114;	Score: 832;	Ident.: 99.4%		unreviewed
A0A229M3J3	E-value: 250E-114;	Score: 832;	Ident.: 99.4%		unreviewed
B7HR14	E-value: 250E-114;	Score: 832;	Ident.: 99.4%		unreviewed
B7HJL9	E-value: 250E-114;	Score: 832;	Ident.: 99.4%		unreviewed
A0A0F5RJI2	E-value: 250E-114;	Score: 832;	Ident.: 99.4%		unreviewed
A0A1J9TJH0	E-value: 250E-114;	Score: 832;	Ident.: 99.4%		unreviewed
A0A229MCD1	E-value: 250E-114;	Score: 832;	Ident.: 99.4%		unreviewed
J8GB97	E-value: 250E-114;	Score: 832;	Ident.: 99.4%		unreviewed
B9J0H5	E-value: 250E-114;	Score: 832;	Ident.: 99.4%		unreviewed
A0A5C5AFX7	E-value: 250E-114;	Score: 832;	Ident.: 99.4%		unreviewed
A0A657VQS1	E-value: 250E-114;	Score: 832;	Ident.: 99.4%		unreviewed
A0A1J9ZKU7	E-value: 250E-114;	Score: 832;	Ident.: 99.4%		unreviewed
A0A137RVQ9	E-value: 250E-114;	Score: 832;	Ident.: 99.4%		unreviewed
A0A0G8BRR4	E-value: 250E-114;	Score: 832;	Ident.: 99.4%		unreviewed
A0A5C4ZZW6	E-value: 250E-114;	Score: 832;	Ident.: 99.4%		unreviewed
A0A0D1RCC1	E-value: 360E-114;	Score: 831;	Ident.: 98.8%		unreviewed
J8L278	E-value: 360E-114;	Score: 831;	Ident.: 98.8%		unreviewed
A0A150EBU5	E-value: 500E-114;	Score: 830;	Ident.: 98.8%		unreviewed
A0A7V8CGU4	E-value: 720E-114;	Score: 829;	Ident.: 98.8%		unreviewed
A0A7X2AD85	E-value: 720E-114;	Score: 829;	Ident.: 98.8%		unreviewed
A0A4V6RZR5	E-value: 1E-111;	Score: 828;	Ident.: 98.8%		unreviewed
A0A7U6BY59	E-value: 1E-111;	Score: 828;	Ident.: 98.8%		unreviewed
A0A4P9F484	E-value: 1.4E-111;	Score: 827;	Ident.: 98.8%		unreviewed
A0A0E1MCA7	E-value: 1.4E-111;	Score: 827;	Ident.: 98.8%		unreviewed
A0A5P8F4Y6	E-value: 1.4E-111;	Score: 827;	Ident.: 98.2%		unreviewed
A0A243D2U7	E-value: 1.4E-111;	Score: 827;	Ident.: 98.8%		unreviewed
A0A2V4XME8	E-value: 2.9E-111;	Score: 825;	Ident.: 98.2%		unreviewed
A0A0F6J1D0	E-value: 2.9E-111;	Score: 825;	Ident.: 98.2%		unreviewed
A0A2H3Q281	E-value: 2.9E-111;	Score: 825;	Ident.: 98.2%		unreviewed
A0A243LGQ6	E-value: 2.9E-111;	Score: 825;	Ident.: 98.2%		unreviewed
A0A2S8VK07	E-value: 2.9E-111;	Score: 825;	Ident.: 98.2%		unreviewed
A0A1C9BLQ6	E-value: 2.9E-111;	Score: 825;	Ident.: 98.2%		unreviewed
R8BZ53	E-value: 2.9E-111;	Score: 825;	Ident.: 98.2%		unreviewed
J7VG44	E-value: 2.9E-111;	Score: 825;	Ident.: 98.2%		unreviewed
A0A243ASX3	E-value: 2.9E-111;	Score: 825;	Ident.: 98.2%		unreviewed
R8I7P2	E-value: 2.9E-111;	Score: 825;	Ident.: 98.2%		unreviewed
J3ZZJ1	E-value: 2.9E-111;	Score: 825;	Ident.: 98.2%		unreviewed
M1QPG4	E-value: 2.9E-111;	Score: 825;	Ident.: 98.2%		unreviewed
C3DE04	E-value: 2.9E-111;	Score: 825;	Ident.: 98.2%		unreviewed
R8XN51	E-value: 2.9E-111;	Score: 825;	Ident.: 98.2%		unreviewed
V5M5G2	E-value: 2.9E-111;	Score: 825;	Ident.: 98.2%		unreviewed
A0A433LY68	E-value: 2.9E-111;	Score: 825;	Ident.: 98.2%		unreviewed
A0A7W7X930	E-value: 2.9E-111;	Score: 825;	Ident.: 98.2%		unreviewed
A0A1M7L621	E-value: 2.9E-111;	Score: 825;	Ident.: 98.2%		unreviewed
A0A1I4NKS9	E-value: 2.9E-111;	Score: 825;	Ident.: 98.2%		unreviewed
B7ITX5	E-value: 2.9E-111;	Score: 825;	Ident.: 98.2%		unreviewed
R8SXE5	E-value: 2.9E-111;	Score: 825;	Ident.: 98.2%		unreviewed
A0A6H9K8H7	E-value: 2.9E-111;	Score: 825;	Ident.: 98.2%		unreviewed
A0A1Q9I5H9	E-value: 2.9E-111;	Score: 825;	Ident.: 98.2%		unreviewed
A0A1B1KZ17	E-value: 2.9E-111;	Score: 825;	Ident.: 98.2%		unreviewed
A0A6D1SUJ4	E-value: 2.9E-111;	Score: 825;	Ident.: 98.2%		unreviewed
A0A2A9HUW4	E-value: 4.2E-111;	Score: 824;	Ident.: 97.6%		unreviewed
J9C982	E-value: 4.2E-111;	Score: 824;	Ident.: 97.6%		unreviewed
A0A243EKX1	E-value: 4.2E-111;	Score: 824;	Ident.: 97.6%		unreviewed
J8LX10	E-value: 4.2E-111;	Score: 824;	Ident.: 97.6%		unreviewed
A0A347V3R1	E-value: 4.2E-111;	Score: 824;	Ident.: 98.2%		unreviewed
A0A2K8TZX1	E-value: 4.2E-111;	Score: 824;	Ident.: 97.6%		unreviewed
A0A6N2H2K1	E-value: 4.2E-111;	Score: 824;	Ident.: 97.6%		unreviewed
S3I897	E-value: 4.2E-111;	Score: 824;	Ident.: 97.6%		unreviewed
A0A243FKN8	E-value: 4.2E-111;	Score: 824;	Ident.: 97.6%		unreviewed
A0A2B3R286	E-value: 4.2E-111;	Score: 824;	Ident.: 97.6%		unreviewed
A0A243IGA8	E-value: 5.9E-111;	Score: 823;	Ident.: 98.2%		unreviewed
A0A516QLD2	E-value: 5.9E-111;	Score: 823;	Ident.: 98.2%		unreviewed
Q63H21	E-value: 8.4E-111;	Score: 822;	Ident.: 98.2%		unreviewed
A0A2B4FFB4	E-value: 8.4E-111;	Score: 822;	Ident.: 97.6%		unreviewed
Q3F0U3	E-value: 17E-111;	Score: 820;	Ident.: 97.6%		unreviewed
A0A7V7I8Z4	E-value: 17E-111;	Score: 820;	Ident.: 97.6%		unreviewed
A0A369CSF8	E-value: 17E-111;	Score: 820;	Ident.: 97.6%		unreviewed
A0A800PP08	E-value: 17E-111;	Score: 820;	Ident.: 97.6%		unreviewed
A0A1T2P4T9	E-value: 17E-111;	Score: 820;	Ident.: 98.2%		unreviewed
A0A242Y2F8	E-value: 17E-111;	Score: 820;	Ident.: 97.6%		unreviewed
A0A4E7PV83	E-value: 17E-111;	Score: 820;	Ident.: 97.6%		unreviewed
A0A443G565	E-value: 24E-111;	Score: 819;	Ident.: 97.6%		unreviewed
A0A226QSD2	E-value: 24E-111;	Score: 819;	Ident.: 97.0%		unreviewed
A0A1W2GAM2	E-value: 34E-111;	Score: 818;	Ident.: 97.0%		unreviewed
A0A193CM02	E-value: 34E-111;	Score: 818;	Ident.: 97.0%		unreviewed
A0A243N1D5	E-value: 34E-111;	Score: 818;	Ident.: 97.0%		unreviewed
A0A243C812	E-value: 34E-111;	Score: 818;	Ident.: 97.0%		unreviewed
W8YKF0	E-value: 34E-111;	Score: 818;	Ident.: 97.0%		unreviewed
A0A6H1RJP6	E-value: 34E-111;	Score: 818;	Ident.: 97.0%		unreviewed
R8E6P4	E-value: 34E-111;	Score: 818;	Ident.: 97.0%		unreviewed
A0A7Z8GTS9	E-value: 34E-111;	Score: 818;	Ident.: 97.0%		unreviewed
A0A135W151	E-value: 34E-111;	Score: 818;	Ident.: 97.0%		unreviewed
C2WGU7	E-value: 34E-111;	Score: 818;	Ident.: 97.0%		unreviewed
A0A5C1F883	E-value: 34E-111;	Score: 818;	Ident.: 97.0%		unreviewed
A0A023P057	E-value: 34E-111;	Score: 818;	Ident.: 97.0%		unreviewed
