# Supplementary material for: The Membrane Proteome of Spores and Vegetative Cells of the Food-Borne Pathogen Bacillus cereus
Source: Int J Mol Sci. 2021 Nov 19;22(22):12475. doi: 10.3390/ijms222212475 (PMC8624511; doi:10.3390/ijms222212475)
Supplement: Supplementary file 1 [file ijms-22-12475-s001.zip › ijms-1446819-supplementary/Supplemental file S1/B20210914A084FC58F6BBA219896F365D15F2EB4400E5AEQ.tab]

Entry	Info			Status
A0A1M6HC30	E-value: 10E-48;	Score: 399;	Ident.: 99.2%		unreviewed
A0A4P7TX28	E-value: 10E-48;	Score: 399;	Ident.: 99.2%		unreviewed
A0A5E9IK74	E-value: 10E-48;	Score: 399;	Ident.: 100.0%		unreviewed
J8N748	E-value: 10E-48;	Score: 399;	Ident.: 99.2%		unreviewed
J8M0G7	E-value: 10E-48;	Score: 399;	Ident.: 99.2%		unreviewed
Q81G20	E-value: 10E-48;	Score: 399;	Ident.: 100.0%		unreviewed
B7HHE5	E-value: 10E-48;	Score: 399;	Ident.: 100.0%		unreviewed
R8HAD2	E-value: 10E-48;	Score: 399;	Ident.: 99.2%		unreviewed
J8MX49	E-value: 10E-48;	Score: 399;	Ident.: 99.2%		unreviewed
A0A0J6Z6E0	E-value: 10E-48;	Score: 399;	Ident.: 100.0%		unreviewed
J8ETQ5	E-value: 10E-48;	Score: 399;	Ident.: 99.2%		unreviewed
N1LTQ0	E-value: 10E-48;	Score: 399;	Ident.: 100.0%		unreviewed
R8U8S1	E-value: 10E-48;	Score: 399;	Ident.: 100.0%		unreviewed
A0A1J9W486	E-value: 10E-48;	Score: 399;	Ident.: 99.2%		unreviewed
A0A1H5UUY2	E-value: 30E-48;	Score: 396;	Ident.: 99.2%		unreviewed
A0A2V4XZS5	E-value: 30E-48;	Score: 396;	Ident.: 99.2%		unreviewed
A0A243K0X1	E-value: 30E-48;	Score: 396;	Ident.: 99.2%		unreviewed
A0A243ML08	E-value: 30E-48;	Score: 396;	Ident.: 99.2%		unreviewed
A0A2A9I1V1	E-value: 30E-48;	Score: 396;	Ident.: 99.2%		unreviewed
R8C7X7	E-value: 30E-48;	Score: 396;	Ident.: 99.2%		unreviewed
R8GJ53	E-value: 30E-48;	Score: 396;	Ident.: 98.4%		unreviewed
A0A1C9BQL8	E-value: 30E-48;	Score: 396;	Ident.: 99.2%		unreviewed
J9BIZ9	E-value: 30E-48;	Score: 396;	Ident.: 98.4%		unreviewed
A0A0D0R846	E-value: 30E-48;	Score: 396;	Ident.: 98.4%		unreviewed
J7WAE5	E-value: 30E-48;	Score: 396;	Ident.: 99.2%		unreviewed
W8Y036	E-value: 30E-48;	Score: 396;	Ident.: 99.2%		unreviewed
A0A243K0L0	E-value: 30E-48;	Score: 396;	Ident.: 98.4%		unreviewed
R8IHU9	E-value: 30E-48;	Score: 396;	Ident.: 99.2%		unreviewed
J3ZSU9	E-value: 30E-48;	Score: 396;	Ident.: 99.2%		unreviewed
J8RKG0	E-value: 30E-48;	Score: 396;	Ident.: 99.2%		unreviewed
A0A0D0RSP4	E-value: 30E-48;	Score: 396;	Ident.: 98.4%		unreviewed
R8YG37	E-value: 30E-48;	Score: 396;	Ident.: 99.2%		unreviewed
R8DR03	E-value: 30E-48;	Score: 396;	Ident.: 98.4%		unreviewed
A0A369D4G4	E-value: 30E-48;	Score: 396;	Ident.: 99.2%		unreviewed
R8FT27	E-value: 30E-48;	Score: 396;	Ident.: 98.4%		unreviewed
A0A4U2TXR6	E-value: 30E-48;	Score: 396;	Ident.: 97.6%		unreviewed
A0A0K0Q9F7	E-value: 30E-48;	Score: 396;	Ident.: 98.4%		unreviewed
A0A6I0A3Y6	E-value: 30E-48;	Score: 396;	Ident.: 98.4%		unreviewed
A0A2T7YTZ1	E-value: 30E-48;	Score: 396;	Ident.: 98.4%		unreviewed
A0A7D3YQ26	E-value: 30E-48;	Score: 396;	Ident.: 98.4%		unreviewed
A0A7W7X4E8	E-value: 30E-48;	Score: 396;	Ident.: 99.2%		unreviewed
A0A6N2H9A6	E-value: 30E-48;	Score: 396;	Ident.: 99.2%		unreviewed
R8FNW9	E-value: 30E-48;	Score: 396;	Ident.: 98.4%		unreviewed
A0A1I4A1W2	E-value: 30E-48;	Score: 396;	Ident.: 99.2%		unreviewed
R8KEJ8	E-value: 30E-48;	Score: 396;	Ident.: 98.4%		unreviewed
G9QAT7	E-value: 30E-48;	Score: 396;	Ident.: 99.2%		unreviewed
S3IDC7	E-value: 30E-48;	Score: 396;	Ident.: 99.2%		unreviewed
B7IN84	E-value: 30E-48;	Score: 396;	Ident.: 99.2%		unreviewed
R8SCD6	E-value: 30E-48;	Score: 396;	Ident.: 98.4%		unreviewed
A0A150BZQ2	E-value: 30E-48;	Score: 396;	Ident.: 98.4%		unreviewed
A0A150DG50	E-value: 30E-48;	Score: 396;	Ident.: 99.2%		unreviewed
A0A0Q0QYV5	E-value: 30E-48;	Score: 396;	Ident.: 99.2%		unreviewed
A0A4E7PXD2	E-value: 30E-48;	Score: 396;	Ident.: 99.2%		unreviewed
A0A243DN21	E-value: 32E-48;	Score: 396;	Ident.: 98.4%		unreviewed
A0A229M2E8	E-value: 32E-48;	Score: 396;	Ident.: 98.4%		unreviewed
A0A243DF64	E-value: 32E-48;	Score: 396;	Ident.: 99.2%		unreviewed
A0A2J9BIS0	E-value: 32E-48;	Score: 396;	Ident.: 99.2%		unreviewed
A0A2B0KK24	E-value: 32E-48;	Score: 396;	Ident.: 97.6%		unreviewed
A0A7Z1K9M2	E-value: 32E-48;	Score: 396;	Ident.: 99.2%		unreviewed
A0A249X7S3	E-value: 32E-48;	Score: 396;	Ident.: 98.4%		unreviewed
A0A6L3BKP1	E-value: 36E-48;	Score: 396;	Ident.: 99.2%		unreviewed
A0A7V7Z3G3	E-value: 36E-48;	Score: 396;	Ident.: 99.2%		unreviewed
C2SYC1	E-value: 36E-48;	Score: 396;	Ident.: 99.2%		unreviewed
C2R5H0	E-value: 36E-48;	Score: 396;	Ident.: 99.2%		unreviewed
A0A243LH86	E-value: 36E-48;	Score: 396;	Ident.: 98.4%		unreviewed
A0A7V7L2S3	E-value: 36E-48;	Score: 396;	Ident.: 98.4%		unreviewed
A0A5B7VDY8	E-value: 36E-48;	Score: 396;	Ident.: 99.2%		unreviewed
A0A7Z2CYP5	E-value: 36E-48;	Score: 396;	Ident.: 98.4%		unreviewed
A0A1Y0TXX6	E-value: 36E-48;	Score: 396;	Ident.: 97.6%		unreviewed
A0A4U3BU11	E-value: 36E-48;	Score: 396;	Ident.: 98.4%		unreviewed
A0A6M5HGA4	E-value: 36E-48;	Score: 396;	Ident.: 98.4%		unreviewed
A0A6I2ESI5	E-value: 36E-48;	Score: 396;	Ident.: 99.2%		unreviewed
A0A5P8FGI9	E-value: 36E-48;	Score: 396;	Ident.: 98.4%		unreviewed
A0A1W2GT83	E-value: 85E-48;	Score: 393;	Ident.: 98.4%		unreviewed
A0A679H563	E-value: 85E-48;	Score: 393;	Ident.: 98.4%		unreviewed
R8EQU1	E-value: 85E-48;	Score: 393;	Ident.: 98.4%		unreviewed
A0A135X1V5	E-value: 85E-48;	Score: 393;	Ident.: 98.4%		unreviewed
A0A2N3NRH1	E-value: 85E-48;	Score: 393;	Ident.: 98.4%		unreviewed
A0A023P4E7	E-value: 85E-48;	Score: 393;	Ident.: 98.4%		unreviewed
R8MSZ9	E-value: 85E-48;	Score: 393;	Ident.: 98.4%		unreviewed
A0A0L1NHK9	E-value: 85E-48;	Score: 393;	Ident.: 94.4%		unreviewed
C2WZ70	E-value: 85E-48;	Score: 393;	Ident.: 94.4%		unreviewed
R8LZQ4	E-value: 85E-48;	Score: 393;	Ident.: 94.4%		unreviewed
B5UIB5	E-value: 85E-48;	Score: 393;	Ident.: 98.4%		unreviewed
A0A0F6FSC4	E-value: 85E-48;	Score: 393;	Ident.: 98.4%		unreviewed
A0A7Z1BQW9	E-value: 90E-48;	Score: 393;	Ident.: 98.4%		unreviewed
A0A2H3QRC9	E-value: 90E-48;	Score: 393;	Ident.: 98.4%		unreviewed
A0A243C736	E-value: 90E-48;	Score: 393;	Ident.: 98.4%		unreviewed
A0A242ZSQ8	E-value: 90E-48;	Score: 393;	Ident.: 98.4%		unreviewed
A0A243B481	E-value: 90E-48;	Score: 393;	Ident.: 98.4%		unreviewed
A0A243EYG9	E-value: 90E-48;	Score: 393;	Ident.: 97.6%		unreviewed
A0A243FE17	E-value: 90E-48;	Score: 393;	Ident.: 98.4%		unreviewed
A0A2C3H724	E-value: 90E-48;	Score: 393;	Ident.: 94.4%		unreviewed
A0A2B9GR89	E-value: 90E-48;	Score: 393;	Ident.: 98.4%		unreviewed
A0A2A2PEE6	E-value: 90E-48;	Score: 393;	Ident.: 98.4%		unreviewed
A0A2C1M229	E-value: 90E-48;	Score: 393;	Ident.: 97.6%		unreviewed
A0A2B3L4T3	E-value: 90E-48;	Score: 393;	Ident.: 97.6%		unreviewed
A0A242Y3K0	E-value: 90E-48;	Score: 393;	Ident.: 98.4%		unreviewed
A0A243FSJ6	E-value: 90E-48;	Score: 393;	Ident.: 98.4%		unreviewed
A0A243E553	E-value: 90E-48;	Score: 393;	Ident.: 98.4%		unreviewed
