# Supplementary material for: The Membrane Proteome of Spores and Vegetative Cells of the Food-Borne Pathogen Bacillus cereus
Source: Int J Mol Sci. 2021 Nov 19;22(22):12475. doi: 10.3390/ijms222212475 (PMC8624511; doi:10.3390/ijms222212475)
Supplement: Supplementary file 1 [file ijms-22-12475-s001.zip › ijms-1446819-supplementary/Supplemental file S1/B20210914A084FC58F6BBA219896F365D15F2EB4400E5CF5.tab]

Entry	Info			Status
J3U6J4	E-value: 7.7E-102;	Score: 766;	Ident.: 100.0%		unreviewed
Q815K1	E-value: 7.7E-102;	Score: 766;	Ident.: 100.0%		unreviewed
V5MII1	E-value: 7.7E-102;	Score: 766;	Ident.: 100.0%		unreviewed
A0A1S9YR25	E-value: 7.7E-102;	Score: 766;	Ident.: 100.0%		unreviewed
A0A2T7YP61	E-value: 7.7E-102;	Score: 766;	Ident.: 99.4%		unreviewed
A0A0D1PSW1	E-value: 63E-102;	Score: 760;	Ident.: 99.4%		unreviewed
A0A164L2U4	E-value: 63E-102;	Score: 760;	Ident.: 98.3%		unreviewed
Q3EXD9	E-value: 260E-102;	Score: 756;	Ident.: 98.3%		unreviewed
A0RKT2	E-value: 2.1E-99;	Score: 750;	Ident.: 98.3%		unreviewed
A0A0G8BVQ9	E-value: 3E-99;	Score: 749;	Ident.: 97.2%		unreviewed
A0A0G8EWS2	E-value: 3E-99;	Score: 749;	Ident.: 97.2%		unreviewed
B9J6B1	E-value: 4.2E-99;	Score: 748;	Ident.: 98.3%		unreviewed
A0A1N7DEL4	E-value: 6E-99;	Score: 747;	Ident.: 96.7%		unreviewed
Q6HBE4	E-value: 35E-99;	Score: 742;	Ident.: 97.8%		unreviewed
C3GRC6	E-value: 35E-99;	Score: 742;	Ident.: 97.8%		unreviewed
B7JFH2	E-value: 35E-99;	Score: 742;	Ident.: 97.8%		unreviewed
Q631K8	E-value: 35E-99;	Score: 742;	Ident.: 97.8%		unreviewed
D8H2M0	E-value: 35E-99;	Score: 742;	Ident.: 97.8%		unreviewed
A0A0F7R9K7	E-value: 35E-99;	Score: 742;	Ident.: 97.8%		unreviewed
A0A7U4BAG6	E-value: 35E-99;	Score: 742;	Ident.: 97.8%		unreviewed
A0A2T1B883	E-value: 49E-99;	Score: 741;	Ident.: 96.7%		unreviewed
B9J4P9	E-value: 49E-99;	Score: 741;	Ident.: 96.7%		unreviewed
Q72XX5	E-value: 90E-93;	Score: 700;	Ident.: 91.2%		unreviewed
A0A1W2GCJ3	E-value: 6.1E-90;	Score: 688;	Ident.: 90.1%		unreviewed
R8EB07	E-value: 6.1E-90;	Score: 688;	Ident.: 90.1%		unreviewed
A0A2V4XEU0	E-value: 56E-87;	Score: 660;	Ident.: 100.0%		unreviewed
A0A1M6FCU9	E-value: 56E-87;	Score: 660;	Ident.: 100.0%		unreviewed
A0A0F6J6W2	E-value: 56E-87;	Score: 660;	Ident.: 100.0%		unreviewed
A0A7Z8RUN4	E-value: 56E-87;	Score: 660;	Ident.: 100.0%		unreviewed
A0A6L3BMC6	E-value: 56E-87;	Score: 660;	Ident.: 100.0%		unreviewed
A0A243K236	E-value: 56E-87;	Score: 660;	Ident.: 100.0%		unreviewed
A0A2H3QGP7	E-value: 56E-87;	Score: 660;	Ident.: 100.0%		unreviewed
A0A7V7YZN2	E-value: 56E-87;	Score: 660;	Ident.: 100.0%		unreviewed
A0A2S8VWG1	E-value: 56E-87;	Score: 660;	Ident.: 100.0%		unreviewed
A0A2A9HSC1	E-value: 56E-87;	Score: 660;	Ident.: 99.4%		unreviewed
R8C4J8	E-value: 56E-87;	Score: 660;	Ident.: 100.0%		unreviewed
A0A1C9C1C3	E-value: 56E-87;	Score: 660;	Ident.: 100.0%		unreviewed
J8YT33	E-value: 56E-87;	Score: 660;	Ident.: 99.4%		unreviewed
A0A4P7U5H5	E-value: 56E-87;	Score: 660;	Ident.: 100.0%		unreviewed
A0A6L4W5I5	E-value: 56E-87;	Score: 660;	Ident.: 99.4%		unreviewed
C2T8F1	E-value: 56E-87;	Score: 660;	Ident.: 100.0%		unreviewed
J7VAA5	E-value: 56E-87;	Score: 660;	Ident.: 100.0%		unreviewed
W8YB68	E-value: 56E-87;	Score: 660;	Ident.: 99.4%		unreviewed
A0A243A5L3	E-value: 56E-87;	Score: 660;	Ident.: 100.0%		unreviewed
A0A243AMZ3	E-value: 56E-87;	Score: 660;	Ident.: 100.0%		unreviewed
A0A6H1RXJ6	E-value: 56E-87;	Score: 660;	Ident.: 99.4%		unreviewed
A0A243EQK4	E-value: 56E-87;	Score: 660;	Ident.: 99.4%		unreviewed
A0A5E9IQM3	E-value: 56E-87;	Score: 660;	Ident.: 100.0%		unreviewed
A0A229MJ33	E-value: 56E-87;	Score: 660;	Ident.: 100.0%		unreviewed
C2RFQ3	E-value: 56E-87;	Score: 660;	Ident.: 100.0%		unreviewed
J8N254	E-value: 56E-87;	Score: 660;	Ident.: 100.0%		unreviewed
A0A135WNH4	E-value: 56E-87;	Score: 660;	Ident.: 99.4%		unreviewed
A0A243LS00	E-value: 56E-87;	Score: 660;	Ident.: 100.0%		unreviewed
J8LSN8	E-value: 56E-87;	Score: 660;	Ident.: 100.0%		unreviewed
R8J116	E-value: 56E-87;	Score: 660;	Ident.: 100.0%		unreviewed
A0A2N3NSK8	E-value: 56E-87;	Score: 660;	Ident.: 99.4%		unreviewed
A0A7V7H5K1	E-value: 56E-87;	Score: 660;	Ident.: 100.0%		unreviewed
A0A7D4IGG8	E-value: 56E-87;	Score: 660;	Ident.: 100.0%		unreviewed
A0A243EL76	E-value: 56E-87;	Score: 660;	Ident.: 100.0%		unreviewed
J8M5T8	E-value: 56E-87;	Score: 660;	Ident.: 99.4%		unreviewed
A0A023PD32	E-value: 56E-87;	Score: 660;	Ident.: 99.4%		unreviewed
A0A5B7VNQ4	E-value: 56E-87;	Score: 660;	Ident.: 100.0%		unreviewed
M1QGZ8	E-value: 56E-87;	Score: 660;	Ident.: 100.0%		unreviewed
B7HEE6	E-value: 56E-87;	Score: 660;	Ident.: 100.0%		unreviewed
A0A243GWK7	E-value: 56E-87;	Score: 660;	Ident.: 99.4%		unreviewed
C3DSP5	E-value: 56E-87;	Score: 660;	Ident.: 100.0%		unreviewed
A0A243D3C7	E-value: 56E-87;	Score: 660;	Ident.: 100.0%		unreviewed
C2P650	E-value: 56E-87;	Score: 660;	Ident.: 99.4%		unreviewed
A0A2B0YAA7	E-value: 56E-87;	Score: 660;	Ident.: 100.0%		unreviewed
A0A1J9TQX5	E-value: 56E-87;	Score: 660;	Ident.: 100.0%		unreviewed
A0A347V2A6	E-value: 56E-87;	Score: 660;	Ident.: 98.8%		unreviewed
R8GVL6	E-value: 56E-87;	Score: 660;	Ident.: 100.0%		unreviewed
R8Y1A1	E-value: 56E-87;	Score: 660;	Ident.: 100.0%		unreviewed
A0A7Z2HNK1	E-value: 56E-87;	Score: 660;	Ident.: 99.4%		unreviewed
A0A3S0X8X0	E-value: 56E-87;	Score: 660;	Ident.: 100.0%		unreviewed
A0A150EB82	E-value: 56E-87;	Score: 660;	Ident.: 98.8%		unreviewed
A0A7X2ED00	E-value: 56E-87;	Score: 660;	Ident.: 99.4%		unreviewed
A0A150CB04	E-value: 56E-87;	Score: 660;	Ident.: 99.4%		unreviewed
A0A0S3C4I6	E-value: 56E-87;	Score: 660;	Ident.: 99.4%		unreviewed
A0A2A7JWC2	E-value: 56E-87;	Score: 660;	Ident.: 99.4%		unreviewed
A0A6N2HBM2	E-value: 56E-87;	Score: 660;	Ident.: 99.4%		unreviewed
A0A1M7IPX6	E-value: 56E-87;	Score: 660;	Ident.: 100.0%		unreviewed
J8ELQ4	E-value: 56E-87;	Score: 660;	Ident.: 100.0%		unreviewed
N1LI40	E-value: 56E-87;	Score: 660;	Ident.: 100.0%		unreviewed
A0A1I4KR24	E-value: 56E-87;	Score: 660;	Ident.: 99.4%		unreviewed
G9QCV6	E-value: 56E-87;	Score: 660;	Ident.: 99.4%		unreviewed
A0A243J5Q8	E-value: 56E-87;	Score: 660;	Ident.: 99.4%		unreviewed
B5UPT4	E-value: 56E-87;	Score: 660;	Ident.: 99.4%		unreviewed
S3IAA2	E-value: 56E-87;	Score: 660;	Ident.: 99.4%		unreviewed
R8T6K4	E-value: 56E-87;	Score: 660;	Ident.: 99.4%		unreviewed
A0A243FN69	E-value: 56E-87;	Score: 660;	Ident.: 99.4%		unreviewed
A0A3D5TY14	E-value: 56E-87;	Score: 660;	Ident.: 100.0%		unreviewed
A0A657W5J7	E-value: 56E-87;	Score: 660;	Ident.: 100.0%		unreviewed
R8RBJ1	E-value: 56E-87;	Score: 660;	Ident.: 100.0%		unreviewed
A0A243CLL0	E-value: 56E-87;	Score: 660;	Ident.: 100.0%		unreviewed
A0A6H9JDB0	E-value: 56E-87;	Score: 660;	Ident.: 100.0%		unreviewed
A0A150BPL1	E-value: 56E-87;	Score: 660;	Ident.: 99.4%		unreviewed
A0A2C2F724	E-value: 56E-87;	Score: 660;	Ident.: 99.4%		unreviewed
A0A2A2P0H9	E-value: 56E-87;	Score: 660;	Ident.: 100.0%		unreviewed
A0A0D7DRI6	E-value: 56E-87;	Score: 660;	Ident.: 100.0%		unreviewed
