# Supplementary material for: The Membrane Proteome of Spores and Vegetative Cells of the Food-Borne Pathogen Bacillus cereus
Source: Int J Mol Sci. 2021 Nov 19;22(22):12475. doi: 10.3390/ijms222212475 (PMC8624511; doi:10.3390/ijms222212475)
Supplement: Supplementary file 1 [file ijms-22-12475-s001.zip › ijms-1446819-supplementary/Supplemental file S1/B20210914A084FC58F6BBA219896F365D15F2EB4400E5DC9.tab]

Entry	Info			Status
A0A243K587	E-value: 18E-165;	Score: 1,193;	Ident.: 100.0%		unreviewed
C2SV71	E-value: 18E-165;	Score: 1,193;	Ident.: 100.0%		unreviewed
A0A5E9J8Q2	E-value: 18E-165;	Score: 1,193;	Ident.: 100.0%		unreviewed
A0A229M364	E-value: 18E-165;	Score: 1,193;	Ident.: 100.0%		unreviewed
A0A243L671	E-value: 18E-165;	Score: 1,193;	Ident.: 100.0%		unreviewed
Q81IZ3	E-value: 18E-165;	Score: 1,193;	Ident.: 100.0%		unreviewed
A0A5B7VAY9	E-value: 18E-165;	Score: 1,193;	Ident.: 100.0%		unreviewed
B7HJL4	E-value: 18E-165;	Score: 1,193;	Ident.: 100.0%		unreviewed
J8MZ85	E-value: 18E-165;	Score: 1,193;	Ident.: 100.0%		unreviewed
A0A164S0R3	E-value: 18E-165;	Score: 1,193;	Ident.: 100.0%		unreviewed
A0A679H959	E-value: 200E-165;	Score: 1,186;	Ident.: 98.8%		unreviewed
A0A243C5L3	E-value: 200E-165;	Score: 1,186;	Ident.: 98.8%		unreviewed
A0A243ERJ8	E-value: 200E-165;	Score: 1,186;	Ident.: 98.8%		unreviewed
A0A2N3NN43	E-value: 200E-165;	Score: 1,186;	Ident.: 98.8%		unreviewed
A0A5C1F7D0	E-value: 200E-165;	Score: 1,186;	Ident.: 98.4%		unreviewed
A0A2C9YM38	E-value: 200E-165;	Score: 1,186;	Ident.: 98.8%		unreviewed
A0A023P052	E-value: 200E-165;	Score: 1,186;	Ident.: 98.8%		unreviewed
C2X636	E-value: 200E-165;	Score: 1,186;	Ident.: 98.8%		unreviewed
G9QF97	E-value: 200E-165;	Score: 1,186;	Ident.: 98.8%		unreviewed
A0A243J5B7	E-value: 200E-165;	Score: 1,186;	Ident.: 98.8%		unreviewed
B5UVR2	E-value: 200E-165;	Score: 1,186;	Ident.: 98.8%		unreviewed
A0A150CD03	E-value: 200E-165;	Score: 1,186;	Ident.: 98.8%		unreviewed
A0A1B1SQC7	E-value: 200E-165;	Score: 1,186;	Ident.: 98.8%		unreviewed
A0A6L3BA74	E-value: 290E-165;	Score: 1,185;	Ident.: 99.2%		unreviewed
A0A7V8CJK1	E-value: 290E-165;	Score: 1,185;	Ident.: 99.2%		unreviewed
A0A6H1RIU1	E-value: 290E-165;	Score: 1,185;	Ident.: 99.2%		unreviewed
C2R2D2	E-value: 290E-165;	Score: 1,185;	Ident.: 99.2%		unreviewed
A0A2C9YU09	E-value: 290E-165;	Score: 1,185;	Ident.: 99.2%		unreviewed
A0A7Z2CPC2	E-value: 290E-165;	Score: 1,185;	Ident.: 99.2%		unreviewed
N1LK82	E-value: 290E-165;	Score: 1,185;	Ident.: 99.2%		unreviewed
A0A1I4NLF1	E-value: 290E-165;	Score: 1,185;	Ident.: 99.2%		unreviewed
R8USA5	E-value: 290E-165;	Score: 1,185;	Ident.: 99.2%		unreviewed
A0A3D5TR63	E-value: 290E-165;	Score: 1,185;	Ident.: 98.8%		unreviewed
A0A2J9DDT5	E-value: 290E-165;	Score: 1,185;	Ident.: 99.2%		unreviewed
A0A0J7JPE1	E-value: 290E-165;	Score: 1,185;	Ident.: 99.2%		unreviewed
A0A1W2G9R8	E-value: 590E-165;	Score: 1,183;	Ident.: 98.8%		unreviewed
A0A0F6J1D6	E-value: 590E-165;	Score: 1,183;	Ident.: 98.8%		unreviewed
A0A2S8VK17	E-value: 590E-165;	Score: 1,183;	Ident.: 98.8%		unreviewed
A0A193CLW3	E-value: 590E-165;	Score: 1,183;	Ident.: 98.8%		unreviewed
A0A243N1B1	E-value: 590E-165;	Score: 1,183;	Ident.: 98.8%		unreviewed
A0A242ZV35	E-value: 590E-165;	Score: 1,183;	Ident.: 98.8%		unreviewed
R8E6N9	E-value: 590E-165;	Score: 1,183;	Ident.: 98.8%		unreviewed
A0A135W1L7	E-value: 590E-165;	Score: 1,183;	Ident.: 98.4%		unreviewed
C2WGU2	E-value: 590E-165;	Score: 1,183;	Ident.: 98.8%		unreviewed
M1QF61	E-value: 590E-165;	Score: 1,183;	Ident.: 98.8%		unreviewed
C2NT47	E-value: 590E-165;	Score: 1,183;	Ident.: 98.4%		unreviewed
A0A5B8PDZ0	E-value: 590E-165;	Score: 1,183;	Ident.: 98.4%		unreviewed
A0A2C9YWE7	E-value: 590E-165;	Score: 1,183;	Ident.: 98.8%		unreviewed
A0A160GUJ4	E-value: 590E-165;	Score: 1,183;	Ident.: 98.8%		unreviewed
A0A1W6WGF2	E-value: 590E-165;	Score: 1,183;	Ident.: 98.8%		unreviewed
A0A1H6CTW5	E-value: 830E-165;	Score: 1,182;	Ident.: 98.4%		unreviewed
A0A1M6QMM1	E-value: 830E-165;	Score: 1,182;	Ident.: 99.2%		unreviewed
A0A6I0A8C5	E-value: 830E-165;	Score: 1,182;	Ident.: 98.4%		unreviewed
A0A6L4W8H2	E-value: 830E-165;	Score: 1,182;	Ident.: 98.4%		unreviewed
R8NJG5	E-value: 830E-165;	Score: 1,182;	Ident.: 98.4%		unreviewed
A0A386ZUS9	E-value: 830E-165;	Score: 1,182;	Ident.: 98.4%		unreviewed
A0A2C2GEH5	E-value: 830E-165;	Score: 1,182;	Ident.: 98.4%		unreviewed
A0A6L3WGW6	E-value: 830E-165;	Score: 1,182;	Ident.: 98.4%		unreviewed
A0A243GXA9	E-value: 830E-165;	Score: 1,182;	Ident.: 98.4%		unreviewed
J8HNM3	E-value: 830E-165;	Score: 1,182;	Ident.: 98.4%		unreviewed
C3GVE2	E-value: 830E-165;	Score: 1,182;	Ident.: 98.0%		unreviewed
A0A0F6FZS9	E-value: 830E-165;	Score: 1,182;	Ident.: 98.4%		unreviewed
A0A2C0JVV6	E-value: 830E-165;	Score: 1,182;	Ident.: 98.4%		unreviewed
A0A2V4Y107	E-value: 1.2E-162;	Score: 1,181;	Ident.: 98.8%		unreviewed
A0A2A9HTQ3	E-value: 1.2E-162;	Score: 1,181;	Ident.: 98.8%		unreviewed
A0A1C9BLQ5	E-value: 1.2E-162;	Score: 1,181;	Ident.: 98.8%		unreviewed
J9CNA0	E-value: 1.2E-162;	Score: 1,181;	Ident.: 98.8%		unreviewed
A0A0D1RCD1	E-value: 1.2E-162;	Score: 1,181;	Ident.: 98.8%		unreviewed
J8QAM6	E-value: 1.2E-162;	Score: 1,181;	Ident.: 98.8%		unreviewed
C3DXS8	E-value: 1.2E-162;	Score: 1,181;	Ident.: 98.8%		unreviewed
V5M5F7	E-value: 1.2E-162;	Score: 1,181;	Ident.: 98.8%		unreviewed
A0A160H7Y4	E-value: 1.2E-162;	Score: 1,181;	Ident.: 98.8%		unreviewed
A0A7X2ERF2	E-value: 1.2E-162;	Score: 1,181;	Ident.: 98.8%		unreviewed
A0A2A2NZS8	E-value: 1.2E-162;	Score: 1,181;	Ident.: 98.8%		unreviewed
A0A6N2H2J2	E-value: 1.2E-162;	Score: 1,181;	Ident.: 98.8%		unreviewed
A0A1M7L5D9	E-value: 1.2E-162;	Score: 1,181;	Ident.: 98.8%		unreviewed
S3IAH2	E-value: 1.2E-162;	Score: 1,181;	Ident.: 98.8%		unreviewed
A0A243FMW1	E-value: 1.2E-162;	Score: 1,181;	Ident.: 98.8%		unreviewed
J8L273	E-value: 1.2E-162;	Score: 1,181;	Ident.: 98.8%		unreviewed
A0A1Q9I5H1	E-value: 1.2E-162;	Score: 1,181;	Ident.: 98.8%		unreviewed
A0A1B1KZ39	E-value: 1.2E-162;	Score: 1,181;	Ident.: 98.8%		unreviewed
A0A2C0ENK6	E-value: 2.4E-162;	Score: 1,179;	Ident.: 98.4%		unreviewed
A0A2A8EA76	E-value: 3.4E-162;	Score: 1,178;	Ident.: 98.4%		unreviewed
W8YKE6	E-value: 4.8E-162;	Score: 1,177;	Ident.: 98.0%		unreviewed
A0A243AQV3	E-value: 4.8E-162;	Score: 1,177;	Ident.: 98.4%		unreviewed
A0A7Z8GUA4	E-value: 4.8E-162;	Score: 1,177;	Ident.: 98.4%		unreviewed
A0A3S0ZUA8	E-value: 4.8E-162;	Score: 1,177;	Ident.: 98.4%		unreviewed
A0A2B4BB92	E-value: 4.8E-162;	Score: 1,177;	Ident.: 98.4%		unreviewed
A0A2B3MJW9	E-value: 4.8E-162;	Score: 1,177;	Ident.: 98.4%		unreviewed
J8LTQ1	E-value: 6.8E-162;	Score: 1,176;	Ident.: 98.0%		unreviewed
A0A0G8ERM6	E-value: 6.8E-162;	Score: 1,176;	Ident.: 98.0%		unreviewed
A0A2B9RQB4	E-value: 6.8E-162;	Score: 1,176;	Ident.: 98.4%		unreviewed
A0A7Z7Z6M3	E-value: 6.8E-162;	Score: 1,176;	Ident.: 98.0%		unreviewed
A0A226QUJ2	E-value: 6.8E-162;	Score: 1,176;	Ident.: 98.0%		unreviewed
R8GSD9	E-value: 28E-162;	Score: 1,172;	Ident.: 97.2%		unreviewed
A0A0D0QYU8	E-value: 28E-162;	Score: 1,172;	Ident.: 97.2%		unreviewed
A0A243JVI2	E-value: 28E-162;	Score: 1,172;	Ident.: 97.2%		unreviewed
A0A243F4Z5	E-value: 28E-162;	Score: 1,172;	Ident.: 98.0%		unreviewed
A0A0D0PAH3	E-value: 28E-162;	Score: 1,172;	Ident.: 97.2%		unreviewed
R8DH83	E-value: 28E-162;	Score: 1,172;	Ident.: 97.2%		unreviewed
