# Supplementary material for: The Membrane Proteome of Spores and Vegetative Cells of the Food-Borne Pathogen Bacillus cereus
Source: Int J Mol Sci. 2021 Nov 19;22(22):12475. doi: 10.3390/ijms222212475 (PMC8624511; doi:10.3390/ijms222212475)
Supplement: Supplementary file 1 [file ijms-22-12475-s001.zip › ijms-1446819-supplementary/Supplemental file S1/B20210914F248CABF64506F29A91F8037F07B67D100EA5DW.tab]

Entry	Info			Status
C2SX69	E-value: 67E-120;	Score: 888;	Ident.: 100.0%		unreviewed
Q81H33	E-value: 67E-120;	Score: 888;	Ident.: 100.0%		unreviewed
A0A2A8P9N3	E-value: 67E-120;	Score: 888;	Ident.: 100.0%		unreviewed
A0A2J9B2K9	E-value: 67E-120;	Score: 888;	Ident.: 100.0%		unreviewed
A0A2H3QDP0	E-value: 6.4E-117;	Score: 875;	Ident.: 98.7%		unreviewed
A0A243BJ76	E-value: 6.4E-117;	Score: 875;	Ident.: 98.2%		unreviewed
A0A2C3EV84	E-value: 6.4E-117;	Score: 875;	Ident.: 98.2%		unreviewed
A0A2B3UBA6	E-value: 6.4E-117;	Score: 875;	Ident.: 98.7%		unreviewed
A0A4P7TWM9	E-value: 9E-117;	Score: 874;	Ident.: 97.4%		unreviewed
A0A249X6P3	E-value: 9E-117;	Score: 874;	Ident.: 97.4%		unreviewed
A0A243A1I1	E-value: 26E-117;	Score: 871;	Ident.: 97.8%		unreviewed
A0A2V2HAN5	E-value: 26E-117;	Score: 871;	Ident.: 97.4%		unreviewed
A0A6I5J853	E-value: 37E-117;	Score: 870;	Ident.: 97.8%		unreviewed
A0A2K8TMA9	E-value: 74E-117;	Score: 868;	Ident.: 97.8%		unreviewed
A0A6N2H8M3	E-value: 74E-117;	Score: 868;	Ident.: 97.8%		unreviewed
A0A2C1PWX6	E-value: 150E-117;	Score: 866;	Ident.: 97.4%		unreviewed
A0A2S8VAJ4	E-value: 210E-117;	Score: 865;	Ident.: 97.4%		unreviewed
A0A2C3MBE3	E-value: 210E-117;	Score: 865;	Ident.: 98.2%		unreviewed
A0A1W6WIL4	E-value: 210E-117;	Score: 865;	Ident.: 97.4%		unreviewed
A0A7Z0YIA4	E-value: 610E-117;	Score: 862;	Ident.: 97.4%		unreviewed
A0A2C9YJA5	E-value: 610E-117;	Score: 862;	Ident.: 97.4%		unreviewed
A0A1S7F1E8	E-value: 3.2E-114;	Score: 857;	Ident.: 89.4%		unreviewed
A0A2B3QCN4	E-value: 6.6E-114;	Score: 855;	Ident.: 90.7%		unreviewed
A0A2A7ZJP6	E-value: 58E-114;	Score: 849;	Ident.: 95.6%		unreviewed
A0A2C1BU23	E-value: 170E-114;	Score: 846;	Ident.: 96.0%		unreviewed
A0A2B3KMR6	E-value: 1.9E-111;	Score: 839;	Ident.: 95.6%		unreviewed
A0A2B4JRE4	E-value: 7.8E-111;	Score: 835;	Ident.: 95.6%		unreviewed
A0A243E700	E-value: 11E-111;	Score: 834;	Ident.: 95.6%		unreviewed
J8LVS9	E-value: 470E-111;	Score: 822;	Ident.: 100.0%		unreviewed
A0A7V7H478	E-value: 470E-111;	Score: 822;	Ident.: 100.0%		unreviewed
A0A5B7VEG4	E-value: 470E-111;	Score: 822;	Ident.: 100.0%		unreviewed
A0A4U2PQM6	E-value: 470E-111;	Score: 822;	Ident.: 100.0%		unreviewed
A0A5P8F6B4	E-value: 470E-111;	Score: 822;	Ident.: 100.0%		unreviewed
J8NC43	E-value: 1.9E-108;	Score: 818;	Ident.: 99.5%		unreviewed
A0A1Y6A8I2	E-value: 1.9E-108;	Score: 818;	Ident.: 99.5%		unreviewed
A0A2C1F0P9	E-value: 3E-108;	Score: 818;	Ident.: 92.1%		unreviewed
A0A7V7Z3N8	E-value: 3.9E-108;	Score: 816;	Ident.: 99.1%		unreviewed
R8C5R1	E-value: 45E-108;	Score: 809;	Ident.: 98.6%		unreviewed
J7TC74	E-value: 45E-108;	Score: 809;	Ident.: 98.6%		unreviewed
R8IEF8	E-value: 45E-108;	Score: 809;	Ident.: 98.6%		unreviewed
J3U4C9	E-value: 45E-108;	Score: 809;	Ident.: 98.6%		unreviewed
R8YBN4	E-value: 45E-108;	Score: 809;	Ident.: 98.6%		unreviewed
A0A433M0R8	E-value: 45E-108;	Score: 809;	Ident.: 98.1%		unreviewed
R8SJ71	E-value: 45E-108;	Score: 809;	Ident.: 98.6%		unreviewed
A0A454M641	E-value: 45E-108;	Score: 809;	Ident.: 98.1%		unreviewed
A0A6D1T160	E-value: 45E-108;	Score: 809;	Ident.: 98.6%		unreviewed
A0A1C9BPG0	E-value: 64E-108;	Score: 808;	Ident.: 97.2%		unreviewed
A0A6L5MSJ0	E-value: 64E-108;	Score: 808;	Ident.: 97.2%		unreviewed
J8EPV5	E-value: 64E-108;	Score: 808;	Ident.: 97.2%		unreviewed
A0A5B9HRG5	E-value: 64E-108;	Score: 808;	Ident.: 97.2%		unreviewed
B7IK60	E-value: 91E-108;	Score: 807;	Ident.: 98.6%		unreviewed
A0A243MF76	E-value: 180E-108;	Score: 805;	Ident.: 98.1%		unreviewed
A0A160GW88	E-value: 180E-108;	Score: 805;	Ident.: 97.7%		unreviewed
A0A7V7RRM4	E-value: 370E-108;	Score: 803;	Ident.: 97.7%		unreviewed
A0A7X2E2S0	E-value: 530E-108;	Score: 802;	Ident.: 97.7%		unreviewed
A0A1I3Z5S1	E-value: 530E-108;	Score: 802;	Ident.: 97.7%		unreviewed
A0A5M8SPM4	E-value: 530E-108;	Score: 802;	Ident.: 97.7%		unreviewed
A0A2A7HXQ2	E-value: 740E-108;	Score: 802;	Ident.: 85.5%		unreviewed
A0A0F6IVS6	E-value: 1.5E-105;	Score: 799;	Ident.: 97.2%		unreviewed
R8GN74	E-value: 1.5E-105;	Score: 799;	Ident.: 98.1%		unreviewed
M1PGE3	E-value: 1.5E-105;	Score: 799;	Ident.: 97.2%		unreviewed
R8DPH7	E-value: 1.5E-105;	Score: 799;	Ident.: 98.1%		unreviewed
R8FX25	E-value: 1.5E-105;	Score: 799;	Ident.: 98.1%		unreviewed
R8FK67	E-value: 1.5E-105;	Score: 799;	Ident.: 98.1%		unreviewed
R8KI24	E-value: 1.5E-105;	Score: 799;	Ident.: 98.1%		unreviewed
A0A7W7X4F7	E-value: 2.1E-105;	Score: 798;	Ident.: 97.2%		unreviewed
A0A2C1S7I3	E-value: 2.4E-105;	Score: 799;	Ident.: 90.7%		unreviewed
A0A7V7I5U5	E-value: 4.3E-105;	Score: 796;	Ident.: 97.2%		unreviewed
A0A369CYJ1	E-value: 4.3E-105;	Score: 796;	Ident.: 97.2%		unreviewed
A0A800PLZ0	E-value: 4.3E-105;	Score: 796;	Ident.: 97.2%		unreviewed
A0A4E7PN94	E-value: 4.3E-105;	Score: 796;	Ident.: 97.2%		unreviewed
A0A2T0F9A8	E-value: 6.1E-105;	Score: 795;	Ident.: 98.1%		unreviewed
A0A6H9JRL3	E-value: 6.1E-105;	Score: 795;	Ident.: 98.1%		unreviewed
A0A2V4XMK3	E-value: 12E-105;	Score: 793;	Ident.: 96.7%		unreviewed
A0A7X2B2A6	E-value: 12E-105;	Score: 793;	Ident.: 97.2%		unreviewed
A0A1B1L1M6	E-value: 140E-105;	Score: 786;	Ident.: 96.3%		unreviewed
A0A2A8PNT2	E-value: 160E-105;	Score: 787;	Ident.: 89.0%		unreviewed
A0A1Q9I8P0	E-value: 380E-105;	Score: 783;	Ident.: 89.7%		unreviewed
A0A2B1KIY8	E-value: 640E-105;	Score: 783;	Ident.: 89.0%		unreviewed
A0A226QZ00	E-value: 1.1E-102;	Score: 779;	Ident.: 85.4%		unreviewed
C3GXA9	E-value: 1.5E-102;	Score: 779;	Ident.: 85.4%		unreviewed
A0A0K0Q8H7	E-value: 1.7E-102;	Score: 779;	Ident.: 95.3%		unreviewed
A0A2T7YSU5	E-value: 4.8E-102;	Score: 776;	Ident.: 95.3%		unreviewed
A0A2A7L844	E-value: 6.9E-102;	Score: 776;	Ident.: 84.1%		unreviewed
A0A2C9ZH47	E-value: 9.6E-102;	Score: 774;	Ident.: 94.4%		unreviewed
A0A2A8R3S1	E-value: 11E-102;	Score: 775;	Ident.: 89.0%		unreviewed
A0A2S8UJP1	E-value: 11E-102;	Score: 775;	Ident.: 89.1%		unreviewed
A0A0D0P3R5	E-value: 14E-102;	Score: 773;	Ident.: 95.3%		unreviewed
A0A0D0RC54	E-value: 14E-102;	Score: 773;	Ident.: 95.3%		unreviewed
A0A2C1DFY5	E-value: 15E-102;	Score: 774;	Ident.: 88.1%		unreviewed
A0A7Z8WAS1	E-value: 28E-102;	Score: 772;	Ident.: 83.7%		unreviewed
A0A2H2WUV0	E-value: 40E-102;	Score: 771;	Ident.: 83.7%		unreviewed
A0A657VUW9	E-value: 40E-102;	Score: 771;	Ident.: 83.7%		unreviewed
A0A243KUB7	E-value: 64E-102;	Score: 768;	Ident.: 87.9%		unreviewed
A0A2A8QCW3	E-value: 110E-102;	Score: 768;	Ident.: 80.5%		unreviewed
A0A2B4NGK4	E-value: 110E-102;	Score: 768;	Ident.: 82.3%		unreviewed
A0A6H9ZR22	E-value: 170E-102;	Score: 764;	Ident.: 83.6%		unreviewed
A0A2A8NKR9	E-value: 180E-102;	Score: 767;	Ident.: 82.0%		unreviewed
A0A347V627	E-value: 1.5E-99;	Score: 761;	Ident.: 81.6%		unreviewed
A0A2H3NFU0	E-value: 3.7E-99;	Score: 758;	Ident.: 79.3%		unreviewed
