# Supplementary material for: The Membrane Proteome of Spores and Vegetative Cells of the Food-Borne Pathogen Bacillus cereus
Source: Int J Mol Sci. 2021 Nov 19;22(22):12475. doi: 10.3390/ijms222212475 (PMC8624511; doi:10.3390/ijms222212475)
Supplement: Supplementary file 1 [file ijms-22-12475-s001.zip › ijms-1446819-supplementary/Supplemental file S1/B202109154ABAA9BC7178C81CEBC9459510EDDEA300EDD8J.tab]

Entry	Info			Status	Annotation	Entry name	Organism
C2SX69	E-value: 67E-120;	Score: 888;	Ident.: 100.0%		unreviewed	1 out of 5	C2SX69_BACCE	Bacillus cereus BDRD-Cer4
Q81H33	E-value: 67E-120;	Score: 888;	Ident.: 100.0%		unreviewed	1 out of 5	Q81H33_BACCR	Bacillus cereus (strain ATCC 14579 / DSM 31 / JCM 2152 / NBRC 15305 / NCIMB 9373 / NRRL B-3711)
A0A2A8P9N3	E-value: 67E-120;	Score: 888;	Ident.: 100.0%		unreviewed	1 out of 5	A0A2A8P9N3_BACCE	Bacillus cereus
A0A2J9B2K9	E-value: 67E-120;	Score: 888;	Ident.: 100.0%		unreviewed	1 out of 5	A0A2J9B2K9_BACTU	Bacillus thuringiensis
A0A2H3QDP0	E-value: 6.4E-117;	Score: 875;	Ident.: 98.7%		unreviewed	1 out of 5	A0A2H3QDP0_9BACI	Bacillus sp. AFS012607
A0A243BJ76	E-value: 6.4E-117;	Score: 875;	Ident.: 98.2%		unreviewed	1 out of 5	A0A243BJ76_BACTU	Bacillus thuringiensis serovar poloniensis
A0A2C3EV84	E-value: 6.4E-117;	Score: 875;	Ident.: 98.2%		unreviewed	1 out of 5	A0A2C3EV84_BACTU	Bacillus thuringiensis
A0A2B3UBA6	E-value: 6.4E-117;	Score: 875;	Ident.: 98.7%		unreviewed	1 out of 5	A0A2B3UBA6_BACTU	Bacillus thuringiensis
A0A4P7TWM9	E-value: 9E-117;	Score: 874;	Ident.: 97.4%		unreviewed	1 out of 5	A0A4P7TWM9_9BACI	Bacillus sp. DU-106
A0A249X6P3	E-value: 9E-117;	Score: 874;	Ident.: 97.4%		unreviewed	1 out of 5	A0A249X6P3_BACCE	Bacillus cereus
A0A243A1I1	E-value: 26E-117;	Score: 871;	Ident.: 97.8%		unreviewed	1 out of 5	A0A243A1I1_BACTU	Bacillus thuringiensis serovar kim
A0A2V2HAN5	E-value: 26E-117;	Score: 871;	Ident.: 97.4%		unreviewed	1 out of 5	A0A2V2HAN5_BACTU	Bacillus thuringiensis
A0A6I5J853	E-value: 37E-117;	Score: 870;	Ident.: 97.8%		unreviewed	1 out of 5	A0A6I5J853_BACCE	Bacillus cereus
A0A2K8TMA9	E-value: 74E-117;	Score: 868;	Ident.: 97.8%		unreviewed	1 out of 5	A0A2K8TMA9_BACCE	Bacillus cereus
A0A6N2H8M3	E-value: 74E-117;	Score: 868;	Ident.: 97.8%		unreviewed	1 out of 5	A0A6N2H8M3_9BACI	Bacillus sp. AR8-1
A0A2C1PWX6	E-value: 150E-117;	Score: 866;	Ident.: 97.4%		unreviewed	1 out of 5	A0A2C1PWX6_BACTU	Bacillus thuringiensis
A0A2S8VAJ4	E-value: 210E-117;	Score: 865;	Ident.: 97.4%		unreviewed	1 out of 5	A0A2S8VAJ4_9BACI	Bacillus sp. MYb78
A0A2C3MBE3	E-value: 210E-117;	Score: 865;	Ident.: 98.2%		unreviewed	1 out of 5	A0A2C3MBE3_BACCE	Bacillus cereus
A0A1W6WIL4	E-value: 210E-117;	Score: 865;	Ident.: 97.4%		unreviewed	1 out of 5	A0A1W6WIL4_BACTU	Bacillus thuringiensis
A0A7Z0YIA4	E-value: 610E-117;	Score: 862;	Ident.: 97.4%		unreviewed	1 out of 5	A0A7Z0YIA4_BACTI	Bacillus thuringiensis subsp. israelensis
A0A2C9YJA5	E-value: 610E-117;	Score: 862;	Ident.: 97.4%		unreviewed	1 out of 5	A0A2C9YJA5_BACTU	Bacillus thuringiensis serovar novosibirsk
A0A1S7F1E8	E-value: 3.2E-114;	Score: 857;	Ident.: 89.4%		unreviewed	1 out of 5	A0A1S7F1E8_BACTU	Bacillus thuringiensis
A0A2B3QCN4	E-value: 6.6E-114;	Score: 855;	Ident.: 90.7%		unreviewed	1 out of 5	A0A2B3QCN4_BACTU	Bacillus thuringiensis
A0A2A7ZJP6	E-value: 58E-114;	Score: 849;	Ident.: 95.6%		unreviewed	1 out of 5	A0A2A7ZJP6_BACCE	Bacillus cereus
A0A2C1BU23	E-value: 170E-114;	Score: 846;	Ident.: 96.0%		unreviewed	1 out of 5	A0A2C1BU23_BACCE	Bacillus cereus
A0A2B3KMR6	E-value: 1.9E-111;	Score: 839;	Ident.: 95.6%		unreviewed	1 out of 5	A0A2B3KMR6_BACTU	Bacillus thuringiensis
A0A2B4JRE4	E-value: 7.8E-111;	Score: 835;	Ident.: 95.6%		unreviewed	1 out of 5	A0A2B4JRE4_BACTU	Bacillus thuringiensis
A0A243E700	E-value: 11E-111;	Score: 834;	Ident.: 95.6%		unreviewed	1 out of 5	A0A243E700_BACTU	Bacillus thuringiensis serovar toumanoffi
J8LVS9	E-value: 470E-111;	Score: 822;	Ident.: 100.0%		unreviewed	1 out of 5	J8LVS9_BACCE	Bacillus cereus VD166
A0A7V7H478	E-value: 470E-111;	Score: 822;	Ident.: 100.0%		unreviewed	1 out of 5	A0A7V7H478_9BACI	Bacillus sp. BF2-3
A0A5B7VEG4	E-value: 470E-111;	Score: 822;	Ident.: 100.0%		unreviewed	1 out of 5	A0A5B7VEG4_BACCR	Bacillus cereus (strain ATCC 14579 / DSM 31 / JCM 2152 / NBRC 15305 / NCIMB 9373 / NRRL B-3711)
A0A4U2PQM6	E-value: 470E-111;	Score: 822;	Ident.: 100.0%		unreviewed	1 out of 5	A0A4U2PQM6_BACCE	Bacillus cereus
A0A5P8F6B4	E-value: 470E-111;	Score: 822;	Ident.: 100.0%		unreviewed	1 out of 5	A0A5P8F6B4_BACTU	Bacillus thuringiensis
J8NC43	E-value: 1.9E-108;	Score: 818;	Ident.: 99.5%		unreviewed	1 out of 5	J8NC43_BACCE	Bacillus cereus VD200
A0A1Y6A8I2	E-value: 1.9E-108;	Score: 818;	Ident.: 99.5%		unreviewed	1 out of 5	A0A1Y6A8I2_BACCE	Bacillus cereus
A0A2C1F0P9	E-value: 3E-108;	Score: 818;	Ident.: 92.1%		unreviewed	1 out of 5	A0A2C1F0P9_BACCE	Bacillus cereus
A0A7V7Z3N8	E-value: 3.9E-108;	Score: 816;	Ident.: 99.1%		unreviewed	1 out of 5	A0A7V7Z3N8_9BACI	Bacillus sp. B1-WWTP-T-0.5-Post-4
R8C5R1	E-value: 45E-108;	Score: 809;	Ident.: 98.6%		unreviewed	1 out of 5	R8C5R1_BACCE	Bacillus cereus str. Schrouff
J7TC74	E-value: 45E-108;	Score: 809;	Ident.: 98.6%		unreviewed	1 out of 5	J7TC74_BACCE	Bacillus cereus VD022
R8IEF8	E-value: 45E-108;	Score: 809;	Ident.: 98.6%		unreviewed	1 out of 5	R8IEF8_BACCE	Bacillus cereus K-5975c
J3U4C9	E-value: 45E-108;	Score: 809;	Ident.: 98.6%		unreviewed	1 out of 5	J3U4C9_BACTU	Bacillus thuringiensis HD-771
R8YBN4	E-value: 45E-108;	Score: 809;	Ident.: 98.6%		unreviewed	1 out of 5	R8YBN4_BACCE	Bacillus cereus TIAC219
A0A433M0R8	E-value: 45E-108;	Score: 809;	Ident.: 98.1%		unreviewed	1 out of 5	A0A433M0R8_9BACI	Bacillus sp. VKPM B-3276
R8SJ71	E-value: 45E-108;	Score: 809;	Ident.: 98.6%		unreviewed	1 out of 5	R8SJ71_BACCE	Bacillus cereus HuB4-4
A0A454M641	E-value: 45E-108;	Score: 809;	Ident.: 98.1%		unreviewed	1 out of 5	A0A454M641_BACTU	Bacillus thuringiensis
A0A6D1T160	E-value: 45E-108;	Score: 809;	Ident.: 98.6%		unreviewed	1 out of 5	A0A6D1T160_9BACI	Bacillus sp. BH32
A0A1C9BPG0	E-value: 64E-108;	Score: 808;	Ident.: 97.2%		unreviewed	1 out of 5	A0A1C9BPG0_BACTU	Bacillus thuringiensis Bt18247
A0A6L5MSJ0	E-value: 64E-108;	Score: 808;	Ident.: 97.2%		unreviewed	1 out of 5	A0A6L5MSJ0_BACTU	Bacillus thuringiensis
J8EPV5	E-value: 64E-108;	Score: 808;	Ident.: 97.2%		unreviewed	1 out of 5	J8EPV5_BACCE	Bacillus cereus VD045
A0A5B9HRG5	E-value: 64E-108;	Score: 808;	Ident.: 97.2%		unreviewed	1 out of 5	A0A5B9HRG5_BACCE	Bacillus cereus
B7IK60	E-value: 91E-108;	Score: 807;	Ident.: 98.6%		unreviewed	1 out of 5	B7IK60_BACC2	Bacillus cereus (strain G9842)
A0A243MF76	E-value: 180E-108;	Score: 805;	Ident.: 98.1%		unreviewed	1 out of 5	A0A243MF76_BACTU	Bacillus thuringiensis serovar zhaodongensis
A0A160GW88	E-value: 180E-108;	Score: 805;	Ident.: 97.7%		unreviewed	1 out of 5	A0A160GW88_BACCE	Bacillus cereus
A0A7V7RRM4	E-value: 370E-108;	Score: 803;	Ident.: 97.7%		unreviewed	1 out of 5	A0A7V7RRM4_BACCE	Bacillus cereus
A0A7X2E2S0	E-value: 530E-108;	Score: 802;	Ident.: 97.7%		unreviewed	1 out of 5	A0A7X2E2S0_BACTU	Bacillus thuringiensis
A0A1I3Z5S1	E-value: 530E-108;	Score: 802;	Ident.: 97.7%		unreviewed	1 out of 5	A0A1I3Z5S1_9BACI	Bacillus sp. 5mfcol3.1
A0A5M8SPM4	E-value: 530E-108;	Score: 802;	Ident.: 97.7%		unreviewed	1 out of 5	A0A5M8SPM4_BACCE	Bacillus cereus
A0A2A7HXQ2	E-value: 740E-108;	Score: 802;	Ident.: 85.5%		unreviewed	1 out of 5	A0A2A7HXQ2_BACCE	Bacillus cereus
A0A0F6IVS6	E-value: 1.5E-105;	Score: 799;	Ident.: 97.2%		unreviewed	1 out of 5	A0A0F6IVS6_BACTU	Bacillus thuringiensis T01-328
R8GN74	E-value: 1.5E-105;	Score: 799;	Ident.: 98.1%		unreviewed	1 out of 5	R8GN74_BACCE	Bacillus cereus BAG1X2-3
M1PGE3	E-value: 1.5E-105;	Score: 799;	Ident.: 97.2%		unreviewed	1 out of 5	M1PGE3_BACTU	Bacillus thuringiensis serovar thuringiensis str. IS5056
R8DPH7	E-value: 1.5E-105;	Score: 799;	Ident.: 98.1%		unreviewed	1 out of 5	R8DPH7_BACCE	Bacillus cereus BAG1X1-1
R8FX25	E-value: 1.5E-105;	Score: 799;	Ident.: 98.1%		unreviewed	1 out of 5	R8FX25_BACCE	Bacillus cereus BAG1X2-1
R8FK67	E-value: 1.5E-105;	Score: 799;	Ident.: 98.1%		unreviewed	1 out of 5	R8FK67_BACCE	Bacillus cereus BAG1X2-2
R8KI24	E-value: 1.5E-105;	Score: 799;	Ident.: 98.1%		unreviewed	1 out of 5	R8KI24_BACCE	Bacillus cereus BAG2O-1
A0A7W7X4F7	E-value: 2.1E-105;	Score: 798;	Ident.: 97.2%		unreviewed	1 out of 5	A0A7W7X4F7_9BACI	Bacillus toyonensis
A0A2C1S7I3	E-value: 2.4E-105;	Score: 799;	Ident.: 90.7%		unreviewed	1 out of 5	A0A2C1S7I3_BACCE	Bacillus cereus
A0A7V7I5U5	E-value: 4.3E-105;	Score: 796;	Ident.: 97.2%		unreviewed	1 out of 5	A0A7V7I5U5_9BACI	Bacillus sp. BB56-3
A0A369CYJ1	E-value: 4.3E-105;	Score: 796;	Ident.: 97.2%		unreviewed	1 out of 5	A0A369CYJ1_9BACI	Bacillus sp. AG102
A0A800PLZ0	E-value: 4.3E-105;	Score: 796;	Ident.: 97.2%		unreviewed	1 out of 5	A0A800PLZ0_BACTU	Bacillus thuringiensis
A0A4E7PN94	E-value: 4.3E-105;	Score: 796;	Ident.: 97.2%		unreviewed	1 out of 5	A0A4E7PN94_BACTI	Bacillus thuringiensis subsp. israelensis
A0A2T0F9A8	E-value: 6.1E-105;	Score: 795;	Ident.: 98.1%		unreviewed	1 out of 5	A0A2T0F9A8_BACTU	Bacillus thuringiensis
A0A6H9JRL3	E-value: 6.1E-105;	Score: 795;	Ident.: 98.1%		unreviewed	1 out of 5	A0A6H9JRL3_9BACI	Bacillus sp. AY2-1
A0A2V4XMK3	E-value: 12E-105;	Score: 793;	Ident.: 96.7%		unreviewed	1 out of 5	A0A2V4XMK3_9BACI	Bacillus sp. 196mf
A0A7X2B2A6	E-value: 12E-105;	Score: 793;	Ident.: 97.2%		unreviewed	1 out of 5	A0A7X2B2A6_BACTU	Bacillus thuringiensis
A0A1B1L1M6	E-value: 140E-105;	Score: 786;	Ident.: 96.3%		unreviewed	1 out of 5	A0A1B1L1M6_BACTU	Bacillus thuringiensis
A0A2A8PNT2	E-value: 160E-105;	Score: 787;	Ident.: 89.0%		unreviewed	1 out of 5	A0A2A8PNT2_BACCE	Bacillus cereus
A0A1Q9I8P0	E-value: 380E-105;	Score: 783;	Ident.: 89.7%		unreviewed	1 out of 5	A0A1Q9I8P0_BACCE	Bacillus cereus
A0A2B1KIY8	E-value: 640E-105;	Score: 783;	Ident.: 89.0%		unreviewed	1 out of 5	A0A2B1KIY8_BACCE	Bacillus cereus
A0A226QZ00	E-value: 1.1E-102;	Score: 779;	Ident.: 85.4%		unreviewed	1 out of 5	A0A226QZ00_9BACI	Bacillus sp. M13(2017)
C3GXA9	E-value: 1.5E-102;	Score: 779;	Ident.: 85.4%		unreviewed	1 out of 5	C3GXA9_BACTU	Bacillus thuringiensis serovar huazhongensis BGSC 4BD1
A0A0K0Q8H7	E-value: 1.7E-102;	Score: 779;	Ident.: 95.3%		unreviewed	1 out of 5	A0A0K0Q8H7_BACTU	Bacillus thuringiensis
A0A2T7YSU5	E-value: 4.8E-102;	Score: 776;	Ident.: 95.3%		unreviewed	1 out of 5	A0A2T7YSU5_BACTU	Bacillus thuringiensis
A0A2A7L844	E-value: 6.9E-102;	Score: 776;	Ident.: 84.1%		unreviewed	1 out of 5	A0A2A7L844_BACCE	Bacillus cereus
A0A2C9ZH47	E-value: 9.6E-102;	Score: 774;	Ident.: 94.4%		unreviewed	1 out of 5	A0A2C9ZH47_BACTV	Bacillus thuringiensis subsp. medellin
A0A2A8R3S1	E-value: 11E-102;	Score: 775;	Ident.: 89.0%		unreviewed	1 out of 5	A0A2A8R3S1_BACCE	Bacillus cereus
A0A2S8UJP1	E-value: 11E-102;	Score: 775;	Ident.: 89.1%		unreviewed	1 out of 5	A0A2S8UJP1_9BACI	Bacillus sp. MYb209
A0A0D0P3R5	E-value: 14E-102;	Score: 773;	Ident.: 95.3%		unreviewed	1 out of 5	A0A0D0P3R5_9BACI	Bacillus sp. L_1B0_5
A0A0D0RC54	E-value: 14E-102;	Score: 773;	Ident.: 95.3%		unreviewed	1 out of 5	A0A0D0RC54_9BACI	Bacillus sp. L_1B0_8
A0A2C1DFY5	E-value: 15E-102;	Score: 774;	Ident.: 88.1%		unreviewed	1 out of 5	A0A2C1DFY5_BACCE	Bacillus cereus
A0A7Z8WAS1	E-value: 28E-102;	Score: 772;	Ident.: 83.7%		unreviewed	1 out of 5	A0A7Z8WAS1_9BACI	Bacillus sp. BF9-10
A0A2H2WUV0	E-value: 40E-102;	Score: 771;	Ident.: 83.7%		unreviewed	1 out of 5	A0A2H2WUV0_BACCE	Bacillus cereus
A0A657VUW9	E-value: 40E-102;	Score: 771;	Ident.: 83.7%		unreviewed	1 out of 5	A0A657VUW9_9BACI	Bacillus sp. AFS051223
A0A243KUB7	E-value: 64E-102;	Score: 768;	Ident.: 87.9%		unreviewed	1 out of 5	A0A243KUB7_BACUH	Bacillus thuringiensis subsp. higo
A0A2A8QCW3	E-value: 110E-102;	Score: 768;	Ident.: 80.5%		unreviewed	1 out of 5	A0A2A8QCW3_BACCE	Bacillus cereus
A0A2B4NGK4	E-value: 110E-102;	Score: 768;	Ident.: 82.3%		unreviewed	1 out of 5	A0A2B4NGK4_9BACI	Bacillus sp. AFS075960
A0A6H9ZR22	E-value: 170E-102;	Score: 764;	Ident.: 83.6%		unreviewed	1 out of 5	A0A6H9ZR22_9BACI	Bacillus sp. RM2(2019)
A0A2A8NKR9	E-value: 180E-102;	Score: 767;	Ident.: 82.0%		unreviewed	1 out of 5	A0A2A8NKR9_BACCE	Bacillus cereus
A0A347V627	E-value: 1.5E-99;	Score: 761;	Ident.: 81.6%		unreviewed	1 out of 5	A0A347V627_BACTU	Bacillus thuringiensis LM1212
A0A2H3NFU0	E-value: 3.7E-99;	Score: 758;	Ident.: 79.3%		unreviewed	1 out of 5	A0A2H3NFU0_9BACI	Bacillus wiedmannii
