# Supplementary material for: The Membrane Proteome of Spores and Vegetative Cells of the Food-Borne Pathogen Bacillus cereus
Source: Int J Mol Sci. 2021 Nov 19;22(22):12475. doi: 10.3390/ijms222212475 (PMC8624511; doi:10.3390/ijms222212475)
Supplement: Supplementary file 1 [file ijms-22-12475-s001.zip › ijms-1446819-supplementary/Supplemental file S1/B202109154ABAA9BC7178C81CEBC9459510EDDEA300EDDA9.tab]

Entry	Entry name	Protein names	Organism	Info			Status	Annotation
C2T5C6	C2T5C6_BACCE	Uncharacterized protein	Bacillus cereus BDRD-Cer4	E-value: 300E-162;	Score: 1,167;	Ident.: 100.0%		unreviewed	1 out of 5
C2RCY2	C2RCY2_BACCE	Uncharacterized protein	Bacillus cereus m1550	E-value: 300E-162;	Score: 1,167;	Ident.: 100.0%		unreviewed	1 out of 5
Q819G3	Q819G3_BACCR	Uncharacterized protein	Bacillus cereus (strain ATCC 14579 / DSM 31 / JCM 2152 / NBRC 15305 / NCIMB 9373 / NRRL B-3711)	E-value: 300E-162;	Score: 1,167;	Ident.: 100.0%		unreviewed	1 out of 5
C3E7W2	C3E7W2_BACTU	Uncharacterized protein	Bacillus thuringiensis serovar pakistani str. T13001	E-value: 300E-162;	Score: 1,167;	Ident.: 99.6%		unreviewed	1 out of 5
C2UIP6	C2UIP6_BACCE	Uncharacterized protein	Bacillus cereus Rock1-15	E-value: 2.4E-159;	Score: 1,161;	Ident.: 99.6%		unreviewed	1 out of 5
C3H5L6	C3H5L6_BACTU	Uncharacterized protein	Bacillus thuringiensis serovar huazhongensis BGSC 4BD1	E-value: 14E-159;	Score: 1,156;	Ident.: 99.2%		unreviewed	1 out of 5
C2WS43	C2WS43_BACCE	Uncharacterized protein	Bacillus cereus Rock4-2	E-value: 40E-159;	Score: 1,153;	Ident.: 98.9%		unreviewed	1 out of 5
C2XG29	C2XG29_BACCE	Uncharacterized protein	Bacillus cereus F65185	E-value: 40E-159;	Score: 1,153;	Ident.: 98.9%		unreviewed	1 out of 5
C3DPE7	C3DPE7_BACTS	Uncharacterized protein	Bacillus thuringiensis serovar sotto str. T04001	E-value: 340E-159;	Score: 1,147;	Ident.: 98.9%		unreviewed	1 out of 5
A0A243DRC8	A0A243DRC8_BACUD	Uncharacterized protein	Bacillus thuringiensis subsp. darmstadiensis	E-value: 2.2E-153;	Score: 1,121;	Ident.: 100.0%		unreviewed	1 out of 5
A0A1M6IZ43	A0A1M6IZ43_9BACI	Uncharacterized protein	Bacillus sp. cl25	E-value: 2.2E-153;	Score: 1,121;	Ident.: 100.0%		unreviewed	1 out of 5
A0A6L3BLG5	A0A6L3BLG5_9BACI	Uncharacterized protein	Bacillus sp. TE8-1	E-value: 2.2E-153;	Score: 1,121;	Ident.: 100.0%		unreviewed	1 out of 5
A0A243KPW5	A0A243KPW5_BACTU	Uncharacterized protein	Bacillus thuringiensis serovar iberica	E-value: 2.2E-153;	Score: 1,121;	Ident.: 100.0%		unreviewed	1 out of 5
A0A7V7Z4B9	A0A7V7Z4B9_9BACI	Uncharacterized protein	Bacillus sp. B1-WWTP-T-0.5-Post-4	E-value: 2.2E-153;	Score: 1,121;	Ident.: 100.0%		unreviewed	1 out of 5
A0A4P7U2Z7	A0A4P7U2Z7_9BACI	Uncharacterized protein	Bacillus sp. DU-106	E-value: 2.2E-153;	Score: 1,121;	Ident.: 100.0%		unreviewed	1 out of 5
A0A0D1NJF6	A0A0D1NJF6_BACTU	Contig0101, whole genome shotgun sequence	Bacillus thuringiensis Sbt003	E-value: 2.2E-153;	Score: 1,121;	Ident.: 99.6%		unreviewed	1 out of 5
A0A5E9IIX4	A0A5E9IIX4_BACTU	Lipoprotein	Bacillus thuringiensis F14-1	E-value: 2.2E-153;	Score: 1,121;	Ident.: 100.0%		unreviewed	1 out of 5
A0A229MMG1	A0A229MMG1_9BACI	Uncharacterized protein	Bacillus sp. KbaL1	E-value: 2.2E-153;	Score: 1,121;	Ident.: 100.0%		unreviewed	1 out of 5
J8JQQ5	J8JQQ5_BACCE	Uncharacterized protein	Bacillus cereus VD200	E-value: 2.2E-153;	Score: 1,121;	Ident.: 100.0%		unreviewed	1 out of 5
A0A243MC35	A0A243MC35_BACTJ	Uncharacterized protein	Bacillus thuringiensis subsp. jegathesan	E-value: 2.2E-153;	Score: 1,121;	Ident.: 100.0%		unreviewed	1 out of 5
J8LWP9	J8LWP9_BACCE	Uncharacterized protein	Bacillus cereus VD166	E-value: 2.2E-153;	Score: 1,121;	Ident.: 100.0%		unreviewed	1 out of 5
A0A7V7L0W5	A0A7V7L0W5_9BACI	Uncharacterized protein	Bacillus sp. BF2-3	E-value: 2.2E-153;	Score: 1,121;	Ident.: 100.0%		unreviewed	1 out of 5
A0A5B7VK23	A0A5B7VK23_BACCR	Uncharacterized protein	Bacillus cereus (strain ATCC 14579 / DSM 31 / JCM 2152 / NBRC 15305 / NCIMB 9373 / NRRL B-3711)	E-value: 2.2E-153;	Score: 1,121;	Ident.: 100.0%		unreviewed	1 out of 5
B7H910	B7H910_BACC4	Uncharacterized protein	Bacillus cereus (strain B4264)	E-value: 2.2E-153;	Score: 1,121;	Ident.: 100.0%		unreviewed	1 out of 5
R8GTZ1	R8GTZ1_BACCE	Lipoprotein	Bacillus cereus VD196	E-value: 2.2E-153;	Score: 1,121;	Ident.: 100.0%		unreviewed	1 out of 5
J8MML0	J8MML0_BACCE	Uncharacterized protein	Bacillus cereus VD169	E-value: 2.2E-153;	Score: 1,121;	Ident.: 100.0%		unreviewed	1 out of 5
A0A7Z2CW93	A0A7Z2CW93_9BACI	Uncharacterized protein	Bacillus sp. SH8-8	E-value: 2.2E-153;	Score: 1,121;	Ident.: 100.0%		unreviewed	1 out of 5
A0A160HG74	A0A160HG74_BACCE	Lipoprotein	Bacillus cereus	E-value: 2.2E-153;	Score: 1,121;	Ident.: 99.6%		unreviewed	1 out of 5
A0A7X2EI52	A0A7X2EI52_BACTU	Uncharacterized protein	Bacillus thuringiensis	E-value: 2.2E-153;	Score: 1,121;	Ident.: 99.6%		unreviewed	1 out of 5
N1LZS6	N1LZS6_9BACI	Lipoprotein, putative	Bacillus sp. GeD10	E-value: 2.2E-153;	Score: 1,121;	Ident.: 100.0%		unreviewed	1 out of 5
R8TFE1	R8TFE1_BACCE	Lipoprotein	Bacillus cereus VD184	E-value: 2.2E-153;	Score: 1,121;	Ident.: 100.0%		unreviewed	1 out of 5
A0A3D5TZR3	A0A3D5TZR3_BACSP	Uncharacterized protein	Bacillus sp.	E-value: 2.2E-153;	Score: 1,121;	Ident.: 100.0%		unreviewed	1 out of 5
J8HPC5	J8HPC5_BACCE	Uncharacterized protein	Bacillus cereus VD154	E-value: 2.2E-153;	Score: 1,121;	Ident.: 99.6%		unreviewed	1 out of 5
A0A1Y0TKK8	A0A1Y0TKK8_BACTU	Uncharacterized protein	Bacillus thuringiensis	E-value: 2.2E-153;	Score: 1,121;	Ident.: 100.0%		unreviewed	1 out of 5
A0A0J7GLP2	A0A0J7GLP2_BACCE	Lipoprotein	Bacillus cereus	E-value: 2.2E-153;	Score: 1,121;	Ident.: 100.0%		unreviewed	1 out of 5
A0A2B9U471	A0A2B9U471_BACCE	Uncharacterized protein	Bacillus cereus	E-value: 3.1E-153;	Score: 1,120;	Ident.: 99.6%		unreviewed	1 out of 5
A0A2B0KV82	A0A2B0KV82_BACCE	Uncharacterized protein	Bacillus cereus	E-value: 13E-153;	Score: 1,116;	Ident.: 99.6%		unreviewed	1 out of 5
A0A6L5MHI0	A0A6L5MHI0_BACTU	Uncharacterized protein	Bacillus thuringiensis	E-value: 13E-153;	Score: 1,116;	Ident.: 99.6%		unreviewed	1 out of 5
J8IQ51	J8IQ51_BACCE	Uncharacterized protein	Bacillus cereus VD045	E-value: 13E-153;	Score: 1,116;	Ident.: 99.6%		unreviewed	1 out of 5
A0A243D921	A0A243D921_BACTU	Uncharacterized protein	Bacillus thuringiensis serovar subtoxicus	E-value: 18E-153;	Score: 1,115;	Ident.: 99.6%		unreviewed	1 out of 5
A0A2J9BRE3	A0A2J9BRE3_BACTU	Uncharacterized protein	Bacillus thuringiensis	E-value: 18E-153;	Score: 1,115;	Ident.: 99.2%		unreviewed	1 out of 5
A0A6N0CNJ1	A0A6N0CNJ1_BACTU	Uncharacterized protein	Bacillus thuringiensis	E-value: 18E-153;	Score: 1,115;	Ident.: 99.6%		unreviewed	1 out of 5
A0A243F8X2	A0A243F8X2_BACUK	Uncharacterized protein	Bacillus thuringiensis subsp. kumamotoensis	E-value: 100E-153;	Score: 1,110;	Ident.: 99.2%		unreviewed	1 out of 5
J8MB06	J8MB06_BACCE	Uncharacterized protein	Bacillus cereus VD156	E-value: 100E-153;	Score: 1,110;	Ident.: 99.2%		unreviewed	1 out of 5
A0A6L3WJJ4	A0A6L3WJJ4_BACCE	Uncharacterized protein	Bacillus cereus	E-value: 100E-153;	Score: 1,110;	Ident.: 99.2%		unreviewed	1 out of 5
A0A387A3N6	A0A387A3N6_BACTU	Uncharacterized protein	Bacillus thuringiensis	E-value: 100E-153;	Score: 1,110;	Ident.: 99.2%		unreviewed	1 out of 5
J8GFM1	J8GFM1_BACCE	Uncharacterized protein	Bacillus cereus VD014	E-value: 100E-153;	Score: 1,110;	Ident.: 99.2%		unreviewed	1 out of 5
A0A226R9S2	A0A226R9S2_9BACI	Uncharacterized protein	Bacillus sp. M13(2017)	E-value: 100E-153;	Score: 1,110;	Ident.: 99.2%		unreviewed	1 out of 5
B5USG8	B5USG8_BACCE	Uncharacterized protein	Bacillus cereus AH1134	E-value: 100E-153;	Score: 1,110;	Ident.: 99.2%		unreviewed	1 out of 5
A0A3D1QKS9	A0A3D1QKS9_BACSP	Uncharacterized protein	Bacillus sp.	E-value: 100E-153;	Score: 1,110;	Ident.: 99.2%		unreviewed	1 out of 5
A0A150CIT3	A0A150CIT3_BACCE	Putative lipoprotein	Bacillus cereus	E-value: 100E-153;	Score: 1,110;	Ident.: 99.2%		unreviewed	1 out of 5
A0A7T8LQ48	A0A7T8LQ48_9BACI	Uncharacterized protein	Bacillus sp. TK-2	E-value: 100E-153;	Score: 1,110;	Ident.: 99.2%		unreviewed	1 out of 5
A0A7Z7Z9D2	A0A7Z7Z9D2_BACTU	Uncharacterized protein	Bacillus thuringiensis	E-value: 150E-153;	Score: 1,109;	Ident.: 98.8%		unreviewed	1 out of 5
A0A193CWZ2	A0A193CWZ2_BACTU	Uncharacterized protein	Bacillus thuringiensis serovar coreanensis	E-value: 300E-153;	Score: 1,107;	Ident.: 98.8%		unreviewed	1 out of 5
A0A679GUM5	A0A679GUM5_9BACI	Uncharacterized protein	Bacillus wiedmannii	E-value: 300E-153;	Score: 1,107;	Ident.: 98.8%		unreviewed	1 out of 5
A0A243C2H8	A0A243C2H8_BACTU	Uncharacterized protein	Bacillus thuringiensis serovar yosoo	E-value: 300E-153;	Score: 1,107;	Ident.: 98.8%		unreviewed	1 out of 5
A0A6L4WA67	A0A6L4WA67_9BACI	Uncharacterized protein	Bacillus sp. B2-WWTP-C-10-Post-4	E-value: 300E-153;	Score: 1,107;	Ident.: 98.8%		unreviewed	1 out of 5
A0A6H1RTS1	A0A6H1RTS1_9BACI	Uncharacterized protein	Bacillus sp. RZ2MS9	E-value: 300E-153;	Score: 1,107;	Ident.: 98.8%		unreviewed	1 out of 5
A0A7Z8H1R4	A0A7Z8H1R4_9BACI	Uncharacterized protein	Bacillus sp. 007/AIA-02/001	E-value: 300E-153;	Score: 1,107;	Ident.: 98.8%		unreviewed	1 out of 5
A0A135WV77	A0A135WV77_9BACI	Uncharacterized protein	Bacillus sp. JH7	E-value: 300E-153;	Score: 1,107;	Ident.: 98.8%		unreviewed	1 out of 5
A0A2N3P0K7	A0A2N3P0K7_9BACI	Uncharacterized protein	Bacillus sp. BI3	E-value: 300E-153;	Score: 1,107;	Ident.: 98.8%		unreviewed	1 out of 5
A0A5C1FIX2	A0A5C1FIX2_9BACI	Uncharacterized protein	Bacillus sp. JAS24-2	E-value: 300E-153;	Score: 1,107;	Ident.: 98.8%		unreviewed	1 out of 5
A0A242ZGR5	A0A242ZGR5_BACTU	Uncharacterized protein	Bacillus thuringiensis serovar londrina	E-value: 300E-153;	Score: 1,107;	Ident.: 98.8%		unreviewed	1 out of 5
A0A023P9D6	A0A023P9D6_9BACI	Uncharacterized protein	Bacillus bombysepticus str. Wang	E-value: 300E-153;	Score: 1,107;	Ident.: 98.8%		unreviewed	1 out of 5
R8LDN0	R8LDN0_BACCE	Lipoprotein	Bacillus cereus HuB13-1	E-value: 300E-153;	Score: 1,107;	Ident.: 98.8%		unreviewed	1 out of 5
C2P313	C2P313_BACCE	Uncharacterized protein	Bacillus cereus 172560W	E-value: 300E-153;	Score: 1,107;	Ident.: 98.8%		unreviewed	1 out of 5
G9Q2F0	G9Q2F0_9BACI	Uncharacterized protein	Bacillus sp. 7_6_55CFAA_CT2	E-value: 300E-153;	Score: 1,107;	Ident.: 98.8%		unreviewed	1 out of 5
A0A0F6FXG4	A0A0F6FXG4_BACTK	Uncharacterized protein	Bacillus thuringiensis subsp. kurstaki	E-value: 300E-153;	Score: 1,107;	Ident.: 98.8%		unreviewed	1 out of 5
A0A2A9B0R4	A0A2A9B0R4_BACCE	Uncharacterized protein	Bacillus cereus	E-value: 300E-153;	Score: 1,107;	Ident.: 98.8%		unreviewed	1 out of 5
A0A1B1SUG6	A0A1B1SUG6_BACTU	Uncharacterized protein	Bacillus thuringiensis	E-value: 300E-153;	Score: 1,107;	Ident.: 98.8%		unreviewed	1 out of 5
A0A2T7YWC3	A0A2T7YWC3_BACTU	Lipoprotein	Bacillus thuringiensis	E-value: 580E-153;	Score: 1,105;	Ident.: 99.2%		unreviewed	1 out of 5
A0A243J6J9	A0A243J6J9_BACTU	Uncharacterized protein	Bacillus thuringiensis serovar pirenaica	E-value: 600E-153;	Score: 1,105;	Ident.: 99.2%		unreviewed	1 out of 5
A0A0G8EI14	A0A0G8EI14_BACCE	Uncharacterized protein	Bacillus cereus	E-value: 850E-153;	Score: 1,104;	Ident.: 98.8%		unreviewed	1 out of 5
A0A2V4Y5B2	A0A2V4Y5B2_9BACI	Uncharacterized protein	Bacillus sp. 196mf	E-value: 1.3E-150;	Score: 1,103;	Ident.: 99.2%		unreviewed	1 out of 5
A0A0F6JGA5	A0A0F6JGA5_BACTU	Uncharacterized protein	Bacillus thuringiensis T01-328	E-value: 1.3E-150;	Score: 1,103;	Ident.: 99.2%		unreviewed	1 out of 5
A0A2S8VVL2	A0A2S8VVL2_9BACI	Uncharacterized protein	Bacillus sp. MYb78	E-value: 1.3E-150;	Score: 1,103;	Ident.: 99.2%		unreviewed	1 out of 5
R8GCG6	R8GCG6_BACCE	Lipoprotein	Bacillus cereus BAG1X2-3	E-value: 1.3E-150;	Score: 1,103;	Ident.: 99.2%		unreviewed	1 out of 5
A0A242ZW90	A0A242ZW90_BACTU	Uncharacterized protein	Bacillus thuringiensis serovar kim	E-value: 1.3E-150;	Score: 1,103;	Ident.: 99.2%		unreviewed	1 out of 5
A0A243L0P7	A0A243L0P7_BACUH	Uncharacterized protein	Bacillus thuringiensis subsp. higo	E-value: 1.3E-150;	Score: 1,103;	Ident.: 99.2%		unreviewed	1 out of 5
A0A243F414	A0A243F414_BACTY	Uncharacterized protein	Bacillus thuringiensis subsp. kyushuensis	E-value: 1.3E-150;	Score: 1,103;	Ident.: 99.2%		unreviewed	1 out of 5
M1PPW3	M1PPW3_BACTU	Lipoprotein, putative	Bacillus thuringiensis serovar thuringiensis str. IS5056	E-value: 1.3E-150;	Score: 1,103;	Ident.: 99.2%		unreviewed	1 out of 5
R8E2A1	R8E2A1_BACCE	Lipoprotein	Bacillus cereus BAG1X1-1	E-value: 1.3E-150;	Score: 1,103;	Ident.: 99.2%		unreviewed	1 out of 5
V5MEX9	V5MEX9_BACTU	Uncharacterized protein	Bacillus thuringiensis YBT-1518	E-value: 1.3E-150;	Score: 1,103;	Ident.: 98.8%		unreviewed	1 out of 5
R8FDX2	R8FDX2_BACCE	Lipoprotein	Bacillus cereus BAG1X2-1	E-value: 1.3E-150;	Score: 1,103;	Ident.: 99.2%		unreviewed	1 out of 5
A0A2A2P447	A0A2A2P447_9BACI	Uncharacterized protein	Bacillus toyonensis	E-value: 1.3E-150;	Score: 1,103;	Ident.: 99.2%		unreviewed	1 out of 5
R8G0Q2	R8G0Q2_BACCE	Lipoprotein	Bacillus cereus BAG1X2-2	E-value: 1.3E-150;	Score: 1,103;	Ident.: 99.2%		unreviewed	1 out of 5
A0A1I4FVR9	A0A1I4FVR9_9BACI	Uncharacterized protein	Bacillus sp. 5mfcol3.1	E-value: 1.3E-150;	Score: 1,103;	Ident.: 99.2%		unreviewed	1 out of 5
R8K1Q1	R8K1Q1_BACCE	Lipoprotein	Bacillus cereus BAG2O-1	E-value: 1.3E-150;	Score: 1,103;	Ident.: 99.2%		unreviewed	1 out of 5
A0A160H2W0	A0A160H2W0_BACCE	Lipoprotein (Phosphonate ABC transporter phosphate-binding periplasmic component)	Bacillus cereus	E-value: 1.3E-150;	Score: 1,103;	Ident.: 99.2%		unreviewed	1 out of 5
A0A1B1LB19	A0A1B1LB19_BACTU	Uncharacterized protein	Bacillus thuringiensis	E-value: 1.3E-150;	Score: 1,103;	Ident.: 99.2%		unreviewed	1 out of 5
A0A2A9HQ48	A0A2A9HQ48_9BACI	Uncharacterized protein	Bacillus sp. YF23	E-value: 1.8E-150;	Score: 1,102;	Ident.: 98.8%		unreviewed	1 out of 5
A0A2C9ZGZ1	A0A2C9ZGZ1_BACTV	Uncharacterized protein	Bacillus thuringiensis subsp. medellin	E-value: 1.8E-150;	Score: 1,102;	Ident.: 98.8%		unreviewed	1 out of 5
J9CBW8	J9CBW8_BACCE	Uncharacterized protein	Bacillus cereus HuB1-1	E-value: 1.8E-150;	Score: 1,102;	Ident.: 98.8%		unreviewed	1 out of 5
R8E894	R8E894_BACCE	Lipoprotein	Bacillus cereus VD133	E-value: 1.8E-150;	Score: 1,102;	Ident.: 98.8%		unreviewed	1 out of 5
J8QGJ0	J8QGJ0_BACCE	Uncharacterized protein	Bacillus cereus BAG1X1-2	E-value: 1.8E-150;	Score: 1,102;	Ident.: 98.8%		unreviewed	1 out of 5
A0A5P9Y799	A0A5P9Y799_BACCE	Uncharacterized protein	Bacillus cereus	E-value: 1.8E-150;	Score: 1,102;	Ident.: 98.8%		unreviewed	1 out of 5
A0A2A7ZV41	A0A2A7ZV41_BACCE	Uncharacterized protein	Bacillus cereus	E-value: 1.8E-150;	Score: 1,102;	Ident.: 98.8%		unreviewed	1 out of 5
A0A6N2H5L6	A0A6N2H5L6_9BACI	Uncharacterized protein	Bacillus sp. AR8-1	E-value: 1.8E-150;	Score: 1,102;	Ident.: 98.8%		unreviewed	1 out of 5
A0A1M7EU15	A0A1M7EU15_9BACI	Uncharacterized protein	Bacillus sp. bc15	E-value: 1.8E-150;	Score: 1,102;	Ident.: 98.8%		unreviewed	1 out of 5
S3J355	S3J355_BACCE	Lipoprotein	Bacillus cereus BAG1O-3	E-value: 1.8E-150;	Score: 1,102;	Ident.: 98.8%		unreviewed	1 out of 5
