# Supplementary material for: The Membrane Proteome of Spores and Vegetative Cells of the Food-Borne Pathogen Bacillus cereus
Source: Int J Mol Sci. 2021 Nov 19;22(22):12475. doi: 10.3390/ijms222212475 (PMC8624511; doi:10.3390/ijms222212475)
Supplement: Supplementary file 1 [file ijms-22-12475-s001.zip › ijms-1446819-supplementary/Supplemental file S1/B202109154ABAA9BC7178C81CEBC9459510EDDEA300EDDBX.tab]

Entry	Entry name	Protein names	Organism	Info			Status	Annotation
A0A1W2GN01	A0A1W2GN01_9BACI	Uncharacterized protein	Bacillus sp. JKS001846	E-value: 21E-69;	Score: 540;	Ident.: 100.0%		unreviewed	1 out of 5
A0A243DW37	A0A243DW37_BACUD	Uncharacterized protein	Bacillus thuringiensis subsp. darmstadiensis	E-value: 21E-69;	Score: 540;	Ident.: 100.0%		unreviewed	1 out of 5
A0A2V4XFH7	A0A2V4XFH7_9BACI	Uncharacterized protein	Bacillus sp. 196mf	E-value: 21E-69;	Score: 540;	Ident.: 100.0%		unreviewed	1 out of 5
A0A0F6J5V0	A0A0F6J5V0_BACTU	Uncharacterized protein	Bacillus thuringiensis T01-328	E-value: 21E-69;	Score: 540;	Ident.: 100.0%		unreviewed	1 out of 5
A0A1M6EQ77	A0A1M6EQ77_9BACI	Uncharacterized protein	Bacillus sp. cl25	E-value: 21E-69;	Score: 540;	Ident.: 100.0%		unreviewed	1 out of 5
A0A243KEP0	A0A243KEP0_BACTU	Uncharacterized protein	Bacillus thuringiensis serovar iberica	E-value: 21E-69;	Score: 540;	Ident.: 100.0%		unreviewed	1 out of 5
A0A6L3BET1	A0A6L3BET1_9BACI	Uncharacterized protein	Bacillus sp. TE8-1	E-value: 21E-69;	Score: 540;	Ident.: 100.0%		unreviewed	1 out of 5
A0A2H3QE01	A0A2H3QE01_9BACI	Uncharacterized protein	Bacillus sp. AFS012607	E-value: 21E-69;	Score: 540;	Ident.: 100.0%		unreviewed	1 out of 5
A0A2S8VFX4	A0A2S8VFX4_9BACI	Uncharacterized protein	Bacillus sp. MYb78	E-value: 21E-69;	Score: 540;	Ident.: 100.0%		unreviewed	1 out of 5
A0A7V7YZ78	A0A7V7YZ78_9BACI	Uncharacterized protein	Bacillus sp. B1-WWTP-T-0.5-Post-4	E-value: 21E-69;	Score: 540;	Ident.: 100.0%		unreviewed	1 out of 5
A0A243M4K2	A0A243M4K2_BACTU	Uncharacterized protein	Bacillus thuringiensis serovar zhaodongensis	E-value: 21E-69;	Score: 540;	Ident.: 100.0%		unreviewed	1 out of 5
A0A193CTY5	A0A193CTY5_BACTU	Uncharacterized protein	Bacillus thuringiensis serovar coreanensis	E-value: 21E-69;	Score: 540;	Ident.: 100.0%		unreviewed	1 out of 5
A0A2A9I4T1	A0A2A9I4T1_9BACI	Uncharacterized protein	Bacillus sp. YF23	E-value: 21E-69;	Score: 540;	Ident.: 100.0%		unreviewed	1 out of 5
A0A1C9BUL2	A0A1C9BUL2_BACTU	Uncharacterized protein	Bacillus thuringiensis Bt18247	E-value: 21E-69;	Score: 540;	Ident.: 100.0%		unreviewed	1 out of 5
R8GGF4	R8GGF4_BACCE	Uncharacterized protein	Bacillus cereus BAG1X2-3	E-value: 21E-69;	Score: 540;	Ident.: 100.0%		unreviewed	1 out of 5
R8C9W5	R8C9W5_BACCE	Uncharacterized protein	Bacillus cereus str. Schrouff	E-value: 21E-69;	Score: 540;	Ident.: 100.0%		unreviewed	1 out of 5
A0A243NWE2	A0A243NWE2_BACTV	Uncharacterized protein	Bacillus thuringiensis subsp. medellin	E-value: 21E-69;	Score: 540;	Ident.: 100.0%		unreviewed	1 out of 5
A0A679GU56	A0A679GU56_9BACI	Uncharacterized protein	Bacillus wiedmannii	E-value: 21E-69;	Score: 540;	Ident.: 100.0%		unreviewed	1 out of 5
J9BP46	J9BP46_BACCE	Uncharacterized protein	Bacillus cereus HuB1-1	E-value: 21E-69;	Score: 540;	Ident.: 100.0%		unreviewed	1 out of 5
A0A2C9YPW3	A0A2C9YPW3_BACTU	Uncharacterized protein	Bacillus thuringiensis serovar yosoo	E-value: 21E-69;	Score: 540;	Ident.: 100.0%		unreviewed	1 out of 5
A0A4P7U476	A0A4P7U476_9BACI	Uncharacterized protein	Bacillus sp. DU-106	E-value: 21E-69;	Score: 540;	Ident.: 100.0%		unreviewed	1 out of 5
A0A6L4W074	A0A6L4W074_9BACI	Uncharacterized protein	Bacillus sp. B2-WWTP-C-10-Post-4	E-value: 21E-69;	Score: 540;	Ident.: 100.0%		unreviewed	1 out of 5
C2T268	C2T268_BACCE	Uncharacterized protein	Bacillus cereus BDRD-Cer4	E-value: 21E-69;	Score: 540;	Ident.: 100.0%		unreviewed	1 out of 5
A0A0D0PVE2	A0A0D0PVE2_9BACI	Contig20, whole genome shotgun sequence	Bacillus sp. L_1B0_5	E-value: 21E-69;	Score: 540;	Ident.: 100.0%		unreviewed	1 out of 5
A0A0D1PLQ6	A0A0D1PLQ6_BACTU	Contig0015, whole genome shotgun sequence	Bacillus thuringiensis Sbt003	E-value: 21E-69;	Score: 540;	Ident.: 100.0%		unreviewed	1 out of 5
J7W5T7	J7W5T7_BACCE	Uncharacterized protein	Bacillus cereus VD022	E-value: 21E-69;	Score: 540;	Ident.: 100.0%		unreviewed	1 out of 5
W8YCZ0	W8YCZ0_BACTU	Uncharacterized protein	Bacillus thuringiensis DB27	E-value: 21E-69;	Score: 540;	Ident.: 100.0%		unreviewed	1 out of 5
A0A243AFR7	A0A243AFR7_BACTU	Uncharacterized protein	Bacillus thuringiensis serovar kim	E-value: 21E-69;	Score: 540;	Ident.: 100.0%		unreviewed	1 out of 5
A0A243AM44	A0A243AM44_BACTU	Uncharacterized protein	Bacillus thuringiensis serovar poloniensis	E-value: 21E-69;	Score: 540;	Ident.: 100.0%		unreviewed	1 out of 5
A0A243EUQ8	A0A243EUQ8_BACUK	Uncharacterized protein	Bacillus thuringiensis subsp. kumamotoensis	E-value: 21E-69;	Score: 540;	Ident.: 100.0%		unreviewed	1 out of 5
R8EFD1	R8EFD1_BACCE	Uncharacterized protein	Bacillus cereus VD133	E-value: 21E-69;	Score: 540;	Ident.: 100.0%		unreviewed	1 out of 5
A0A5E9INK1	A0A5E9INK1_BACTU	Uncharacterized protein	Bacillus thuringiensis F14-1	E-value: 21E-69;	Score: 540;	Ident.: 100.0%		unreviewed	1 out of 5
A0A229ML58	A0A229ML58_9BACI	Uncharacterized protein	Bacillus sp. KbaL1	E-value: 21E-69;	Score: 540;	Ident.: 100.0%		unreviewed	1 out of 5
A0A7Z8M7N0	A0A7Z8M7N0_9BACI	Uncharacterized protein	Bacillus sp. 007/AIA-02/001	E-value: 21E-69;	Score: 540;	Ident.: 100.0%		unreviewed	1 out of 5
C2R9A9	C2R9A9_BACCE	Uncharacterized protein	Bacillus cereus m1550	E-value: 21E-69;	Score: 540;	Ident.: 100.0%		unreviewed	1 out of 5
J8NGS5	J8NGS5_BACCE	Uncharacterized protein	Bacillus cereus VD200	E-value: 21E-69;	Score: 540;	Ident.: 100.0%		unreviewed	1 out of 5
A0A243KUN3	A0A243KUN3_BACUH	Uncharacterized protein	Bacillus thuringiensis subsp. higo	E-value: 21E-69;	Score: 540;	Ident.: 100.0%		unreviewed	1 out of 5
A0A135WXZ7	A0A135WXZ7_9BACI	Uncharacterized protein	Bacillus sp. JH7	E-value: 21E-69;	Score: 540;	Ident.: 100.0%		unreviewed	1 out of 5
A0A243M9B2	A0A243M9B2_BACTJ	Uncharacterized protein	Bacillus thuringiensis subsp. jegathesan	E-value: 21E-69;	Score: 540;	Ident.: 100.0%		unreviewed	1 out of 5
J8M528	J8M528_BACCE	Uncharacterized protein	Bacillus cereus VD166	E-value: 21E-69;	Score: 540;	Ident.: 100.0%		unreviewed	1 out of 5
R8IN28	R8IN28_BACCE	Uncharacterized protein	Bacillus cereus K-5975c	E-value: 21E-69;	Score: 540;	Ident.: 100.0%		unreviewed	1 out of 5
A0A2N3NX31	A0A2N3NX31_9BACI	Uncharacterized protein	Bacillus sp. BI3	E-value: 21E-69;	Score: 540;	Ident.: 100.0%		unreviewed	1 out of 5
A0A7V7H8I9	A0A7V7H8I9_9BACI	Uncharacterized protein	Bacillus sp. BF2-3	E-value: 21E-69;	Score: 540;	Ident.: 100.0%		unreviewed	1 out of 5
C2WNM3	C2WNM3_BACCE	Uncharacterized protein	Bacillus cereus Rock4-2	E-value: 21E-69;	Score: 540;	Ident.: 100.0%		unreviewed	1 out of 5
A0A243EZF6	A0A243EZF6_BACTY	Uncharacterized protein	Bacillus thuringiensis subsp. kyushuensis	E-value: 21E-69;	Score: 540;	Ident.: 100.0%		unreviewed	1 out of 5
J8RCX8	J8RCX8_BACCE	Uncharacterized protein	Bacillus cereus BAG1X1-2	E-value: 21E-69;	Score: 540;	Ident.: 100.0%		unreviewed	1 out of 5
A0A5B7VGX4	A0A5B7VGX4_BACCR	Uncharacterized protein	Bacillus cereus (strain ATCC 14579 / DSM 31 / JCM 2152 / NBRC 15305 / NCIMB 9373 / NRRL B-3711)	E-value: 21E-69;	Score: 540;	Ident.: 100.0%		unreviewed	1 out of 5
A0A023P659	A0A023P659_9BACI	Uncharacterized protein	Bacillus bombysepticus str. Wang	E-value: 21E-69;	Score: 540;	Ident.: 100.0%		unreviewed	1 out of 5
Q81CD0	Q81CD0_BACCR	Uncharacterized protein	Bacillus cereus (strain ATCC 14579 / DSM 31 / JCM 2152 / NBRC 15305 / NCIMB 9373 / NRRL B-3711)	E-value: 21E-69;	Score: 540;	Ident.: 100.0%		unreviewed	1 out of 5
M1QAD4	M1QAD4_BACTU	Uncharacterized protein	Bacillus thuringiensis serovar thuringiensis str. IS5056	E-value: 21E-69;	Score: 540;	Ident.: 100.0%		unreviewed	1 out of 5
B7HA62	B7HA62_BACC4	Uncharacterized protein	Bacillus cereus (strain B4264)	E-value: 21E-69;	Score: 540;	Ident.: 100.0%		unreviewed	1 out of 5
R8LMH5	R8LMH5_BACCE	Uncharacterized protein	Bacillus cereus HuB13-1	E-value: 21E-69;	Score: 540;	Ident.: 100.0%		unreviewed	1 out of 5
C3E4J3	C3E4J3_BACTU	Uncharacterized protein	Bacillus thuringiensis serovar pakistani str. T13001	E-value: 21E-69;	Score: 540;	Ident.: 100.0%		unreviewed	1 out of 5
A0A243DB88	A0A243DB88_BACTU	Uncharacterized protein	Bacillus thuringiensis serovar subtoxicus	E-value: 21E-69;	Score: 540;	Ident.: 100.0%		unreviewed	1 out of 5
C2NZQ5	C2NZQ5_BACCE	Uncharacterized protein	Bacillus cereus 172560W	E-value: 21E-69;	Score: 540;	Ident.: 100.0%		unreviewed	1 out of 5
R8H667	R8H667_BACCE	Uncharacterized protein	Bacillus cereus VD196	E-value: 21E-69;	Score: 540;	Ident.: 100.0%		unreviewed	1 out of 5
R8DVX4	R8DVX4_BACCE	Uncharacterized protein	Bacillus cereus BAG1X1-1	E-value: 21E-69;	Score: 540;	Ident.: 100.0%		unreviewed	1 out of 5
R8Y0B5	R8Y0B5_BACCE	Uncharacterized protein	Bacillus cereus TIAC219	E-value: 21E-69;	Score: 540;	Ident.: 100.0%		unreviewed	1 out of 5
V5MB69	V5MB69_BACTU	Uncharacterized protein	Bacillus thuringiensis YBT-1518	E-value: 21E-69;	Score: 540;	Ident.: 100.0%		unreviewed	1 out of 5
J8M8G0	J8M8G0_BACCE	Uncharacterized protein	Bacillus cereus VD169	E-value: 21E-69;	Score: 540;	Ident.: 100.0%		unreviewed	1 out of 5
A0A7V7LNX8	A0A7V7LNX8_9BACI	Uncharacterized protein	Bacillus sp. BB56-3	E-value: 21E-69;	Score: 540;	Ident.: 100.0%		unreviewed	1 out of 5
A0A369D928	A0A369D928_9BACI	Uncharacterized protein	Bacillus sp. AG102	E-value: 21E-69;	Score: 540;	Ident.: 100.0%		unreviewed	1 out of 5
A0A7Z2CTU5	A0A7Z2CTU5_9BACI	Uncharacterized protein	Bacillus sp. SH8-8	E-value: 21E-69;	Score: 540;	Ident.: 100.0%		unreviewed	1 out of 5
A0A3S0Z115	A0A3S0Z115_9BACI	Uncharacterized protein	Bacillus sp. VKPM B-3276	E-value: 21E-69;	Score: 540;	Ident.: 100.0%		unreviewed	1 out of 5
R8FLE2	R8FLE2_BACCE	Uncharacterized protein	Bacillus cereus BAG1X2-1	E-value: 21E-69;	Score: 540;	Ident.: 100.0%		unreviewed	1 out of 5
J8H408	J8H408_BACCE	Uncharacterized protein	Bacillus cereus VD014	E-value: 21E-69;	Score: 540;	Ident.: 100.0%		unreviewed	1 out of 5
A0A6N2H4P2	A0A6N2H4P2_9BACI	Uncharacterized protein	Bacillus sp. AR8-1	E-value: 21E-69;	Score: 540;	Ident.: 100.0%		unreviewed	1 out of 5
C3H227	C3H227_BACTU	Uncharacterized protein	Bacillus thuringiensis serovar huazhongensis BGSC 4BD1	E-value: 21E-69;	Score: 540;	Ident.: 100.0%		unreviewed	1 out of 5
R8FVE4	R8FVE4_BACCE	Uncharacterized protein	Bacillus cereus BAG1X2-2	E-value: 21E-69;	Score: 540;	Ident.: 100.0%		unreviewed	1 out of 5
A0A1M6XIB7	A0A1M6XIB7_9BACI	Uncharacterized protein	Bacillus sp. bc15	E-value: 21E-69;	Score: 540;	Ident.: 100.0%		unreviewed	1 out of 5
N1LQ12	N1LQ12_9BACI	Uncharacterized protein	Bacillus sp. GeD10	E-value: 21E-69;	Score: 540;	Ident.: 100.0%		unreviewed	1 out of 5
J8HUM9	J8HUM9_BACCE	Uncharacterized protein	Bacillus cereus VD045	E-value: 21E-69;	Score: 540;	Ident.: 100.0%		unreviewed	1 out of 5
A0A226R3Y9	A0A226R3Y9_9BACI	Uncharacterized protein	Bacillus sp. M13(2017)	E-value: 21E-69;	Score: 540;	Ident.: 100.0%		unreviewed	1 out of 5
A0A1I4J7B5	A0A1I4J7B5_9BACI	Uncharacterized protein	Bacillus sp. 5mfcol3.1	E-value: 21E-69;	Score: 540;	Ident.: 100.0%		unreviewed	1 out of 5
R8K9F2	R8K9F2_BACCE	Uncharacterized protein	Bacillus cereus BAG2O-1	E-value: 21E-69;	Score: 540;	Ident.: 100.0%		unreviewed	1 out of 5
G9Q846	G9Q846_9BACI	Uncharacterized protein	Bacillus sp. 7_6_55CFAA_CT2	E-value: 21E-69;	Score: 540;	Ident.: 100.0%		unreviewed	1 out of 5
A0A242Y6Q1	A0A242Y6Q1_BACTU	Uncharacterized protein	Bacillus thuringiensis serovar novosibirsk	E-value: 21E-69;	Score: 540;	Ident.: 100.0%		unreviewed	1 out of 5
B5UUM0	B5UUM0_BACCE	Uncharacterized protein	Bacillus cereus AH1134	E-value: 21E-69;	Score: 540;	Ident.: 100.0%		unreviewed	1 out of 5
C2UF07	C2UF07_BACCE	Uncharacterized protein	Bacillus cereus Rock1-15	E-value: 21E-69;	Score: 540;	Ident.: 100.0%		unreviewed	1 out of 5
S3IFZ8	S3IFZ8_BACCE	Uncharacterized protein	Bacillus cereus BAG1O-3	E-value: 21E-69;	Score: 540;	Ident.: 100.0%		unreviewed	1 out of 5
R8TXY2	R8TXY2_BACCE	Uncharacterized protein	Bacillus cereus VD184	E-value: 21E-69;	Score: 540;	Ident.: 100.0%		unreviewed	1 out of 5
A0A243FZ61	A0A243FZ61_BACTU	Uncharacterized protein	Bacillus thuringiensis serovar ostriniae	E-value: 21E-69;	Score: 540;	Ident.: 100.0%		unreviewed	1 out of 5
B7IJR5	B7IJR5_BACC2	Uncharacterized protein	Bacillus cereus (strain G9842)	E-value: 21E-69;	Score: 540;	Ident.: 100.0%		unreviewed	1 out of 5
R8RXL6	R8RXL6_BACCE	Uncharacterized protein	Bacillus cereus HuB4-4	E-value: 21E-69;	Score: 540;	Ident.: 100.0%		unreviewed	1 out of 5
J8LLE1	J8LLE1_BACCE	Uncharacterized protein	Bacillus cereus VD154	E-value: 21E-69;	Score: 540;	Ident.: 100.0%		unreviewed	1 out of 5
A0A6H9JPP0	A0A6H9JPP0_9BACI	Uncharacterized protein	Bacillus sp. AY2-1	E-value: 21E-69;	Score: 540;	Ident.: 100.0%		unreviewed	1 out of 5
A0A4E7PRK9	A0A4E7PRK9_BACTI	Uncharacterized protein	Bacillus thuringiensis subsp. israelensis	E-value: 21E-69;	Score: 540;	Ident.: 100.0%		unreviewed	1 out of 5
A0A0F6FUV0	A0A0F6FUV0_BACTK	Uncharacterized protein	Bacillus thuringiensis subsp. kurstaki	E-value: 21E-69;	Score: 540;	Ident.: 100.0%		unreviewed	1 out of 5
A0A3D1QXM7	A0A3D1QXM7_BACSP	Uncharacterized protein	Bacillus sp.	E-value: 21E-69;	Score: 540;	Ident.: 100.0%		unreviewed	1 out of 5
A0A0G3E5M7	A0A0G3E5M7_BACTU	Import inner membrane translocase subunit tim44	Bacillus thuringiensis	E-value: 21E-69;	Score: 540;	Ident.: 100.0%		unreviewed	1 out of 5
A0A0A3VUC5	A0A0A3VUC5_BACCE	Uncharacterized protein conserved in bacteria	Bacillus cereus	E-value: 21E-69;	Score: 540;	Ident.: 100.0%		unreviewed	1 out of 5
A0A2A2P6L0	A0A2A2P6L0_9BACI	Uncharacterized protein	Bacillus toyonensis	E-value: 21E-69;	Score: 540;	Ident.: 100.0%		unreviewed	1 out of 5
A0A6D1SXZ4	A0A6D1SXZ4_9BACI	Uncharacterized protein	Bacillus sp. BH32	E-value: 21E-69;	Score: 540;	Ident.: 100.0%		unreviewed	1 out of 5
A0A7T8LXC6	A0A7T8LXC6_9BACI	Uncharacterized protein	Bacillus sp. TK-2	E-value: 21E-69;	Score: 540;	Ident.: 100.0%		unreviewed	1 out of 5
A0A6I7XEA5	A0A6I7XEA5_9BACI	Uncharacterized protein	Bacillus sp. SH7-1	E-value: 30E-69;	Score: 539;	Ident.: 99.3%		unreviewed	1 out of 5
A0A243GIE3	A0A243GIE3_BACTF	Uncharacterized protein	Bacillus thuringiensis subsp. finitimus	E-value: 30E-69;	Score: 539;	Ident.: 99.3%		unreviewed	1 out of 5
A0A2B0XRN8	A0A2B0XRN8_BACAN	Uncharacterized protein	Bacillus anthracis	E-value: 30E-69;	Score: 539;	Ident.: 99.3%		unreviewed	1 out of 5
A0A0S3BYB6	A0A0S3BYB6_BACTU	Uncharacterized protein	Bacillus thuringiensis	E-value: 30E-69;	Score: 539;	Ident.: 99.3%		unreviewed	1 out of 5
A0A164HM37	A0A164HM37_BACCE	Uncharacterized protein	Bacillus cereus	E-value: 30E-69;	Score: 539;	Ident.: 99.3%		unreviewed	1 out of 5
J8D1J6	J8D1J6_BACCE	Uncharacterized protein	Bacillus cereus HuA4-10	E-value: 60E-69;	Score: 537;	Ident.: 99.3%		unreviewed	1 out of 5
