# Supplementary material for: The Membrane Proteome of Spores and Vegetative Cells of the Food-Borne Pathogen Bacillus cereus
Source: Int J Mol Sci. 2021 Nov 19;22(22):12475. doi: 10.3390/ijms222212475 (PMC8624511; doi:10.3390/ijms222212475)
Supplement: Supplementary file 1 [file ijms-22-12475-s001.zip › ijms-1446819-supplementary/Supplemental file S1/B202109154ABAA9BC7178C81CEBC9459510EDDEA300EE191.tab]

Entry	Entry name	Protein names	Organism	Info			Status	Annotation
A0A243DNH0	A0A243DNH0_BACUD	Peptidase M4	Bacillus thuringiensis subsp. darmstadiensis	E-value: 310E-108;	Score: 792;	Ident.: 100.0%		unreviewed	1 out of 5
A0A1M6HLZ7	A0A1M6HLZ7_9BACI	Uncharacterized protein YpmB	Bacillus sp. cl25	E-value: 310E-108;	Score: 792;	Ident.: 100.0%		unreviewed	1 out of 5
A0A6L3BIY9	A0A6L3BIY9_9BACI	Peptidase M4	Bacillus sp. TE8-1	E-value: 310E-108;	Score: 792;	Ident.: 100.0%		unreviewed	1 out of 5
A0A243KWP3	A0A243KWP3_BACTU	Peptidase M4	Bacillus thuringiensis serovar iberica	E-value: 310E-108;	Score: 792;	Ident.: 100.0%		unreviewed	1 out of 5
A0A7V7Z2E2	A0A7V7Z2E2_9BACI	Peptidase M4	Bacillus sp. B1-WWTP-T-0.5-Post-4	E-value: 310E-108;	Score: 792;	Ident.: 100.0%		unreviewed	1 out of 5
A0A193CQZ5	A0A193CQZ5_BACTU	Peptidase M4	Bacillus thuringiensis serovar coreanensis	E-value: 310E-108;	Score: 792;	Ident.: 100.0%		unreviewed	1 out of 5
R8C766	R8C766_BACCE	Uncharacterized protein	Bacillus cereus str. Schrouff	E-value: 310E-108;	Score: 792;	Ident.: 100.0%		unreviewed	1 out of 5
A0A243P0S8	A0A243P0S8_BACTV	Peptidase M4	Bacillus thuringiensis subsp. medellin	E-value: 310E-108;	Score: 792;	Ident.: 100.0%		unreviewed	1 out of 5
A0A679HA79	A0A679HA79_9BACI	Peptidase M4	Bacillus wiedmannii	E-value: 310E-108;	Score: 792;	Ident.: 100.0%		unreviewed	1 out of 5
A0A243C927	A0A243C927_BACTU	Peptidase M4	Bacillus thuringiensis serovar yosoo	E-value: 310E-108;	Score: 792;	Ident.: 100.0%		unreviewed	1 out of 5
A0A4P7TXE2	A0A4P7TXE2_9BACI	Peptidase M4	Bacillus sp. DU-106	E-value: 310E-108;	Score: 792;	Ident.: 100.0%		unreviewed	1 out of 5
A0A6L4W7E4	A0A6L4W7E4_9BACI	Peptidase M4	Bacillus sp. B2-WWTP-C-10-Post-4	E-value: 310E-108;	Score: 792;	Ident.: 100.0%		unreviewed	1 out of 5
C2SYS2	C2SYS2_BACCE	Propeptide PepSY amd peptidase M4	Bacillus cereus BDRD-Cer4	E-value: 310E-108;	Score: 792;	Ident.: 100.0%		unreviewed	1 out of 5
A0A0D1PBF4	A0A0D1PBF4_BACTU	Contig0103, whole genome shotgun sequence	Bacillus thuringiensis Sbt003	E-value: 310E-108;	Score: 792;	Ident.: 100.0%		unreviewed	1 out of 5
J7VXV0	J7VXV0_BACCE	Uncharacterized protein	Bacillus cereus VD022	E-value: 310E-108;	Score: 792;	Ident.: 100.0%		unreviewed	1 out of 5
W8Y951	W8Y951_BACTU	Uncharacterized protein	Bacillus thuringiensis DB27	E-value: 310E-108;	Score: 792;	Ident.: 100.0%		unreviewed	1 out of 5
A0A243BA05	A0A243BA05_BACTU	Peptidase M4	Bacillus thuringiensis serovar poloniensis	E-value: 310E-108;	Score: 792;	Ident.: 100.0%		unreviewed	1 out of 5
A0A6H1RNA8	A0A6H1RNA8_9BACI	DUF5590 domain-containing protein	Bacillus sp. RZ2MS9	E-value: 310E-108;	Score: 792;	Ident.: 100.0%		unreviewed	1 out of 5
R8EPI8	R8EPI8_BACCE	Uncharacterized protein	Bacillus cereus VD133	E-value: 310E-108;	Score: 792;	Ident.: 100.0%		unreviewed	1 out of 5
A0A243F1F9	A0A243F1F9_BACUK	Peptidase M4	Bacillus thuringiensis subsp. kumamotoensis	E-value: 310E-108;	Score: 792;	Ident.: 100.0%		unreviewed	1 out of 5
A0A5E9ILJ2	A0A5E9ILJ2_BACTU	Peptidase M4	Bacillus thuringiensis F14-1	E-value: 310E-108;	Score: 792;	Ident.: 100.0%		unreviewed	1 out of 5
A0A229M5N6	A0A229M5N6_9BACI	Peptidase M4	Bacillus sp. KbaL1	E-value: 310E-108;	Score: 792;	Ident.: 100.0%		unreviewed	1 out of 5
A0A7Z8H001	A0A7Z8H001_9BACI	Peptidase M4	Bacillus sp. 007/AIA-02/001	E-value: 310E-108;	Score: 792;	Ident.: 100.0%		unreviewed	1 out of 5
C2R5W8	C2R5W8_BACCE	Propeptide PepSY amd peptidase M4	Bacillus cereus m1550	E-value: 310E-108;	Score: 792;	Ident.: 100.0%		unreviewed	1 out of 5
J8N6Q8	J8N6Q8_BACCE	Uncharacterized protein	Bacillus cereus VD200	E-value: 310E-108;	Score: 792;	Ident.: 100.0%		unreviewed	1 out of 5
A0A135X1I2	A0A135X1I2_9BACI	Peptidase M4	Bacillus sp. JH7	E-value: 310E-108;	Score: 792;	Ident.: 100.0%		unreviewed	1 out of 5
A0A243LE50	A0A243LE50_BACTJ	Peptidase M4	Bacillus thuringiensis subsp. jegathesan	E-value: 310E-108;	Score: 792;	Ident.: 100.0%		unreviewed	1 out of 5
J8LZW2	J8LZW2_BACCE	Uncharacterized protein	Bacillus cereus VD166	E-value: 310E-108;	Score: 792;	Ident.: 100.0%		unreviewed	1 out of 5
R8IHI9	R8IHI9_BACCE	Uncharacterized protein	Bacillus cereus K-5975c	E-value: 310E-108;	Score: 792;	Ident.: 100.0%		unreviewed	1 out of 5
A0A2N3NRX1	A0A2N3NRX1_9BACI	Peptidase M4	Bacillus sp. BI3	E-value: 310E-108;	Score: 792;	Ident.: 100.0%		unreviewed	1 out of 5
A0A7V7KZL5	A0A7V7KZL5_9BACI	Peptidase M4	Bacillus sp. BF2-3	E-value: 310E-108;	Score: 792;	Ident.: 100.0%		unreviewed	1 out of 5
C2WK92	C2WK92_BACCE	Propeptide PepSY amd peptidase M4	Bacillus cereus Rock4-2	E-value: 310E-108;	Score: 792;	Ident.: 100.0%		unreviewed	1 out of 5
J3UNF0	J3UNF0_BACTU	Uncharacterized protein	Bacillus thuringiensis HD-771	E-value: 310E-108;	Score: 792;	Ident.: 100.0%		unreviewed	1 out of 5
J8IGH3	J8IGH3_BACCE	Uncharacterized protein	Bacillus cereus VD156	E-value: 310E-108;	Score: 792;	Ident.: 100.0%		unreviewed	1 out of 5
A0A5C1FCL5	A0A5C1FCL5_9BACI	Peptidase M4	Bacillus sp. JAS24-2	E-value: 310E-108;	Score: 792;	Ident.: 100.0%		unreviewed	1 out of 5
A0A242YKV1	A0A242YKV1_BACTU	Peptidase M4	Bacillus thuringiensis serovar londrina	E-value: 310E-108;	Score: 792;	Ident.: 100.0%		unreviewed	1 out of 5
Q3EVE7	Q3EVE7_BACTI	Uncharacterized protein	Bacillus thuringiensis serovar israelensis ATCC 35646	E-value: 310E-108;	Score: 792;	Ident.: 100.0%		unreviewed	1 out of 5
Q81FN3	Q81FN3_BACCR	Uncharacterized protein	Bacillus cereus (strain ATCC 14579 / DSM 31 / JCM 2152 / NBRC 15305 / NCIMB 9373 / NRRL B-3711)	E-value: 310E-108;	Score: 792;	Ident.: 100.0%		unreviewed	1 out of 5
A0A023P4W6	A0A023P4W6_9BACI	Peptidase M4	Bacillus bombysepticus str. Wang	E-value: 310E-108;	Score: 792;	Ident.: 100.0%		unreviewed	1 out of 5
A0A5B7VEK6	A0A5B7VEK6_BACCR	Peptidase M4	Bacillus cereus (strain ATCC 14579 / DSM 31 / JCM 2152 / NBRC 15305 / NCIMB 9373 / NRRL B-3711)	E-value: 310E-108;	Score: 792;	Ident.: 100.0%		unreviewed	1 out of 5
B7HHU8	B7HHU8_BACC4	Uncharacterized protein	Bacillus cereus (strain B4264)	E-value: 310E-108;	Score: 792;	Ident.: 100.0%		unreviewed	1 out of 5
R8MU26	R8MU26_BACCE	Uncharacterized protein	Bacillus cereus HuB13-1	E-value: 310E-108;	Score: 792;	Ident.: 100.0%		unreviewed	1 out of 5
C3E1D1	C3E1D1_BACTU	Propeptide PepSY amd peptidase M4	Bacillus thuringiensis serovar pakistani str. T13001	E-value: 310E-108;	Score: 792;	Ident.: 100.0%		unreviewed	1 out of 5
C2NWP6	C2NWP6_BACCE	Propeptide PepSY amd peptidase M4	Bacillus cereus 172560W	E-value: 310E-108;	Score: 792;	Ident.: 100.0%		unreviewed	1 out of 5
A0A243DGX9	A0A243DGX9_BACTU	Peptidase M4	Bacillus thuringiensis serovar subtoxicus	E-value: 310E-108;	Score: 792;	Ident.: 100.0%		unreviewed	1 out of 5
R8H9Z5	R8H9Z5_BACCE	Uncharacterized protein	Bacillus cereus VD196	E-value: 310E-108;	Score: 792;	Ident.: 100.0%		unreviewed	1 out of 5
R8YF49	R8YF49_BACCE	Uncharacterized protein	Bacillus cereus TIAC219	E-value: 310E-108;	Score: 792;	Ident.: 100.0%		unreviewed	1 out of 5
J8MUA9	J8MUA9_BACCE	Uncharacterized protein	Bacillus cereus VD169	E-value: 310E-108;	Score: 792;	Ident.: 100.0%		unreviewed	1 out of 5
A0A7V7IF90	A0A7V7IF90_9BACI	Peptidase M4	Bacillus sp. BB56-3	E-value: 310E-108;	Score: 792;	Ident.: 100.0%		unreviewed	1 out of 5
A0A369D6F2	A0A369D6F2_9BACI	Uncharacterized protein YpmB	Bacillus sp. AG102	E-value: 310E-108;	Score: 792;	Ident.: 100.0%		unreviewed	1 out of 5
A0A7Z2CRM9	A0A7Z2CRM9_9BACI	Peptidase M4	Bacillus sp. SH8-8	E-value: 310E-108;	Score: 792;	Ident.: 100.0%		unreviewed	1 out of 5
A0A433LWV3	A0A433LWV3_9BACI	Peptidase M4	Bacillus sp. VKPM B-3276	E-value: 310E-108;	Score: 792;	Ident.: 100.0%		unreviewed	1 out of 5
C2X9M4	C2X9M4_BACCE	Propeptide PepSY amd peptidase M4	Bacillus cereus F65185	E-value: 310E-108;	Score: 792;	Ident.: 100.0%		unreviewed	1 out of 5
A0A7W7TIZ4	A0A7W7TIZ4_9BACI	Uncharacterized protein YpmB	Bacillus toyonensis	E-value: 310E-108;	Score: 792;	Ident.: 100.0%		unreviewed	1 out of 5
J8DZ78	J8DZ78_BACCE	Uncharacterized protein	Bacillus cereus VD014	E-value: 310E-108;	Score: 792;	Ident.: 100.0%		unreviewed	1 out of 5
C3GYU5	C3GYU5_BACTU	Propeptide PepSY amd peptidase M4	Bacillus thuringiensis serovar huazhongensis BGSC 4BD1	E-value: 310E-108;	Score: 792;	Ident.: 100.0%		unreviewed	1 out of 5
A0A226QZG5	A0A226QZG5_9BACI	Peptidase M4	Bacillus sp. M13(2017)	E-value: 310E-108;	Score: 792;	Ident.: 100.0%		unreviewed	1 out of 5
J8I754	J8I754_BACCE	Uncharacterized protein	Bacillus cereus VD045	E-value: 310E-108;	Score: 792;	Ident.: 100.0%		unreviewed	1 out of 5
N1LVW0	N1LVW0_9BACI	Uncharacterized protein	Bacillus sp. GeD10	E-value: 310E-108;	Score: 792;	Ident.: 100.0%		unreviewed	1 out of 5
G9QB94	G9QB94_9BACI	Uncharacterized protein	Bacillus sp. 7_6_55CFAA_CT2	E-value: 310E-108;	Score: 792;	Ident.: 100.0%		unreviewed	1 out of 5
A0A243JCJ2	A0A243JCJ2_BACTU	Peptidase M4	Bacillus thuringiensis serovar pirenaica	E-value: 310E-108;	Score: 792;	Ident.: 100.0%		unreviewed	1 out of 5
A0A242Y322	A0A242Y322_BACTU	Peptidase M4	Bacillus thuringiensis serovar novosibirsk	E-value: 310E-108;	Score: 792;	Ident.: 100.0%		unreviewed	1 out of 5
R8UA86	R8UA86_BACCE	Uncharacterized protein	Bacillus cereus VD184	E-value: 310E-108;	Score: 792;	Ident.: 100.0%		unreviewed	1 out of 5
C2UBP2	C2UBP2_BACCE	Propeptide PepSY amd peptidase M4	Bacillus cereus Rock1-15	E-value: 310E-108;	Score: 792;	Ident.: 100.0%		unreviewed	1 out of 5
R8SAP8	R8SAP8_BACCE	Uncharacterized protein	Bacillus cereus HuB4-4	E-value: 310E-108;	Score: 792;	Ident.: 100.0%		unreviewed	1 out of 5
J8LBN0	J8LBN0_BACCE	Uncharacterized protein	Bacillus cereus VD154	E-value: 310E-108;	Score: 792;	Ident.: 100.0%		unreviewed	1 out of 5
A0A6H9IW32	A0A6H9IW32_9BACI	Peptidase M4	Bacillus sp. AY2-1	E-value: 310E-108;	Score: 792;	Ident.: 100.0%		unreviewed	1 out of 5
A0A4E7PPJ7	A0A4E7PPJ7_BACTI	Peptidase M4 (Peptidase propeptide and YPEB domain protein)	Bacillus thuringiensis subsp. israelensis	E-value: 310E-108;	Score: 792;	Ident.: 100.0%		unreviewed	1 out of 5
A0A0F6G062	A0A0F6G062_BACTK	DUF5590 domain-containing protein (Peptidase propeptide and YPEB domain protein)	Bacillus thuringiensis subsp. kurstaki	E-value: 310E-108;	Score: 792;	Ident.: 100.0%		unreviewed	1 out of 5
A0A0G3DU12	A0A0G3DU12_BACTU	DUF5590 domain-containing protein (peptidase M4)	Bacillus thuringiensis	E-value: 310E-108;	Score: 792;	Ident.: 100.0%		unreviewed	1 out of 5
A0A0G8FMC6	A0A0G8FMC6_BACCE	DUF5590 domain-containing protein (Peptidase M4) (Peptidase propeptide and YPEB domain protein)	Bacillus cereus	E-value: 310E-108;	Score: 792;	Ident.: 100.0%		unreviewed	1 out of 5
A0A6D1T2C6	A0A6D1T2C6_9BACI	Peptidase M4	Bacillus sp. BH32	E-value: 310E-108;	Score: 792;	Ident.: 100.0%		unreviewed	1 out of 5
A0A7T8LUZ3	A0A7T8LUZ3_9BACI	DUF5590 domain-containing protein	Bacillus sp. TK-2	E-value: 310E-108;	Score: 792;	Ident.: 100.0%		unreviewed	1 out of 5
A0A1H6D648	A0A1H6D648_9BACI	Uncharacterized protein YpmB	Bacillus sp. ok061	E-value: 450E-108;	Score: 791;	Ident.: 99.4%		unreviewed	1 out of 5
A0A2H3QQY0	A0A2H3QQY0_9BACI	Peptidase M4	Bacillus sp. AFS012607	E-value: 450E-108;	Score: 791;	Ident.: 99.4%		unreviewed	1 out of 5
A0A243MIW6	A0A243MIW6_BACTU	Peptidase M4	Bacillus thuringiensis serovar zhaodongensis	E-value: 450E-108;	Score: 791;	Ident.: 99.4%		unreviewed	1 out of 5
A0A6I0AG23	A0A6I0AG23_9BACI	Peptidase M4	Bacillus sp. RM2(2019)	E-value: 450E-108;	Score: 791;	Ident.: 99.4%		unreviewed	1 out of 5
B7IPC2	B7IPC2_BACC2	Uncharacterized protein	Bacillus cereus (strain G9842)	E-value: 450E-108;	Score: 791;	Ident.: 99.4%		unreviewed	1 out of 5
A0A243EEZ8	A0A243EEZ8_BACTU	Peptidase M4	Bacillus thuringiensis serovar toumanoffi	E-value: 450E-108;	Score: 791;	Ident.: 99.4%		unreviewed	1 out of 5
A0A150DFB8	A0A150DFB8_BACCE	Peptidase M4	Bacillus cereus	E-value: 450E-108;	Score: 791;	Ident.: 99.4%		unreviewed	1 out of 5
A0A2T0F7R8	A0A2T0F7R8_BACTU	Peptidase M4	Bacillus thuringiensis	E-value: 450E-108;	Score: 791;	Ident.: 99.4%		unreviewed	1 out of 5
A0A2V4Y3D4	A0A2V4Y3D4_9BACI	Uncharacterized protein YpmB	Bacillus sp. 196mf	E-value: 630E-108;	Score: 790;	Ident.: 99.4%		unreviewed	1 out of 5
A0A0F6JCV8	A0A0F6JCV8_BACTU	Uncharacterized protein	Bacillus thuringiensis T01-328	E-value: 630E-108;	Score: 790;	Ident.: 99.4%		unreviewed	1 out of 5
A0A2S8W3V6	A0A2S8W3V6_9BACI	Peptidase M4	Bacillus sp. MYb78	E-value: 630E-108;	Score: 790;	Ident.: 99.4%		unreviewed	1 out of 5
A0A2A9I283	A0A2A9I283_9BACI	Uncharacterized protein YpmB	Bacillus sp. YF23	E-value: 630E-108;	Score: 790;	Ident.: 99.4%		unreviewed	1 out of 5
R8GK60	R8GK60_BACCE	Uncharacterized protein	Bacillus cereus BAG1X2-3	E-value: 630E-108;	Score: 790;	Ident.: 99.4%		unreviewed	1 out of 5
A0A1C9BR46	A0A1C9BR46_BACTU	Propeptide PepSY amd peptidase M4	Bacillus thuringiensis Bt18247	E-value: 630E-108;	Score: 790;	Ident.: 99.4%		unreviewed	1 out of 5
J9BY93	J9BY93_BACCE	Uncharacterized protein	Bacillus cereus HuB1-1	E-value: 630E-108;	Score: 790;	Ident.: 99.4%		unreviewed	1 out of 5
A0A0D0PW71	A0A0D0PW71_9BACI	Contig18, whole genome shotgun sequence	Bacillus sp. L_1B0_5	E-value: 630E-108;	Score: 790;	Ident.: 99.4%		unreviewed	1 out of 5
A0A242ZRT2	A0A242ZRT2_BACTU	Peptidase M4	Bacillus thuringiensis serovar kim	E-value: 630E-108;	Score: 790;	Ident.: 99.4%		unreviewed	1 out of 5
A0A243L967	A0A243L967_BACUH	Peptidase M4	Bacillus thuringiensis subsp. higo	E-value: 630E-108;	Score: 790;	Ident.: 99.4%		unreviewed	1 out of 5
J8N4G7	J8N4G7_BACCE	Uncharacterized protein	Bacillus cereus BAG1X1-2	E-value: 630E-108;	Score: 790;	Ident.: 99.4%		unreviewed	1 out of 5
M1Q6F0	M1Q6F0_BACTU	Uncharacterized protein	Bacillus thuringiensis serovar thuringiensis str. IS5056	E-value: 630E-108;	Score: 790;	Ident.: 99.4%		unreviewed	1 out of 5
A0A0D0RFV6	A0A0D0RFV6_9BACI	Contig_17, whole genome shotgun sequence	Bacillus sp. L_1B0_8	E-value: 630E-108;	Score: 790;	Ident.: 99.4%		unreviewed	1 out of 5
R8DS37	R8DS37_BACCE	Uncharacterized protein	Bacillus cereus BAG1X1-1	E-value: 630E-108;	Score: 790;	Ident.: 99.4%		unreviewed	1 out of 5
R8FSE6	R8FSE6_BACCE	Uncharacterized protein	Bacillus cereus BAG1X2-1	E-value: 630E-108;	Score: 790;	Ident.: 99.4%		unreviewed	1 out of 5
A0A2A2PA85	A0A2A2PA85_9BACI	Peptidase M4	Bacillus toyonensis	E-value: 630E-108;	Score: 790;	Ident.: 99.4%		unreviewed	1 out of 5
A0A6N2H4W3	A0A6N2H4W3_9BACI	Peptidase M4	Bacillus sp. AR8-1	E-value: 630E-108;	Score: 790;	Ident.: 99.4%		unreviewed	1 out of 5
R8FQL9	R8FQL9_BACCE	Uncharacterized protein	Bacillus cereus BAG1X2-2	E-value: 630E-108;	Score: 790;	Ident.: 99.4%		unreviewed	1 out of 5
A0A1M7AHB6	A0A1M7AHB6_9BACI	Uncharacterized protein YpmB	Bacillus sp. bc15	E-value: 630E-108;	Score: 790;	Ident.: 99.4%		unreviewed	1 out of 5
