# Supplementary material for: The Membrane Proteome of Spores and Vegetative Cells of the Food-Borne Pathogen Bacillus cereus
Source: Int J Mol Sci. 2021 Nov 19;22(22):12475. doi: 10.3390/ijms222212475 (PMC8624511; doi:10.3390/ijms222212475)
Supplement: Supplementary file 1 [file ijms-22-12475-s001.zip › ijms-1446819-supplementary/Supplemental file S1/B202109154ABAA9BC7178C81CEBC9459510EDDEA300EE22M.tab]

Entry	Entry name	Protein names	Organism	Info			Status	Annotation
A0A6L3BH05	A0A6L3BH05_9BACI	DUF1189 domain-containing protein	Bacillus sp. TE8-1	E-value: 410E-180;	Score: 1,282;	Ident.: 100.0%		unreviewed	1 out of 5
A0A7V8CQB8	A0A7V8CQB8_9BACI	DUF1189 domain-containing protein	Bacillus sp. B1-WWTP-T-0.5-Post-4	E-value: 410E-180;	Score: 1,282;	Ident.: 100.0%		unreviewed	1 out of 5
A0A5B7VLW3	A0A5B7VLW3_BACCR	DUF1189 domain-containing protein	Bacillus cereus (strain ATCC 14579 / DSM 31 / JCM 2152 / NBRC 15305 / NCIMB 9373 / NRRL B-3711)	E-value: 410E-180;	Score: 1,282;	Ident.: 100.0%		unreviewed	1 out of 5
Q818I0	Q818I0_BACCR	Uncharacterized protein	Bacillus cereus (strain ATCC 14579 / DSM 31 / JCM 2152 / NBRC 15305 / NCIMB 9373 / NRRL B-3711)	E-value: 410E-180;	Score: 1,282;	Ident.: 100.0%		unreviewed	1 out of 5
A0A243D9F9	A0A243D9F9_BACTU	Uncharacterized protein	Bacillus thuringiensis serovar subtoxicus	E-value: 410E-180;	Score: 1,282;	Ident.: 100.0%		unreviewed	1 out of 5
A0A7Z2CWH5	A0A7Z2CWH5_9BACI	DUF1189 domain-containing protein	Bacillus sp. SH8-8	E-value: 410E-180;	Score: 1,282;	Ident.: 100.0%		unreviewed	1 out of 5
N1LUQ8	N1LUQ8_9BACI	Membrane protein	Bacillus sp. GeD10	E-value: 410E-180;	Score: 1,282;	Ident.: 100.0%		unreviewed	1 out of 5
R8TJP3	R8TJP3_BACCE	Uncharacterized protein	Bacillus cereus VD184	E-value: 410E-180;	Score: 1,282;	Ident.: 100.0%		unreviewed	1 out of 5
A0A3D5U0V9	A0A3D5U0V9_BACSP	DUF1189 domain-containing protein	Bacillus sp.	E-value: 410E-180;	Score: 1,282;	Ident.: 100.0%		unreviewed	1 out of 5
A6MHR8	A6MHR8_BACCE	DUF1189 domain-containing protein	Bacillus cereus	E-value: 410E-180;	Score: 1,282;	Ident.: 100.0%		unreviewed	1 out of 5
A0A2J9DSC5	A0A2J9DSC5_BACTU	DUF1189 domain-containing protein	Bacillus thuringiensis	E-value: 410E-180;	Score: 1,282;	Ident.: 100.0%		unreviewed	1 out of 5
A0A243F6L9	A0A243F6L9_BACUK	Uncharacterized protein	Bacillus thuringiensis subsp. kumamotoensis	E-value: 19E-177;	Score: 1,271;	Ident.: 99.2%		unreviewed	1 out of 5
A0A243J6Y5	A0A243J6Y5_BACTU	Uncharacterized protein	Bacillus thuringiensis serovar pirenaica	E-value: 19E-177;	Score: 1,271;	Ident.: 99.2%		unreviewed	1 out of 5
A0A150CWI2	A0A150CWI2_BACCE	DUF1189 domain-containing protein (Motility protein)	Bacillus cereus	E-value: 19E-177;	Score: 1,271;	Ident.: 99.2%		unreviewed	1 out of 5
A0A7T8LQJ8	A0A7T8LQJ8_9BACI	DUF1189 domain-containing protein	Bacillus sp. TK-2	E-value: 19E-177;	Score: 1,271;	Ident.: 99.2%		unreviewed	1 out of 5
A0A1W2GGC5	A0A1W2GGC5_9BACI	Maltodextrin utilization protein YvdJ	Bacillus sp. JKS001846	E-value: 160E-177;	Score: 1,265;	Ident.: 98.8%		unreviewed	1 out of 5
A0A193CXC5	A0A193CXC5_BACTU	Uncharacterized protein	Bacillus thuringiensis serovar coreanensis	E-value: 160E-177;	Score: 1,265;	Ident.: 98.8%		unreviewed	1 out of 5
A0A243N3I8	A0A243N3I8_BACTV	Uncharacterized protein	Bacillus thuringiensis subsp. medellin	E-value: 160E-177;	Score: 1,265;	Ident.: 98.8%		unreviewed	1 out of 5
A0A679GQS2	A0A679GQS2_9BACI	Uncharacterized protein	Bacillus wiedmannii	E-value: 160E-177;	Score: 1,265;	Ident.: 98.8%		unreviewed	1 out of 5
A0A243C0N5	A0A243C0N5_BACTU	Uncharacterized protein	Bacillus thuringiensis serovar yosoo	E-value: 160E-177;	Score: 1,265;	Ident.: 98.8%		unreviewed	1 out of 5
A0A6L4WA57	A0A6L4WA57_9BACI	DUF1189 domain-containing protein	Bacillus sp. B2-WWTP-C-10-Post-4	E-value: 160E-177;	Score: 1,265;	Ident.: 98.8%		unreviewed	1 out of 5
A0A6H1RVC6	A0A6H1RVC6_9BACI	DUF1189 domain-containing protein	Bacillus sp. RZ2MS9	E-value: 160E-177;	Score: 1,265;	Ident.: 98.8%		unreviewed	1 out of 5
R8DYK7	R8DYK7_BACCE	Uncharacterized protein	Bacillus cereus VD133	E-value: 160E-177;	Score: 1,265;	Ident.: 98.8%		unreviewed	1 out of 5
A0A7Z8H347	A0A7Z8H347_9BACI	DUF1189 domain-containing protein	Bacillus sp. 007/AIA-02/001	E-value: 160E-177;	Score: 1,265;	Ident.: 98.8%		unreviewed	1 out of 5
A0A135WUH9	A0A135WUH9_9BACI	Uncharacterized protein	Bacillus sp. JH7	E-value: 160E-177;	Score: 1,265;	Ident.: 98.8%		unreviewed	1 out of 5
A0A2N3NZJ7	A0A2N3NZJ7_9BACI	DUF1189 domain-containing protein	Bacillus sp. BI3	E-value: 160E-177;	Score: 1,265;	Ident.: 98.8%		unreviewed	1 out of 5
A0A5C1FJY4	A0A5C1FJY4_9BACI	DUF1189 domain-containing protein	Bacillus sp. JAS24-2	E-value: 160E-177;	Score: 1,265;	Ident.: 98.8%		unreviewed	1 out of 5
A0A242ZIM0	A0A242ZIM0_BACTU	Uncharacterized protein	Bacillus thuringiensis serovar londrina	E-value: 160E-177;	Score: 1,265;	Ident.: 98.8%		unreviewed	1 out of 5
A0A023PC74	A0A023PC74_9BACI	Uncharacterized protein	Bacillus bombysepticus str. Wang	E-value: 160E-177;	Score: 1,265;	Ident.: 98.8%		unreviewed	1 out of 5
R8LAU0	R8LAU0_BACCE	Uncharacterized protein	Bacillus cereus HuB13-1	E-value: 160E-177;	Score: 1,265;	Ident.: 98.8%		unreviewed	1 out of 5
G9Q1P2	G9Q1P2_9BACI	Uncharacterized protein	Bacillus sp. 7_6_55CFAA_CT2	E-value: 160E-177;	Score: 1,265;	Ident.: 98.8%		unreviewed	1 out of 5
B5UT72	B5UT72_BACCE	Uncharacterized protein	Bacillus cereus AH1134	E-value: 160E-177;	Score: 1,265;	Ident.: 98.8%		unreviewed	1 out of 5
A0A3D1QDB2	A0A3D1QDB2_BACSP	DUF1189 domain-containing protein	Bacillus sp.	E-value: 160E-177;	Score: 1,265;	Ident.: 98.8%		unreviewed	1 out of 5
A0A0F6FU73	A0A0F6FU73_BACTK	DUF1189 domain-containing protein	Bacillus thuringiensis subsp. kurstaki	E-value: 160E-177;	Score: 1,265;	Ident.: 98.8%		unreviewed	1 out of 5
A0A2A8JWZ5	A0A2A8JWZ5_BACCE	DUF1189 domain-containing protein	Bacillus cereus	E-value: 160E-177;	Score: 1,265;	Ident.: 98.8%		unreviewed	1 out of 5
A0A1B1STS7	A0A1B1STS7_BACTU	DUF1189 domain-containing protein	Bacillus thuringiensis	E-value: 160E-177;	Score: 1,265;	Ident.: 98.8%		unreviewed	1 out of 5
A0A243DQL9	A0A243DQL9_BACUD	Uncharacterized protein	Bacillus thuringiensis subsp. darmstadiensis	E-value: 320E-177;	Score: 1,263;	Ident.: 98.8%		unreviewed	1 out of 5
A0A1M6II84	A0A1M6II84_9BACI	Maltodextrin utilization protein YvdJ	Bacillus sp. cl25	E-value: 320E-177;	Score: 1,263;	Ident.: 98.8%		unreviewed	1 out of 5
A0A243KK90	A0A243KK90_BACTU	Uncharacterized protein	Bacillus thuringiensis serovar iberica	E-value: 320E-177;	Score: 1,263;	Ident.: 98.8%		unreviewed	1 out of 5
A0A4P7U3K5	A0A4P7U3K5_9BACI	DUF1189 domain-containing protein	Bacillus sp. DU-106	E-value: 320E-177;	Score: 1,263;	Ident.: 98.8%		unreviewed	1 out of 5
A0A0D1PDN0	A0A0D1PDN0_BACTU	Contig0101, whole genome shotgun sequence	Bacillus thuringiensis Sbt003	E-value: 320E-177;	Score: 1,263;	Ident.: 98.8%		unreviewed	1 out of 5
A0A5E9IPR3	A0A5E9IPR3_BACTU	Uncharacterized protein	Bacillus thuringiensis F14-1	E-value: 320E-177;	Score: 1,263;	Ident.: 98.8%		unreviewed	1 out of 5
A0A229MN97	A0A229MN97_9BACI	Uncharacterized protein	Bacillus sp. KbaL1	E-value: 320E-177;	Score: 1,263;	Ident.: 98.8%		unreviewed	1 out of 5
J8N9W6	J8N9W6_BACCE	Uncharacterized protein	Bacillus cereus VD200	E-value: 320E-177;	Score: 1,263;	Ident.: 98.8%		unreviewed	1 out of 5
J8IYE5	J8IYE5_BACCE	Uncharacterized protein	Bacillus cereus VD166	E-value: 320E-177;	Score: 1,263;	Ident.: 98.8%		unreviewed	1 out of 5
A0A7V7H515	A0A7V7H515_9BACI	DUF1189 domain-containing protein	Bacillus sp. BF2-3	E-value: 320E-177;	Score: 1,263;	Ident.: 98.8%		unreviewed	1 out of 5
R8GTS0	R8GTS0_BACCE	Uncharacterized protein	Bacillus cereus VD196	E-value: 320E-177;	Score: 1,263;	Ident.: 98.8%		unreviewed	1 out of 5
J8MKA5	J8MKA5_BACCE	Uncharacterized protein	Bacillus cereus VD169	E-value: 320E-177;	Score: 1,263;	Ident.: 98.8%		unreviewed	1 out of 5
J8IS58	J8IS58_BACCE	Uncharacterized protein	Bacillus cereus VD045	E-value: 320E-177;	Score: 1,263;	Ident.: 98.8%		unreviewed	1 out of 5
J8L4K0	J8L4K0_BACCE	Uncharacterized protein	Bacillus cereus VD154	E-value: 320E-177;	Score: 1,263;	Ident.: 98.8%		unreviewed	1 out of 5
A0A1Y0TRR0	A0A1Y0TRR0_BACTU	DUF1189 domain-containing protein	Bacillus thuringiensis	E-value: 320E-177;	Score: 1,263;	Ident.: 98.8%		unreviewed	1 out of 5
A0A160HGQ5	A0A160HGQ5_BACCE	DUF1189 domain-containing protein	Bacillus cereus	E-value: 320E-177;	Score: 1,263;	Ident.: 98.8%		unreviewed	1 out of 5
A0A243LZV0	A0A243LZV0_BACTJ	Uncharacterized protein	Bacillus thuringiensis subsp. jegathesan	E-value: 460E-177;	Score: 1,262;	Ident.: 98.4%		unreviewed	1 out of 5
A0A6I2EDZ8	A0A6I2EDZ8_BACTU	DUF1189 domain-containing protein	Bacillus thuringiensis	E-value: 460E-177;	Score: 1,262;	Ident.: 98.4%		unreviewed	1 out of 5
W8YGE7	W8YGE7_BACTU	Uncharacterized protein	Bacillus thuringiensis DB27	E-value: 650E-177;	Score: 1,261;	Ident.: 98.4%		unreviewed	1 out of 5
A0A2B0U876	A0A2B0U876_BACCE	Uncharacterized protein	Bacillus cereus	E-value: 650E-177;	Score: 1,261;	Ident.: 98.4%		unreviewed	1 out of 5
J8MAB5	J8MAB5_BACCE	Uncharacterized protein	Bacillus cereus VD156	E-value: 1.9E-174;	Score: 1,258;	Ident.: 98.4%		unreviewed	1 out of 5
J8GGA6	J8GGA6_BACCE	Uncharacterized protein	Bacillus cereus VD014	E-value: 1.9E-174;	Score: 1,258;	Ident.: 98.4%		unreviewed	1 out of 5
A0A226R9A5	A0A226R9A5_9BACI	DUF1189 domain-containing protein	Bacillus sp. M13(2017)	E-value: 1.9E-174;	Score: 1,258;	Ident.: 98.4%		unreviewed	1 out of 5
A0A386ZYY4	A0A386ZYY4_BACTU	DUF1189 domain-containing protein	Bacillus thuringiensis	E-value: 1.9E-174;	Score: 1,258;	Ident.: 98.4%		unreviewed	1 out of 5
A0A1H5WHG1	A0A1H5WHG1_9BACI	Maltodextrin utilization protein YvdJ	Bacillus sp. ok061	E-value: 5.3E-174;	Score: 1,255;	Ident.: 98.0%		unreviewed	1 out of 5
A0A6I0AQS1	A0A6I0AQS1_9BACI	DUF1189 domain-containing protein	Bacillus sp. RM2(2019)	E-value: 5.3E-174;	Score: 1,255;	Ident.: 98.0%		unreviewed	1 out of 5
A0A150DJ60	A0A150DJ60_BACCE	DUF1189 domain-containing protein	Bacillus cereus	E-value: 5.3E-174;	Score: 1,255;	Ident.: 98.0%		unreviewed	1 out of 5
A0A243ECF3	A0A243ECF3_BACTU	Uncharacterized protein	Bacillus thuringiensis serovar toumanoffi	E-value: 5.3E-174;	Score: 1,255;	Ident.: 98.0%		unreviewed	1 out of 5
A0A2B4J409	A0A2B4J409_BACTU	DUF1189 domain-containing protein	Bacillus thuringiensis	E-value: 5.3E-174;	Score: 1,255;	Ident.: 98.0%		unreviewed	1 out of 5
A0A2V4XSW3	A0A2V4XSW3_9BACI	Maltodextrin utilization protein YvdJ	Bacillus sp. 196mf	E-value: 7.6E-174;	Score: 1,254;	Ident.: 98.0%		unreviewed	1 out of 5
A0A0F6JFJ0	A0A0F6JFJ0_BACTU	Putative integral membrane protein	Bacillus thuringiensis T01-328	E-value: 7.6E-174;	Score: 1,254;	Ident.: 98.0%		unreviewed	1 out of 5
A0A2H3QV57	A0A2H3QV57_9BACI	DUF1189 domain-containing protein	Bacillus sp. AFS012607	E-value: 7.6E-174;	Score: 1,254;	Ident.: 98.0%		unreviewed	1 out of 5
A0A243M7L7	A0A243M7L7_BACTU	Uncharacterized protein	Bacillus thuringiensis serovar zhaodongensis	E-value: 7.6E-174;	Score: 1,254;	Ident.: 98.0%		unreviewed	1 out of 5
A0A2S8W2G9	A0A2S8W2G9_9BACI	DUF1189 domain-containing protein	Bacillus sp. MYb78	E-value: 7.6E-174;	Score: 1,254;	Ident.: 98.0%		unreviewed	1 out of 5
A0A1C9BYV3	A0A1C9BYV3_BACTU	Uncharacterized protein	Bacillus thuringiensis Bt18247	E-value: 7.6E-174;	Score: 1,254;	Ident.: 98.0%		unreviewed	1 out of 5
R8CE01	R8CE01_BACCE	Uncharacterized protein	Bacillus cereus str. Schrouff	E-value: 7.6E-174;	Score: 1,254;	Ident.: 98.0%		unreviewed	1 out of 5
J7TIR3	J7TIR3_BACCE	Uncharacterized protein	Bacillus cereus VD022	E-value: 7.6E-174;	Score: 1,254;	Ident.: 98.0%		unreviewed	1 out of 5
A0A242ZQ63	A0A242ZQ63_BACTU	Uncharacterized protein	Bacillus thuringiensis serovar kim	E-value: 7.6E-174;	Score: 1,254;	Ident.: 98.0%		unreviewed	1 out of 5
A0A243BEW2	A0A243BEW2_BACTU	Uncharacterized protein	Bacillus thuringiensis serovar poloniensis	E-value: 7.6E-174;	Score: 1,254;	Ident.: 98.0%		unreviewed	1 out of 5
R8IX33	R8IX33_BACCE	Uncharacterized protein	Bacillus cereus K-5975c	E-value: 7.6E-174;	Score: 1,254;	Ident.: 98.0%		unreviewed	1 out of 5
J3ZWX9	J3ZWX9_BACTU	Uncharacterized protein	Bacillus thuringiensis HD-771	E-value: 7.6E-174;	Score: 1,254;	Ident.: 98.0%		unreviewed	1 out of 5
A0A243F3F9	A0A243F3F9_BACTY	Uncharacterized protein	Bacillus thuringiensis subsp. kyushuensis	E-value: 7.6E-174;	Score: 1,254;	Ident.: 98.0%		unreviewed	1 out of 5
M1R0R5	M1R0R5_BACTU	Membrane protein	Bacillus thuringiensis serovar thuringiensis str. IS5056	E-value: 7.6E-174;	Score: 1,254;	Ident.: 98.0%		unreviewed	1 out of 5
R8YLZ7	R8YLZ7_BACCE	Uncharacterized protein	Bacillus cereus TIAC219	E-value: 7.6E-174;	Score: 1,254;	Ident.: 98.0%		unreviewed	1 out of 5
V5MFK1	V5MFK1_BACTU	Uncharacterized protein	Bacillus thuringiensis YBT-1518	E-value: 7.6E-174;	Score: 1,254;	Ident.: 98.0%		unreviewed	1 out of 5
A0A7V7I8G3	A0A7V7I8G3_9BACI	DUF1189 domain-containing protein	Bacillus sp. BB56-3	E-value: 7.6E-174;	Score: 1,254;	Ident.: 98.0%		unreviewed	1 out of 5
A0A369CVG2	A0A369CVG2_9BACI	Maltodextrin utilization protein YvdJ	Bacillus sp. AG102	E-value: 7.6E-174;	Score: 1,254;	Ident.: 98.0%		unreviewed	1 out of 5
A0A3S0XAG3	A0A3S0XAG3_9BACI	DUF1189 domain-containing protein	Bacillus sp. VKPM B-3276	E-value: 7.6E-174;	Score: 1,254;	Ident.: 98.0%		unreviewed	1 out of 5
A0A6L3WIS6	A0A6L3WIS6_BACCE	DUF1189 domain-containing protein	Bacillus cereus	E-value: 7.6E-174;	Score: 1,254;	Ident.: 98.0%		unreviewed	1 out of 5
A0A6N2HBJ0	A0A6N2HBJ0_9BACI	DUF1189 domain-containing protein	Bacillus sp. AR8-1	E-value: 7.6E-174;	Score: 1,254;	Ident.: 98.0%		unreviewed	1 out of 5
A0A1M7E7W3	A0A1M7E7W3_9BACI	Maltodextrin utilization protein YvdJ	Bacillus sp. bc15	E-value: 7.6E-174;	Score: 1,254;	Ident.: 98.0%		unreviewed	1 out of 5
A0A1I4FD80	A0A1I4FD80_9BACI	Maltodextrin utilization protein YvdJ	Bacillus sp. 5mfcol3.1	E-value: 7.6E-174;	Score: 1,254;	Ident.: 98.0%		unreviewed	1 out of 5
A0A242Y7B0	A0A242Y7B0_BACTU	Uncharacterized protein	Bacillus thuringiensis serovar novosibirsk	E-value: 7.6E-174;	Score: 1,254;	Ident.: 98.0%		unreviewed	1 out of 5
B7IYC8	B7IYC8_BACC2	YqgB	Bacillus cereus (strain G9842)	E-value: 7.6E-174;	Score: 1,254;	Ident.: 98.0%		unreviewed	1 out of 5
R8RKN9	R8RKN9_BACCE	Uncharacterized protein	Bacillus cereus HuB4-4	E-value: 7.6E-174;	Score: 1,254;	Ident.: 98.0%		unreviewed	1 out of 5
A0A6H9K1W3	A0A6H9K1W3_9BACI	DUF1189 domain-containing protein	Bacillus sp. AY2-1	E-value: 7.6E-174;	Score: 1,254;	Ident.: 98.0%		unreviewed	1 out of 5
A0A4E7PYW9	A0A4E7PYW9_BACTI	Uncharacterized protein	Bacillus thuringiensis subsp. israelensis	E-value: 7.6E-174;	Score: 1,254;	Ident.: 98.0%		unreviewed	1 out of 5
A0A2A2P2C3	A0A2A2P2C3_9BACI	DUF1189 domain-containing protein (Maltodextrin utilization protein YvdJ)	Bacillus toyonensis	E-value: 7.6E-174;	Score: 1,254;	Ident.: 98.0%		unreviewed	1 out of 5
A0A160H3D8	A0A160H3D8_BACCE	Arginine(Ornithine) antiporter ArcD (DUF1189 domain-containing protein)	Bacillus cereus	E-value: 7.6E-174;	Score: 1,254;	Ident.: 98.0%		unreviewed	1 out of 5
Q6SLH2	Q6SLH2_BACTU	DUF1189 domain-containing protein (YqgB)	Bacillus thuringiensis	E-value: 7.6E-174;	Score: 1,254;	Ident.: 98.0%		unreviewed	1 out of 5
A0A6D1T772	A0A6D1T772_9BACI	DUF1189 domain-containing protein	Bacillus sp. BH32	E-value: 7.6E-174;	Score: 1,254;	Ident.: 98.0%		unreviewed	1 out of 5
A0A2B2LGH8	A0A2B2LGH8_BACCE	Uncharacterized protein	Bacillus cereus	E-value: 11E-174;	Score: 1,253;	Ident.: 97.2%		unreviewed	1 out of 5
J9CB97	J9CB97_BACCE	Uncharacterized protein	Bacillus cereus HuB1-1	E-value: 15E-174;	Score: 1,252;	Ident.: 97.6%		unreviewed	1 out of 5
J8QY20	J8QY20_BACCE	Uncharacterized protein	Bacillus cereus BAG1X1-2	E-value: 15E-174;	Score: 1,252;	Ident.: 97.6%		unreviewed	1 out of 5
