# Supplementary material for: The Membrane Proteome of Spores and Vegetative Cells of the Food-Borne Pathogen Bacillus cereus
Source: Int J Mol Sci. 2021 Nov 19;22(22):12475. doi: 10.3390/ijms222212475 (PMC8624511; doi:10.3390/ijms222212475)
Supplement: Supplementary file 1 [file ijms-22-12475-s001.zip › ijms-1446819-supplementary/Supplemental file S1/B202109154ABAA9BC7178C81CEBC9459510EDDEA300EE235.tab]

Entry	Entry name	Protein names	Organism	Info			Status	Annotation
Q81GE5	Q81GE5_BACCR	Uncharacterized protein	Bacillus cereus (strain ATCC 14579 / DSM 31 / JCM 2152 / NBRC 15305 / NCIMB 9373 / NRRL B-3711)	E-value: 210E-129;	Score: 936;	Ident.: 100.0%		unreviewed	1 out of 5
J8NNG6	J8NNG6_BACCE	Uncharacterized protein	Bacillus cereus VD200	E-value: 790E-129;	Score: 933;	Ident.: 99.5%		unreviewed	1 out of 5
A0A5B7VDN0	A0A5B7VDN0_BACCR	Uncharacterized protein	Bacillus cereus (strain ATCC 14579 / DSM 31 / JCM 2152 / NBRC 15305 / NCIMB 9373 / NRRL B-3711)	E-value: 790E-129;	Score: 933;	Ident.: 99.5%		unreviewed	1 out of 5
B7HH27	B7HH27_BACC4	Uncharacterized protein	Bacillus cereus (strain B4264)	E-value: 790E-129;	Score: 933;	Ident.: 99.5%		unreviewed	1 out of 5
A0A5P8F7M3	A0A5P8F7M3_BACTU	Uncharacterized protein	Bacillus thuringiensis	E-value: 790E-129;	Score: 933;	Ident.: 99.5%		unreviewed	1 out of 5
N1LGC7	N1LGC7_9BACI	Uncharacterized protein	Bacillus sp. GeD10	E-value: 790E-129;	Score: 933;	Ident.: 99.5%		unreviewed	1 out of 5
C2SXZ1	C2SXZ1_BACCE	Uncharacterized protein	Bacillus cereus BDRD-Cer4	E-value: 850E-129;	Score: 933;	Ident.: 99.5%		unreviewed	1 out of 5
C2UAX4	C2UAX4_BACCE	Uncharacterized protein	Bacillus cereus Rock1-15	E-value: 850E-129;	Score: 933;	Ident.: 99.5%		unreviewed	1 out of 5
A0A249X8Z7	A0A249X8Z7_BACCE	Uncharacterized protein	Bacillus cereus	E-value: 850E-129;	Score: 933;	Ident.: 99.5%		unreviewed	1 out of 5
A0A1C9BQA9	A0A1C9BQA9_BACTU	Uncharacterized protein	Bacillus thuringiensis Bt18247	E-value: 1.1E-126;	Score: 932;	Ident.: 99.0%		unreviewed	1 out of 5
A0A243MVW9	A0A243MVW9_BACTV	Uncharacterized protein	Bacillus thuringiensis subsp. medellin	E-value: 1.1E-126;	Score: 932;	Ident.: 99.0%		unreviewed	1 out of 5
A0A4U3C3D1	A0A4U3C3D1_BACCE	DUF4878 domain-containing protein	Bacillus cereus	E-value: 1.1E-126;	Score: 932;	Ident.: 99.0%		unreviewed	1 out of 5
A0A7X2AUS2	A0A7X2AUS2_BACTU	DUF4878 domain-containing protein	Bacillus thuringiensis	E-value: 1.1E-126;	Score: 932;	Ident.: 99.0%		unreviewed	1 out of 5
J8I5N2	J8I5N2_BACCE	Uncharacterized protein	Bacillus cereus VD045	E-value: 1.1E-126;	Score: 932;	Ident.: 99.0%		unreviewed	1 out of 5
G9QAG8	G9QAG8_9BACI	Uncharacterized protein	Bacillus sp. 7_6_55CFAA_CT2	E-value: 1.1E-126;	Score: 932;	Ident.: 99.0%		unreviewed	1 out of 5
A0A243JBZ7	A0A243JBZ7_BACTU	Uncharacterized protein	Bacillus thuringiensis serovar pirenaica	E-value: 1.1E-126;	Score: 932;	Ident.: 99.0%		unreviewed	1 out of 5
A0A150D3P8	A0A150D3P8_BACCE	DUF4878 domain-containing protein (Group-specific protein)	Bacillus cereus	E-value: 1.1E-126;	Score: 932;	Ident.: 99.0%		unreviewed	1 out of 5
A0A1B1L2E4	A0A1B1L2E4_BACTU	DUF4878 domain-containing protein	Bacillus thuringiensis	E-value: 1.1E-126;	Score: 932;	Ident.: 99.0%		unreviewed	1 out of 5
A0A7T8LUT7	A0A7T8LUT7_9BACI	DUF4878 domain-containing protein	Bacillus sp. TK-2	E-value: 1.1E-126;	Score: 932;	Ident.: 99.0%		unreviewed	1 out of 5
A0A243DQF5	A0A243DQF5_BACUD	Uncharacterized protein	Bacillus thuringiensis subsp. darmstadiensis	E-value: 1.2E-126;	Score: 932;	Ident.: 99.0%		unreviewed	1 out of 5
A0A243EY15	A0A243EY15_BACUK	Uncharacterized protein	Bacillus thuringiensis subsp. kumamotoensis	E-value: 1.2E-126;	Score: 932;	Ident.: 99.0%		unreviewed	1 out of 5
A0A2A2PB20	A0A2A2PB20_9BACI	DUF4878 domain-containing protein	Bacillus toyonensis	E-value: 1.2E-126;	Score: 932;	Ident.: 99.0%		unreviewed	1 out of 5
A0A2C2GXW8	A0A2C2GXW8_BACTU	DUF4878 domain-containing protein	Bacillus thuringiensis	E-value: 1.2E-126;	Score: 932;	Ident.: 99.0%		unreviewed	1 out of 5
A0A1S9YZP4	A0A1S9YZP4_BACCE	DUF4878 domain-containing protein	Bacillus cereus	E-value: 1.2E-126;	Score: 932;	Ident.: 99.0%		unreviewed	1 out of 5
A0A0J7H3P4	A0A0J7H3P4_BACCE	Uncharacterized protein	Bacillus cereus	E-value: 1.6E-126;	Score: 931;	Ident.: 99.0%		unreviewed	1 out of 5
A0A7Z1H106	A0A7Z1H106_BACCE	Uncharacterized protein	Bacillus cereus	E-value: 1.7E-126;	Score: 931;	Ident.: 99.0%		unreviewed	1 out of 5
R8GLH3	R8GLH3_BACCE	Uncharacterized protein	Bacillus cereus BAG1X2-3	E-value: 2.3E-126;	Score: 930;	Ident.: 98.4%		unreviewed	1 out of 5
A0A0D0RCV3	A0A0D0RCV3_9BACI	Contig48, whole genome shotgun sequence	Bacillus sp. L_1B0_5	E-value: 2.3E-126;	Score: 930;	Ident.: 98.4%		unreviewed	1 out of 5
A0A0D0RDR9	A0A0D0RDR9_9BACI	Contig_41, whole genome shotgun sequence	Bacillus sp. L_1B0_8	E-value: 2.3E-126;	Score: 930;	Ident.: 98.4%		unreviewed	1 out of 5
R8DQN4	R8DQN4_BACCE	Uncharacterized protein	Bacillus cereus BAG1X1-1	E-value: 2.3E-126;	Score: 930;	Ident.: 98.4%		unreviewed	1 out of 5
R8FU28	R8FU28_BACCE	Uncharacterized protein	Bacillus cereus BAG1X2-1	E-value: 2.3E-126;	Score: 930;	Ident.: 98.4%		unreviewed	1 out of 5
A0A0K0Q938	A0A0K0Q938_BACTU	Uncharacterized protein	Bacillus thuringiensis	E-value: 2.3E-126;	Score: 930;	Ident.: 98.4%		unreviewed	1 out of 5
R8FN42	R8FN42_BACCE	Uncharacterized protein	Bacillus cereus BAG1X2-2	E-value: 2.3E-126;	Score: 930;	Ident.: 98.4%		unreviewed	1 out of 5
R8KEJ1	R8KEJ1_BACCE	Uncharacterized protein	Bacillus cereus BAG2O-1	E-value: 2.3E-126;	Score: 930;	Ident.: 98.4%		unreviewed	1 out of 5
A0A2C5RB77	A0A2C5RB77_BACCE	DUF4878 domain-containing protein	Bacillus cereus	E-value: 2.4E-126;	Score: 930;	Ident.: 98.4%		unreviewed	1 out of 5
A0A7X2BA81	A0A7X2BA81_BACTU	Uncharacterized protein	Bacillus thuringiensis	E-value: 3.2E-126;	Score: 929;	Ident.: 98.4%		unreviewed	1 out of 5
J8LSX1	J8LSX1_BACCE	Uncharacterized protein	Bacillus cereus VD156	E-value: 4.6E-126;	Score: 928;	Ident.: 98.4%		unreviewed	1 out of 5
A0A6I2EIY7	A0A6I2EIY7_BACTU	DUF4878 domain-containing protein	Bacillus thuringiensis	E-value: 4.6E-126;	Score: 928;	Ident.: 98.4%		unreviewed	1 out of 5
A0A7X2DPM9	A0A7X2DPM9_BACTU	DUF4878 domain-containing protein	Bacillus thuringiensis	E-value: 4.6E-126;	Score: 928;	Ident.: 98.4%		unreviewed	1 out of 5
A0A386ZWA6	A0A386ZWA6_BACTU	DUF4878 domain-containing protein	Bacillus thuringiensis	E-value: 4.6E-126;	Score: 928;	Ident.: 98.4%		unreviewed	1 out of 5
A0A2B3KMN4	A0A2B3KMN4_BACTU	Uncharacterized protein	Bacillus thuringiensis	E-value: 4.9E-126;	Score: 928;	Ident.: 98.4%		unreviewed	1 out of 5
A0A7U5ZVI5	A0A7U5ZVI5_BACCE	Uncharacterized protein	Bacillus cereus	E-value: 4.9E-126;	Score: 928;	Ident.: 98.4%		unreviewed	1 out of 5
A0A226QSW8	A0A226QSW8_9BACI	DUF4878 domain-containing protein	Bacillus sp. M13(2017)	E-value: 4.9E-126;	Score: 928;	Ident.: 98.4%		unreviewed	1 out of 5
A0A7V7KZA5	A0A7V7KZA5_9BACI	DUF4878 domain-containing protein	Bacillus sp. BF2-3	E-value: 6.5E-126;	Score: 927;	Ident.: 98.4%		unreviewed	1 out of 5
A0A443GS10	A0A443GS10_BACCE	DUF4878 domain-containing protein	Bacillus cereus	E-value: 6.5E-126;	Score: 927;	Ident.: 98.4%		unreviewed	1 out of 5
A0A1Q9I4U4	A0A1Q9I4U4_BACCE	Uncharacterized protein	Bacillus cereus	E-value: 6.5E-126;	Score: 927;	Ident.: 98.4%		unreviewed	1 out of 5
A0A4P7U0F6	A0A4P7U0F6_9BACI	DUF4878 domain-containing protein	Bacillus sp. DU-106	E-value: 6.9E-126;	Score: 927;	Ident.: 98.4%		unreviewed	1 out of 5
A0A3Q9HUS9	A0A3Q9HUS9_BACTU	Uncharacterized protein	Bacillus thuringiensis	E-value: 6.9E-126;	Score: 927;	Ident.: 98.4%		unreviewed	1 out of 5
A0A1M6H5W1	A0A1M6H5W1_9BACI	DUF4878 domain-containing protein	Bacillus sp. cl25	E-value: 9.2E-126;	Score: 926;	Ident.: 97.9%		unreviewed	1 out of 5
A0A193CQ84	A0A193CQ84_BACTU	Uncharacterized protein	Bacillus thuringiensis serovar coreanensis	E-value: 9.2E-126;	Score: 926;	Ident.: 97.9%		unreviewed	1 out of 5
J8LC62	J8LC62_BACCE	DUF4878 domain-containing protein	Bacillus cereus VD166	E-value: 9.2E-126;	Score: 926;	Ident.: 97.9%		unreviewed	1 out of 5
A0A023P2U8	A0A023P2U8_9BACI	Uncharacterized protein	Bacillus bombysepticus str. Wang	E-value: 9.2E-126;	Score: 926;	Ident.: 97.9%		unreviewed	1 out of 5
R8HBK8	R8HBK8_BACCE	DUF4878 domain-containing protein	Bacillus cereus VD196	E-value: 9.2E-126;	Score: 926;	Ident.: 97.9%		unreviewed	1 out of 5
A0A6I7E9Z4	A0A6I7E9Z4_BACCE	DUF4878 domain-containing protein	Bacillus cereus	E-value: 9.2E-126;	Score: 926;	Ident.: 97.9%		unreviewed	1 out of 5
A0A1Y5ZRB6	A0A1Y5ZRB6_BACCE	DUF4878 domain-containing protein	Bacillus cereus	E-value: 9.2E-126;	Score: 926;	Ident.: 97.9%		unreviewed	1 out of 5
A0A1M7B783	A0A1M7B783_9BACI	Uncharacterized protein	Bacillus sp. bc15	E-value: 9.2E-126;	Score: 926;	Ident.: 97.9%		unreviewed	1 out of 5
B5UHZ8	B5UHZ8_BACCE	Uncharacterized protein	Bacillus cereus AH1134	E-value: 9.2E-126;	Score: 926;	Ident.: 97.9%		unreviewed	1 out of 5
R8UBG5	R8UBG5_BACCE	Uncharacterized protein	Bacillus cereus VD184	E-value: 9.2E-126;	Score: 926;	Ident.: 99.0%		unreviewed	1 out of 5
A0A5C4YNV2	A0A5C4YNV2_BACCE	DUF4878 domain-containing protein	Bacillus cereus	E-value: 9.2E-126;	Score: 926;	Ident.: 97.9%		unreviewed	1 out of 5
A0A6I2C7X8	A0A6I2C7X8_BACTU	DUF4878 domain-containing protein	Bacillus thuringiensis	E-value: 9.2E-126;	Score: 926;	Ident.: 97.9%		unreviewed	1 out of 5
A0A243C8K3	A0A243C8K3_BACTU	Uncharacterized protein	Bacillus thuringiensis serovar yosoo	E-value: 9.9E-126;	Score: 926;	Ident.: 97.9%		unreviewed	1 out of 5
A0A2N3NQY4	A0A2N3NQY4_9BACI	DUF4878 domain-containing protein	Bacillus sp. BI3	E-value: 9.9E-126;	Score: 926;	Ident.: 97.9%		unreviewed	1 out of 5
C2WJH8	C2WJH8_BACCE	Uncharacterized protein	Bacillus cereus Rock4-2	E-value: 9.9E-126;	Score: 926;	Ident.: 97.9%		unreviewed	1 out of 5
A0A242YI47	A0A242YI47_BACTU	Uncharacterized protein	Bacillus thuringiensis serovar londrina	E-value: 9.9E-126;	Score: 926;	Ident.: 97.9%		unreviewed	1 out of 5
C2NVX6	C2NVX6_BACCE	Uncharacterized protein	Bacillus cereus 172560W	E-value: 9.9E-126;	Score: 926;	Ident.: 97.9%		unreviewed	1 out of 5
C2X8V0	C2X8V0_BACCE	Uncharacterized protein	Bacillus cereus F65185	E-value: 9.9E-126;	Score: 926;	Ident.: 97.9%		unreviewed	1 out of 5
A0A2J9BHE6	A0A2J9BHE6_BACTU	Uncharacterized protein	Bacillus thuringiensis	E-value: 9.9E-126;	Score: 926;	Ident.: 97.9%		unreviewed	1 out of 5
A0A243G490	A0A243G490_BACTU	Uncharacterized protein	Bacillus thuringiensis	E-value: 9.9E-126;	Score: 926;	Ident.: 97.9%		unreviewed	1 out of 5
A0A243FR70	A0A243FR70_BACTU	Uncharacterized protein	Bacillus thuringiensis serovar ostriniae	E-value: 9.9E-126;	Score: 926;	Ident.: 97.9%		unreviewed	1 out of 5
A0A2B1RS79	A0A2B1RS79_BACCE	DUF4878 domain-containing protein	Bacillus cereus	E-value: 9.9E-126;	Score: 926;	Ident.: 97.9%		unreviewed	1 out of 5
A0A2B3Q448	A0A2B3Q448_BACCE	DUF4878 domain-containing protein	Bacillus cereus	E-value: 9.9E-126;	Score: 926;	Ident.: 97.9%		unreviewed	1 out of 5
A0A6L4W250	A0A6L4W250_9BACI	DUF4878 domain-containing protein	Bacillus sp. B2-WWTP-C-10-Post-4	E-value: 13E-126;	Score: 925;	Ident.: 98.4%		unreviewed	1 out of 5
A0A135WB95	A0A135WB95_9BACI	Uncharacterized protein	Bacillus sp. JH7	E-value: 13E-126;	Score: 925;	Ident.: 98.4%		unreviewed	1 out of 5
A0A5B8PES1	A0A5B8PES1_BACCE	DUF4878 domain-containing protein	Bacillus cereus	E-value: 13E-126;	Score: 925;	Ident.: 98.4%		unreviewed	1 out of 5
A0A6I5J6H3	A0A6I5J6H3_BACCE	Uncharacterized protein	Bacillus cereus	E-value: 14E-126;	Score: 925;	Ident.: 97.9%		unreviewed	1 out of 5
A0A1H5V641	A0A1H5V641_9BACI	Uncharacterized protein	Bacillus sp. ok061	E-value: 19E-126;	Score: 924;	Ident.: 97.9%		unreviewed	1 out of 5
A0A243K240	A0A243K240_BACTU	Uncharacterized protein	Bacillus thuringiensis serovar iberica	E-value: 19E-126;	Score: 924;	Ident.: 97.4%		unreviewed	1 out of 5
A0A6I0AKK6	A0A6I0AKK6_9BACI	Uncharacterized protein	Bacillus sp. RM2(2019)	E-value: 19E-126;	Score: 924;	Ident.: 97.9%		unreviewed	1 out of 5
A0A243LUQ5	A0A243LUQ5_BACTJ	Uncharacterized protein	Bacillus thuringiensis subsp. jegathesan	E-value: 19E-126;	Score: 924;	Ident.: 98.4%		unreviewed	1 out of 5
J8MV42	J8MV42_BACCE	Uncharacterized protein	Bacillus cereus VD169	E-value: 19E-126;	Score: 924;	Ident.: 97.4%		unreviewed	1 out of 5
A0A7Z2CR33	A0A7Z2CR33_9BACI	DUF4878 domain-containing protein	Bacillus sp. SH8-8	E-value: 19E-126;	Score: 924;	Ident.: 97.4%		unreviewed	1 out of 5
A0A6L3W8Y0	A0A6L3W8Y0_BACCE	DUF4878 domain-containing protein	Bacillus cereus	E-value: 19E-126;	Score: 924;	Ident.: 97.9%		unreviewed	1 out of 5
A0A0G8FE61	A0A0G8FE61_BACCE	Uncharacterized protein	Bacillus cereus	E-value: 19E-126;	Score: 924;	Ident.: 97.9%		unreviewed	1 out of 5
C2R552	C2R552_BACCE	Uncharacterized protein	Bacillus cereus m1550	E-value: 20E-126;	Score: 924;	Ident.: 97.4%		unreviewed	1 out of 5
A0A2A7HB91	A0A2A7HB91_BACCE	Uncharacterized protein	Bacillus cereus	E-value: 20E-126;	Score: 924;	Ident.: 97.9%		unreviewed	1 out of 5
A0A2B9C1X9	A0A2B9C1X9_BACCE	DUF4878 domain-containing protein	Bacillus cereus	E-value: 20E-126;	Score: 924;	Ident.: 97.4%		unreviewed	1 out of 5
A0A2B3P2G4	A0A2B3P2G4_BACTU	DUF4878 domain-containing protein	Bacillus thuringiensis	E-value: 20E-126;	Score: 924;	Ident.: 97.4%		unreviewed	1 out of 5
A0A243E2H7	A0A243E2H7_BACTU	Uncharacterized protein	Bacillus thuringiensis serovar toumanoffi	E-value: 20E-126;	Score: 924;	Ident.: 97.9%		unreviewed	1 out of 5
A0A2B1LQG4	A0A2B1LQG4_BACTU	Uncharacterized protein	Bacillus thuringiensis	E-value: 20E-126;	Score: 924;	Ident.: 97.9%		unreviewed	1 out of 5
A0A243MI71	A0A243MI71_BACTU	Uncharacterized protein	Bacillus thuringiensis serovar zhaodongensis	E-value: 26E-126;	Score: 923;	Ident.: 98.4%		unreviewed	1 out of 5
R8C7Z2	R8C7Z2_BACCE	Uncharacterized protein	Bacillus cereus str. Schrouff	E-value: 26E-126;	Score: 923;	Ident.: 98.4%		unreviewed	1 out of 5
J7TAS4	J7TAS4_BACCE	Uncharacterized protein	Bacillus cereus VD022	E-value: 26E-126;	Score: 923;	Ident.: 98.4%		unreviewed	1 out of 5
A0A6A2TA32	A0A6A2TA32_9BACI	DUF4878 domain-containing protein	Bacillus sp. B3-WWTP-C-10-D-3	E-value: 26E-126;	Score: 923;	Ident.: 97.9%		unreviewed	1 out of 5
A0A2S9Y8Q5	A0A2S9Y8Q5_9BACI	Uncharacterized protein	Bacillus sp. M21	E-value: 26E-126;	Score: 923;	Ident.: 97.9%		unreviewed	1 out of 5
R8IGA0	R8IGA0_BACCE	Uncharacterized protein	Bacillus cereus K-5975c	E-value: 26E-126;	Score: 923;	Ident.: 98.4%		unreviewed	1 out of 5
J3WZJ5	J3WZJ5_BACTU	Group-specific protein	Bacillus thuringiensis HD-771	E-value: 26E-126;	Score: 923;	Ident.: 98.4%		unreviewed	1 out of 5
R8YD42	R8YD42_BACCE	Uncharacterized protein	Bacillus cereus TIAC219	E-value: 26E-126;	Score: 923;	Ident.: 98.4%		unreviewed	1 out of 5
A0A7V7LLH0	A0A7V7LLH0_9BACI	DUF4878 domain-containing protein	Bacillus sp. BB56-3	E-value: 26E-126;	Score: 923;	Ident.: 98.4%		unreviewed	1 out of 5
A0A369CYI5	A0A369CYI5_9BACI	Uncharacterized protein DUF4878	Bacillus sp. AG102	E-value: 26E-126;	Score: 923;	Ident.: 98.4%		unreviewed	1 out of 5
A0A433M4I8	A0A433M4I8_9BACI	DUF4878 domain-containing protein	Bacillus sp. VKPM B-3276	E-value: 26E-126;	Score: 923;	Ident.: 98.4%		unreviewed	1 out of 5
