# Supplementary material for: The Membrane Proteome of Spores and Vegetative Cells of the Food-Borne Pathogen Bacillus cereus
Source: Int J Mol Sci. 2021 Nov 19;22(22):12475. doi: 10.3390/ijms222212475 (PMC8624511; doi:10.3390/ijms222212475)
Supplement: Supplementary file 1 [file ijms-22-12475-s001.zip › ijms-1446819-supplementary/Supplemental file S1/B202109154ABAA9BC7178C81CEBC9459510EDDEA300EE481.tab]

Entry	Entry name	Protein names	Organism	Info			Status	Annotation
A0A243DYJ8	A0A243DYJ8_BACUD	Lipoprotein	Bacillus thuringiensis subsp. darmstadiensis	E-value: 10E-81;	Score: 616;	Ident.: 100.0%		unreviewed	1 out of 5
A0A1M6LJN8	A0A1M6LJN8_9BACI	Uncharacterized protein	Bacillus sp. cl25	E-value: 10E-81;	Score: 616;	Ident.: 100.0%		unreviewed	1 out of 5
A0A4S4HMZ8	A0A4S4HMZ8_9BACI	Lipoprotein	Bacillus sp. HUB-I-004	E-value: 10E-81;	Score: 616;	Ident.: 100.0%		unreviewed	1 out of 5
C2SZH6	C2SZH6_BACCE	Uncharacterized protein	Bacillus cereus BDRD-Cer4	E-value: 10E-81;	Score: 616;	Ident.: 100.0%		unreviewed	1 out of 5
A0A0D1QU70	A0A0D1QU70_BACTU	Contig0103, whole genome shotgun sequence	Bacillus thuringiensis Sbt003	E-value: 10E-81;	Score: 616;	Ident.: 100.0%		unreviewed	1 out of 5
A0A243IYT7	A0A243IYT7_BACHU	Uncharacterized protein	Bacillus thuringiensis subsp. konkukian	E-value: 10E-81;	Score: 616;	Ident.: 100.0%		unreviewed	1 out of 5
A0A229MEZ1	A0A229MEZ1_9BACI	Lipoprotein	Bacillus sp. KbaL1	E-value: 10E-81;	Score: 616;	Ident.: 100.0%		unreviewed	1 out of 5
A0A6H9IA68	A0A6H9IA68_9BACI	Lipoprotein	Bacillus sp. AY1-10	E-value: 10E-81;	Score: 616;	Ident.: 100.0%		unreviewed	1 out of 5
Q63CT7	Q63CT7_BACCZ	Uncharacterized protein	Bacillus cereus (strain ZK / E33L)	E-value: 10E-81;	Score: 616;	Ident.: 100.0%		unreviewed	1 out of 5
A0A7V7H7Y4	A0A7V7H7Y4_9BACI	Lipoprotein	Bacillus sp. BF2-3	E-value: 10E-81;	Score: 616;	Ident.: 100.0%		unreviewed	1 out of 5
A0A516QQ49	A0A516QQ49_9BACI	Lipoprotein	Bacillus sp. BD59S	E-value: 10E-81;	Score: 616;	Ident.: 100.0%		unreviewed	1 out of 5
A0A7D4IYV7	A0A7D4IYV7_9BACI	Lipoprotein	Bacillus tropicus	E-value: 10E-81;	Score: 616;	Ident.: 100.0%		unreviewed	1 out of 5
A0A4Y7QTY3	A0A4Y7QTY3_9BACI	Lipoprotein	Bacillus sp. BH2	E-value: 10E-81;	Score: 616;	Ident.: 100.0%		unreviewed	1 out of 5
A0A5B7VFB3	A0A5B7VFB3_BACCR	Lipoprotein	Bacillus cereus (strain ATCC 14579 / DSM 31 / JCM 2152 / NBRC 15305 / NCIMB 9373 / NRRL B-3711)	E-value: 10E-81;	Score: 616;	Ident.: 100.0%		unreviewed	1 out of 5
Q81F11	Q81F11_BACCR	Uncharacterized protein	Bacillus cereus (strain ATCC 14579 / DSM 31 / JCM 2152 / NBRC 15305 / NCIMB 9373 / NRRL B-3711)	E-value: 10E-81;	Score: 616;	Ident.: 100.0%		unreviewed	1 out of 5
A0A6L8PTN5	A0A6L8PTN5_BACAN	Putative lipoprotein	Bacillus anthracis	E-value: 10E-81;	Score: 616;	Ident.: 100.0%		unreviewed	1 out of 5
A0A243BPK3	A0A243BPK3_BACTU	Lipoprotein	Bacillus thuringiensis serovar pingluonsis	E-value: 10E-81;	Score: 616;	Ident.: 100.0%		unreviewed	1 out of 5
R8H7P3	R8H7P3_BACCE	Lipoprotein	Bacillus cereus VD196	E-value: 10E-81;	Score: 616;	Ident.: 100.0%		unreviewed	1 out of 5
J8I8W2	J8I8W2_BACCE	Uncharacterized protein	Bacillus cereus VD045	E-value: 10E-81;	Score: 616;	Ident.: 100.0%		unreviewed	1 out of 5
A0A7U4B435	A0A7U4B435_BACAN	Lipoprotein	Bacillus anthracis str. H9401	E-value: 10E-81;	Score: 616;	Ident.: 100.0%		unreviewed	1 out of 5
A0A7U6C0W3	A0A7U6C0W3_BACAN	Lipoprotein (Putative lipoprotein)	Bacillus anthracis	E-value: 10E-81;	Score: 616;	Ident.: 100.0%		unreviewed	1 out of 5
A0A137RXF0	A0A137RXF0_BACTU	Lipoprotein	Bacillus thuringiensis	E-value: 10E-81;	Score: 616;	Ident.: 100.0%		unreviewed	1 out of 5
A0A0J7FN48	A0A0J7FN48_BACCE	Lipoprotein	Bacillus cereus	E-value: 10E-81;	Score: 616;	Ident.: 100.0%		unreviewed	1 out of 5
C3E238	C3E238_BACTU	Uncharacterized protein	Bacillus thuringiensis serovar pakistani str. T13001	E-value: 16E-81;	Score: 616;	Ident.: 100.0%		unreviewed	1 out of 5
J8LI51	J8LI51_BACCE	Uncharacterized protein	Bacillus cereus VD154	E-value: 16E-81;	Score: 616;	Ident.: 100.0%		unreviewed	1 out of 5
A0A7Z8SBA1	A0A7Z8SBA1_9BACI	Uncharacterized protein	Bacillus sp. BF9-10	E-value: 29E-81;	Score: 613;	Ident.: 99.2%		unreviewed	1 out of 5
A0A5C5A634	A0A5C5A634_9BACI	Uncharacterized protein	Bacillus tropicus	E-value: 41E-81;	Score: 612;	Ident.: 99.2%		unreviewed	1 out of 5
A0A2M9WYN4	A0A2M9WYN4_BACCE	Uncharacterized protein	Bacillus cereus	E-value: 41E-81;	Score: 612;	Ident.: 99.2%		unreviewed	1 out of 5
A0A2V4Y127	A0A2V4Y127_9BACI	Uncharacterized protein	Bacillus sp. 196mf	E-value: 58E-81;	Score: 611;	Ident.: 99.2%		unreviewed	1 out of 5
A0A2K9A7F2	A0A2K9A7F2_9BACI	Uncharacterized protein	Bacillus sp. HBCD-sjtu	E-value: 58E-81;	Score: 611;	Ident.: 99.2%		unreviewed	1 out of 5
C3GHF7	C3GHF7_BACTU	Uncharacterized protein	Bacillus thuringiensis serovar pondicheriensis BGSC 4BA1	E-value: 58E-81;	Score: 611;	Ident.: 99.2%		unreviewed	1 out of 5
J8FXL8	J8FXL8_BACCE	Uncharacterized protein	Bacillus cereus VD102	E-value: 58E-81;	Score: 611;	Ident.: 99.2%		unreviewed	1 out of 5
A0A242ZW00	A0A242ZW00_BACTU	Uncharacterized protein	Bacillus thuringiensis serovar kim	E-value: 58E-81;	Score: 611;	Ident.: 99.2%		unreviewed	1 out of 5
A0A2S9XSC5	A0A2S9XSC5_9BACI	Uncharacterized protein	Bacillus sp. M21	E-value: 58E-81;	Score: 611;	Ident.: 99.2%		unreviewed	1 out of 5
B7JJI4	B7JJI4_BACC0	Putative lipoprotein	Bacillus cereus (strain AH820)	E-value: 58E-81;	Score: 611;	Ident.: 99.2%		unreviewed	1 out of 5
D8H985	D8H985_BACAI	Lipoprotein, putative	Bacillus cereus var. anthracis (strain CI)	E-value: 58E-81;	Score: 611;	Ident.: 99.2%		unreviewed	1 out of 5
C2MJC3	C2MJC3_BACCE	Uncharacterized protein	Bacillus cereus m1293	E-value: 58E-81;	Score: 611;	Ident.: 99.2%		unreviewed	1 out of 5
V5M835	V5M835_BACTU	Uncharacterized protein	Bacillus thuringiensis YBT-1518	E-value: 58E-81;	Score: 611;	Ident.: 99.2%		unreviewed	1 out of 5
A0A6I6YCH9	A0A6I6YCH9_9BACI	Uncharacterized protein	Bacillus paranthracis	E-value: 58E-81;	Score: 611;	Ident.: 99.2%		unreviewed	1 out of 5
A0A6N2HB09	A0A6N2HB09_9BACI	Uncharacterized protein	Bacillus sp. AR8-1	E-value: 58E-81;	Score: 611;	Ident.: 99.2%		unreviewed	1 out of 5
J8FYR6	J8FYR6_BACCE	Uncharacterized protein	Bacillus cereus MSX-D12	E-value: 58E-81;	Score: 611;	Ident.: 99.2%		unreviewed	1 out of 5
A0A1I4B9K0	A0A1I4B9K0_9BACI	Uncharacterized protein	Bacillus sp. 5mfcol3.1	E-value: 58E-81;	Score: 611;	Ident.: 99.2%		unreviewed	1 out of 5
A0A427RL48	A0A427RL48_BACSP	Uncharacterized protein	Bacillus sp.	E-value: 58E-81;	Score: 611;	Ident.: 99.2%		unreviewed	1 out of 5
A0A243D1G3	A0A243D1G3_BACTU	Uncharacterized protein	Bacillus thuringiensis serovar vazensis	E-value: 58E-81;	Score: 611;	Ident.: 99.2%		unreviewed	1 out of 5
A0A0B5NV15	A0A0B5NV15_BACTU	Uncharacterized protein	Bacillus thuringiensis	E-value: 58E-81;	Score: 611;	Ident.: 99.2%		unreviewed	1 out of 5
A0A0G8DQG4	A0A0G8DQG4_BACCE	Lipoprotein	Bacillus cereus	E-value: 58E-81;	Score: 611;	Ident.: 99.2%		unreviewed	1 out of 5
A0A328LIX0	A0A328LIX0_9BACI	Uncharacterized protein	Bacillus sp. SRB_8	E-value: 83E-81;	Score: 610;	Ident.: 98.4%		unreviewed	1 out of 5
J8FRF6	J8FRF6_BACCE	Uncharacterized protein	Bacillus cereus MC67	E-value: 83E-81;	Score: 610;	Ident.: 98.4%		unreviewed	1 out of 5
R8H1Q9	R8H1Q9_BACCE	Lipoprotein	Bacillus cereus VD021	E-value: 83E-81;	Score: 610;	Ident.: 98.4%		unreviewed	1 out of 5
C2SIL8	C2SIL8_BACCE	Uncharacterized protein	Bacillus cereus BDRD-ST196	E-value: 83E-81;	Score: 610;	Ident.: 98.4%		unreviewed	1 out of 5
A0A6I7XED8	A0A6I7XED8_9BACI	Uncharacterized protein	Bacillus sp. SH7-1	E-value: 83E-81;	Score: 610;	Ident.: 98.4%		unreviewed	1 out of 5
A9VPQ4	A9VPQ4_BACMK	Uncharacterized protein	Bacillus mycoides (strain KBAB4) (Bacillus weihenstephanensis)	E-value: 83E-81;	Score: 610;	Ident.: 98.4%		unreviewed	1 out of 5
A0A243ABM0	A0A243ABM0_BACTU	Uncharacterized protein	Bacillus thuringiensis serovar navarrensis	E-value: 83E-81;	Score: 610;	Ident.: 98.4%		unreviewed	1 out of 5
A0A2A7I4B8	A0A2A7I4B8_BACCE	Uncharacterized protein	Bacillus cereus	E-value: 83E-81;	Score: 610;	Ident.: 98.4%		unreviewed	1 out of 5
R8L2Y3	R8L2Y3_BACCE	Lipoprotein	Bacillus cereus MC118	E-value: 83E-81;	Score: 610;	Ident.: 98.4%		unreviewed	1 out of 5
A0A0A0WNK6	A0A0A0WNK6_BACMY	Uncharacterized protein	Bacillus mycoides	E-value: 83E-81;	Score: 610;	Ident.: 98.4%		unreviewed	1 out of 5
C2VS98	C2VS98_BACCE	Uncharacterized protein	Bacillus cereus Rock3-42	E-value: 90E-81;	Score: 611;	Ident.: 99.2%		unreviewed	1 out of 5
A0A7V7HT46	A0A7V7HT46_9BACI	Uncharacterized protein	Bacillus sp. BB51/4	E-value: 120E-81;	Score: 609;	Ident.: 97.6%		unreviewed	1 out of 5
A0A2B4P284	A0A2B4P284_9BACI	Uncharacterized protein	Bacillus sp. AFS075960	E-value: 120E-81;	Score: 609;	Ident.: 98.4%		unreviewed	1 out of 5
A0RCN3	A0RCN3_BACAH	Uncharacterized protein	Bacillus thuringiensis (strain Al Hakam)	E-value: 120E-81;	Score: 609;	Ident.: 99.2%		unreviewed	1 out of 5
A0A0G8F014	A0A0G8F014_BACCE	Uncharacterized protein	Bacillus cereus	E-value: 120E-81;	Score: 609;	Ident.: 97.6%		unreviewed	1 out of 5
A0A5P8F8N6	A0A5P8F8N6_BACTU	Uncharacterized protein	Bacillus thuringiensis	E-value: 120E-81;	Score: 609;	Ident.: 99.2%		unreviewed	1 out of 5
A0A371V0K2	A0A371V0K2_9BACI	Uncharacterized protein	Bacillus sp. dmp10	E-value: 120E-81;	Score: 609;	Ident.: 98.4%		unreviewed	1 out of 5
A0A243JRZ4	A0A243JRZ4_BACTU	Uncharacterized protein	Bacillus thuringiensis serovar argentinensis	E-value: 120E-81;	Score: 609;	Ident.: 97.6%		unreviewed	1 out of 5
A0A2A8FZ41	A0A2A8FZ41_9BACI	Uncharacterized protein	Bacillus wiedmannii	E-value: 120E-81;	Score: 609;	Ident.: 97.6%		unreviewed	1 out of 5
A0A1G4KWM7	A0A1G4KWM7_BACCE	Lipoprotein	Bacillus cereus	E-value: 120E-81;	Score: 609;	Ident.: 98.4%		unreviewed	1 out of 5
A0A154B0A2	A0A154B0A2_9BACI	Uncharacterized protein	Bacillus sp. GZT	E-value: 240E-81;	Score: 607;	Ident.: 97.6%		unreviewed	1 out of 5
A0A1T3UZX2	A0A1T3UZX2_BACAN	Uncharacterized protein	Bacillus anthracis	E-value: 240E-81;	Score: 607;	Ident.: 98.4%		unreviewed	1 out of 5
A0A2C3GDB4	A0A2C3GDB4_BACAN	Uncharacterized protein	Bacillus anthracis	E-value: 340E-81;	Score: 606;	Ident.: 98.4%		unreviewed	1 out of 5
A0A4P9F087	A0A4P9F087_9BACI	Uncharacterized protein	Bacillus paranthracis	E-value: 340E-81;	Score: 606;	Ident.: 96.8%		unreviewed	1 out of 5
A0A160GXZ5	A0A160GXZ5_BACCE	Lipoprotein	Bacillus cereus	E-value: 340E-81;	Score: 606;	Ident.: 98.4%		unreviewed	1 out of 5
A0A5C5AR79	A0A5C5AR79_9BACI	Uncharacterized protein	Bacillus sp. CD3-5	E-value: 340E-81;	Score: 606;	Ident.: 96.8%		unreviewed	1 out of 5
A0A2A8LS79	A0A2A8LS79_BACCE	Uncharacterized protein	Bacillus cereus	E-value: 340E-81;	Score: 606;	Ident.: 97.6%		unreviewed	1 out of 5
A0A2B6CF51	A0A2B6CF51_BACAN	Uncharacterized protein	Bacillus anthracis	E-value: 480E-81;	Score: 605;	Ident.: 98.4%		unreviewed	1 out of 5
A0A1D3N6A5	A0A1D3N6A5_BACMY	Uncharacterized protein	Bacillus mycoides	E-value: 680E-81;	Score: 604;	Ident.: 97.6%		unreviewed	1 out of 5
R8PBH7	R8PBH7_BACCE	Lipoprotein	Bacillus cereus VDM053	E-value: 680E-81;	Score: 604;	Ident.: 97.6%		unreviewed	1 out of 5
A0A2A8CFH5	A0A2A8CFH5_9BACI	Uncharacterized protein	Bacillus wiedmannii	E-value: 680E-81;	Score: 604;	Ident.: 97.6%		unreviewed	1 out of 5
C2Z6G2	C2Z6G2_BACCE	Uncharacterized protein	Bacillus cereus AH1272	E-value: 680E-81;	Score: 604;	Ident.: 97.6%		unreviewed	1 out of 5
A0A1H3XSP5	A0A1H3XSP5_9BACI	Uncharacterized protein	Bacillus nitratireducens	E-value: 680E-81;	Score: 604;	Ident.: 97.6%		unreviewed	1 out of 5
A0A2B9DMW8	A0A2B9DMW8_BACCE	Uncharacterized protein	Bacillus cereus	E-value: 680E-81;	Score: 604;	Ident.: 97.6%		unreviewed	1 out of 5
A0A2B1EVV3	A0A2B1EVV3_BACCE	Uncharacterized protein	Bacillus cereus	E-value: 680E-81;	Score: 604;	Ident.: 97.6%		unreviewed	1 out of 5
J8BB93	J8BB93_BACCE	Uncharacterized protein	Bacillus cereus BAG6X1-2	E-value: 680E-81;	Score: 604;	Ident.: 97.6%		unreviewed	1 out of 5
A0A2B4XSS7	A0A2B4XSS7_BACMY	Uncharacterized protein	Bacillus mycoides	E-value: 970E-81;	Score: 603;	Ident.: 97.6%		unreviewed	1 out of 5
J8R333	J8R333_BACCE	Uncharacterized protein	Bacillus cereus BAG1X1-3	E-value: 2E-78;	Score: 601;	Ident.: 96.8%		unreviewed	1 out of 5
A0A2B1EEF6	A0A2B1EEF6_BACCE	Uncharacterized protein	Bacillus cereus	E-value: 2E-78;	Score: 601;	Ident.: 96.8%		unreviewed	1 out of 5
R8I1P1	R8I1P1_BACCE	Lipoprotein	Bacillus cereus BAG1O-1	E-value: 2E-78;	Score: 601;	Ident.: 96.8%		unreviewed	1 out of 5
A0A1J9U3Y5	A0A1J9U3Y5_9BACI	Uncharacterized protein	Bacillus albus	E-value: 2E-78;	Score: 601;	Ident.: 96.8%		unreviewed	1 out of 5
A0A2C3DHX6	A0A2C3DHX6_BACCE	Uncharacterized protein	Bacillus cereus	E-value: 2E-78;	Score: 601;	Ident.: 96.8%		unreviewed	1 out of 5
A0A4V5TS75	A0A4V5TS75_BACMY	Uncharacterized protein	Bacillus mycoides	E-value: 2.8E-78;	Score: 600;	Ident.: 96.8%		unreviewed	1 out of 5
A0A1S9XKW0	A0A1S9XKW0_BACMY	Uncharacterized protein	Bacillus mycoides	E-value: 2.8E-78;	Score: 600;	Ident.: 96.8%		unreviewed	1 out of 5
A0A242W2Z6	A0A242W2Z6_BACTU	Uncharacterized protein	Bacillus thuringiensis serovar mexicanensis	E-value: 2.8E-78;	Score: 600;	Ident.: 96.8%		unreviewed	1 out of 5
C2NG60	C2NG60_BACCE	Uncharacterized protein	Bacillus cereus BGSC 6E1	E-value: 2.8E-78;	Score: 600;	Ident.: 96.8%		unreviewed	1 out of 5
A0A2A7E0E5	A0A2A7E0E5_9BACI	Uncharacterized protein	Bacillus sp. AFS094611	E-value: 2.8E-78;	Score: 600;	Ident.: 96.0%		unreviewed	1 out of 5
A0A242XPN5	A0A242XPN5_BACTU	Uncharacterized protein	Bacillus thuringiensis serovar guiyangiensis	E-value: 2.8E-78;	Score: 600;	Ident.: 96.0%		unreviewed	1 out of 5
A0A158RUD9	A0A158RUD9_BACC3	Putative lipoprotein	Bacillus cereus (strain 03BB102)	E-value: 2.8E-78;	Score: 600;	Ident.: 96.8%		unreviewed	1 out of 5
A0A1J9VN41	A0A1J9VN41_BACAN	Uncharacterized protein	Bacillus anthracis	E-value: 2.8E-78;	Score: 600;	Ident.: 96.8%		unreviewed	1 out of 5
A0A2A7D193	A0A2A7D193_BACAN	Uncharacterized protein	Bacillus anthracis	E-value: 2.8E-78;	Score: 600;	Ident.: 96.0%		unreviewed	1 out of 5
A0A6I2A4Y2	A0A6I2A4Y2_BACTU	Uncharacterized protein	Bacillus thuringiensis	E-value: 2.8E-78;	Score: 600;	Ident.: 96.8%		unreviewed	1 out of 5
A0A2C2AEW0	A0A2C2AEW0_BACCE	Uncharacterized protein	Bacillus cereus	E-value: 2.8E-78;	Score: 600;	Ident.: 96.8%		unreviewed	1 out of 5
B3ZPG4	B3ZPG4_BACCE	Uncharacterized protein	Bacillus cereus 03BB108	E-value: 2.8E-78;	Score: 600;	Ident.: 96.8%		unreviewed	1 out of 5
