# Supplementary material for: The Membrane Proteome of Spores and Vegetative Cells of the Food-Borne Pathogen Bacillus cereus
Source: Int J Mol Sci. 2021 Nov 19;22(22):12475. doi: 10.3390/ijms222212475 (PMC8624511; doi:10.3390/ijms222212475)
Supplement: Supplementary file 1 [file ijms-22-12475-s001.zip › ijms-1446819-supplementary/Supplemental file S1/B202109154ABAA9BC7178C81CEBC9459510EDDEA300EE52P.tab]

Entry	Entry name	Protein names	Organism	Info			Status	Annotation
C2SX71	C2SX71_BACCE	Uncharacterized protein	Bacillus cereus BDRD-Cer4	E-value: 3.2E-153;	Score: 1,108;	Ident.: 100.0%		unreviewed	1 out of 5
J8ID66	J8ID66_BACCE	Uncharacterized protein	Bacillus cereus VD166	E-value: 3.2E-153;	Score: 1,108;	Ident.: 100.0%		unreviewed	1 out of 5
A0A7V7H2E6	A0A7V7H2E6_9BACI	DUF2812 domain-containing protein	Bacillus sp. BF2-3	E-value: 3.2E-153;	Score: 1,108;	Ident.: 100.0%		unreviewed	1 out of 5
A0A5B7VED6	A0A5B7VED6_BACCR	DUF2812 domain-containing protein	Bacillus cereus (strain ATCC 14579 / DSM 31 / JCM 2152 / NBRC 15305 / NCIMB 9373 / NRRL B-3711)	E-value: 3.2E-153;	Score: 1,108;	Ident.: 100.0%		unreviewed	1 out of 5
Q81H31	Q81H31_BACCR	Uncharacterized protein	Bacillus cereus (strain ATCC 14579 / DSM 31 / JCM 2152 / NBRC 15305 / NCIMB 9373 / NRRL B-3711)	E-value: 3.2E-153;	Score: 1,108;	Ident.: 100.0%		unreviewed	1 out of 5
A0A3Q9HUD0	A0A3Q9HUD0_BACTU	Uncharacterized protein	Bacillus thuringiensis	E-value: 3.2E-153;	Score: 1,108;	Ident.: 100.0%		unreviewed	1 out of 5
A0A164XRP4	A0A164XRP4_BACCE	DUF2812 domain-containing protein	Bacillus cereus	E-value: 3.2E-153;	Score: 1,108;	Ident.: 100.0%		unreviewed	1 out of 5
A0A6L5MQC4	A0A6L5MQC4_BACTU	DUF2812 domain-containing protein	Bacillus thuringiensis	E-value: 9.1E-153;	Score: 1,105;	Ident.: 99.5%		unreviewed	1 out of 5
J8HIT0	J8HIT0_BACCE	Uncharacterized protein	Bacillus cereus VD045	E-value: 9.1E-153;	Score: 1,105;	Ident.: 99.5%		unreviewed	1 out of 5
A0A5B9HKL7	A0A5B9HKL7_BACCE	DUF2812 domain-containing protein	Bacillus cereus	E-value: 9.1E-153;	Score: 1,105;	Ident.: 99.5%		unreviewed	1 out of 5
J8KDI1	J8KDI1_BACCE	Uncharacterized protein	Bacillus cereus VD200	E-value: 18E-153;	Score: 1,103;	Ident.: 100.0%		unreviewed	1 out of 5
A0A7V7Z3S6	A0A7V7Z3S6_9BACI	DUF2812 domain-containing protein	Bacillus sp. B1-WWTP-T-0.5-Post-4	E-value: 18E-153;	Score: 1,103;	Ident.: 99.5%		unreviewed	1 out of 5
A0A5P8F672	A0A5P8F672_BACTU	DUF2812 domain-containing protein	Bacillus thuringiensis	E-value: 18E-153;	Score: 1,103;	Ident.: 99.5%		unreviewed	1 out of 5
A0A1C9BPF4	A0A1C9BPF4_BACTU	Uncharacterized protein	Bacillus thuringiensis Bt18247	E-value: 37E-153;	Score: 1,101;	Ident.: 99.5%		unreviewed	1 out of 5
A0A2J9B2H8	A0A2J9B2H8_BACTU	Uncharacterized protein	Bacillus thuringiensis	E-value: 37E-153;	Score: 1,101;	Ident.: 99.0%		unreviewed	1 out of 5
A0A4P7TW62	A0A4P7TW62_9BACI	Uncharacterized protein	Bacillus sp. DU-106	E-value: 430E-153;	Score: 1,094;	Ident.: 99.5%		unreviewed	1 out of 5
A0A193CPH3	A0A193CPH3_BACTU	Uncharacterized protein	Bacillus thuringiensis serovar coreanensis	E-value: 1.8E-150;	Score: 1,090;	Ident.: 98.5%		unreviewed	1 out of 5
R8N603	R8N603_BACCE	Uncharacterized protein	Bacillus cereus HuB13-1	E-value: 1.8E-150;	Score: 1,090;	Ident.: 98.5%		unreviewed	1 out of 5
A0A0G3DVZ3	A0A0G3DVZ3_BACTU	Uncharacterized protein	Bacillus thuringiensis	E-value: 1.8E-150;	Score: 1,090;	Ident.: 98.5%		unreviewed	1 out of 5
A0A0F6FP02	A0A0F6FP02_BACTK	DUF2812 domain-containing protein	Bacillus thuringiensis subsp. kurstaki	E-value: 1.8E-150;	Score: 1,090;	Ident.: 98.5%		unreviewed	1 out of 5
A0A2B3Q2X0	A0A2B3Q2X0_BACCE	DUF2812 domain-containing protein	Bacillus cereus	E-value: 1.8E-150;	Score: 1,090;	Ident.: 98.5%		unreviewed	1 out of 5
A0A1J9XXZ0	A0A1J9XXZ0_BACCE	DUF2812 domain-containing protein	Bacillus cereus	E-value: 2.5E-150;	Score: 1,089;	Ident.: 97.5%		unreviewed	1 out of 5
A0A6L3BWG8	A0A6L3BWG8_9BACI	DUF2812 domain-containing protein	Bacillus sp. BB081	E-value: 2.6E-150;	Score: 1,089;	Ident.: 98.5%		unreviewed	1 out of 5
A0A2B5XA43	A0A2B5XA43_9BACI	Uncharacterized protein	Bacillus wiedmannii	E-value: 3.6E-150;	Score: 1,088;	Ident.: 97.5%		unreviewed	1 out of 5
A0A2A7BLQ0	A0A2A7BLQ0_9BACI	DUF2812 domain-containing protein	Bacillus wiedmannii	E-value: 5.1E-150;	Score: 1,087;	Ident.: 97.5%		unreviewed	1 out of 5
A0A0J7D8N9	A0A0J7D8N9_BACCE	DUF2812 domain-containing protein	Bacillus cereus	E-value: 5.1E-150;	Score: 1,087;	Ident.: 97.5%		unreviewed	1 out of 5
A0A243F7T4	A0A243F7T4_BACUK	Uncharacterized protein	Bacillus thuringiensis subsp. kumamotoensis	E-value: 7.2E-150;	Score: 1,086;	Ident.: 98.0%		unreviewed	1 out of 5
A0A2T7YST4	A0A2T7YST4_BACTU	Membrane protein	Bacillus thuringiensis	E-value: 7.2E-150;	Score: 1,086;	Ident.: 98.0%		unreviewed	1 out of 5
A0A243JAS7	A0A243JAS7_BACTU	Uncharacterized protein	Bacillus thuringiensis serovar pirenaica	E-value: 7.2E-150;	Score: 1,086;	Ident.: 98.0%		unreviewed	1 out of 5
A0A150CC34	A0A150CC34_BACCE	DUF2812 domain-containing protein (Protein of uncharacterized function (DUF2812))	Bacillus cereus	E-value: 7.2E-150;	Score: 1,086;	Ident.: 98.0%		unreviewed	1 out of 5
A0A7T8RHR7	A0A7T8RHR7_9BACI	DUF2812 domain-containing protein	Bacillus sp. TK-2	E-value: 7.2E-150;	Score: 1,086;	Ident.: 98.0%		unreviewed	1 out of 5
A0A2C1RSF3	A0A2C1RSF3_BACCE	Uncharacterized protein	Bacillus cereus	E-value: 10E-150;	Score: 1,085;	Ident.: 98.0%		unreviewed	1 out of 5
A0A6H9JGC1	A0A6H9JGC1_9BACI	DUF2812 domain-containing protein	Bacillus sp. AY2-1	E-value: 10E-150;	Score: 1,085;	Ident.: 98.0%		unreviewed	1 out of 5
A0A1H6BS87	A0A1H6BS87_9BACI	Uncharacterized protein	Bacillus sp. ok061	E-value: 14E-150;	Score: 1,084;	Ident.: 97.5%		unreviewed	1 out of 5
A0A0F6IVS8	A0A0F6IVS8_BACTU	Uncharacterized protein	Bacillus thuringiensis T01-328	E-value: 14E-150;	Score: 1,084;	Ident.: 98.0%		unreviewed	1 out of 5
A0A2S8VAJ2	A0A2S8VAJ2_9BACI	DUF2812 domain-containing protein	Bacillus sp. MYb78	E-value: 14E-150;	Score: 1,084;	Ident.: 98.0%		unreviewed	1 out of 5
R8GMD4	R8GMD4_BACCE	Uncharacterized protein	Bacillus cereus BAG1X2-3	E-value: 14E-150;	Score: 1,084;	Ident.: 98.0%		unreviewed	1 out of 5
A0A2B5J0M5	A0A2B5J0M5_9BACI	Uncharacterized protein	Bacillus wiedmannii	E-value: 14E-150;	Score: 1,084;	Ident.: 97.0%		unreviewed	1 out of 5
A0A6I0ABQ6	A0A6I0ABQ6_9BACI	DUF2812 domain-containing protein	Bacillus sp. RM2(2019)	E-value: 14E-150;	Score: 1,084;	Ident.: 97.5%		unreviewed	1 out of 5
A0A0D0QVK8	A0A0D0QVK8_9BACI	Contig106, whole genome shotgun sequence	Bacillus sp. L_1B0_5	E-value: 14E-150;	Score: 1,084;	Ident.: 98.0%		unreviewed	1 out of 5
A0A243KU98	A0A243KU98_BACUH	Uncharacterized protein	Bacillus thuringiensis subsp. higo	E-value: 14E-150;	Score: 1,084;	Ident.: 98.0%		unreviewed	1 out of 5
M1QRK8	M1QRK8_BACTU	Uncharacterized protein	Bacillus thuringiensis serovar thuringiensis str. IS5056	E-value: 14E-150;	Score: 1,084;	Ident.: 98.0%		unreviewed	1 out of 5
A0A0D0RJB1	A0A0D0RJB1_9BACI	Contig_23, whole genome shotgun sequence	Bacillus sp. L_1B0_8	E-value: 14E-150;	Score: 1,084;	Ident.: 98.0%		unreviewed	1 out of 5
R8DPL8	R8DPL8_BACCE	Uncharacterized protein	Bacillus cereus BAG1X1-1	E-value: 14E-150;	Score: 1,084;	Ident.: 98.0%		unreviewed	1 out of 5
R8FXK7	R8FXK7_BACCE	Uncharacterized protein	Bacillus cereus BAG1X2-1	E-value: 14E-150;	Score: 1,084;	Ident.: 98.0%		unreviewed	1 out of 5
A0A150D6Y6	A0A150D6Y6_BACCE	DUF2812 domain-containing protein	Bacillus cereus	E-value: 14E-150;	Score: 1,084;	Ident.: 97.5%		unreviewed	1 out of 5
R8FK77	R8FK77_BACCE	Uncharacterized protein	Bacillus cereus BAG1X2-2	E-value: 14E-150;	Score: 1,084;	Ident.: 98.0%		unreviewed	1 out of 5
A0A1I3Z5T6	A0A1I3Z5T6_9BACI	Uncharacterized protein	Bacillus sp. 5mfcol3.1	E-value: 14E-150;	Score: 1,084;	Ident.: 98.0%		unreviewed	1 out of 5
R8KI05	R8KI05_BACCE	Uncharacterized protein	Bacillus cereus BAG2O-1	E-value: 14E-150;	Score: 1,084;	Ident.: 98.0%		unreviewed	1 out of 5
A0A243E708	A0A243E708_BACTU	Uncharacterized protein	Bacillus thuringiensis serovar toumanoffi	E-value: 14E-150;	Score: 1,084;	Ident.: 97.5%		unreviewed	1 out of 5
A0A2B3HZW6	A0A2B3HZW6_BACTU	DUF2812 domain-containing protein	Bacillus thuringiensis	E-value: 14E-150;	Score: 1,084;	Ident.: 97.5%		unreviewed	1 out of 5
A0A1W6WJE9	A0A1W6WJE9_BACTU	DUF2812 domain-containing protein	Bacillus thuringiensis	E-value: 14E-150;	Score: 1,084;	Ident.: 98.0%		unreviewed	1 out of 5
A0A2C3MDI1	A0A2C3MDI1_BACCE	DUF2812 domain-containing protein	Bacillus cereus	E-value: 14E-150;	Score: 1,084;	Ident.: 98.0%		unreviewed	1 out of 5
A0A2C2ETV4	A0A2C2ETV4_BACCE	Uncharacterized protein	Bacillus cereus	E-value: 15E-150;	Score: 1,084;	Ident.: 98.0%		unreviewed	1 out of 5
A0A2V4Y8Z2	A0A2V4Y8Z2_9BACI	Uncharacterized protein DUF2812	Bacillus sp. 196mf	E-value: 21E-150;	Score: 1,083;	Ident.: 97.5%		unreviewed	1 out of 5
A0A2H3QW07	A0A2H3QW07_9BACI	DUF2812 domain-containing protein	Bacillus sp. AFS012607	E-value: 21E-150;	Score: 1,083;	Ident.: 97.5%		unreviewed	1 out of 5
A0A243MCW0	A0A243MCW0_BACTU	Uncharacterized protein	Bacillus thuringiensis serovar zhaodongensis	E-value: 21E-150;	Score: 1,083;	Ident.: 97.5%		unreviewed	1 out of 5
R8C5U3	R8C5U3_BACCE	Uncharacterized protein	Bacillus cereus str. Schrouff	E-value: 21E-150;	Score: 1,083;	Ident.: 97.5%		unreviewed	1 out of 5
J7WED2	J7WED2_BACCE	Uncharacterized protein	Bacillus cereus VD022	E-value: 21E-150;	Score: 1,083;	Ident.: 97.5%		unreviewed	1 out of 5
A0A243BLL1	A0A243BLL1_BACTU	Uncharacterized protein	Bacillus thuringiensis serovar poloniensis	E-value: 21E-150;	Score: 1,083;	Ident.: 97.5%		unreviewed	1 out of 5
R8IEE2	R8IEE2_BACCE	Uncharacterized protein	Bacillus cereus K-5975c	E-value: 21E-150;	Score: 1,083;	Ident.: 97.5%		unreviewed	1 out of 5
Q3ES10	Q3ES10_BACTI	Uncharacterized protein	Bacillus thuringiensis serovar israelensis ATCC 35646	E-value: 21E-150;	Score: 1,083;	Ident.: 97.5%		unreviewed	1 out of 5
R8YGU9	R8YGU9_BACCE	Uncharacterized protein	Bacillus cereus TIAC219	E-value: 21E-150;	Score: 1,083;	Ident.: 97.5%		unreviewed	1 out of 5
A0A7V7I5K4	A0A7V7I5K4_9BACI	DUF2812 domain-containing protein	Bacillus sp. BB56-3	E-value: 21E-150;	Score: 1,083;	Ident.: 97.5%		unreviewed	1 out of 5
A0A369CS14	A0A369CS14_9BACI	Uncharacterized protein DUF2812	Bacillus sp. AG102	E-value: 21E-150;	Score: 1,083;	Ident.: 97.5%		unreviewed	1 out of 5
A0A3S0Z570	A0A3S0Z570_9BACI	DUF2812 domain-containing protein	Bacillus sp. VKPM B-3276	E-value: 21E-150;	Score: 1,083;	Ident.: 97.5%		unreviewed	1 out of 5
A0A0G8F6X6	A0A0G8F6X6_BACCE	Uncharacterized protein	Bacillus cereus	E-value: 21E-150;	Score: 1,083;	Ident.: 97.0%		unreviewed	1 out of 5
A0A6N2HAU5	A0A6N2HAU5_9BACI	DUF2812 domain-containing protein	Bacillus sp. AR8-1	E-value: 21E-150;	Score: 1,083;	Ident.: 97.5%		unreviewed	1 out of 5
A0A2C9YJC4	A0A2C9YJC4_BACTU	Uncharacterized protein	Bacillus thuringiensis serovar novosibirsk	E-value: 21E-150;	Score: 1,083;	Ident.: 97.5%		unreviewed	1 out of 5
B7IK62	B7IK62_BACC2	Uncharacterized protein	Bacillus cereus (strain G9842)	E-value: 21E-150;	Score: 1,083;	Ident.: 97.5%		unreviewed	1 out of 5
R8SK12	R8SK12_BACCE	Uncharacterized protein	Bacillus cereus HuB4-4	E-value: 21E-150;	Score: 1,083;	Ident.: 97.5%		unreviewed	1 out of 5
A0A4E7PXY5	A0A4E7PXY5_BACTI	Uncharacterized protein	Bacillus thuringiensis subsp. israelensis	E-value: 21E-150;	Score: 1,083;	Ident.: 97.5%		unreviewed	1 out of 5
A0A2C0Y219	A0A2C0Y219_BACTU	DUF2812 domain-containing protein	Bacillus thuringiensis	E-value: 21E-150;	Score: 1,083;	Ident.: 97.5%		unreviewed	1 out of 5
A0A2K8TMA4	A0A2K8TMA4_BACCE	DUF2812 domain-containing protein	Bacillus cereus	E-value: 21E-150;	Score: 1,083;	Ident.: 97.5%		unreviewed	1 out of 5
A0A6D1T2Q3	A0A6D1T2Q3_9BACI	DUF2812 domain-containing protein	Bacillus sp. BH32	E-value: 21E-150;	Score: 1,083;	Ident.: 97.5%		unreviewed	1 out of 5
A0A2B2XYZ4	A0A2B2XYZ4_BACCE	Uncharacterized protein	Bacillus cereus	E-value: 29E-150;	Score: 1,082;	Ident.: 97.5%		unreviewed	1 out of 5
A0A2T0F9D3	A0A2T0F9D3_BACTU	Uncharacterized protein	Bacillus thuringiensis	E-value: 42E-150;	Score: 1,081;	Ident.: 97.5%		unreviewed	1 out of 5
A0A6L4VZ08	A0A6L4VZ08_9BACI	DUF2812 domain-containing protein	Bacillus sp. B2-WWTP-C-10-Post-4	E-value: 59E-150;	Score: 1,080;	Ident.: 97.5%		unreviewed	1 out of 5
W8Y7F7	W8Y7F7_BACTU	Uncharacterized protein	Bacillus thuringiensis DB27	E-value: 59E-150;	Score: 1,080;	Ident.: 97.5%		unreviewed	1 out of 5
A0A6H1RNT7	A0A6H1RNT7_9BACI	DUF2812 domain-containing protein	Bacillus sp. RZ2MS9	E-value: 59E-150;	Score: 1,080;	Ident.: 97.5%		unreviewed	1 out of 5
R8EZP8	R8EZP8_BACCE	Uncharacterized protein	Bacillus cereus VD133	E-value: 59E-150;	Score: 1,080;	Ident.: 97.5%		unreviewed	1 out of 5
A0A2N3NTT0	A0A2N3NTT0_9BACI	DUF2812 domain-containing protein	Bacillus sp. BI3	E-value: 59E-150;	Score: 1,080;	Ident.: 97.5%		unreviewed	1 out of 5
C2WIS0	C2WIS0_BACCE	Uncharacterized protein	Bacillus cereus Rock4-2	E-value: 59E-150;	Score: 1,080;	Ident.: 97.5%		unreviewed	1 out of 5
A0A242YYD3	A0A242YYD3_BACTU	Uncharacterized protein	Bacillus thuringiensis serovar londrina	E-value: 59E-150;	Score: 1,080;	Ident.: 97.5%		unreviewed	1 out of 5
C2X826	C2X826_BACCE	Uncharacterized protein	Bacillus cereus F65185	E-value: 59E-150;	Score: 1,080;	Ident.: 97.5%		unreviewed	1 out of 5
A0A1E7ZTM6	A0A1E7ZTM6_BACTU	DUF2812 domain-containing protein	Bacillus thuringiensis	E-value: 59E-150;	Score: 1,080;	Ident.: 97.5%		unreviewed	1 out of 5
A0A2A9B409	A0A2A9B409_BACCE	DUF2812 domain-containing protein	Bacillus cereus	E-value: 59E-150;	Score: 1,080;	Ident.: 97.5%		unreviewed	1 out of 5
A0A221BSM7	A0A221BSM7_BACCE	Uncharacterized protein	Bacillus cereus	E-value: 81E-150;	Score: 1,079;	Ident.: 98.0%		unreviewed	1 out of 5
A0A6I7X7G9	A0A6I7X7G9_9BACI	Uncharacterized protein	Bacillus sp. SH7-1	E-value: 87E-150;	Score: 1,079;	Ident.: 97.5%		unreviewed	1 out of 5
A0A7W7X4Z6	A0A7W7X4Z6_9BACI	Uncharacterized protein	Bacillus toyonensis	E-value: 120E-150;	Score: 1,078;	Ident.: 97.5%		unreviewed	1 out of 5
A0A1W2GUL0	A0A1W2GUL0_9BACI	Uncharacterized protein	Bacillus sp. JKS001846	E-value: 120E-150;	Score: 1,078;	Ident.: 97.5%		unreviewed	1 out of 5
A0A1S7F1D4	A0A1S7F1D4_BACTU	Uncharacterized protein	Bacillus thuringiensis	E-value: 120E-150;	Score: 1,078;	Ident.: 97.0%		unreviewed	1 out of 5
A0A162NRQ0	A0A162NRQ0_BACCE	Uncharacterized protein	Bacillus cereus	E-value: 120E-150;	Score: 1,078;	Ident.: 96.6%		unreviewed	1 out of 5
A0A556BT38	A0A556BT38_9BACI	DUF2812 domain-containing protein	Bacillus sp. HY001	E-value: 120E-150;	Score: 1,078;	Ident.: 96.6%		unreviewed	1 out of 5
A0A6B3L1G1	A0A6B3L1G1_9BACI	DUF2812 domain-containing protein	Bacillus mobilis	E-value: 120E-150;	Score: 1,078;	Ident.: 96.6%		unreviewed	1 out of 5
A0A6H0THQ0	A0A6H0THQ0_BACTU	DUF2812 domain-containing protein	Bacillus thuringiensis serovar andalousiensis	E-value: 170E-150;	Score: 1,077;	Ident.: 97.0%		unreviewed	1 out of 5
A0A4Q9Y9N0	A0A4Q9Y9N0_BACMY	DUF2812 domain-containing protein	Bacillus mycoides	E-value: 330E-150;	Score: 1,075;	Ident.: 96.5%		unreviewed	1 out of 5
A0A2A8JGK2	A0A2A8JGK2_BACCE	Uncharacterized protein	Bacillus cereus	E-value: 5.7E-147;	Score: 1,067;	Ident.: 95.6%		unreviewed	1 out of 5
A0A2B5LGJ9	A0A2B5LGJ9_9BACI	Uncharacterized protein	Bacillus wiedmannii	E-value: 5.7E-147;	Score: 1,067;	Ident.: 95.6%		unreviewed	1 out of 5
A0A371V1L8	A0A371V1L8_9BACI	DUF2812 domain-containing protein	Bacillus sp. dmp10	E-value: 11E-147;	Score: 1,065;	Ident.: 95.1%		unreviewed	1 out of 5
