# Supplementary material for: The Membrane Proteome of Spores and Vegetative Cells of the Food-Borne Pathogen Bacillus cereus
Source: Int J Mol Sci. 2021 Nov 19;22(22):12475. doi: 10.3390/ijms222212475 (PMC8624511; doi:10.3390/ijms222212475)
Supplement: Supplementary file 1 [file ijms-22-12475-s001.zip › ijms-1446819-supplementary/Supplemental file S1/B202109154ABAA9BC7178C81CEBC9459510EDDEA300EE603.tab]

Entry	Entry name	Protein names	Organism	Info			Status	Annotation
Q81AX0	Q81AX0_BACCR	Uncharacterized protein	Bacillus cereus (strain ATCC 14579 / DSM 31 / JCM 2152 / NBRC 15305 / NCIMB 9373 / NRRL B-3711)	E-value: 0.0;	Score: 2,494;	Ident.: 100.0%		unreviewed	1 out of 5
A0A249XDP6	A0A249XDP6_BACCE	Glycosyl hydrolase	Bacillus cereus	E-value: 0.0;	Score: 2,482;	Ident.: 99.2%		unreviewed	1 out of 5
A0A243DDT6	A0A243DDT6_BACTU	Glycosyl hydrolase	Bacillus thuringiensis serovar subtoxicus	E-value: 0.0;	Score: 2,480;	Ident.: 99.6%		unreviewed	1 out of 5
A0A2J9AXQ0	A0A2J9AXQ0_BACTU	Glycosyl hydrolase	Bacillus thuringiensis	E-value: 0.0;	Score: 2,480;	Ident.: 99.6%		unreviewed	1 out of 5
A0A6N2H4L5	A0A6N2H4L5_9BACI	Glycosyl hydrolase	Bacillus sp. AR8-1	E-value: 0.0;	Score: 2,480;	Ident.: 99.6%		unreviewed	1 out of 5
A0A1S9YQI6	A0A1S9YQI6_BACCE	Glycosyl hydrolase	Bacillus cereus	E-value: 0.0;	Score: 2,480;	Ident.: 99.6%		unreviewed	1 out of 5
A0A2S8VSN1	A0A2S8VSN1_9BACI	Glycosyl hydrolase	Bacillus sp. MYb78	E-value: 0.0;	Score: 2,476;	Ident.: 99.4%		unreviewed	1 out of 5
A0A1W6WQ64	A0A1W6WQ64_BACTU	Glycosyl hydrolase	Bacillus thuringiensis	E-value: 0.0;	Score: 2,476;	Ident.: 99.4%		unreviewed	1 out of 5
A0A7U5VM29	A0A7U5VM29_BACCE	Glycosyl hydrolase	Bacillus cereus	E-value: 0.0;	Score: 2,476;	Ident.: 99.2%		unreviewed	1 out of 5
A0A4P7U216	A0A4P7U216_9BACI	Glycosyl hydrolase	Bacillus sp. DU-106	E-value: 0.0;	Score: 2,475;	Ident.: 99.4%		unreviewed	1 out of 5
A0A3S9TCA7	A0A3S9TCA7_BACTU	Glycosyl hydrolase	Bacillus thuringiensis	E-value: 0.0;	Score: 2,475;	Ident.: 99.4%		unreviewed	1 out of 5
A0A2B9BS31	A0A2B9BS31_BACCE	Glycosyl hydrolase	Bacillus cereus	E-value: 0.0;	Score: 2,475;	Ident.: 99.4%		unreviewed	1 out of 5
A0A243DZW4	A0A243DZW4_BACUD	Glycosyl hydrolase	Bacillus thuringiensis subsp. darmstadiensis	E-value: 0.0;	Score: 2,474;	Ident.: 99.4%		unreviewed	1 out of 5
A0A2A7ZXR3	A0A2A7ZXR3_BACCE	Glycosyl hydrolase	Bacillus cereus	E-value: 0.0;	Score: 2,473;	Ident.: 99.2%		unreviewed	1 out of 5
A0A7Z1GYF2	A0A7Z1GYF2_BACCE	Glycosyl hydrolase	Bacillus cereus	E-value: 0.0;	Score: 2,473;	Ident.: 99.4%		unreviewed	1 out of 5
A0A2B3KB83	A0A2B3KB83_BACTU	Glycosyl hydrolase	Bacillus thuringiensis	E-value: 0.0;	Score: 2,470;	Ident.: 99.0%		unreviewed	1 out of 5
A0A1C9BWE9	A0A1C9BWE9_BACTU	Uncharacterized protein	Bacillus thuringiensis Bt18247	E-value: 0.0;	Score: 2,469;	Ident.: 98.8%		unreviewed	1 out of 5
A0A243FPG3	A0A243FPG3_BACTU	Glycosyl hydrolase	Bacillus thuringiensis serovar ostriniae	E-value: 0.0;	Score: 2,467;	Ident.: 99.0%		unreviewed	1 out of 5
A0A2C2GP89	A0A2C2GP89_BACTU	Glycosyl hydrolase	Bacillus thuringiensis	E-value: 0.0;	Score: 2,466;	Ident.: 98.4%		unreviewed	1 out of 5
A0A2B4AX10	A0A2B4AX10_BACTU	Glycosyl hydrolase	Bacillus thuringiensis	E-value: 0.0;	Score: 2,466;	Ident.: 98.6%		unreviewed	1 out of 5
A0A2A2P5C0	A0A2A2P5C0_9BACI	Glycosyl hydrolase	Bacillus toyonensis	E-value: 0.0;	Score: 2,466;	Ident.: 98.4%		unreviewed	1 out of 5
A0A2V2H280	A0A2V2H280_BACTU	Glycosyl hydrolase	Bacillus thuringiensis	E-value: 0.0;	Score: 2,465;	Ident.: 98.4%		unreviewed	1 out of 5
A0A243A797	A0A243A797_BACTU	Glycosyl hydrolase	Bacillus thuringiensis serovar kim	E-value: 0.0;	Score: 2,464;	Ident.: 99.2%		unreviewed	1 out of 5
A0A2K8TQT3	A0A2K8TQT3_BACCE	Glycosyl hydrolase	Bacillus cereus	E-value: 0.0;	Score: 2,463;	Ident.: 98.6%		unreviewed	1 out of 5
A0A2B9J892	A0A2B9J892_BACTU	Glycosyl hydrolase	Bacillus thuringiensis	E-value: 0.0;	Score: 2,460;	Ident.: 98.8%		unreviewed	1 out of 5
A0A2A8E063	A0A2A8E063_BACCE	Glycosyl hydrolase	Bacillus cereus	E-value: 0.0;	Score: 2,460;	Ident.: 98.2%		unreviewed	1 out of 5
A0A2B8TJL4	A0A2B8TJL4_BACTU	Glycosyl hydrolase	Bacillus thuringiensis	E-value: 0.0;	Score: 2,459;	Ident.: 98.8%		unreviewed	1 out of 5
A0A3D5U5C6	A0A3D5U5C6_BACSP	Glycosyl hydrolase	Bacillus sp.	E-value: 0.0;	Score: 2,455;	Ident.: 98.6%		unreviewed	1 out of 5
A0A243FFM5	A0A243FFM5_BACUK	Glycosyl hydrolase	Bacillus thuringiensis subsp. kumamotoensis	E-value: 0.0;	Score: 2,451;	Ident.: 98.2%		unreviewed	1 out of 5
A0A243EMC1	A0A243EMC1_BACTY	Glycosyl hydrolase	Bacillus thuringiensis subsp. kyushuensis	E-value: 0.0;	Score: 2,450;	Ident.: 97.8%		unreviewed	1 out of 5
A0A2C1BZQ8	A0A2C1BZQ8_BACCE	Glycosyl hydrolase	Bacillus cereus	E-value: 0.0;	Score: 2,448;	Ident.: 98.0%		unreviewed	1 out of 5
A0A2B3R1G4	A0A2B3R1G4_BACTU	Glycosyl hydrolase	Bacillus thuringiensis	E-value: 0.0;	Score: 2,446;	Ident.: 97.6%		unreviewed	1 out of 5
A0A2C5AKS2	A0A2C5AKS2_9BACI	Glycosyl hydrolase	Bacillus toyonensis	E-value: 0.0;	Score: 2,439;	Ident.: 97.2%		unreviewed	1 out of 5
A0A1W2GKL9	A0A1W2GKL9_9BACI	Uncharacterized protein	Bacillus sp. JKS001846	E-value: 0.0;	Score: 2,435;	Ident.: 97.8%		unreviewed	1 out of 5
A0A243CJ97	A0A243CJ97_BACTU	Glycosyl hydrolase	Bacillus thuringiensis serovar yosoo	E-value: 0.0;	Score: 2,435;	Ident.: 97.8%		unreviewed	1 out of 5
A0A2N3P1Z8	A0A2N3P1Z8_9BACI	Glycosyl hydrolase	Bacillus sp. BI3	E-value: 0.0;	Score: 2,435;	Ident.: 97.8%		unreviewed	1 out of 5
A0A242YLI3	A0A242YLI3_BACTU	Glycosyl hydrolase	Bacillus thuringiensis serovar londrina	E-value: 0.0;	Score: 2,435;	Ident.: 97.8%		unreviewed	1 out of 5
A0A243H7V6	A0A243H7V6_BACTU	Glycosyl hydrolase	Bacillus thuringiensis	E-value: 0.0;	Score: 2,435;	Ident.: 97.8%		unreviewed	1 out of 5
A0A2B2KUC2	A0A2B2KUC2_BACCE	Glycosyl hydrolase	Bacillus cereus	E-value: 0.0;	Score: 2,435;	Ident.: 97.8%		unreviewed	1 out of 5
A0A229MFS6	A0A229MFS6_9BACI	Glycosyl hydrolase	Bacillus sp. KbaL1	E-value: 0.0;	Score: 2,431;	Ident.: 97.6%		unreviewed	1 out of 5
A0A243GC86	A0A243GC86_BACTU	Glycosyl hydrolase	Bacillus thuringiensis	E-value: 0.0;	Score: 2,431;	Ident.: 97.6%		unreviewed	1 out of 5
A0A2B8RQ75	A0A2B8RQ75_BACCE	Glycosyl hydrolase	Bacillus cereus	E-value: 0.0;	Score: 2,430;	Ident.: 97.6%		unreviewed	1 out of 5
A0A2C0YU21	A0A2C0YU21_BACCE	Glycosyl hydrolase	Bacillus cereus	E-value: 0.0;	Score: 2,430;	Ident.: 97.6%		unreviewed	1 out of 5
A0A2B2L2J9	A0A2B2L2J9_BACCE	Glycosyl hydrolase	Bacillus cereus	E-value: 0.0;	Score: 2,425;	Ident.: 97.4%		unreviewed	1 out of 5
A0A226R263	A0A226R263_9BACI	Glycosyl hydrolase	Bacillus sp. M13(2017)	E-value: 0.0;	Score: 2,425;	Ident.: 97.2%		unreviewed	1 out of 5
A0A3D1QT54	A0A3D1QT54_BACSP	Glycosyl hydrolase	Bacillus sp.	E-value: 0.0;	Score: 2,425;	Ident.: 97.4%		unreviewed	1 out of 5
J8LHE4	J8LHE4_BACCE	Uncharacterized protein	Bacillus cereus VD154	E-value: 0.0;	Score: 2,418;	Ident.: 96.8%		unreviewed	1 out of 5
A0A2C5I5Y4	A0A2C5I5Y4_9BACI	Glycosyl hydrolase	Bacillus toyonensis	E-value: 0.0;	Score: 2,414;	Ident.: 96.6%		unreviewed	1 out of 5
A0A5K5IE15	A0A5K5IE15_9BACI	Glycosyl hydrolase	Bacillus sp. FDAARGOS_235	E-value: 0.0;	Score: 2,410;	Ident.: 96.4%		unreviewed	1 out of 5
A0A2B6QP44	A0A2B6QP44_9BACI	Glycosyl hydrolase	Bacillus toyonensis	E-value: 0.0;	Score: 2,410;	Ident.: 96.4%		unreviewed	1 out of 5
A0A2C4C7E8	A0A2C4C7E8_9BACI	Glycosyl hydrolase	Bacillus toyonensis	E-value: 0.0;	Score: 2,408;	Ident.: 96.2%		unreviewed	1 out of 5
A0A5F0X0N2	A0A5F0X0N2_BACCE	Glycosyl hydrolase	Bacillus cereus	E-value: 0.0;	Score: 2,406;	Ident.: 96.2%		unreviewed	1 out of 5
A0A2B2LFC4	A0A2B2LFC4_BACCE	Glycosyl hydrolase	Bacillus cereus	E-value: 0.0;	Score: 2,405;	Ident.: 96.2%		unreviewed	1 out of 5
A0A2B6NLG5	A0A2B6NLG5_9BACI	Glycosyl hydrolase	Bacillus toyonensis	E-value: 0.0;	Score: 2,404;	Ident.: 96.2%		unreviewed	1 out of 5
A0A2B4XNQ5	A0A2B4XNQ5_BACMY	Glycosyl hydrolase	Bacillus mycoides	E-value: 0.0;	Score: 2,403;	Ident.: 95.7%		unreviewed	1 out of 5
R8NI65	R8NI65_BACCX	Uncharacterized protein	Bacillus cereus (strain VD146)	E-value: 0.0;	Score: 2,395;	Ident.: 95.5%		unreviewed	1 out of 5
A0A2B5BZ92	A0A2B5BZ92_9BACI	Glycosyl hydrolase	Bacillus toyonensis	E-value: 0.0;	Score: 2,395;	Ident.: 95.3%		unreviewed	1 out of 5
A0A2B7W049	A0A2B7W049_9BACI	Glycosyl hydrolase	Bacillus toyonensis	E-value: 0.0;	Score: 2,395;	Ident.: 95.3%		unreviewed	1 out of 5
A0A2C1DNV4	A0A2C1DNV4_BACCE	Glycosyl hydrolase	Bacillus cereus	E-value: 0.0;	Score: 2,386;	Ident.: 95.3%		unreviewed	1 out of 5
A0A2B5NLZ2	A0A2B5NLZ2_9BACI	Glycosyl hydrolase	Bacillus wiedmannii	E-value: 0.0;	Score: 2,385;	Ident.: 94.9%		unreviewed	1 out of 5
A0A2T5UE02	A0A2T5UE02_9BACI	Uncharacterized protein	Bacillus sp. OV752	E-value: 0.0;	Score: 2,383;	Ident.: 94.9%		unreviewed	1 out of 5
A0A7Z8S0K2	A0A7Z8S0K2_9BACI	Glycosyl hydrolase	Bacillus sp. AR13-1	E-value: 0.0;	Score: 2,379;	Ident.: 94.9%		unreviewed	1 out of 5
J7T3Q5	J7T3Q5_BACCE	Uncharacterized protein	Bacillus cereus VD142	E-value: 0.0;	Score: 2,378;	Ident.: 95.1%		unreviewed	1 out of 5
A0A657VA77	A0A657VA77_9BACI	Glycosyl hydrolase	Bacillus wiedmannii	E-value: 0.0;	Score: 2,376;	Ident.: 94.9%		unreviewed	1 out of 5
A0A2H3N5E1	A0A2H3N5E1_9BACI	Glycosyl hydrolase	Bacillus wiedmannii	E-value: 0.0;	Score: 2,372;	Ident.: 94.5%		unreviewed	1 out of 5
A0A2B5Q0D3	A0A2B5Q0D3_BACMY	Glycosyl hydrolase	Bacillus mycoides	E-value: 0.0;	Score: 2,367;	Ident.: 94.7%		unreviewed	1 out of 5
A0A2C4E887	A0A2C4E887_9BACI	Glycosyl hydrolase	Bacillus toyonensis	E-value: 0.0;	Score: 2,367;	Ident.: 94.3%		unreviewed	1 out of 5
J8I3M5	J8I3M5_BACMY	Uncharacterized protein	Bacillus mycoides	E-value: 0.0;	Score: 2,365;	Ident.: 93.9%		unreviewed	1 out of 5
R8TIU4	R8TIU4_BACCE	Uncharacterized protein	Bacillus cereus VD184	E-value: 0.0;	Score: 2,355;	Ident.: 96.5%		unreviewed	1 out of 5
A0A2B9DG68	A0A2B9DG68_BACCE	Glycosyl hydrolase	Bacillus cereus	E-value: 0.0;	Score: 2,346;	Ident.: 93.7%		unreviewed	1 out of 5
A0A2A9HNB5	A0A2A9HNB5_9BACI	Uncharacterized protein	Bacillus sp. YF23	E-value: 0.0;	Score: 2,305;	Ident.: 98.7%		unreviewed	1 out of 5
A0A2A7YHN0	A0A2A7YHN0_BACMY	Glycosyl hydrolase (Fragment)	Bacillus mycoides	E-value: 0.0;	Score: 2,270;	Ident.: 94.9%		unreviewed	1 out of 5
A0A221BZK6	A0A221BZK6_BACCE	Uncharacterized protein	Bacillus cereus	E-value: 0.0;	Score: 2,266;	Ident.: 98.9%		unreviewed	1 out of 5
A0A1I6WBY0	A0A1I6WBY0_9BACI	Uncharacterized protein	Bacillus sp. 103mf	E-value: 0.0;	Score: 2,239;	Ident.: 89.1%		unreviewed	1 out of 5
A0A679GSY4	A0A679GSY4_9BACI	Glycosyl hydrolase	Bacillus wiedmannii	E-value: 0.0;	Score: 2,227;	Ident.: 97.6%		unreviewed	1 out of 5
W8Y5S4	W8Y5S4_BACTU	Uncharacterized protein	Bacillus thuringiensis DB27	E-value: 0.0;	Score: 2,225;	Ident.: 97.6%		unreviewed	1 out of 5
A0A0D1PI29	A0A0D1PI29_BACTU	Contig0031, whole genome shotgun sequence	Bacillus thuringiensis Sbt003	E-value: 0.0;	Score: 2,219;	Ident.: 96.9%		unreviewed	1 out of 5
A0A7Z1JN56	A0A7Z1JN56_9BACI	Glycosyl hydrolase	Bacillus pseudomycoides	E-value: 0.0;	Score: 2,201;	Ident.: 87.0%		unreviewed	1 out of 5
A0A2H3R3X8	A0A2H3R3X8_9BACI	Glycosyl hydrolase	Bacillus sp. AFS023182	E-value: 0.0;	Score: 2,186;	Ident.: 86.6%		unreviewed	1 out of 5
A0A2C2U2J5	A0A2C2U2J5_BACCE	Glycosyl hydrolase	Bacillus cereus	E-value: 0.0;	Score: 2,186;	Ident.: 86.6%		unreviewed	1 out of 5
A0A7X2BCV5	A0A7X2BCV5_BACTU	Glycosyl hydrolase	Bacillus thuringiensis	E-value: 0.0;	Score: 2,184;	Ident.: 99.1%		unreviewed	1 out of 5
A0A4R3SD76	A0A4R3SD76_9BACI	Uncharacterized protein	Bacillus sp. OK077	E-value: 0.0;	Score: 2,179;	Ident.: 94.9%		unreviewed	1 out of 5
A0A5P9YB91	A0A5P9YB91_BACCE	Glycosyl hydrolase	Bacillus cereus	E-value: 0.0;	Score: 2,178;	Ident.: 98.6%		unreviewed	1 out of 5
A0A5E9IH35	A0A5E9IH35_BACTU	Glycosyl hydrolase	Bacillus thuringiensis F14-1	E-value: 0.0;	Score: 2,168;	Ident.: 100.0%		unreviewed	1 out of 5
A0A5B7VKK4	A0A5B7VKK4_BACCR	Glycosyl hydrolase	Bacillus cereus (strain ATCC 14579 / DSM 31 / JCM 2152 / NBRC 15305 / NCIMB 9373 / NRRL B-3711)	E-value: 0.0;	Score: 2,168;	Ident.: 100.0%		unreviewed	1 out of 5
J8MNZ2	J8MNZ2_BACCE	Uncharacterized protein	Bacillus cereus VD169	E-value: 0.0;	Score: 2,168;	Ident.: 100.0%		unreviewed	1 out of 5
A0A6L5MD16	A0A6L5MD16_BACTU	Glycosyl hydrolase	Bacillus thuringiensis	E-value: 0.0;	Score: 2,168;	Ident.: 100.0%		unreviewed	1 out of 5
J8HXC9	J8HXC9_BACCE	Uncharacterized protein	Bacillus cereus VD045	E-value: 0.0;	Score: 2,168;	Ident.: 100.0%		unreviewed	1 out of 5
A0A5B9HXR6	A0A5B9HXR6_BACCE	Glycosyl hydrolase	Bacillus cereus	E-value: 0.0;	Score: 2,168;	Ident.: 100.0%		unreviewed	1 out of 5
A0A2V4X5B0	A0A2V4X5B0_9BACI	Uncharacterized protein	Bacillus sp. 196mf	E-value: 0.0;	Score: 2,161;	Ident.: 99.8%		unreviewed	1 out of 5
A0A1M6KKA1	A0A1M6KKA1_9BACI	Uncharacterized protein	Bacillus sp. cl25	E-value: 0.0;	Score: 2,161;	Ident.: 99.8%		unreviewed	1 out of 5
J8NE17	J8NE17_BACCE	Uncharacterized protein	Bacillus cereus VD200	E-value: 0.0;	Score: 2,161;	Ident.: 99.8%		unreviewed	1 out of 5
B7H6G5	B7H6G5_BACC4	Glycosyl hydrolase, BNR repeat-containing protein	Bacillus cereus (strain B4264)	E-value: 0.0;	Score: 2,161;	Ident.: 99.8%		unreviewed	1 out of 5
R8H3F1	R8H3F1_BACCE	Uncharacterized protein	Bacillus cereus VD196	E-value: 0.0;	Score: 2,161;	Ident.: 99.8%		unreviewed	1 out of 5
A0A1Y6AGB1	A0A1Y6AGB1_BACCE	Uncharacterized protein	Bacillus cereus	E-value: 0.0;	Score: 2,161;	Ident.: 99.8%		unreviewed	1 out of 5
A0A6N0CT54	A0A6N0CT54_BACTU	Glycosyl hydrolase	Bacillus thuringiensis	E-value: 0.0;	Score: 2,161;	Ident.: 99.8%		unreviewed	1 out of 5
A0A0D0PPZ3	A0A0D0PPZ3_9BACI	Contig39, whole genome shotgun sequence	Bacillus sp. L_1B0_5	E-value: 0.0;	Score: 2,158;	Ident.: 99.5%		unreviewed	1 out of 5
A0A0D0QKZ5	A0A0D0QKZ5_9BACI	Contig_20, whole genome shotgun sequence	Bacillus sp. L_1B0_8	E-value: 0.0;	Score: 2,158;	Ident.: 99.5%		unreviewed	1 out of 5
A0A443G768	A0A443G768_BACCE	Glycosyl hydrolase	Bacillus cereus	E-value: 0.0;	Score: 2,158;	Ident.: 99.5%		unreviewed	1 out of 5
A0A0F6J6R0	A0A0F6J6R0_BACTU	Uncharacterized protein	Bacillus thuringiensis T01-328	E-value: 0.0;	Score: 2,157;	Ident.: 99.5%		unreviewed	1 out of 5
