# Supplementary material for: The Membrane Proteome of Spores and Vegetative Cells of the Food-Borne Pathogen Bacillus cereus
Source: Int J Mol Sci. 2021 Nov 19;22(22):12475. doi: 10.3390/ijms222212475 (PMC8624511; doi:10.3390/ijms222212475)
Supplement: Supplementary file 1 [file ijms-22-12475-s001.zip › ijms-1446819-supplementary/Supplemental file S1/B202109155BF3C56A578D7D6DFD1FC81EE5DA773000EC5D2.tab]

Entry	Entry name	Protein names	Organism	Info			Status	Annotation
C2T9Q9	C2T9Q9_BACCE	Uncharacterized protein	Bacillus cereus BDRD-Cer4	E-value: 2.3E-102;	Score: 765;	Ident.: 100.0%		unreviewed	1 out of 5
A0A5B7VNK4	A0A5B7VNK4_BACCR	Uncharacterized protein	Bacillus cereus (strain ATCC 14579 / DSM 31 / JCM 2152 / NBRC 15305 / NCIMB 9373 / NRRL B-3711)	E-value: 2.3E-102;	Score: 765;	Ident.: 100.0%		unreviewed	1 out of 5
Q815Q7	Q815Q7_BACCR	Uncharacterized protein	Bacillus cereus (strain ATCC 14579 / DSM 31 / JCM 2152 / NBRC 15305 / NCIMB 9373 / NRRL B-3711)	E-value: 2.3E-102;	Score: 765;	Ident.: 100.0%		unreviewed	1 out of 5
A0A6N9Q5H3	A0A6N9Q5H3_9BACL	Uncharacterized protein	Chengkuizengella sp. YPA3-1-1	E-value: 0.033;	Score: 100;	Ident.: 20.8%		unreviewed	1 out of 5
A0A4P6F7F5	A0A4P6F7F5_9BACL	Uncharacterized protein	Paenibacillus protaetiae	E-value: 0.13;	Score: 96;	Ident.: 30.0%		unreviewed	1 out of 5
A0A2D4SMH2	A0A2D4SMH2_9DELT	Uncharacterized protein	Deltaproteobacteria bacterium	E-value: 0.5;	Score: 93;	Ident.: 33.3%		unreviewed	1 out of 5
A0A3B6VRW6	A0A3B6VRW6_BRAHO	Uncharacterized protein	Brachyspira hyodysenteriae ATCC 27164	E-value: 0.99;	Score: 92;	Ident.: 26.4%		unreviewed	1 out of 5
A0A2K9JIF8	A0A2K9JIF8_BRAHO	Uncharacterized protein	Brachyspira hyodysenteriae (Treponema hyodysenteriae)	E-value: 0.99;	Score: 92;	Ident.: 26.4%		unreviewed	1 out of 5
A0A3B6VBW4	A0A3B6VBW4_BRAHW	Uncharacterized protein	Brachyspira hyodysenteriae (strain ATCC 49526 / WA1)	E-value: 0.99;	Score: 92;	Ident.: 26.4%		unreviewed	1 out of 5
A0A4R4EG56	A0A4R4EG56_9BACL	Uncharacterized protein	Paenibacillus sp. 18JY21-1	E-value: 1.2;	Score: 89;	Ident.: 28.8%		unreviewed	1 out of 5
A0A1H5X7F3	A0A1H5X7F3_9FIRM	Uncharacterized protein	Lachnospira multipara	E-value: 1.3;	Score: 91;	Ident.: 32.2%		unreviewed	1 out of 5
A0A6P1GB36	A0A6P1GB36_9RICK	Outer membrane protein assembly factor BamA	Neorickettsia findlayensis	E-value: 1.4;	Score: 91;	Ident.: 31.0%		unreviewed	2 out of 5
A0A536WLD0	A0A536WLD0_9PROT	Non-specific serine/threonine protein kinase (EC 2.7.11.1) (Fragment)	Betaproteobacteria bacterium	E-value: 2.6;	Score: 89;	Ident.: 31.9%		unreviewed	2 out of 5
A0A536YWV8	A0A536YWV8_9PROT	Non-specific serine/threonine protein kinase (EC 2.7.11.1)	Betaproteobacteria bacterium	E-value: 2.6;	Score: 89;	Ident.: 31.9%		unreviewed	2 out of 5
A0A1F3YTV1	A0A1F3YTV1_9PROT	Non-specific serine/threonine protein kinase (EC 2.7.11.1)	Betaproteobacteria bacterium RBG_16_64_18	E-value: 2.6;	Score: 89;	Ident.: 31.9%		unreviewed	2 out of 5
Q8EWG2	Q8EWG2_MYCPE	Uncharacterized protein	Mycoplasma penetrans (strain HF-2)	E-value: 3.0;	Score: 88;	Ident.: 28.7%		unreviewed	1 out of 5
A0A1Z9M824	A0A1Z9M824_9PROT	dTDP-glucose 4,6-dehydratase (EC 4.2.1.46)	Pelagibacteraceae bacterium TMED201	E-value: 4.0;	Score: 87;	Ident.: 35.6%		unreviewed	1 out of 5
A0A5C8L4C8	A0A5C8L4C8_9PROT	Uncharacterized protein	Campylobacter volucris	E-value: 4.1;	Score: 87;	Ident.: 31.8%		unreviewed	1 out of 5
A0A2E5I908	A0A2E5I908_9GAMM	VWFA domain-containing protein	Gammaproteobacteria bacterium	E-value: 4.7;	Score: 87;	Ident.: 28.8%		unreviewed	1 out of 5
A0A0X8G569	A0A0X8G569_9FLAO	Uncharacterized protein	Lutibacter profundi	E-value: 4.7;	Score: 86;	Ident.: 25.4%		unreviewed	1 out of 5
A0A2N2TV23	A0A2N2TV23_9PROT	Non-specific serine/threonine protein kinase (EC 2.7.11.1)	Betaproteobacteria bacterium HGW-Betaproteobacteria-14	E-value: 4.8;	Score: 87;	Ident.: 29.8%		unreviewed	2 out of 5
A0A163UKG7	A0A163UKG7_9FLAO	Uncharacterized protein	Myroides marinus	E-value: 4.9;	Score: 87;	Ident.: 23.6%		unreviewed	1 out of 5
A0A1F4CX26	A0A1F4CX26_9PROT	Non-specific serine/threonine protein kinase (EC 2.7.11.1)	Betaproteobacteria bacterium RIFCSPLOWO2_12_FULL_65_110	E-value: 6.4;	Score: 86;	Ident.: 29.8%		unreviewed	2 out of 5
A0A6L4YN01	A0A6L4YN01_9RHOO	Non-specific serine/threonine protein kinase (EC 2.7.11.1)	Rhodocyclaceae bacterium	E-value: 6.5;	Score: 86;	Ident.: 31.9%		unreviewed	2 out of 5
A0A7Y1YQT0	A0A7Y1YQT0_9ACTN	Uncharacterized protein (Fragment)	Acidimicrobiia bacterium	E-value: 8.5;	Score: 85;	Ident.: 25.2%		unreviewed	1 out of 5
A0A2R5E9A5	A0A2R5E9A5_9RHOO	Non-specific serine/threonine protein kinase (EC 2.7.11.1)	Azospira sp. I13	E-value: 8.7;	Score: 85;	Ident.: 27.7%		unreviewed	2 out of 5
J7GVV1	J7GVV1_CARRU	Uncharacterized protein	Candidatus Carsonella ruddii CE isolate Thao2000	E-value: 9.5;	Score: 83;	Ident.: 25.2%		unreviewed	1 out of 5
