# Supplementary material for: The Membrane Proteome of Spores and Vegetative Cells of the Food-Borne Pathogen Bacillus cereus
Source: Int J Mol Sci. 2021 Nov 19;22(22):12475. doi: 10.3390/ijms222212475 (PMC8624511; doi:10.3390/ijms222212475)
Supplement: Supplementary file 1 [file ijms-22-12475-s001.zip › ijms-1446819-supplementary/Supplemental file S1/B202109155BF3C56A578D7D6DFD1FC81EE5DA773000EC6B8.tab]

Entry	Entry name	Protein names	Organism	Info			Status	Annotation
C2T7V8	C2T7V8_BACCE	Uncharacterized protein	Bacillus cereus BDRD-Cer4	E-value: 0.0;	Score: 1,312;	Ident.: 100.0%		unreviewed	1 out of 5
A0A5B7VN75	A0A5B7VN75_BACCR	Uncharacterized protein	Bacillus cereus (strain ATCC 14579 / DSM 31 / JCM 2152 / NBRC 15305 / NCIMB 9373 / NRRL B-3711)	E-value: 0.0;	Score: 1,312;	Ident.: 100.0%		unreviewed	1 out of 5
Q816D3	Q816D3_BACCR	Uncharacterized protein	Bacillus cereus (strain ATCC 14579 / DSM 31 / JCM 2152 / NBRC 15305 / NCIMB 9373 / NRRL B-3711)	E-value: 0.0;	Score: 1,312;	Ident.: 100.0%		unreviewed	1 out of 5
J8JMT3	J8JMT3_BACCE	Uncharacterized protein	Bacillus cereus VD200	E-value: 0.0;	Score: 1,309;	Ident.: 99.6%		unreviewed	1 out of 5
A0A243DNT4	A0A243DNT4_BACUD	Uncharacterized protein	Bacillus thuringiensis subsp. darmstadiensis	E-value: 1.1E-180;	Score: 1,299;	Ident.: 98.8%		unreviewed	1 out of 5
A0A5P8F2D6	A0A5P8F2D6_BACTU	Uncharacterized protein	Bacillus thuringiensis	E-value: 1.1E-180;	Score: 1,299;	Ident.: 98.8%		unreviewed	1 out of 5
A0A1Y5YZV0	A0A1Y5YZV0_BACCE	Uncharacterized protein	Bacillus cereus	E-value: 1.1E-180;	Score: 1,299;	Ident.: 98.8%		unreviewed	1 out of 5
A0A249XHV7	A0A249XHV7_BACCE	Uncharacterized protein	Bacillus cereus	E-value: 3.2E-180;	Score: 1,296;	Ident.: 98.4%		unreviewed	1 out of 5
A0A229M5W4	A0A229M5W4_9BACI	Uncharacterized protein	Bacillus sp. KbaL1	E-value: 9.3E-180;	Score: 1,293;	Ident.: 98.4%		unreviewed	1 out of 5
R8GV85	R8GV85_BACCE	Uncharacterized protein	Bacillus cereus VD196	E-value: 9.3E-180;	Score: 1,293;	Ident.: 98.4%		unreviewed	1 out of 5
J8MFP4	J8MFP4_BACCE	Uncharacterized protein	Bacillus cereus VD169	E-value: 9.3E-180;	Score: 1,293;	Ident.: 98.4%		unreviewed	1 out of 5
A0A6M5H4M7	A0A6M5H4M7_BACCE	Uncharacterized protein	Bacillus cereus	E-value: 9.3E-180;	Score: 1,293;	Ident.: 98.4%		unreviewed	1 out of 5
A0A1M6PTK0	A0A1M6PTK0_9BACI	Uncharacterized protein	Bacillus sp. cl25	E-value: 19E-180;	Score: 1,291;	Ident.: 98.4%		unreviewed	1 out of 5
A0A5E9INV9	A0A5E9INV9_BACTU	Uncharacterized protein	Bacillus thuringiensis F14-1	E-value: 19E-180;	Score: 1,291;	Ident.: 98.4%		unreviewed	1 out of 5
A0A2B0LGV7	A0A2B0LGV7_BACCE	Uncharacterized protein	Bacillus cereus	E-value: 110E-180;	Score: 1,286;	Ident.: 98.0%		unreviewed	1 out of 5
A0A243KY03	A0A243KY03_BACTU	Uncharacterized protein	Bacillus thuringiensis serovar iberica	E-value: 120E-180;	Score: 1,286;	Ident.: 98.0%		unreviewed	1 out of 5
A0A4P7U530	A0A4P7U530_9BACI	Uncharacterized protein	Bacillus sp. DU-106	E-value: 120E-180;	Score: 1,286;	Ident.: 98.0%		unreviewed	1 out of 5
J8LMS1	J8LMS1_BACCE	Uncharacterized protein	Bacillus cereus VD166	E-value: 120E-180;	Score: 1,286;	Ident.: 98.0%		unreviewed	1 out of 5
A0A7V7H5S9	A0A7V7H5S9_9BACI	Uncharacterized protein	Bacillus sp. BF2-3	E-value: 120E-180;	Score: 1,286;	Ident.: 98.0%		unreviewed	1 out of 5
A0A3S9TGN3	A0A3S9TGN3_BACTU	Uncharacterized protein	Bacillus thuringiensis	E-value: 120E-180;	Score: 1,286;	Ident.: 98.0%		unreviewed	1 out of 5
C2UKW3	C2UKW3_BACCE	Uncharacterized protein	Bacillus cereus Rock1-15	E-value: 120E-180;	Score: 1,286;	Ident.: 98.0%		unreviewed	1 out of 5
A0A243L8N8	A0A243L8N8_BACTJ	Uncharacterized protein	Bacillus thuringiensis subsp. jegathesan	E-value: 170E-180;	Score: 1,285;	Ident.: 97.6%		unreviewed	1 out of 5
A0A6L5MJJ6	A0A6L5MJJ6_BACTU	Uncharacterized protein	Bacillus thuringiensis	E-value: 470E-180;	Score: 1,282;	Ident.: 97.6%		unreviewed	1 out of 5
J8I2P0	J8I2P0_BACCE	Uncharacterized protein	Bacillus cereus VD045	E-value: 470E-180;	Score: 1,282;	Ident.: 97.6%		unreviewed	1 out of 5
A0A5B9HYH9	A0A5B9HYH9_BACCE	Uncharacterized protein	Bacillus cereus	E-value: 470E-180;	Score: 1,282;	Ident.: 97.6%		unreviewed	1 out of 5
A0A1S9YP48	A0A1S9YP48_BACCE	Uncharacterized protein	Bacillus cereus	E-value: 65E-177;	Score: 1,268;	Ident.: 96.9%		unreviewed	1 out of 5
A0A1Y0TQB0	A0A1Y0TQB0_BACTU	Uncharacterized protein	Bacillus thuringiensis	E-value: 6.2E-174;	Score: 1,255;	Ident.: 96.1%		unreviewed	1 out of 5
A0A7M3FU90	A0A7M3FU90_BACCE	Uncharacterized protein	Bacillus cereus	E-value: 6.2E-174;	Score: 1,255;	Ident.: 96.1%		unreviewed	1 out of 5
A0A2V2H3C0	A0A2V2H3C0_BACTU	Uncharacterized protein	Bacillus thuringiensis	E-value: 110E-174;	Score: 1,247;	Ident.: 95.3%		unreviewed	1 out of 5
A0A2B4BE43	A0A2B4BE43_BACTU	Uncharacterized protein	Bacillus thuringiensis	E-value: 130E-174;	Score: 1,246;	Ident.: 95.7%		unreviewed	1 out of 5
A0A7Z8WFJ1	A0A7Z8WFJ1_9BACI	Uncharacterized protein	Bacillus sp. BF9-10	E-value: 8.8E-171;	Score: 1,234;	Ident.: 94.9%		unreviewed	1 out of 5
A0A0F6J209	A0A0F6J209_BACTU	Uncharacterized protein	Bacillus thuringiensis T01-328	E-value: 21E-171;	Score: 1,232;	Ident.: 94.2%		unreviewed	1 out of 5
A0A2S8VWU9	A0A2S8VWU9_9BACI	Uncharacterized protein	Bacillus sp. MYb78	E-value: 21E-171;	Score: 1,232;	Ident.: 94.2%		unreviewed	1 out of 5
M1R2L7	M1R2L7_BACTU	Uncharacterized protein	Bacillus thuringiensis serovar thuringiensis str. IS5056	E-value: 21E-171;	Score: 1,232;	Ident.: 94.2%		unreviewed	1 out of 5
A0A1W6WUL5	A0A1W6WUL5_BACTU	Uncharacterized protein	Bacillus thuringiensis	E-value: 21E-171;	Score: 1,232;	Ident.: 94.2%		unreviewed	1 out of 5
A0A657VUC5	A0A657VUC5_9BACI	Uncharacterized protein	Bacillus sp. AFS051223	E-value: 22E-171;	Score: 1,232;	Ident.: 93.8%		unreviewed	1 out of 5
A0A7U5ZYD0	A0A7U5ZYD0_BACCE	Uncharacterized protein	Bacillus cereus	E-value: 36E-171;	Score: 1,230;	Ident.: 94.5%		unreviewed	1 out of 5
N1LT84	N1LT84_9BACI	Uncharacterized protein	Bacillus sp. GeD10	E-value: 42E-171;	Score: 1,230;	Ident.: 94.2%		unreviewed	1 out of 5
A0A2H2X9Q4	A0A2H2X9Q4_BACCE	Uncharacterized protein	Bacillus cereus	E-value: 150E-171;	Score: 1,226;	Ident.: 94.5%		unreviewed	1 out of 5
V5MIM6	V5MIM6_BACTU	Uncharacterized protein	Bacillus thuringiensis YBT-1518	E-value: 170E-171;	Score: 1,226;	Ident.: 93.8%		unreviewed	1 out of 5
A0A5P9Y9E1	A0A5P9Y9E1_BACCE	Uncharacterized protein	Bacillus cereus	E-value: 170E-171;	Score: 1,226;	Ident.: 93.8%		unreviewed	1 out of 5
A0A1B1LE31	A0A1B1LE31_BACTU	Uncharacterized protein	Bacillus thuringiensis	E-value: 170E-171;	Score: 1,226;	Ident.: 93.8%		unreviewed	1 out of 5
A0A150BHR8	A0A150BHR8_BACCE	Uncharacterized protein	Bacillus cereus	E-value: 450E-171;	Score: 1,223;	Ident.: 94.5%		unreviewed	1 out of 5
J8QJY2	J8QJY2_BACCE	Uncharacterized protein	Bacillus cereus BAG1X1-2	E-value: 980E-171;	Score: 1,221;	Ident.: 93.4%		unreviewed	1 out of 5
A0A2A7JXN9	A0A2A7JXN9_BACTU	Uncharacterized protein	Bacillus thuringiensis	E-value: 980E-171;	Score: 1,221;	Ident.: 93.4%		unreviewed	1 out of 5
A0A7D4EYI5	A0A7D4EYI5_9BACI	Uncharacterized protein	Bacillus tropicus	E-value: 1.1E-168;	Score: 1,221;	Ident.: 92.3%		unreviewed	1 out of 5
A0A243K7P2	A0A243K7P2_BACUH	Uncharacterized protein	Bacillus thuringiensis subsp. higo	E-value: 1.4E-168;	Score: 1,220;	Ident.: 92.6%		unreviewed	1 out of 5
A0A0K0QJ68	A0A0K0QJ68_BACTU	Uncharacterized protein	Bacillus thuringiensis	E-value: 1.4E-168;	Score: 1,220;	Ident.: 92.6%		unreviewed	1 out of 5
A0A1H6CKZ9	A0A1H6CKZ9_9BACI	Uncharacterized protein	Bacillus sp. ok061	E-value: 1.7E-168;	Score: 1,219;	Ident.: 93.7%		unreviewed	1 out of 5
A0A2A7HJU4	A0A2A7HJU4_BACCE	Uncharacterized protein	Bacillus cereus	E-value: 1.7E-168;	Score: 1,219;	Ident.: 93.7%		unreviewed	1 out of 5
A0A2C9YTX7	A0A2C9YTX7_BACTU	Uncharacterized protein	Bacillus thuringiensis serovar toumanoffi	E-value: 1.7E-168;	Score: 1,219;	Ident.: 93.7%		unreviewed	1 out of 5
A0A2A9W9H4	A0A2A9W9H4_BACTU	Uncharacterized protein	Bacillus thuringiensis	E-value: 1.7E-168;	Score: 1,219;	Ident.: 93.7%		unreviewed	1 out of 5
A0A2V4XRH0	A0A2V4XRH0_9BACI	Uncharacterized protein	Bacillus sp. 196mf	E-value: 2E-168;	Score: 1,219;	Ident.: 93.4%		unreviewed	1 out of 5
A0A5C5A3Z5	A0A5C5A3Z5_9BACI	Uncharacterized protein	Bacillus tropicus	E-value: 2E-168;	Score: 1,219;	Ident.: 93.4%		unreviewed	1 out of 5
A0A2M9X2N7	A0A2M9X2N7_BACCE	Uncharacterized protein	Bacillus cereus	E-value: 2E-168;	Score: 1,219;	Ident.: 93.4%		unreviewed	1 out of 5
A0A6N2H9G6	A0A6N2H9G6_9BACI	Uncharacterized protein	Bacillus sp. AR8-1	E-value: 2E-168;	Score: 1,219;	Ident.: 93.4%		unreviewed	1 out of 5
A0A1M7I7N1	A0A1M7I7N1_9BACI	Uncharacterized protein	Bacillus sp. bc15	E-value: 2E-168;	Score: 1,219;	Ident.: 93.4%		unreviewed	1 out of 5
A0A1I4KC57	A0A1I4KC57_9BACI	Uncharacterized protein	Bacillus sp. 5mfcol3.1	E-value: 2E-168;	Score: 1,219;	Ident.: 93.4%		unreviewed	1 out of 5
S3JA18	S3JA18_BACCE	Uncharacterized protein	Bacillus cereus BAG1O-3	E-value: 2E-168;	Score: 1,219;	Ident.: 93.4%		unreviewed	1 out of 5
A0A243FPS9	A0A243FPS9_BACTU	Uncharacterized protein	Bacillus thuringiensis serovar ostriniae	E-value: 2E-168;	Score: 1,219;	Ident.: 93.4%		unreviewed	1 out of 5
A0A2K8TXR8	A0A2K8TXR8_BACCE	Uncharacterized protein	Bacillus cereus	E-value: 2E-168;	Score: 1,219;	Ident.: 93.4%		unreviewed	1 out of 5
A0A2C2H923	A0A2C2H923_BACTU	Uncharacterized protein	Bacillus thuringiensis	E-value: 2.3E-168;	Score: 1,219;	Ident.: 92.0%		unreviewed	1 out of 5
A0A2A2P0Q9	A0A2A2P0Q9_9BACI	Uncharacterized protein	Bacillus toyonensis	E-value: 3.5E-168;	Score: 1,218;	Ident.: 91.6%		unreviewed	1 out of 5
A0A243A834	A0A243A834_BACTU	Uncharacterized protein	Bacillus thuringiensis serovar kim	E-value: 4E-168;	Score: 1,217;	Ident.: 93.4%		unreviewed	1 out of 5
A0A160H4X4	A0A160H4X4_BACCE	Uncharacterized protein	Bacillus cereus	E-value: 4E-168;	Score: 1,217;	Ident.: 93.4%		unreviewed	1 out of 5
A0A0E1MDC6	A0A0E1MDC6_BACCE	SmpA / OmlA family protein	Bacillus cereus	E-value: 4E-168;	Score: 1,217;	Ident.: 93.4%		unreviewed	1 out of 5
A0A2A9HSA9	A0A2A9HSA9_9BACI	Uncharacterized protein	Bacillus sp. YF23	E-value: 4.3E-168;	Score: 1,217;	Ident.: 92.7%		unreviewed	1 out of 5
A0A2B9JDN3	A0A2B9JDN3_BACTU	Uncharacterized protein	Bacillus thuringiensis	E-value: 4.3E-168;	Score: 1,217;	Ident.: 92.7%		unreviewed	1 out of 5
A0A2A8EF30	A0A2A8EF30_BACCE	Uncharacterized protein	Bacillus cereus	E-value: 4.3E-168;	Score: 1,217;	Ident.: 92.7%		unreviewed	1 out of 5
A0A1C9C0R3	A0A1C9C0R3_BACTU	Uncharacterized protein	Bacillus thuringiensis Bt18247	E-value: 4.6E-168;	Score: 1,217;	Ident.: 92.0%		unreviewed	1 out of 5
A0A2C9YVG5	A0A2C9YVG5_BACTY	Uncharacterized protein	Bacillus thuringiensis subsp. kyushuensis	E-value: 4.6E-168;	Score: 1,217;	Ident.: 92.0%		unreviewed	1 out of 5
A0A1Q9HZ81	A0A1Q9HZ81_BACCE	Uncharacterized protein	Bacillus cereus	E-value: 4.6E-168;	Score: 1,217;	Ident.: 92.0%		unreviewed	1 out of 5
A0A1J9T9X6	A0A1J9T9X6_9BACI	Uncharacterized protein	Bacillus sp. N35-10-4	E-value: 5.7E-168;	Score: 1,216;	Ident.: 93.4%		unreviewed	1 out of 5
A0A6I0AA92	A0A6I0AA92_9BACI	Uncharacterized protein	Bacillus sp. RM2(2019)	E-value: 7E-168;	Score: 1,215;	Ident.: 93.3%		unreviewed	1 out of 5
A0A0D0RKG8	A0A0D0RKG8_9BACI	Contig24, whole genome shotgun sequence	Bacillus sp. L_1B0_5	E-value: 7.5E-168;	Score: 1,215;	Ident.: 92.9%		unreviewed	1 out of 5
A0A0D0RLQ9	A0A0D0RLQ9_9BACI	Contig_22, whole genome shotgun sequence	Bacillus sp. L_1B0_8	E-value: 7.5E-168;	Score: 1,215;	Ident.: 92.9%		unreviewed	1 out of 5
A0A2B3KNA2	A0A2B3KNA2_BACTU	Uncharacterized protein	Bacillus thuringiensis	E-value: 7.5E-168;	Score: 1,215;	Ident.: 92.9%		unreviewed	1 out of 5
A0A2A7L5E2	A0A2A7L5E2_BACCE	Uncharacterized protein	Bacillus cereus	E-value: 8.7E-168;	Score: 1,215;	Ident.: 92.7%		unreviewed	1 out of 5
A0A6H9ZI48	A0A6H9ZI48_BACTU	Uncharacterized protein	Bacillus thuringiensis	E-value: 11E-168;	Score: 1,214;	Ident.: 93.0%		unreviewed	1 out of 5
A0A2C0FNS8	A0A2C0FNS8_BACCE	Uncharacterized protein	Bacillus cereus	E-value: 11E-168;	Score: 1,214;	Ident.: 92.6%		unreviewed	1 out of 5
R8JYB8	R8JYB8_BACCE	Uncharacterized protein	Bacillus cereus BAG2O-1	E-value: 12E-168;	Score: 1,214;	Ident.: 91.5%		unreviewed	1 out of 5
J8YTI1	J8YTI1_BACCE	Uncharacterized protein	Bacillus cereus HuB1-1	E-value: 16E-168;	Score: 1,213;	Ident.: 93.0%		unreviewed	1 out of 5
A0A7X2DVA1	A0A7X2DVA1_BACTU	Uncharacterized protein	Bacillus thuringiensis	E-value: 16E-168;	Score: 1,213;	Ident.: 92.2%		unreviewed	1 out of 5
R8G8R5	R8G8R5_BACCE	Uncharacterized protein	Bacillus cereus BAG1X2-3	E-value: 27E-168;	Score: 1,212;	Ident.: 90.8%		unreviewed	1 out of 5
R8E5A6	R8E5A6_BACCE	Uncharacterized protein	Bacillus cereus BAG1X1-1	E-value: 27E-168;	Score: 1,212;	Ident.: 90.8%		unreviewed	1 out of 5
R8FAX5	R8FAX5_BACCE	Uncharacterized protein	Bacillus cereus BAG1X2-1	E-value: 27E-168;	Score: 1,212;	Ident.: 90.8%		unreviewed	1 out of 5
A0A2C3ML12	A0A2C3ML12_BACCE	Uncharacterized protein	Bacillus cereus	E-value: 27E-168;	Score: 1,212;	Ident.: 90.8%		unreviewed	1 out of 5
R8G614	R8G614_BACCE	Uncharacterized protein	Bacillus cereus BAG1X2-2	E-value: 27E-168;	Score: 1,212;	Ident.: 90.8%		unreviewed	1 out of 5
A0A2A7ZSF6	A0A2A7ZSF6_BACCE	Uncharacterized protein	Bacillus cereus	E-value: 54E-168;	Score: 1,210;	Ident.: 90.8%		unreviewed	1 out of 5
A0A0J7JS28	A0A0J7JS28_BACCE	Uncharacterized protein	Bacillus cereus	E-value: 100E-168;	Score: 1,209;	Ident.: 89.2%		unreviewed	1 out of 5
A0A243CKN5	A0A243CKN5_BACTU	Uncharacterized protein	Bacillus thuringiensis serovar yosoo	E-value: 130E-168;	Score: 1,207;	Ident.: 92.2%		unreviewed	1 out of 5
A0A5C1FLN0	A0A5C1FLN0_9BACI	Uncharacterized protein	Bacillus sp. JAS24-2	E-value: 130E-168;	Score: 1,207;	Ident.: 92.2%		unreviewed	1 out of 5
A0A2B8GDQ2	A0A2B8GDQ2_BACCE	Uncharacterized protein	Bacillus cereus	E-value: 130E-168;	Score: 1,207;	Ident.: 92.2%		unreviewed	1 out of 5
J7VZC7	J7VZC7_BACCE	Uncharacterized protein	Bacillus cereus VD022	E-value: 200E-168;	Score: 1,206;	Ident.: 91.1%		unreviewed	1 out of 5
R8XPL7	R8XPL7_BACCE	Uncharacterized protein	Bacillus cereus TIAC219	E-value: 200E-168;	Score: 1,206;	Ident.: 91.1%		unreviewed	1 out of 5
R8RE25	R8RE25_BACCE	Uncharacterized protein	Bacillus cereus HuB4-4	E-value: 200E-168;	Score: 1,206;	Ident.: 91.1%		unreviewed	1 out of 5
A0A2A7GLH1	A0A2A7GLH1_BACTU	Uncharacterized protein	Bacillus thuringiensis	E-value: 240E-168;	Score: 1,206;	Ident.: 90.1%		unreviewed	1 out of 5
A0A6H1RW59	A0A6H1RW59_9BACI	Uncharacterized protein	Bacillus sp. RZ2MS9	E-value: 270E-168;	Score: 1,205;	Ident.: 91.8%		unreviewed	1 out of 5
A0A243EMD2	A0A243EMD2_BACUK	Uncharacterized protein	Bacillus thuringiensis subsp. kumamotoensis	E-value: 270E-168;	Score: 1,205;	Ident.: 92.2%		unreviewed	1 out of 5
A0A135WP05	A0A135WP05_9BACI	Uncharacterized protein	Bacillus sp. JH7	E-value: 270E-168;	Score: 1,205;	Ident.: 91.8%		unreviewed	1 out of 5
