# Supplementary material for: The Membrane Proteome of Spores and Vegetative Cells of the Food-Borne Pathogen Bacillus cereus
Source: Int J Mol Sci. 2021 Nov 19;22(22):12475. doi: 10.3390/ijms222212475 (PMC8624511; doi:10.3390/ijms222212475)
Supplement: Supplementary file 1 [file ijms-22-12475-s001.zip › ijms-1446819-supplementary/Supplemental file S1/B202109155BF3C56A578D7D6DFD1FC81EE5DA773000EC6CO.tab]

Entry	Entry name	Protein names	Organism	Info			Status	Annotation
A0A243DKW9	A0A243DKW9_BACUD	Uncharacterized protein	Bacillus thuringiensis subsp. darmstadiensis	E-value: 550E-84;	Score: 623;	Ident.: 100.0%		unreviewed	1 out of 5
A0A1M6FSX7	A0A1M6FSX7_9BACI	Uncharacterized protein	Bacillus sp. cl25	E-value: 550E-84;	Score: 623;	Ident.: 100.0%		unreviewed	1 out of 5
A0A6L3BS20	A0A6L3BS20_9BACI	YxeA family protein	Bacillus sp. TE8-1	E-value: 550E-84;	Score: 623;	Ident.: 100.0%		unreviewed	1 out of 5
A0A243KW54	A0A243KW54_BACTU	Uncharacterized protein	Bacillus thuringiensis serovar iberica	E-value: 550E-84;	Score: 623;	Ident.: 100.0%		unreviewed	1 out of 5
A0A7V7YZV6	A0A7V7YZV6_9BACI	YxeA family protein	Bacillus sp. B1-WWTP-T-0.5-Post-4	E-value: 550E-84;	Score: 623;	Ident.: 100.0%		unreviewed	1 out of 5
A0A4P7U700	A0A4P7U700_9BACI	DUF1093 domain-containing protein	Bacillus sp. DU-106	E-value: 550E-84;	Score: 623;	Ident.: 100.0%		unreviewed	1 out of 5
A0A0D1NUH5	A0A0D1NUH5_BACTU	Contig0007, whole genome shotgun sequence	Bacillus thuringiensis Sbt003	E-value: 550E-84;	Score: 623;	Ident.: 100.0%		unreviewed	1 out of 5
A0A5E9IMZ4	A0A5E9IMZ4_BACTU	Uncharacterized protein	Bacillus thuringiensis F14-1	E-value: 550E-84;	Score: 623;	Ident.: 100.0%		unreviewed	1 out of 5
A0A229MHY8	A0A229MHY8_9BACI	Uncharacterized protein	Bacillus sp. KbaL1	E-value: 550E-84;	Score: 623;	Ident.: 100.0%		unreviewed	1 out of 5
J8JL22	J8JL22_BACCE	Uncharacterized protein	Bacillus cereus VD200	E-value: 550E-84;	Score: 623;	Ident.: 100.0%		unreviewed	1 out of 5
A0A243LBS2	A0A243LBS2_BACTJ	Uncharacterized protein	Bacillus thuringiensis subsp. jegathesan	E-value: 550E-84;	Score: 623;	Ident.: 100.0%		unreviewed	1 out of 5
Q814Q5	Q814Q5_BACCR	Uncharacterized protein	Bacillus cereus (strain ATCC 14579 / DSM 31 / JCM 2152 / NBRC 15305 / NCIMB 9373 / NRRL B-3711)	E-value: 550E-84;	Score: 623;	Ident.: 100.0%		unreviewed	1 out of 5
A0A5B7VPM0	A0A5B7VPM0_BACCR	YxeA family protein	Bacillus cereus (strain ATCC 14579 / DSM 31 / JCM 2152 / NBRC 15305 / NCIMB 9373 / NRRL B-3711)	E-value: 550E-84;	Score: 623;	Ident.: 100.0%		unreviewed	1 out of 5
B7HG27	B7HG27_BACC4	Uncharacterized protein	Bacillus cereus (strain B4264)	E-value: 550E-84;	Score: 623;	Ident.: 100.0%		unreviewed	1 out of 5
A0A243D9X5	A0A243D9X5_BACTU	Uncharacterized protein	Bacillus thuringiensis serovar subtoxicus	E-value: 550E-84;	Score: 623;	Ident.: 100.0%		unreviewed	1 out of 5
R8GW88	R8GW88_BACCE	Uncharacterized protein	Bacillus cereus VD196	E-value: 550E-84;	Score: 623;	Ident.: 100.0%		unreviewed	1 out of 5
J8MB58	J8MB58_BACCE	Uncharacterized protein	Bacillus cereus VD169	E-value: 550E-84;	Score: 623;	Ident.: 100.0%		unreviewed	1 out of 5
A0A7Z2CYI0	A0A7Z2CYI0_9BACI	YxeA family protein	Bacillus sp. SH8-8	E-value: 550E-84;	Score: 623;	Ident.: 100.0%		unreviewed	1 out of 5
J8I0L6	J8I0L6_BACCE	Uncharacterized protein	Bacillus cereus VD045	E-value: 550E-84;	Score: 623;	Ident.: 100.0%		unreviewed	1 out of 5
R8T378	R8T378_BACCE	Uncharacterized protein	Bacillus cereus VD184	E-value: 550E-84;	Score: 623;	Ident.: 100.0%		unreviewed	1 out of 5
A0A3D5U341	A0A3D5U341_BACSP	YxeA family protein	Bacillus sp.	E-value: 550E-84;	Score: 623;	Ident.: 100.0%		unreviewed	1 out of 5
J8HB82	J8HB82_BACCE	Uncharacterized protein	Bacillus cereus VD154	E-value: 550E-84;	Score: 623;	Ident.: 100.0%		unreviewed	1 out of 5
A0A1Y0TUU1	A0A1Y0TUU1_BACTU	YxeA family protein	Bacillus thuringiensis	E-value: 550E-84;	Score: 623;	Ident.: 100.0%		unreviewed	1 out of 5
A0A0J7GYS5	A0A0J7GYS5_BACCE	DUF1093 domain-containing protein (YxeA family protein)	Bacillus cereus	E-value: 550E-84;	Score: 623;	Ident.: 100.0%		unreviewed	1 out of 5
C3EBL0	C3EBL0_BACTU	Uncharacterized protein	Bacillus thuringiensis serovar pakistani str. T13001	E-value: 700E-84;	Score: 623;	Ident.: 100.0%		unreviewed	1 out of 5
A0A243ESE8	A0A243ESE8_BACUK	Uncharacterized protein	Bacillus thuringiensis subsp. kumamotoensis	E-value: 790E-84;	Score: 622;	Ident.: 99.2%		unreviewed	1 out of 5
A0A135WMV0	A0A135WMV0_9BACI	Uncharacterized protein	Bacillus sp. JH7	E-value: 790E-84;	Score: 622;	Ident.: 99.2%		unreviewed	1 out of 5
A0A2N3NQ90	A0A2N3NQ90_9BACI	DUF1093 domain-containing protein	Bacillus sp. BI3	E-value: 790E-84;	Score: 622;	Ident.: 99.2%		unreviewed	1 out of 5
A0A242YT79	A0A242YT79_BACTU	Uncharacterized protein	Bacillus thuringiensis serovar londrina	E-value: 790E-84;	Score: 622;	Ident.: 99.2%		unreviewed	1 out of 5
A0A023PEZ9	A0A023PEZ9_9BACI	Uncharacterized protein	Bacillus bombysepticus str. Wang	E-value: 790E-84;	Score: 622;	Ident.: 99.2%		unreviewed	1 out of 5
G9QC70	G9QC70_9BACI	Uncharacterized protein	Bacillus sp. 7_6_55CFAA_CT2	E-value: 790E-84;	Score: 622;	Ident.: 99.2%		unreviewed	1 out of 5
A0A243JKK6	A0A243JKK6_BACTU	Uncharacterized protein	Bacillus thuringiensis serovar pirenaica	E-value: 790E-84;	Score: 622;	Ident.: 99.2%		unreviewed	1 out of 5
A0A150BSI9	A0A150BSI9_BACCE	Uncharacterized protein conserved in bacteria (YxeA family protein)	Bacillus cereus	E-value: 790E-84;	Score: 622;	Ident.: 99.2%		unreviewed	1 out of 5
A0A7T8LSK4	A0A7T8LSK4_9BACI	YxeA family protein	Bacillus sp. TK-2	E-value: 790E-84;	Score: 622;	Ident.: 99.2%		unreviewed	1 out of 5
C2P6R2	C2P6R2_BACCE	Uncharacterized protein	Bacillus cereus 172560W	E-value: 990E-84;	Score: 622;	Ident.: 99.2%		unreviewed	1 out of 5
A0A1W2GAC7	A0A1W2GAC7_9BACI	Uncharacterized protein	Bacillus sp. JKS001846	E-value: 1.1E-81;	Score: 621;	Ident.: 98.3%		unreviewed	1 out of 5
A0A193D0G0	A0A193D0G0_BACTU	Uncharacterized protein	Bacillus thuringiensis serovar coreanensis	E-value: 1.1E-81;	Score: 621;	Ident.: 98.3%		unreviewed	1 out of 5
A0A243NJR8	A0A243NJR8_BACTV	Uncharacterized protein	Bacillus thuringiensis subsp. medellin	E-value: 1.1E-81;	Score: 621;	Ident.: 98.3%		unreviewed	1 out of 5
A0A679GRR5	A0A679GRR5_9BACI	Uncharacterized protein	Bacillus wiedmannii	E-value: 1.1E-81;	Score: 621;	Ident.: 98.3%		unreviewed	1 out of 5
A0A243C2U6	A0A243C2U6_BACTU	Uncharacterized protein	Bacillus thuringiensis serovar yosoo	E-value: 1.1E-81;	Score: 621;	Ident.: 98.3%		unreviewed	1 out of 5
R8E9Y2	R8E9Y2_BACCE	Uncharacterized protein	Bacillus cereus VD133	E-value: 1.1E-81;	Score: 621;	Ident.: 98.3%		unreviewed	1 out of 5
A0A7Z8M7I6	A0A7Z8M7I6_9BACI	YxeA family protein	Bacillus sp. 007/AIA-02/001	E-value: 1.1E-81;	Score: 621;	Ident.: 98.3%		unreviewed	1 out of 5
A0A5C1FKS4	A0A5C1FKS4_9BACI	YxeA family protein	Bacillus sp. JAS24-2	E-value: 1.1E-81;	Score: 621;	Ident.: 98.3%		unreviewed	1 out of 5
R8L0K6	R8L0K6_BACCE	Uncharacterized protein	Bacillus cereus HuB13-1	E-value: 1.1E-81;	Score: 621;	Ident.: 98.3%		unreviewed	1 out of 5
A0A2B1EKR6	A0A2B1EKR6_BACCE	Uncharacterized protein	Bacillus cereus	E-value: 1.1E-81;	Score: 621;	Ident.: 98.3%		unreviewed	1 out of 5
A0A0F6FLJ1	A0A0F6FLJ1_BACTK	YxeA family protein	Bacillus thuringiensis subsp. kurstaki	E-value: 1.1E-81;	Score: 621;	Ident.: 98.3%		unreviewed	1 out of 5
A0A1J9TJK1	A0A1J9TJK1_9BACI	YxeA family protein	Bacillus albus	E-value: 1.1E-81;	Score: 621;	Ident.: 98.3%		unreviewed	1 out of 5
A0A243G729	A0A243G729_BACTU	YxeA family protein	Bacillus thuringiensis	E-value: 1.1E-81;	Score: 621;	Ident.: 98.3%		unreviewed	1 out of 5
A0A2B9U0Z0	A0A2B9U0Z0_BACCE	YxeA family protein	Bacillus cereus	E-value: 1.1E-81;	Score: 621;	Ident.: 98.3%		unreviewed	1 out of 5
C2WVQ5	C2WVQ5_BACCE	Uncharacterized protein	Bacillus cereus Rock4-2	E-value: 1.4E-81;	Score: 621;	Ident.: 98.3%		unreviewed	1 out of 5
C2XJS0	C2XJS0_BACCE	Uncharacterized protein	Bacillus cereus F65185	E-value: 1.4E-81;	Score: 621;	Ident.: 98.3%		unreviewed	1 out of 5
C2RGA5	C2RGA5_BACCE	Uncharacterized protein	Bacillus cereus m1550	E-value: 1.6E-81;	Score: 620;	Ident.: 99.2%		unreviewed	1 out of 5
J8LKH2	J8LKH2_BACCE	Uncharacterized protein	Bacillus cereus VD166	E-value: 2.3E-81;	Score: 619;	Ident.: 99.2%		unreviewed	1 out of 5
A0A7V7L0K3	A0A7V7L0K3_9BACI	YxeA family protein	Bacillus sp. BF2-3	E-value: 2.3E-81;	Score: 619;	Ident.: 99.2%		unreviewed	1 out of 5
A0A3Q9I1U0	A0A3Q9I1U0_BACTU	Uncharacterized protein	Bacillus thuringiensis	E-value: 2.3E-81;	Score: 619;	Ident.: 99.2%		unreviewed	1 out of 5
A0A7Z8SCH2	A0A7Z8SCH2_9BACI	YxeA family protein	Bacillus sp. BF9-10	E-value: 3.2E-81;	Score: 618;	Ident.: 98.3%		unreviewed	1 out of 5
A0A2A7DYZ1	A0A2A7DYZ1_9BACI	Uncharacterized protein	Bacillus sp. AFS094611	E-value: 3.2E-81;	Score: 618;	Ident.: 98.3%		unreviewed	1 out of 5
A0A6I7XZL0	A0A6I7XZL0_9BACI	YxeA family protein	Bacillus sp. SH7-1	E-value: 3.2E-81;	Score: 618;	Ident.: 98.3%		unreviewed	1 out of 5
A0A242XGC0	A0A242XGC0_BACTU	Uncharacterized protein	Bacillus thuringiensis serovar guiyangiensis	E-value: 3.2E-81;	Score: 618;	Ident.: 98.3%		unreviewed	1 out of 5
A0A243GWH8	A0A243GWH8_BACTF	Uncharacterized protein	Bacillus thuringiensis subsp. finitimus	E-value: 3.2E-81;	Score: 618;	Ident.: 98.3%		unreviewed	1 out of 5
A0A2A7D513	A0A2A7D513_BACAN	Uncharacterized protein	Bacillus anthracis	E-value: 3.2E-81;	Score: 618;	Ident.: 98.3%		unreviewed	1 out of 5
A0A1J9UR56	A0A1J9UR56_9BACI	Uncharacterized protein	Bacillus sp. N35-10-4	E-value: 3.2E-81;	Score: 618;	Ident.: 98.3%		unreviewed	1 out of 5
A0A347V2X5	A0A347V2X5_BACTU	Uncharacterized protein	Bacillus thuringiensis LM1212	E-value: 3.2E-81;	Score: 618;	Ident.: 98.3%		unreviewed	1 out of 5
A0A0P0PJT1	A0A0P0PJT1_BACTU	Uncharacterized protein	Bacillus thuringiensis	E-value: 3.2E-81;	Score: 618;	Ident.: 98.3%		unreviewed	1 out of 5
A0A657W3W6	A0A657W3W6_9BACI	Uncharacterized protein	Bacillus sp. AFS051223	E-value: 3.2E-81;	Score: 618;	Ident.: 98.3%		unreviewed	1 out of 5
A0A068NGD4	A0A068NGD4_BACCE	Phosphorelay inhibitor	Bacillus cereus	E-value: 3.2E-81;	Score: 618;	Ident.: 98.3%		unreviewed	1 out of 5
A0A4Y6F205	A0A4Y6F205_9BACI	YxeA family protein	Bacillus tropicus	E-value: 3.2E-81;	Score: 618;	Ident.: 98.3%		unreviewed	1 out of 5
A0A7V7HPE6	A0A7V7HPE6_9BACI	YxeA family protein	Bacillus sp. BB51/4	E-value: 4.5E-81;	Score: 617;	Ident.: 98.3%		unreviewed	1 out of 5
A0A7V7HZ57	A0A7V7HZ57_9BACI	YxeA family protein	Bacillus sp. AR2-1	E-value: 4.5E-81;	Score: 617;	Ident.: 98.3%		unreviewed	1 out of 5
A0A6L4WAI5	A0A6L4WAI5_9BACI	YxeA family protein	Bacillus sp. B2-WWTP-C-10-Post-4	E-value: 4.5E-81;	Score: 617;	Ident.: 98.3%		unreviewed	1 out of 5
A0A6H1RXA9	A0A6H1RXA9_9BACI	YxeA family protein	Bacillus sp. RZ2MS9	E-value: 4.5E-81;	Score: 617;	Ident.: 99.2%		unreviewed	1 out of 5
A0A2D0AUI7	A0A2D0AUI7_9BACI	Uncharacterized protein	Bacillus sp. K2I17	E-value: 4.5E-81;	Score: 617;	Ident.: 98.3%		unreviewed	1 out of 5
A0A2B0KG44	A0A2B0KG44_BACCE	Uncharacterized protein	Bacillus cereus	E-value: 4.5E-81;	Score: 617;	Ident.: 99.2%		unreviewed	1 out of 5
A0A0G8EVZ5	A0A0G8EVZ5_BACCE	Uncharacterized protein	Bacillus cereus	E-value: 4.5E-81;	Score: 617;	Ident.: 98.3%		unreviewed	1 out of 5
A0A2A8M3S6	A0A2A8M3S6_BACCE	Uncharacterized protein	Bacillus cereus	E-value: 4.5E-81;	Score: 617;	Ident.: 98.3%		unreviewed	1 out of 5
A0A7X2DV44	A0A7X2DV44_BACTU	YxeA family protein	Bacillus thuringiensis	E-value: 4.5E-81;	Score: 617;	Ident.: 99.2%		unreviewed	1 out of 5
A0A7X2ECD7	A0A7X2ECD7_BACTU	YxeA family protein	Bacillus thuringiensis	E-value: 4.5E-81;	Score: 617;	Ident.: 98.3%		unreviewed	1 out of 5
B5UQG1	B5UQG1_BACCE	Uncharacterized protein	Bacillus cereus AH1134	E-value: 4.5E-81;	Score: 617;	Ident.: 98.3%		unreviewed	1 out of 5
A0A6L3C051	A0A6L3C051_9BACI	YxeA family protein	Bacillus sp. BB081	E-value: 4.5E-81;	Score: 617;	Ident.: 98.3%		unreviewed	1 out of 5
A0A243KU43	A0A243KU43_BACTU	Uncharacterized protein	Bacillus thuringiensis serovar argentinensis	E-value: 4.5E-81;	Score: 617;	Ident.: 98.3%		unreviewed	1 out of 5
A0A2A8N3B3	A0A2A8N3B3_9BACI	DUF1093 domain-containing protein	Bacillus wiedmannii	E-value: 4.5E-81;	Score: 617;	Ident.: 98.3%		unreviewed	1 out of 5
A0A1C4GLL7	A0A1C4GLL7_BACTU	Uncharacterized protein (TIGR01655 family)	Bacillus thuringiensis	E-value: 4.5E-81;	Score: 617;	Ident.: 98.3%		unreviewed	1 out of 5
C2PNA4	C2PNA4_9BACI	Uncharacterized protein	Bacillus wiedmannii	E-value: 5.7E-81;	Score: 617;	Ident.: 98.3%		unreviewed	1 out of 5
A0A243IL88	A0A243IL88_BACHU	Uncharacterized protein	Bacillus thuringiensis subsp. konkukian	E-value: 6.5E-81;	Score: 616;	Ident.: 100.0%		unreviewed	1 out of 5
A0A516QZG0	A0A516QZG0_9BACI	YxeA family protein	Bacillus sp. BD59S	E-value: 6.5E-81;	Score: 616;	Ident.: 100.0%		unreviewed	1 out of 5
A0A2C3G202	A0A2C3G202_BACAN	Uncharacterized protein	Bacillus anthracis	E-value: 6.5E-81;	Score: 616;	Ident.: 100.0%		unreviewed	1 out of 5
A0A4P9EWR0	A0A4P9EWR0_9BACI	YxeA family protein	Bacillus paranthracis	E-value: 6.5E-81;	Score: 616;	Ident.: 100.0%		unreviewed	1 out of 5
A0A420GGT3	A0A420GGT3_9BACI	Uncharacterized protein	Bacillus toyonensis	E-value: 6.5E-81;	Score: 616;	Ident.: 98.3%		unreviewed	1 out of 5
A0A0K6J7D0	A0A0K6J7D0_BACCE	Uncharacterized protein	Bacillus cereus	E-value: 6.5E-81;	Score: 616;	Ident.: 100.0%		unreviewed	1 out of 5
A0A1N7D1A8	A0A1N7D1A8_BACCE	Uncharacterized protein	Bacillus cereus	E-value: 6.5E-81;	Score: 616;	Ident.: 98.3%		unreviewed	1 out of 5
A0A5C5AKS6	A0A5C5AKS6_9BACI	YxeA family protein	Bacillus sp. CD3-5	E-value: 6.5E-81;	Score: 616;	Ident.: 100.0%		unreviewed	1 out of 5
A0A7V7HEA7	A0A7V7HEA7_9BACI	YxeA family protein	Bacillus sp. SH5-2	E-value: 9.2E-81;	Score: 615;	Ident.: 98.3%		unreviewed	1 out of 5
W8Z903	W8Z903_BACTU	Uncharacterized protein	Bacillus thuringiensis DB27	E-value: 9.2E-81;	Score: 615;	Ident.: 98.3%		unreviewed	1 out of 5
Q72X82	Q72X82_BACC1	Uncharacterized protein	Bacillus cereus (strain ATCC 10987 / NRS 248)	E-value: 9.2E-81;	Score: 615;	Ident.: 99.2%		unreviewed	1 out of 5
A0A136BD33	A0A136BD33_BACCE	Uncharacterized protein	Bacillus cereus	E-value: 9.2E-81;	Score: 615;	Ident.: 99.2%		unreviewed	1 out of 5
A0A1J9YQ77	A0A1J9YQ77_9BACI	YxeA family protein	Bacillus pacificus	E-value: 9.2E-81;	Score: 615;	Ident.: 99.2%		unreviewed	1 out of 5
A0A654S0Q1	A0A654S0Q1_9BACI	YxeA family protein	Bacillus albus	E-value: 13E-81;	Score: 614;	Ident.: 98.3%		unreviewed	1 out of 5
A0A556CZ97	A0A556CZ97_9BACI	YxeA family protein	Bacillus sp. HY001	E-value: 13E-81;	Score: 614;	Ident.: 98.3%		unreviewed	1 out of 5
A0A6B3KW66	A0A6B3KW66_9BACI	YxeA family protein	Bacillus mobilis	E-value: 13E-81;	Score: 614;	Ident.: 98.3%		unreviewed	1 out of 5
A0A164M843	A0A164M843_BACCE	Uncharacterized protein	Bacillus cereus	E-value: 13E-81;	Score: 614;	Ident.: 98.3%		unreviewed	1 out of 5
