# Supplementary material for: The Membrane Proteome of Spores and Vegetative Cells of the Food-Borne Pathogen Bacillus cereus
Source: Int J Mol Sci. 2021 Nov 19;22(22):12475. doi: 10.3390/ijms222212475 (PMC8624511; doi:10.3390/ijms222212475)
Supplement: Supplementary file 1 [file ijms-22-12475-s001.zip › ijms-1446819-supplementary/Supplemental file S1/B202109156320BA52A5CE8FCD097CB85A53697A3500EC0BA.tab]

Entry	Info			Status
C2T8D1	E-value: 0.0;	Score: 1,402;	Ident.: 100.0%		unreviewed
A0A5B7VPF4	E-value: 0.0;	Score: 1,402;	Ident.: 100.0%		unreviewed
Q815L8	E-value: 0.0;	Score: 1,402;	Ident.: 100.0%		unreviewed
D7WXD8	E-value: 4.2E-69;	Score: 575;	Ident.: 46.3%		unreviewed
A0A254NMD7	E-value: 23E-54;	Score: 470;	Ident.: 41.4%		unreviewed
A0A380J1H8	E-value: 120E-42;	Score: 385;	Ident.: 35.5%		unreviewed
A0A380JSA0	E-value: 310E-42;	Score: 382;	Ident.: 35.6%		unreviewed
A0A7Y8QCM1	E-value: 20E-27;	Score: 287;	Ident.: 32.8%		unreviewed
A0A1C3SR26	E-value: 510E-27;	Score: 277;	Ident.: 33.0%		unreviewed
A0A412A4G9	E-value: 0.0000016;	Score: 143;	Ident.: 25.5%		unreviewed
A0A0H3E5W3	E-value: 0.0000024;	Score: 142;	Ident.: 27.0%		unreviewed
A0A7U5D442	E-value: 0.0000024;	Score: 142;	Ident.: 27.0%		unreviewed
A0A1Q9FLN5	E-value: 0.0000024;	Score: 142;	Ident.: 23.5%		unreviewed
A0A160F779	E-value: 0.0000031;	Score: 141;	Ident.: 23.2%		unreviewed
A0A3A5I1U4	E-value: 0.0000076;	Score: 138;	Ident.: 23.0%		unreviewed
A0A5M8RAD5	E-value: 0.0000076;	Score: 138;	Ident.: 27.0%		unreviewed
A0A2P1WQD6	E-value: 0.000013;	Score: 136;	Ident.: 26.8%		unreviewed
I0F8J3	E-value: 0.000018;	Score: 135;	Ident.: 26.7%		unreviewed
A0A679G0B7	E-value: 0.000024;	Score: 134;	Ident.: 23.2%		unreviewed
A0A150MXF5	E-value: 0.000024;	Score: 134;	Ident.: 23.2%		unreviewed
A0A0F7EJS7	E-value: 0.000056;	Score: 131;	Ident.: 26.4%		unreviewed
A0A2N1VY69	E-value: 0.000057;	Score: 131;	Ident.: 27.4%		unreviewed
A0A177XTJ6	E-value: 0.0001;	Score: 129;	Ident.: 25.9%		unreviewed
A0A081NYH4	E-value: 0.00014;	Score: 128;	Ident.: 31.0%		unreviewed
A0A2T6G1H4	E-value: 0.00018;	Score: 127;	Ident.: 28.1%		unreviewed
A0A0P9DSJ2	E-value: 0.00018;	Score: 127;	Ident.: 27.7%		unreviewed
A0A2H0FQN0	E-value: 0.00049;	Score: 124;	Ident.: 26.2%		unreviewed
A0A1M5VGC6	E-value: 0.00075;	Score: 122;	Ident.: 24.7%		unreviewed
A0A7K1UKI8	E-value: 0.001;	Score: 121;	Ident.: 25.0%		unreviewed
A0A318EP45	E-value: 0.0032;	Score: 117;	Ident.: 26.0%		unreviewed
A0A1H0FE05	E-value: 0.0042;	Score: 117;	Ident.: 23.8%		unreviewed
A0A1D9MZM2	E-value: 0.0061;	Score: 115;	Ident.: 26.4%		unreviewed
A0A0H3J1G7	E-value: 0.0061;	Score: 115;	Ident.: 26.4%		unreviewed
A0A367FKY0	E-value: 0.0079;	Score: 114;	Ident.: 24.4%		unreviewed
A0A502IIU2	E-value: 0.01;	Score: 113;	Ident.: 23.8%		unreviewed
A0A238S5S9	E-value: 0.029;	Score: 109;	Ident.: 20.8%		unreviewed
A0A1H9UDX4	E-value: 0.044;	Score: 108;	Ident.: 24.9%		unreviewed
A0A0Q7JVT2	E-value: 0.045;	Score: 108;	Ident.: 19.9%		unreviewed
A0A4U2Y9R4	E-value: 0.046;	Score: 108;	Ident.: 36.8%		unreviewed
E6MPE0	E-value: 0.062;	Score: 107;	Ident.: 24.1%		unreviewed
A0A2V8PLM7	E-value: 0.071;	Score: 106;	Ident.: 30.0%		unreviewed
A0A2N6ST74	E-value: 0.081;	Score: 106;	Ident.: 22.1%		unreviewed
A0A6N0WX78	E-value: 0.17;	Score: 103;	Ident.: 28.0%		unreviewed
A0A125W9L5	E-value: 0.17;	Score: 103;	Ident.: 28.0%		unreviewed
A0A6G3GF99	E-value: 0.31;	Score: 101;	Ident.: 28.0%		unreviewed
F1TGK5	E-value: 0.31;	Score: 102;	Ident.: 27.6%		unreviewed
G4EP89	E-value: 0.31;	Score: 100;	Ident.: 26.3%		unreviewed
A0A5C6E7I8	E-value: 0.32;	Score: 102;	Ident.: 22.7%		unreviewed
A0A2T6VW73	E-value: 0.34;	Score: 94;	Ident.: 33.9%		unreviewed
A0A640MKN0	E-value: 0.34;	Score: 101;	Ident.: 28.0%		unreviewed
A0A1T4KYA4	E-value: 0.35;	Score: 101;	Ident.: 23.9%		unreviewed
D4EPJ3	E-value: 0.41;	Score: 100;	Ident.: 27.8%		unreviewed
E2YIQ7	E-value: 0.41;	Score: 100;	Ident.: 27.8%		unreviewed
E2Y9X0	E-value: 0.41;	Score: 100;	Ident.: 27.8%		unreviewed
D4EYX7	E-value: 0.41;	Score: 100;	Ident.: 27.8%		unreviewed
A0A1B9E908	E-value: 0.42;	Score: 100;	Ident.: 25.9%		unreviewed
A0A1E7MYC6	E-value: 0.44;	Score: 100;	Ident.: 24.2%		unreviewed
A0A1L9DQI3	E-value: 0.44;	Score: 100;	Ident.: 24.2%		unreviewed
A0A5C5Z3T1	E-value: 0.56;	Score: 100;	Ident.: 23.7%		unreviewed
M3THG6	E-value: 0.58;	Score: 91;	Ident.: 32.3%		unreviewed
A0A1G7FRB9	E-value: 0.59;	Score: 99;	Ident.: 23.3%		unreviewed
A0A233VKQ4	E-value: 0.6;	Score: 99;	Ident.: 21.2%		unreviewed
A0A2I1MLN3	E-value: 0.6;	Score: 99;	Ident.: 21.2%		unreviewed
A0A233VFG2	E-value: 0.6;	Score: 99;	Ident.: 21.2%		unreviewed
A0A6I7LN98	E-value: 0.77;	Score: 99;	Ident.: 24.5%		unreviewed
A0A358G8T1	E-value: 0.81;	Score: 98;	Ident.: 23.6%		unreviewed
A0A2H0QCY9	E-value: 0.82;	Score: 98;	Ident.: 42.6%		unreviewed
A0A1C3YYH4	E-value: 0.98;	Score: 91;	Ident.: 24.7%		unreviewed
A0A2T6TDX7	E-value: 1.0;	Score: 97;	Ident.: 33.9%		unreviewed
A0A2T6Q5I8	E-value: 1.0;	Score: 97;	Ident.: 33.9%		unreviewed
A0A438YB05	E-value: 1.0;	Score: 97;	Ident.: 35.5%		unreviewed
A0A410R6V6	E-value: 1.0;	Score: 96;	Ident.: 25.3%		unreviewed
A0A7G8SZI7	E-value: 1.0;	Score: 96;	Ident.: 25.3%		unreviewed
A0A7C1ERV9	E-value: 1.0;	Score: 98;	Ident.: 24.4%		unreviewed
J0QQA8	E-value: 1.1;	Score: 90;	Ident.: 35.5%		unreviewed
A0A0L0QBV6	E-value: 1.1;	Score: 90;	Ident.: 33.9%		unreviewed
A0A2A6Y696	E-value: 1.1;	Score: 90;	Ident.: 37.1%		unreviewed
A0A2D8LZZ0	E-value: 1.2;	Score: 97;	Ident.: 39.6%		unreviewed
A0A2D9XUX3	E-value: 1.2;	Score: 96;	Ident.: 26.1%		unreviewed
A0A7H0FRW4	E-value: 1.3;	Score: 94;	Ident.: 30.5%		unreviewed
A0A7Z8WPR8	E-value: 1.3;	Score: 94;	Ident.: 30.5%		unreviewed
A0A7V4E399	E-value: 1.3;	Score: 95;	Ident.: 34.6%		unreviewed
A0A0N0ITV2	E-value: 1.4;	Score: 96;	Ident.: 25.2%		unreviewed
A6CTC5	E-value: 1.4;	Score: 96;	Ident.: 23.1%		unreviewed
R4K7Z8	E-value: 1.4;	Score: 96;	Ident.: 23.8%		unreviewed
A0A0L6DFM7	E-value: 1.4;	Score: 89;	Ident.: 33.9%		unreviewed
A0A439BTT8	E-value: 1.5;	Score: 89;	Ident.: 33.9%		unreviewed
I9WWJ2	E-value: 1.5;	Score: 89;	Ident.: 33.9%		unreviewed
I9XLL3	E-value: 1.5;	Score: 89;	Ident.: 33.9%		unreviewed
J0S6L7	E-value: 1.5;	Score: 89;	Ident.: 33.9%		unreviewed
J0KK10	E-value: 1.5;	Score: 89;	Ident.: 33.9%		unreviewed
A0A438WTU6	E-value: 1.5;	Score: 89;	Ident.: 33.9%		unreviewed
A0A2A6UHG8	E-value: 1.5;	Score: 89;	Ident.: 33.9%		unreviewed
A0A0L0QYS7	E-value: 1.5;	Score: 89;	Ident.: 33.9%		unreviewed
A0A496FJS6	E-value: 1.5;	Score: 89;	Ident.: 33.9%		unreviewed
T0FBY0	E-value: 1.5;	Score: 89;	Ident.: 33.9%		unreviewed
A0A0B2EJ02	E-value: 1.5;	Score: 89;	Ident.: 33.9%		unreviewed
A0A438Q7T3	E-value: 1.6;	Score: 89;	Ident.: 33.9%		unreviewed
H2JCQ3	E-value: 1.7;	Score: 96;	Ident.: 26.7%		unreviewed
A0A317HRR3	E-value: 1.8;	Score: 96;	Ident.: 30.0%		unreviewed
