# Supplementary material for: The Membrane Proteome of Spores and Vegetative Cells of the Food-Borne Pathogen Bacillus cereus
Source: Int J Mol Sci. 2021 Nov 19;22(22):12475. doi: 10.3390/ijms222212475 (PMC8624511; doi:10.3390/ijms222212475)
Supplement: Supplementary file 1 [file ijms-22-12475-s001.zip › ijms-1446819-supplementary/Supplemental file S1/B202109156320BA52A5CE8FCD097CB85A53697A3500EC0DP.tab]

Entry	Entry name	Protein names	Organism	Info			Status	Annotation
A0A243K2N4	A0A243K2N4_BACTU	Uncharacterized protein	Bacillus thuringiensis serovar iberica	E-value: 960E-117;	Score: 853;	Ident.: 100.0%		unreviewed	1 out of 5
A0A4P7TZ17	A0A4P7TZ17_9BACI	Uncharacterized protein	Bacillus sp. DU-106	E-value: 960E-117;	Score: 853;	Ident.: 100.0%		unreviewed	1 out of 5
C2T0S2	C2T0S2_BACCE	Uncharacterized protein	Bacillus cereus BDRD-Cer4	E-value: 960E-117;	Score: 853;	Ident.: 100.0%		unreviewed	1 out of 5
A0A0D1RJ46	A0A0D1RJ46_BACTU	Contig0003, whole genome shotgun sequence	Bacillus thuringiensis Sbt003	E-value: 960E-117;	Score: 853;	Ident.: 100.0%		unreviewed	1 out of 5
A0A5E9J6M0	A0A5E9J6M0_BACTU	Uncharacterized protein	Bacillus thuringiensis F14-1	E-value: 960E-117;	Score: 853;	Ident.: 100.0%		unreviewed	1 out of 5
A0A229MJA3	A0A229MJA3_9BACI	Uncharacterized protein	Bacillus sp. KbaL1	E-value: 960E-117;	Score: 853;	Ident.: 100.0%		unreviewed	1 out of 5
J8M1P8	J8M1P8_BACCE	Uncharacterized protein	Bacillus cereus VD166	E-value: 960E-117;	Score: 853;	Ident.: 100.0%		unreviewed	1 out of 5
A0A7V7GYP4	A0A7V7GYP4_9BACI	Uncharacterized protein	Bacillus sp. BF2-3	E-value: 960E-117;	Score: 853;	Ident.: 100.0%		unreviewed	1 out of 5
Q81DN8	Q81DN8_BACCR	Uncharacterized protein	Bacillus cereus (strain ATCC 14579 / DSM 31 / JCM 2152 / NBRC 15305 / NCIMB 9373 / NRRL B-3711)	E-value: 960E-117;	Score: 853;	Ident.: 100.0%		unreviewed	1 out of 5
A0A5B7VFX8	A0A5B7VFX8_BACCR	Uncharacterized protein	Bacillus cereus (strain ATCC 14579 / DSM 31 / JCM 2152 / NBRC 15305 / NCIMB 9373 / NRRL B-3711)	E-value: 960E-117;	Score: 853;	Ident.: 100.0%		unreviewed	1 out of 5
C3E3C4	C3E3C4_BACTU	Uncharacterized protein	Bacillus thuringiensis serovar pakistani str. T13001	E-value: 960E-117;	Score: 853;	Ident.: 100.0%		unreviewed	1 out of 5
J8MW53	J8MW53_BACCE	Uncharacterized protein	Bacillus cereus VD169	E-value: 960E-117;	Score: 853;	Ident.: 100.0%		unreviewed	1 out of 5
C2UDN0	C2UDN0_BACCE	Uncharacterized protein	Bacillus cereus Rock1-15	E-value: 960E-117;	Score: 853;	Ident.: 100.0%		unreviewed	1 out of 5
J8LQK7	J8LQK7_BACCE	Uncharacterized protein	Bacillus cereus VD154	E-value: 960E-117;	Score: 853;	Ident.: 100.0%		unreviewed	1 out of 5
A0A1Y0TLN3	A0A1Y0TLN3_BACTU	Uncharacterized protein	Bacillus thuringiensis	E-value: 960E-117;	Score: 853;	Ident.: 100.0%		unreviewed	1 out of 5
A0A164YRS5	A0A164YRS5_BACCE	Uncharacterized protein	Bacillus cereus	E-value: 960E-117;	Score: 853;	Ident.: 100.0%		unreviewed	1 out of 5
J8NKW7	J8NKW7_BACCE	Uncharacterized protein	Bacillus cereus VD200	E-value: 5.6E-114;	Score: 848;	Ident.: 99.5%		unreviewed	1 out of 5
A0A2B0KML7	A0A2B0KML7_BACCE	Uncharacterized protein	Bacillus cereus	E-value: 7.9E-114;	Score: 847;	Ident.: 99.5%		unreviewed	1 out of 5
A0A243DZ16	A0A243DZ16_BACUD	Uncharacterized protein	Bacillus thuringiensis subsp. darmstadiensis	E-value: 11E-114;	Score: 846;	Ident.: 99.5%		unreviewed	1 out of 5
R8H972	R8H972_BACCE	Uncharacterized protein	Bacillus cereus VD196	E-value: 11E-114;	Score: 846;	Ident.: 99.5%		unreviewed	1 out of 5
A0A243L7Z6	A0A243L7Z6_BACTJ	Uncharacterized protein	Bacillus thuringiensis subsp. jegathesan	E-value: 16E-114;	Score: 845;	Ident.: 99.5%		unreviewed	1 out of 5
A0A6I2ENP8	A0A6I2ENP8_BACTU	Uncharacterized protein	Bacillus thuringiensis	E-value: 16E-114;	Score: 845;	Ident.: 99.0%		unreviewed	1 out of 5
A0A6L5MS98	A0A6L5MS98_BACTU	Uncharacterized protein	Bacillus thuringiensis	E-value: 16E-114;	Score: 845;	Ident.: 99.0%		unreviewed	1 out of 5
J8IBW4	J8IBW4_BACCE	Uncharacterized protein	Bacillus cereus VD045	E-value: 16E-114;	Score: 845;	Ident.: 99.0%		unreviewed	1 out of 5
A0A5B9HLT6	A0A5B9HLT6_BACCE	Uncharacterized protein	Bacillus cereus	E-value: 16E-114;	Score: 845;	Ident.: 99.0%		unreviewed	1 out of 5
A0A1W2GQE6	A0A1W2GQE6_9BACI	Uncharacterized protein	Bacillus sp. JKS001846	E-value: 65E-114;	Score: 841;	Ident.: 98.4%		unreviewed	1 out of 5
A0A6L3BDK9	A0A6L3BDK9_9BACI	Uncharacterized protein	Bacillus sp. TE8-1	E-value: 65E-114;	Score: 841;	Ident.: 98.4%		unreviewed	1 out of 5
A0A7V7YYG1	A0A7V7YYG1_9BACI	Uncharacterized protein	Bacillus sp. B1-WWTP-T-0.5-Post-4	E-value: 65E-114;	Score: 841;	Ident.: 98.4%		unreviewed	1 out of 5
A0A193CSH7	A0A193CSH7_BACTU	Uncharacterized protein	Bacillus thuringiensis serovar coreanensis	E-value: 65E-114;	Score: 841;	Ident.: 98.4%		unreviewed	1 out of 5
A0A679H2U6	A0A679H2U6_9BACI	Uncharacterized protein	Bacillus wiedmannii	E-value: 65E-114;	Score: 841;	Ident.: 98.4%		unreviewed	1 out of 5
A0A243BTQ3	A0A243BTQ3_BACTU	Uncharacterized protein	Bacillus thuringiensis serovar yosoo	E-value: 65E-114;	Score: 841;	Ident.: 98.4%		unreviewed	1 out of 5
R8EJ53	R8EJ53_BACCE	Uncharacterized protein	Bacillus cereus VD133	E-value: 65E-114;	Score: 841;	Ident.: 98.4%		unreviewed	1 out of 5
A0A7Z8H109	A0A7Z8H109_9BACI	Uncharacterized protein	Bacillus sp. 007/AIA-02/001	E-value: 65E-114;	Score: 841;	Ident.: 98.4%		unreviewed	1 out of 5
C2R7Z6	C2R7Z6_BACCE	Uncharacterized protein	Bacillus cereus m1550	E-value: 65E-114;	Score: 841;	Ident.: 98.4%		unreviewed	1 out of 5
C2WMA6	C2WMA6_BACCE	Uncharacterized protein	Bacillus cereus Rock4-2	E-value: 65E-114;	Score: 841;	Ident.: 98.4%		unreviewed	1 out of 5
R8MG20	R8MG20_BACCE	Uncharacterized protein	Bacillus cereus HuB13-1	E-value: 65E-114;	Score: 841;	Ident.: 98.4%		unreviewed	1 out of 5
A0A243DK37	A0A243DK37_BACTU	Uncharacterized protein	Bacillus thuringiensis serovar subtoxicus	E-value: 65E-114;	Score: 841;	Ident.: 98.4%		unreviewed	1 out of 5
A0A7Z2CSW6	A0A7Z2CSW6_9BACI	Uncharacterized protein	Bacillus sp. SH8-8	E-value: 65E-114;	Score: 841;	Ident.: 98.4%		unreviewed	1 out of 5
A0A6N0CDC7	A0A6N0CDC7_BACTU	Uncharacterized protein	Bacillus thuringiensis	E-value: 65E-114;	Score: 841;	Ident.: 98.4%		unreviewed	1 out of 5
N1LND9	N1LND9_9BACI	Uncharacterized protein	Bacillus sp. GeD10	E-value: 65E-114;	Score: 841;	Ident.: 98.4%		unreviewed	1 out of 5
R8U584	R8U584_BACCE	Uncharacterized protein	Bacillus cereus VD184	E-value: 65E-114;	Score: 841;	Ident.: 98.4%		unreviewed	1 out of 5
A0A3D5TRS6	A0A3D5TRS6_BACSP	Uncharacterized protein	Bacillus sp.	E-value: 65E-114;	Score: 841;	Ident.: 98.4%		unreviewed	1 out of 5
A0A0F6FR34	A0A0F6FR34_BACTK	Uncharacterized protein	Bacillus thuringiensis subsp. kurstaki	E-value: 65E-114;	Score: 841;	Ident.: 98.4%		unreviewed	1 out of 5
A0A231I127	A0A231I127_BACTU	Uncharacterized protein	Bacillus thuringiensis	E-value: 65E-114;	Score: 841;	Ident.: 98.4%		unreviewed	1 out of 5
A0A2B1ERQ8	A0A2B1ERQ8_BACCE	Uncharacterized protein	Bacillus cereus	E-value: 65E-114;	Score: 841;	Ident.: 98.4%		unreviewed	1 out of 5
W8YAR5	W8YAR5_BACTU	Uncharacterized protein	Bacillus thuringiensis DB27	E-value: 92E-114;	Score: 840;	Ident.: 97.9%		unreviewed	1 out of 5
A0A5C1FDB8	A0A5C1FDB8_9BACI	Uncharacterized protein	Bacillus sp. JAS24-2	E-value: 92E-114;	Score: 840;	Ident.: 97.9%		unreviewed	1 out of 5
A0A2C1WEX7	A0A2C1WEX7_BACCE	Uncharacterized protein	Bacillus cereus	E-value: 120E-114;	Score: 840;	Ident.: 98.4%		unreviewed	1 out of 5
A0A243NCD9	A0A243NCD9_BACTV	Uncharacterized protein	Bacillus thuringiensis subsp. medellin	E-value: 260E-114;	Score: 837;	Ident.: 97.9%		unreviewed	1 out of 5
A0A2N3NPF1	A0A2N3NPF1_9BACI	Uncharacterized protein	Bacillus sp. BI3	E-value: 260E-114;	Score: 837;	Ident.: 97.9%		unreviewed	1 out of 5
A0A023P4W5	A0A023P4W5_9BACI	Uncharacterized protein	Bacillus bombysepticus str. Wang	E-value: 260E-114;	Score: 837;	Ident.: 97.9%		unreviewed	1 out of 5
A0A2B2E788	A0A2B2E788_BACCE	Uncharacterized protein	Bacillus cereus	E-value: 260E-114;	Score: 837;	Ident.: 97.9%		unreviewed	1 out of 5
A0A1M6K120	A0A1M6K120_9BACI	Uncharacterized protein	Bacillus sp. cl25	E-value: 380E-114;	Score: 836;	Ident.: 98.4%		unreviewed	1 out of 5
C2NYL1	C2NYL1_BACCE	Uncharacterized protein	Bacillus cereus 172560W	E-value: 380E-114;	Score: 836;	Ident.: 96.9%		unreviewed	1 out of 5
A0A1Y6AKA3	A0A1Y6AKA3_BACCE	Uncharacterized protein	Bacillus cereus	E-value: 380E-114;	Score: 836;	Ident.: 98.4%		unreviewed	1 out of 5
A0A443GCD2	A0A443GCD2_BACCE	Uncharacterized protein	Bacillus cereus	E-value: 380E-114;	Score: 836;	Ident.: 97.9%		unreviewed	1 out of 5
A0A4U2QQJ2	A0A4U2QQJ2_BACCE	Uncharacterized protein	Bacillus cereus	E-value: 380E-114;	Score: 836;	Ident.: 97.9%		unreviewed	1 out of 5
A0A7T8LWF4	A0A7T8LWF4_9BACI	Uncharacterized protein	Bacillus sp. TK-2	E-value: 380E-114;	Score: 836;	Ident.: 97.9%		unreviewed	1 out of 5
A0A135WZF5	A0A135WZF5_9BACI	Uncharacterized protein	Bacillus sp. JH7	E-value: 530E-114;	Score: 835;	Ident.: 97.9%		unreviewed	1 out of 5
C2XBK8	C2XBK8_BACCE	Uncharacterized protein	Bacillus cereus F65185	E-value: 530E-114;	Score: 835;	Ident.: 97.9%		unreviewed	1 out of 5
A0A5B8PHI5	A0A5B8PHI5_BACCE	Uncharacterized protein	Bacillus cereus	E-value: 530E-114;	Score: 835;	Ident.: 97.9%		unreviewed	1 out of 5
A0A2J9BCC6	A0A2J9BCC6_BACTU	Uncharacterized protein	Bacillus thuringiensis	E-value: 530E-114;	Score: 835;	Ident.: 97.9%		unreviewed	1 out of 5
A0A2B2K8V5	A0A2B2K8V5_BACCE	Uncharacterized protein	Bacillus cereus	E-value: 530E-114;	Score: 835;	Ident.: 97.9%		unreviewed	1 out of 5
A0A6H1RPX2	A0A6H1RPX2_9BACI	Uncharacterized protein	Bacillus sp. RZ2MS9	E-value: 760E-114;	Score: 834;	Ident.: 97.4%		unreviewed	1 out of 5
A0A6I7EN25	A0A6I7EN25_BACCE	Uncharacterized protein	Bacillus cereus	E-value: 760E-114;	Score: 834;	Ident.: 97.4%		unreviewed	1 out of 5
A0A2C1C1S5	A0A2C1C1S5_BACCE	Uncharacterized protein	Bacillus cereus	E-value: 1.1E-111;	Score: 833;	Ident.: 97.4%		unreviewed	1 out of 5
A0A242Z4M5	A0A242Z4M5_BACTU	Uncharacterized protein	Bacillus thuringiensis serovar londrina	E-value: 1.5E-111;	Score: 832;	Ident.: 97.4%		unreviewed	1 out of 5
B7H5C4	B7H5C4_BACC4	Uncharacterized protein	Bacillus cereus (strain B4264)	E-value: 1.5E-111;	Score: 832;	Ident.: 97.4%		unreviewed	1 out of 5
A0A7X2E9Z5	A0A7X2E9Z5_BACTU	Uncharacterized protein	Bacillus thuringiensis	E-value: 1.5E-111;	Score: 832;	Ident.: 97.4%		unreviewed	1 out of 5
A0A0J7B2F6	A0A0J7B2F6_BACCE	Uncharacterized protein	Bacillus cereus	E-value: 1.5E-111;	Score: 832;	Ident.: 97.4%		unreviewed	1 out of 5
A0A7X2DUT0	A0A7X2DUT0_BACTU	Uncharacterized protein	Bacillus thuringiensis	E-value: 1.5E-111;	Score: 832;	Ident.: 97.4%		unreviewed	1 out of 5
R8C8G4	R8C8G4_BACCE	Uncharacterized protein	Bacillus cereus str. Schrouff	E-value: 2.2E-111;	Score: 831;	Ident.: 96.3%		unreviewed	1 out of 5
J7VP55	J7VP55_BACCE	Uncharacterized protein	Bacillus cereus VD022	E-value: 2.2E-111;	Score: 831;	Ident.: 96.3%		unreviewed	1 out of 5
A0A243B0N0	A0A243B0N0_BACTU	Uncharacterized protein	Bacillus thuringiensis serovar poloniensis	E-value: 2.2E-111;	Score: 831;	Ident.: 96.3%		unreviewed	1 out of 5
R8IK76	R8IK76_BACCE	Uncharacterized protein	Bacillus cereus K-5975c	E-value: 2.2E-111;	Score: 831;	Ident.: 96.3%		unreviewed	1 out of 5
J3ULE0	J3ULE0_BACTU	Uncharacterized protein	Bacillus thuringiensis HD-771	E-value: 2.2E-111;	Score: 831;	Ident.: 96.3%		unreviewed	1 out of 5
C3DJQ5	C3DJQ5_BACTS	Uncharacterized protein	Bacillus thuringiensis serovar sotto str. T04001	E-value: 2.2E-111;	Score: 831;	Ident.: 96.3%		unreviewed	1 out of 5
R8Y5P3	R8Y5P3_BACCE	Uncharacterized protein	Bacillus cereus TIAC219	E-value: 2.2E-111;	Score: 831;	Ident.: 96.3%		unreviewed	1 out of 5
A0A433LZH5	A0A433LZH5_9BACI	Uncharacterized protein	Bacillus sp. VKPM B-3276	E-value: 2.2E-111;	Score: 831;	Ident.: 96.3%		unreviewed	1 out of 5
A0A2T0F9L6	A0A2T0F9L6_BACTU	Uncharacterized protein	Bacillus thuringiensis	E-value: 2.2E-111;	Score: 831;	Ident.: 95.8%		unreviewed	1 out of 5
A0A7W7TPW4	A0A7W7TPW4_9BACI	Uncharacterized protein	Bacillus toyonensis	E-value: 2.2E-111;	Score: 831;	Ident.: 96.3%		unreviewed	1 out of 5
R8S1I8	R8S1I8_BACCE	Uncharacterized protein	Bacillus cereus HuB4-4	E-value: 2.2E-111;	Score: 831;	Ident.: 96.3%		unreviewed	1 out of 5
A0A6H9KCA0	A0A6H9KCA0_9BACI	Uncharacterized protein	Bacillus sp. AY2-1	E-value: 2.2E-111;	Score: 831;	Ident.: 96.3%		unreviewed	1 out of 5
A0A2B9EYP8	A0A2B9EYP8_BACCE	Uncharacterized protein	Bacillus cereus	E-value: 2.2E-111;	Score: 831;	Ident.: 96.3%		unreviewed	1 out of 5
A0A1H6UNX4	A0A1H6UNX4_BACTU	Uncharacterized protein	Bacillus thuringiensis	E-value: 2.2E-111;	Score: 831;	Ident.: 96.3%		unreviewed	1 out of 5
A0A0G8ENN4	A0A0G8ENN4_BACCE	Uncharacterized protein	Bacillus cereus	E-value: 3.1E-111;	Score: 830;	Ident.: 96.9%		unreviewed	1 out of 5
A0A7V7SIF0	A0A7V7SIF0_BACCE	Uncharacterized protein	Bacillus cereus	E-value: 3.1E-111;	Score: 830;	Ident.: 95.8%		unreviewed	1 out of 5
J8HEM1	J8HEM1_BACCE	Uncharacterized protein	Bacillus cereus VD014	E-value: 3.1E-111;	Score: 830;	Ident.: 96.9%		unreviewed	1 out of 5
A0A387A2N5	A0A387A2N5_BACTU	Uncharacterized protein	Bacillus thuringiensis	E-value: 3.1E-111;	Score: 830;	Ident.: 96.9%		unreviewed	1 out of 5
B5UTX6	B5UTX6_BACCE	Uncharacterized protein	Bacillus cereus AH1134	E-value: 4.2E-111;	Score: 831;	Ident.: 96.8%		unreviewed	1 out of 5
A0A7Z1H4D9	A0A7Z1H4D9_BACCE	Uncharacterized protein	Bacillus cereus	E-value: 6.2E-111;	Score: 828;	Ident.: 96.9%		unreviewed	1 out of 5
A0A6D1SYT6	A0A6D1SYT6_9BACI	Uncharacterized protein	Bacillus sp. BH32	E-value: 8.8E-111;	Score: 827;	Ident.: 95.8%		unreviewed	1 out of 5
A0A6L4W4J7	A0A6L4W4J7_9BACI	Uncharacterized protein	Bacillus sp. B2-WWTP-C-10-Post-4	E-value: 18E-111;	Score: 825;	Ident.: 96.3%		unreviewed	1 out of 5
J8IGU6	J8IGU6_BACCE	Uncharacterized protein	Bacillus cereus VD156	E-value: 18E-111;	Score: 825;	Ident.: 96.9%		unreviewed	1 out of 5
G9Q6N2	G9Q6N2_9BACI	Uncharacterized protein	Bacillus sp. 7_6_55CFAA_CT2	E-value: 35E-111;	Score: 825;	Ident.: 96.8%		unreviewed	1 out of 5
A0A7V7IEF5	A0A7V7IEF5_9BACI	Uncharacterized protein	Bacillus sp. BB56-3	E-value: 36E-111;	Score: 823;	Ident.: 95.8%		unreviewed	1 out of 5
A0A369DCF7	A0A369DCF7_9BACI	Uncharacterized protein	Bacillus sp. AG102	E-value: 36E-111;	Score: 823;	Ident.: 95.8%		unreviewed	1 out of 5
A0A800PIK3	A0A800PIK3_BACTU	Uncharacterized protein	Bacillus thuringiensis	E-value: 36E-111;	Score: 823;	Ident.: 95.8%		unreviewed	1 out of 5
A0A242Y2Z1	A0A242Y2Z1_BACTU	Uncharacterized protein	Bacillus thuringiensis serovar novosibirsk	E-value: 36E-111;	Score: 823;	Ident.: 95.8%		unreviewed	1 out of 5
A0A4E7PWT0	A0A4E7PWT0_BACTI	Uncharacterized protein	Bacillus thuringiensis subsp. israelensis	E-value: 36E-111;	Score: 823;	Ident.: 95.8%		unreviewed	1 out of 5
