# Supplementary material for: The Membrane Proteome of Spores and Vegetative Cells of the Food-Borne Pathogen Bacillus cereus
Source: Int J Mol Sci. 2021 Nov 19;22(22):12475. doi: 10.3390/ijms222212475 (PMC8624511; doi:10.3390/ijms222212475)
Supplement: Supplementary file 1 [file ijms-22-12475-s001.zip › ijms-1446819-supplementary/Supplemental file S1/B202109156320BA52A5CE8FCD097CB85A53697A3500EC3FI.tab]

Entry	Entry name	Protein names	Organism	Info			Status	Annotation
A0A2V4XPN0	A0A2V4XPN0_9BACI	Uncharacterized protein	Bacillus sp. 196mf	E-value: 31E-120;	Score: 881;	Ident.: 100.0%		unreviewed	1 out of 5
A0A2A9HWH7	A0A2A9HWH7_9BACI	Uncharacterized protein	Bacillus sp. YF23	E-value: 31E-120;	Score: 881;	Ident.: 100.0%		unreviewed	1 out of 5
J9B9V8	J9B9V8_BACCE	Uncharacterized protein	Bacillus cereus HuB1-1	E-value: 31E-120;	Score: 881;	Ident.: 100.0%		unreviewed	1 out of 5
A0A5E9IIM6	A0A5E9IIM6_BACTU	Uncharacterized protein	Bacillus thuringiensis F14-1	E-value: 31E-120;	Score: 881;	Ident.: 99.5%		unreviewed	1 out of 5
A0A229MAZ9	A0A229MAZ9_9BACI	Zinc ribbon domain-containing protein	Bacillus sp. KbaL1	E-value: 31E-120;	Score: 881;	Ident.: 100.0%		unreviewed	1 out of 5
J8I354	J8I354_BACCE	Uncharacterized protein	Bacillus cereus VD166	E-value: 31E-120;	Score: 881;	Ident.: 100.0%		unreviewed	1 out of 5
A0A5B7VBR2	A0A5B7VBR2_BACCR	Zinc ribbon domain-containing protein	Bacillus cereus (strain ATCC 14579 / DSM 31 / JCM 2152 / NBRC 15305 / NCIMB 9373 / NRRL B-3711)	E-value: 31E-120;	Score: 881;	Ident.: 100.0%		unreviewed	1 out of 5
Q81IL8	Q81IL8_BACCR	Uncharacterized protein	Bacillus cereus (strain ATCC 14579 / DSM 31 / JCM 2152 / NBRC 15305 / NCIMB 9373 / NRRL B-3711)	E-value: 31E-120;	Score: 881;	Ident.: 100.0%		unreviewed	1 out of 5
J8N2R3	J8N2R3_BACCE	Uncharacterized protein	Bacillus cereus VD169	E-value: 31E-120;	Score: 881;	Ident.: 100.0%		unreviewed	1 out of 5
A0A2A2PDQ5	A0A2A2PDQ5_9BACI	Zinc ribbon domain-containing protein	Bacillus toyonensis	E-value: 31E-120;	Score: 881;	Ident.: 100.0%		unreviewed	1 out of 5
A0A1M7JRQ3	A0A1M7JRQ3_9BACI	Uncharacterized protein	Bacillus sp. bc15	E-value: 31E-120;	Score: 881;	Ident.: 100.0%		unreviewed	1 out of 5
A0A1I4L8U9	A0A1I4L8U9_9BACI	Uncharacterized protein	Bacillus sp. 5mfcol3.1	E-value: 31E-120;	Score: 881;	Ident.: 100.0%		unreviewed	1 out of 5
S3IAW7	S3IAW7_BACCE	Uncharacterized protein	Bacillus cereus BAG1O-3	E-value: 31E-120;	Score: 881;	Ident.: 100.0%		unreviewed	1 out of 5
A0A243FSZ0	A0A243FSZ0_BACTU	Zinc ribbon domain-containing protein	Bacillus thuringiensis serovar ostriniae	E-value: 31E-120;	Score: 881;	Ident.: 100.0%		unreviewed	1 out of 5
A0A162QH28	A0A162QH28_BACCE	Zinc ribbon domain-containing protein	Bacillus cereus	E-value: 31E-120;	Score: 881;	Ident.: 100.0%		unreviewed	1 out of 5
A0A1Y0TQE0	A0A1Y0TQE0_BACTU	Zinc ribbon domain-containing protein	Bacillus thuringiensis	E-value: 31E-120;	Score: 881;	Ident.: 100.0%		unreviewed	1 out of 5
C2SVJ9	C2SVJ9_BACCE	Uncharacterized protein	Bacillus cereus BDRD-Cer4	E-value: 56E-120;	Score: 881;	Ident.: 100.0%		unreviewed	1 out of 5
A0A1C9BMH9	A0A1C9BMH9_BACTU	Uncharacterized protein	Bacillus thuringiensis Bt18247	E-value: 88E-120;	Score: 878;	Ident.: 99.5%		unreviewed	1 out of 5
A0A2C9ZEG9	A0A2C9ZEG9_BACTV	Zinc ribbon domain-containing protein	Bacillus thuringiensis subsp. medellin	E-value: 88E-120;	Score: 878;	Ident.: 99.5%		unreviewed	1 out of 5
A0A243F0N8	A0A243F0N8_BACTY	Zinc ribbon domain-containing protein	Bacillus thuringiensis subsp. kyushuensis	E-value: 88E-120;	Score: 878;	Ident.: 99.5%		unreviewed	1 out of 5
J8QJ32	J8QJ32_BACCE	Uncharacterized protein	Bacillus cereus BAG1X1-2	E-value: 88E-120;	Score: 878;	Ident.: 99.5%		unreviewed	1 out of 5
A0A2V2HAP6	A0A2V2HAP6_BACTU	Zinc ribbon domain-containing protein	Bacillus thuringiensis	E-value: 88E-120;	Score: 878;	Ident.: 99.5%		unreviewed	1 out of 5
A0A5P9XX64	A0A5P9XX64_BACCE	Zinc ribbon domain-containing protein	Bacillus cereus	E-value: 88E-120;	Score: 878;	Ident.: 98.9%		unreviewed	1 out of 5
A0A7U5ZW97	A0A7U5ZW97_BACCE	Zinc ribbon domain-containing protein	Bacillus cereus	E-value: 88E-120;	Score: 878;	Ident.: 99.5%		unreviewed	1 out of 5
A0A7V7L4E1	A0A7V7L4E1_9BACI	Zinc ribbon domain-containing protein	Bacillus sp. BF2-3	E-value: 360E-120;	Score: 874;	Ident.: 99.5%		unreviewed	1 out of 5
A0A3Q9HTH4	A0A3Q9HTH4_BACTU	Zinc ribbon domain-containing protein	Bacillus thuringiensis	E-value: 360E-120;	Score: 874;	Ident.: 99.5%		unreviewed	1 out of 5
A0A1J9W330	A0A1J9W330_BACCE	Uncharacterized protein	Bacillus cereus	E-value: 510E-120;	Score: 873;	Ident.: 99.5%		unreviewed	1 out of 5
A0A1B1KZQ7	A0A1B1KZQ7_BACTU	Uncharacterized protein	Bacillus thuringiensis	E-value: 720E-120;	Score: 872;	Ident.: 99.5%		unreviewed	1 out of 5
A0A5P8F4N8	A0A5P8F4N8_BACTU	Zinc ribbon domain-containing protein	Bacillus thuringiensis	E-value: 10E-117;	Score: 865;	Ident.: 97.4%		unreviewed	1 out of 5
A0A2C1MFF2	A0A2C1MFF2_BACCE	Zinc ribbon domain-containing protein	Bacillus cereus	E-value: 55E-114;	Score: 840;	Ident.: 95.1%		unreviewed	1 out of 5
A0A243F241	A0A243F241_BACUK	Zinc ribbon domain-containing protein	Bacillus thuringiensis subsp. kumamotoensis	E-value: 68E-108;	Score: 800;	Ident.: 88.6%		unreviewed	1 out of 5
A0A235F667	A0A235F667_9BACI	zinc_ribbon_2 domain-containing protein	Fictibacillus aquaticus	E-value: 180E-39;	Score: 343;	Ident.: 42.1%		unreviewed	1 out of 5
I0JQT2	I0JQT2_HALH3	Uncharacterized protein	Halobacillus halophilus (strain ATCC 35676 / DSM 2266 / JCM 20832 / KCTC 3685 / LMG 17431 / NBRC 102448 / NCIMB 2269) (Sporosarcina halophila)	E-value: 25E-21;	Score: 226;	Ident.: 44.4%		unreviewed	1 out of 5
A0A2I0QU98	A0A2I0QU98_9BACI	Uncharacterized protein	Halalkalibacillus sediminis	E-value: 48E-21;	Score: 227;	Ident.: 29.7%		unreviewed	1 out of 5
W1SDA6	W1SDA6_9BACI	Uncharacterized protein	Bacillus vireti LMG 21834	E-value: 64E-21;	Score: 228;	Ident.: 32.7%		unreviewed	1 out of 5
A0A1W5ZSZ8	A0A1W5ZSZ8_9BACI	DZANK-type domain-containing protein	Halobacillus mangrovi	E-value: 120E-21;	Score: 226;	Ident.: 32.5%		unreviewed	1 out of 5
A0A7K1E2L4	A0A7K1E2L4_9ACTN	Uncharacterized protein	Actinobacteria bacterium	E-value: 0.013;	Score: 104;	Ident.: 26.3%		unreviewed	1 out of 5
W7YX94	W7YX94_9BACI	zinc_ribbon_2 domain-containing protein	Bacillus sp. JCM 19046	E-value: 0.015;	Score: 105;	Ident.: 22.8%		unreviewed	1 out of 5
W7YPW3	W7YPW3_9BACI	zinc_ribbon_2 domain-containing protein	Bacillus sp. JCM 19045	E-value: 0.015;	Score: 105;	Ident.: 22.8%		unreviewed	1 out of 5
A0A4Q1DDD6	A0A4Q1DDD6_9BACT	DUF4878 domain-containing protein	Filimonas effusa	E-value: 0.11;	Score: 98;	Ident.: 29.6%		unreviewed	1 out of 5
A0A416CLW6	A0A416CLW6_9FIRM	Zinc-ribbon domain-containing protein	Firmicutes bacterium AF36-3BH	E-value: 0.19;	Score: 91;	Ident.: 32.0%		unreviewed	1 out of 5
A0A2G6Q883	A0A2G6Q883_9BACI	Lumazine-binding protein	Bacillus fungorum	E-value: 0.37;	Score: 92;	Ident.: 28.0%		unreviewed	1 out of 5
A0A0B7HWW6	A0A0B7HWW6_9FLAO	DUF4878 domain-containing protein	Capnocytophaga canis	E-value: 0.45;	Score: 93;	Ident.: 29.4%		unreviewed	1 out of 5
A0A3A1YIL4	A0A3A1YIL4_9FLAO	Lumazine-binding protein	Capnocytophaga canis	E-value: 0.45;	Score: 93;	Ident.: 29.4%		unreviewed	1 out of 5
A0A0B7IU77	A0A0B7IU77_9FLAO	DUF4878 domain-containing protein	Capnocytophaga canis	E-value: 0.45;	Score: 93;	Ident.: 29.4%		unreviewed	1 out of 5
A0A250ES08	A0A250ES08_9FLAO	DUF4878 domain-containing protein	Capnocytophaga sp. H2931	E-value: 0.45;	Score: 93;	Ident.: 29.4%		unreviewed	1 out of 5
A0A5M4BAA4	A0A5M4BAA4_9FLAO	DUF4878 domain-containing protein	Capnocytophaga felis	E-value: 0.53;	Score: 93;	Ident.: 29.1%		unreviewed	1 out of 5
A0A250FXT1	A0A250FXT1_9FLAO	Lumazine-binding protein	Capnocytophaga stomatis	E-value: 0.53;	Score: 93;	Ident.: 28.7%		unreviewed	1 out of 5
A0A259U8M7	A0A259U8M7_9FIRM	DUF4878 domain-containing protein	Sporomusa silvacetica DSM 10669	E-value: 0.64;	Score: 92;	Ident.: 27.1%		unreviewed	1 out of 5
A0A496M7W9	A0A496M7W9_9FLAO	DUF4878 domain-containing protein	Capnocytophaga sp.	E-value: 0.69;	Score: 92;	Ident.: 32.1%		unreviewed	1 out of 5
A0A250FT15	A0A250FT15_9FLAO	DUF4878 domain-containing protein	Capnocytophaga gingivalis	E-value: 0.69;	Score: 92;	Ident.: 32.1%		unreviewed	1 out of 5
C2M310	C2M310_CAPGI	DUF4878 domain-containing protein	Capnocytophaga gingivalis	E-value: 0.69;	Score: 92;	Ident.: 32.1%		unreviewed	1 out of 5
U2ASR1	U2ASR1_9FLAO	DUF4878 domain-containing protein	Capnocytophaga sp. oral taxon 863 str. F0517	E-value: 0.75;	Score: 92;	Ident.: 28.0%		unreviewed	1 out of 5
A0A2J6P5Q2	A0A2J6P5Q2_9STAP	DUF805 domain-containing protein	Staphylococcus sp. UMB0328	E-value: 0.87;	Score: 92;	Ident.: 35.4%		unreviewed	1 out of 5
A0A6N6VAR3	A0A6N6VAR3_9STAP	DUF805 domain-containing protein	Staphylococcus sp. B2-b	E-value: 0.87;	Score: 92;	Ident.: 35.4%		unreviewed	1 out of 5
A0A2V3ZF61	A0A2V3ZF61_STAWA	DUF805 domain-containing protein	Staphylococcus warneri	E-value: 0.87;	Score: 92;	Ident.: 35.4%		unreviewed	1 out of 5
E3PUW6	E3PUW6_ACESD	zinc_ribbon_2 domain-containing protein	Acetoanaerobium sticklandii (strain ATCC 12662 / DSM 519 / JCM 1433 / NCIMB 10654) (Clostridium sticklandii)	E-value: 0.92;	Score: 94;	Ident.: 24.0%		unreviewed	1 out of 5
A0A650GEB5	A0A650GEB5_9MICO	DnaJ domain-containing protein	Janibacter melonis	E-value: 1.0;	Score: 93;	Ident.: 31.0%		unreviewed	1 out of 5
A0A176QH48	A0A176QH48_9MICO	Molecular chaperone DnaJ	Janibacter melonis	E-value: 1.0;	Score: 93;	Ident.: 31.0%		unreviewed	1 out of 5
A0A6H2BLY8	A0A6H2BLY8_9BACT	Nuclear transport factor 2 family protein	Chitinophaga sp. 1303	E-value: 1.3;	Score: 89;	Ident.: 32.1%		unreviewed	1 out of 5
A0A0B7HNT3	A0A0B7HNT3_9FLAO	DUF4878 domain-containing protein	Capnocytophaga cynodegmi	E-value: 1.3;	Score: 90;	Ident.: 26.7%		unreviewed	1 out of 5
A0A022KRA4	A0A022KRA4_9MICO	Uncharacterized protein	Brachybacterium muris UCD-AY4	E-value: 1.6;	Score: 92;	Ident.: 30.5%		unreviewed	1 out of 5
A0A1T4RZ60	A0A1T4RZ60_9BACT	SnoaL-like domain-containing protein	Chitinophaga eiseniae	E-value: 1.6;	Score: 89;	Ident.: 26.7%		unreviewed	1 out of 5
A0A1I0D8F8	A0A1I0D8F8_THASX	Zinc-ribbon domain-containing protein	Thalassotalea agarivorans (Thalassomonas agarivorans)	E-value: 1.7;	Score: 87;	Ident.: 51.5%		unreviewed	1 out of 5
B1V4K1	B1V4K1_CLOPF	YARHG domain-containing protein	Clostridium perfringens D str. JGS1721	E-value: 1.9;	Score: 91;	Ident.: 24.8%		unreviewed	1 out of 5
A0A3D0ZB75	A0A3D0ZB75_9SPIO	DUF4878 domain-containing protein	Treponema sp.	E-value: 2.0;	Score: 87;	Ident.: 27.5%		unreviewed	1 out of 5
A0A2E0MQZ9	A0A2E0MQZ9_PIMSR	Uncharacterized protein	Pimelobacter sp. (strain R48)	E-value: 2.4;	Score: 90;	Ident.: 31.6%		unreviewed	1 out of 5
A0A354KTT1	A0A354KTT1_9FIRM	zinc_ribbon_2 domain-containing protein (Fragment)	Terrisporobacter glycolicus	E-value: 2.6;	Score: 85;	Ident.: 26.9%		unreviewed	1 out of 5
A0A2A3N7G9	A0A2A3N7G9_CAPSP	DUF4878 domain-containing protein	Capnocytophaga sputigena	E-value: 2.6;	Score: 88;	Ident.: 28.3%		unreviewed	1 out of 5
A0A250FK32	A0A250FK32_CAPSP	DUF4878 domain-containing protein	Capnocytophaga sputigena	E-value: 2.6;	Score: 88;	Ident.: 28.3%		unreviewed	1 out of 5
A0A250F6W4	A0A250F6W4_CAPSP	DUF4878 domain-containing protein	Capnocytophaga sputigena	E-value: 2.6;	Score: 88;	Ident.: 28.3%		unreviewed	1 out of 5
A0A3S4WMI4	A0A3S4WMI4_CAPSP	Lumazine-binding domain	Capnocytophaga sputigena	E-value: 2.6;	Score: 88;	Ident.: 28.3%		unreviewed	1 out of 5
A0A1B7M272	A0A1B7M272_9MICC	Uncharacterized protein	Enteractinococcus helveticum	E-value: 2.7;	Score: 87;	Ident.: 26.5%		unreviewed	1 out of 5
A0A7C5GSV4	A0A7C5GSV4_9AQUI	DUF4878 domain-containing protein	Hydrogenobaculum sp.	E-value: 2.8;	Score: 87;	Ident.: 28.6%		unreviewed	1 out of 5
A0A402BV17	A0A402BV17_9FIRM	Uncharacterized protein	Sporomusaceae bacterium	E-value: 3.0;	Score: 87;	Ident.: 27.7%		unreviewed	1 out of 5
A0A1A3C1J0	A0A1A3C1J0_MYCAS	RecBCD enzyme subunit RecC (EC 3.1.11.5) (Exonuclease V subunit RecC) (ExoV subunit RecC) (Helicase/nuclease RecBCD subunit RecC)	Mycobacterium asiaticum	E-value: 3.1;	Score: 90;	Ident.: 34.8%		unreviewed	2 out of 5
A0A0H5CLR7	A0A0H5CLR7_9PSEU	Uncharacterized protein	Alloactinosynnema sp. L-07	E-value: 3.3;	Score: 88;	Ident.: 32.0%		unreviewed	1 out of 5
A0A0B7H5E8	A0A0B7H5E8_9FLAO	Lumazine-binding domain protein	Capnocytophaga cynodegmi	E-value: 3.4;	Score: 87;	Ident.: 26.7%		unreviewed	1 out of 5
A0A4V1LL00	A0A4V1LL00_9BACI	DUF4878 domain-containing protein	Bacillus albus	E-value: 3.6;	Score: 85;	Ident.: 28.0%		unreviewed	1 out of 5
A0A1J9SP43	A0A1J9SP43_9BACI	Lumazine-binding protein	Bacillus albus	E-value: 3.6;	Score: 85;	Ident.: 28.0%		unreviewed	1 out of 5
A0A2N6SE59	A0A2N6SE59_9BACL	DUF4878 domain-containing protein	Gemella sanguinis	E-value: 4.3;	Score: 88;	Ident.: 27.2%		unreviewed	1 out of 5
A0A1G7LS24	A0A1G7LS24_9FIRM	Uncharacterized protein	Sporolituus thermophilus DSM 23256	E-value: 4.3;	Score: 86;	Ident.: 25.5%		unreviewed	1 out of 5
A0A7X8E2Y6	A0A7X8E2Y6_9CLOT	Zinc ribbon domain-containing protein	Clostridiaceae bacterium	E-value: 4.4;	Score: 87;	Ident.: 31.8%		unreviewed	1 out of 5
A0A521Z8S2	A0A521Z8S2_9BACT	GTP-binding protein	Patescibacteria group bacterium	E-value: 4.4;	Score: 88;	Ident.: 31.6%		unreviewed	1 out of 5
F0IH21	F0IH21_9FLAO	DUF4878 domain-containing protein	Capnocytophaga sp. oral taxon 338 str. F0234	E-value: 4.4;	Score: 86;	Ident.: 30.6%		unreviewed	1 out of 5
C0BDR1	C0BDR1_9FIRM	zinc_ribbon_2 domain-containing protein	Coprococcus comes ATCC 27758	E-value: 4.5;	Score: 81;	Ident.: 36.4%		unreviewed	1 out of 5
A0A560WEN2	A0A560WEN2_9MICO	Molecular chaperone DnaJ	Marihabitans asiaticum	E-value: 4.5;	Score: 88;	Ident.: 30.4%		unreviewed	1 out of 5
R7INL8	R7INL8_9FIRM	Acetyltransferase (EC 2.3.1.-)	Roseburia sp. CAG:303	E-value: 4.5;	Score: 87;	Ident.: 31.7%		unreviewed	1 out of 5
A0A7X7RQK0	A0A7X7RQK0_9FIRM	Zinc ribbon domain-containing protein	Clostridia bacterium	E-value: 4.8;	Score: 88;	Ident.: 36.5%		unreviewed	1 out of 5
B3EKF3	B3EKF3_CHLPB	DUF4878 domain-containing protein	Chlorobium phaeobacteroides (strain BS1)	E-value: 4.9;	Score: 84;	Ident.: 25.5%		unreviewed	1 out of 5
A0A0M2NS46	A0A0M2NS46_9STAP	zinc_ribbon_2 domain-containing protein	Staphylococcus pasteuri	E-value: 5.3;	Score: 86;	Ident.: 34.4%		unreviewed	1 out of 5
A0A7Y3M5K7	A0A7Y3M5K7_9FLAO	DUF3667 domain-containing protein (Fragment)	Winogradskyella sp.	E-value: 5.4;	Score: 82;	Ident.: 52.0%		unreviewed	1 out of 5
U5EAI2	U5EAI2_NOCAS	Uncharacterized protein	Nocardia asteroides NBRC 15531	E-value: 5.6;	Score: 85;	Ident.: 39.3%		unreviewed	1 out of 5
A0A7X7RUC9	A0A7X7RUC9_9BACT	Uncharacterized protein	Elusimicrobia bacterium	E-value: 5.8;	Score: 84;	Ident.: 41.9%		unreviewed	1 out of 5
A0A2S5NQ30	A0A2S5NQ30_9PROT	TPR_REGION domain-containing protein	Methylotenera sp.	E-value: 5.9;	Score: 87;	Ident.: 33.8%		unreviewed	1 out of 5
A0A7X9FTU4	A0A7X9FTU4_9DELT	Uncharacterized protein	SAR324 cluster bacterium	E-value: 6.1;	Score: 87;	Ident.: 30.6%		unreviewed	1 out of 5
J5VL04	J5VL04_9FLAO	Lumazine-binding domain protein	Capnocytophaga sp. CM59	E-value: 6.2;	Score: 85;	Ident.: 29.0%		unreviewed	1 out of 5
A0A1H2YW44	A0A1H2YW44_9FLAO	DUF4878 domain-containing protein	Capnocytophaga granulosa	E-value: 6.2;	Score: 85;	Ident.: 29.0%		unreviewed	1 out of 5
L7KEG9	L7KEG9_9ACTN	Uncharacterized protein	Gordonia aichiensis NBRC 108223	E-value: 6.4;	Score: 85;	Ident.: 30.0%		unreviewed	1 out of 5
R7P2N0	R7P2N0_9CLOT	zinc_ribbon_2 domain-containing protein	Clostridium sp. CAG:609	E-value: 6.5;	Score: 84;	Ident.: 44.7%		unreviewed	1 out of 5
