# Supplementary material for: The Membrane Proteome of Spores and Vegetative Cells of the Food-Borne Pathogen Bacillus cereus
Source: Int J Mol Sci. 2021 Nov 19;22(22):12475. doi: 10.3390/ijms222212475 (PMC8624511; doi:10.3390/ijms222212475)
Supplement: Supplementary file 1 [file ijms-22-12475-s001.zip › ijms-1446819-supplementary/Supplemental file S1/B202109156320BA52A5CE8FCD097CB85A53697A3500EC40P.tab]

Entry	Entry name	Protein names	Organism	Info			Status	Annotation
A0A1W2GAW9	A0A1W2GAW9_9BACI	Uncharacterized protein	Bacillus sp. JKS001846	E-value: 180E-60;	Score: 463;	Ident.: 100.0%		unreviewed	1 out of 5
A0A243DL05	A0A243DL05_BACUD	Uncharacterized protein	Bacillus thuringiensis subsp. darmstadiensis	E-value: 180E-60;	Score: 463;	Ident.: 100.0%		unreviewed	1 out of 5
A0A1M6FQB8	A0A1M6FQB8_9BACI	Uncharacterized protein	Bacillus sp. cl25	E-value: 180E-60;	Score: 463;	Ident.: 100.0%		unreviewed	1 out of 5
A0A243KX67	A0A243KX67_BACTU	Uncharacterized protein	Bacillus thuringiensis serovar iberica	E-value: 180E-60;	Score: 463;	Ident.: 100.0%		unreviewed	1 out of 5
A0A6L3BNG9	A0A6L3BNG9_9BACI	DUF3935 domain-containing protein	Bacillus sp. TE8-1	E-value: 180E-60;	Score: 463;	Ident.: 100.0%		unreviewed	1 out of 5
A0A7V7YZU8	A0A7V7YZU8_9BACI	DUF3935 domain-containing protein	Bacillus sp. B1-WWTP-T-0.5-Post-4	E-value: 180E-60;	Score: 463;	Ident.: 100.0%		unreviewed	1 out of 5
A0A193D0P1	A0A193D0P1_BACTU	Uncharacterized protein	Bacillus thuringiensis serovar coreanensis	E-value: 180E-60;	Score: 463;	Ident.: 100.0%		unreviewed	1 out of 5
A0A243NJP9	A0A243NJP9_BACTV	Uncharacterized protein	Bacillus thuringiensis subsp. medellin	E-value: 180E-60;	Score: 463;	Ident.: 100.0%		unreviewed	1 out of 5
A0A679H582	A0A679H582_9BACI	Uncharacterized protein	Bacillus wiedmannii	E-value: 180E-60;	Score: 463;	Ident.: 100.0%		unreviewed	1 out of 5
A0A243C2Y5	A0A243C2Y5_BACTU	Uncharacterized protein	Bacillus thuringiensis serovar yosoo	E-value: 180E-60;	Score: 463;	Ident.: 100.0%		unreviewed	1 out of 5
A0A4P7U8Y9	A0A4P7U8Y9_9BACI	Uncharacterized protein	Bacillus sp. DU-106	E-value: 180E-60;	Score: 463;	Ident.: 100.0%		unreviewed	1 out of 5
A0A6L4W564	A0A6L4W564_9BACI	DUF3935 domain-containing protein	Bacillus sp. B2-WWTP-C-10-Post-4	E-value: 180E-60;	Score: 463;	Ident.: 100.0%		unreviewed	1 out of 5
C2T8Y3	C2T8Y3_BACCE	Uncharacterized protein	Bacillus cereus BDRD-Cer4	E-value: 180E-60;	Score: 463;	Ident.: 100.0%		unreviewed	1 out of 5
A0A0D1NUD4	A0A0D1NUD4_BACTU	Contig0007, whole genome shotgun sequence	Bacillus thuringiensis Sbt003	E-value: 180E-60;	Score: 463;	Ident.: 100.0%		unreviewed	1 out of 5
A0A6H1RXF2	A0A6H1RXF2_9BACI	DUF3935 domain-containing protein	Bacillus sp. RZ2MS9	E-value: 180E-60;	Score: 463;	Ident.: 100.0%		unreviewed	1 out of 5
A0A6I7XYN4	A0A6I7XYN4_9BACI	DUF3935 domain-containing protein	Bacillus sp. SH7-1	E-value: 180E-60;	Score: 463;	Ident.: 100.0%		unreviewed	1 out of 5
A0A243ESB0	A0A243ESB0_BACUK	Uncharacterized protein	Bacillus thuringiensis subsp. kumamotoensis	E-value: 180E-60;	Score: 463;	Ident.: 100.0%		unreviewed	1 out of 5
R8E9X2	R8E9X2_BACCE	Uncharacterized protein	Bacillus cereus VD133	E-value: 180E-60;	Score: 463;	Ident.: 100.0%		unreviewed	1 out of 5
A0A5E9IN59	A0A5E9IN59_BACTU	Uncharacterized protein	Bacillus thuringiensis F14-1	E-value: 180E-60;	Score: 463;	Ident.: 100.0%		unreviewed	1 out of 5
A0A229MI29	A0A229MI29_9BACI	Uncharacterized protein	Bacillus sp. KbaL1	E-value: 180E-60;	Score: 463;	Ident.: 100.0%		unreviewed	1 out of 5
A0A7Z8GWV1	A0A7Z8GWV1_9BACI	DUF3935 domain-containing protein	Bacillus sp. 007/AIA-02/001	E-value: 180E-60;	Score: 463;	Ident.: 100.0%		unreviewed	1 out of 5
C2RFI1	C2RFI1_BACCE	Uncharacterized protein	Bacillus cereus m1550	E-value: 180E-60;	Score: 463;	Ident.: 100.0%		unreviewed	1 out of 5
J8MZX7	J8MZX7_BACCE	Uncharacterized protein	Bacillus cereus VD200	E-value: 180E-60;	Score: 463;	Ident.: 100.0%		unreviewed	1 out of 5
A0A135WMZ4	A0A135WMZ4_9BACI	Uncharacterized protein	Bacillus sp. JH7	E-value: 180E-60;	Score: 463;	Ident.: 100.0%		unreviewed	1 out of 5
A0A243L5H9	A0A243L5H9_BACTJ	Uncharacterized protein	Bacillus thuringiensis subsp. jegathesan	E-value: 180E-60;	Score: 463;	Ident.: 100.0%		unreviewed	1 out of 5
J8I7W4	J8I7W4_BACCE	Uncharacterized protein	Bacillus cereus VD166	E-value: 180E-60;	Score: 463;	Ident.: 100.0%		unreviewed	1 out of 5
A0A2N3NQ14	A0A2N3NQ14_9BACI	DUF3935 domain-containing protein	Bacillus sp. BI3	E-value: 180E-60;	Score: 463;	Ident.: 100.0%		unreviewed	1 out of 5
A0A7V7H153	A0A7V7H153_9BACI	DUF3935 domain-containing protein	Bacillus sp. BF2-3	E-value: 180E-60;	Score: 463;	Ident.: 100.0%		unreviewed	1 out of 5
C2WVL4	C2WVL4_BACCE	Uncharacterized protein	Bacillus cereus Rock4-2	E-value: 180E-60;	Score: 463;	Ident.: 100.0%		unreviewed	1 out of 5
J8M3L3	J8M3L3_BACCE	Uncharacterized protein	Bacillus cereus VD156	E-value: 180E-60;	Score: 463;	Ident.: 100.0%		unreviewed	1 out of 5
A0A242YRZ3	A0A242YRZ3_BACTU	Uncharacterized protein	Bacillus thuringiensis serovar londrina	E-value: 180E-60;	Score: 463;	Ident.: 100.0%		unreviewed	1 out of 5
A0A5C1FM97	A0A5C1FM97_9BACI	DUF3935 domain-containing protein	Bacillus sp. JAS24-2	E-value: 180E-60;	Score: 463;	Ident.: 100.0%		unreviewed	1 out of 5
A0A5B7VP75	A0A5B7VP75_BACCR	DUF3935 domain-containing protein	Bacillus cereus (strain ATCC 14579 / DSM 31 / JCM 2152 / NBRC 15305 / NCIMB 9373 / NRRL B-3711)	E-value: 180E-60;	Score: 463;	Ident.: 100.0%		unreviewed	1 out of 5
Q814U6	Q814U6_BACCR	Uncharacterized protein	Bacillus cereus (strain ATCC 14579 / DSM 31 / JCM 2152 / NBRC 15305 / NCIMB 9373 / NRRL B-3711)	E-value: 180E-60;	Score: 463;	Ident.: 100.0%		unreviewed	1 out of 5
A0A023PEC1	A0A023PEC1_9BACI	Uncharacterized protein	Bacillus bombysepticus str. Wang	E-value: 180E-60;	Score: 463;	Ident.: 100.0%		unreviewed	1 out of 5
B7HFM0	B7HFM0_BACC4	Uncharacterized protein	Bacillus cereus (strain B4264)	E-value: 180E-60;	Score: 463;	Ident.: 100.0%		unreviewed	1 out of 5
R8L0I2	R8L0I2_BACCE	Uncharacterized protein	Bacillus cereus HuB13-1	E-value: 180E-60;	Score: 463;	Ident.: 100.0%		unreviewed	1 out of 5
C3EBG8	C3EBG8_BACTU	Uncharacterized protein	Bacillus thuringiensis serovar pakistani str. T13001	E-value: 180E-60;	Score: 463;	Ident.: 100.0%		unreviewed	1 out of 5
A0A243GX25	A0A243GX25_BACTF	Uncharacterized protein	Bacillus thuringiensis subsp. finitimus	E-value: 180E-60;	Score: 463;	Ident.: 100.0%		unreviewed	1 out of 5
A0A243D9V0	A0A243D9V0_BACTU	Uncharacterized protein	Bacillus thuringiensis serovar subtoxicus	E-value: 180E-60;	Score: 463;	Ident.: 100.0%		unreviewed	1 out of 5
C2P6M0	C2P6M0_BACCE	Uncharacterized protein	Bacillus cereus 172560W	E-value: 180E-60;	Score: 463;	Ident.: 100.0%		unreviewed	1 out of 5
R8GW65	R8GW65_BACCE	Uncharacterized protein	Bacillus cereus VD196	E-value: 180E-60;	Score: 463;	Ident.: 100.0%		unreviewed	1 out of 5
J8MBZ2	J8MBZ2_BACCE	Uncharacterized protein	Bacillus cereus VD169	E-value: 180E-60;	Score: 463;	Ident.: 100.0%		unreviewed	1 out of 5
A0A7H4XHY7	A0A7H4XHY7_STREE	Uncharacterized protein	Streptococcus pneumoniae	E-value: 180E-60;	Score: 463;	Ident.: 100.0%		unreviewed	1 out of 5
C2XJM6	C2XJM6_BACCE	Uncharacterized protein	Bacillus cereus F65185	E-value: 180E-60;	Score: 463;	Ident.: 100.0%		unreviewed	1 out of 5
J8GL04	J8GL04_BACCE	Uncharacterized protein	Bacillus cereus VD014	E-value: 180E-60;	Score: 463;	Ident.: 100.0%		unreviewed	1 out of 5
C3H9C8	C3H9C8_BACTU	Uncharacterized protein	Bacillus thuringiensis serovar huazhongensis BGSC 4BD1	E-value: 180E-60;	Score: 463;	Ident.: 100.0%		unreviewed	1 out of 5
A0A226R3H0	A0A226R3H0_9BACI	DUF3935 domain-containing protein	Bacillus sp. M13(2017)	E-value: 180E-60;	Score: 463;	Ident.: 100.0%		unreviewed	1 out of 5
N1LHF2	N1LHF2_9BACI	Uncharacterized protein	Bacillus sp. GeD10	E-value: 180E-60;	Score: 463;	Ident.: 100.0%		unreviewed	1 out of 5
J8HCV6	J8HCV6_BACCE	Uncharacterized protein	Bacillus cereus VD045	E-value: 180E-60;	Score: 463;	Ident.: 100.0%		unreviewed	1 out of 5
G9QCB6	G9QCB6_9BACI	Uncharacterized protein	Bacillus sp. 7_6_55CFAA_CT2	E-value: 180E-60;	Score: 463;	Ident.: 100.0%		unreviewed	1 out of 5
A0A243JKG7	A0A243JKG7_BACTU	Uncharacterized protein	Bacillus thuringiensis serovar pirenaica	E-value: 180E-60;	Score: 463;	Ident.: 100.0%		unreviewed	1 out of 5
B5UQC1	B5UQC1_BACCE	Uncharacterized protein	Bacillus cereus AH1134	E-value: 180E-60;	Score: 463;	Ident.: 100.0%		unreviewed	1 out of 5
C2ULX2	C2ULX2_BACCE	Uncharacterized protein	Bacillus cereus Rock1-15	E-value: 180E-60;	Score: 463;	Ident.: 100.0%		unreviewed	1 out of 5
R8T331	R8T331_BACCE	Uncharacterized protein	Bacillus cereus VD184	E-value: 180E-60;	Score: 463;	Ident.: 100.0%		unreviewed	1 out of 5
A0A3D5TY53	A0A3D5TY53_BACSP	DUF3935 domain-containing protein	Bacillus sp.	E-value: 180E-60;	Score: 463;	Ident.: 100.0%		unreviewed	1 out of 5
J8KQE0	J8KQE0_BACCE	Uncharacterized protein	Bacillus cereus VD154	E-value: 180E-60;	Score: 463;	Ident.: 100.0%		unreviewed	1 out of 5
A0A0F6FU74	A0A0F6FU74_BACTK	DUF3935 domain-containing protein	Bacillus thuringiensis subsp. kurstaki	E-value: 180E-60;	Score: 463;	Ident.: 100.0%		unreviewed	1 out of 5
A0A0A3VN22	A0A0A3VN22_BACCE	DUF3935 domain-containing protein (Group-specific protein)	Bacillus cereus	E-value: 180E-60;	Score: 463;	Ident.: 100.0%		unreviewed	1 out of 5
A0A0G3E4K0	A0A0G3E4K0_BACTU	DUF3935 domain-containing protein	Bacillus thuringiensis	E-value: 180E-60;	Score: 463;	Ident.: 100.0%		unreviewed	1 out of 5
A0A7T8LSC7	A0A7T8LSC7_9BACI	DUF3935 domain-containing protein	Bacillus sp. TK-2	E-value: 180E-60;	Score: 463;	Ident.: 100.0%		unreviewed	1 out of 5
A0A7Z2HN64	A0A7Z2HN64_9BACI	DUF3935 domain-containing protein	Bacillus sp. SH8-8	E-value: 190E-60;	Score: 463;	Ident.: 100.0%		unreviewed	1 out of 5
A0A2C2PUX3	A0A2C2PUX3_BACCE	DUF3935 domain-containing protein	Bacillus cereus	E-value: 190E-60;	Score: 463;	Ident.: 100.0%		unreviewed	1 out of 5
A0A1H6DTX9	A0A1H6DTX9_9BACI	Uncharacterized protein	Bacillus sp. ok061	E-value: 520E-60;	Score: 460;	Ident.: 98.9%		unreviewed	1 out of 5
A0A0F6J7E2	A0A0F6J7E2_BACTU	Uncharacterized protein	Bacillus thuringiensis T01-328	E-value: 520E-60;	Score: 460;	Ident.: 98.9%		unreviewed	1 out of 5
A0A2H3QYD3	A0A2H3QYD3_9BACI	DUF3935 domain-containing protein	Bacillus sp. AFS012607	E-value: 520E-60;	Score: 460;	Ident.: 98.9%		unreviewed	1 out of 5
A0A2S8VUG6	A0A2S8VUG6_9BACI	DUF3935 domain-containing protein	Bacillus sp. MYb78	E-value: 520E-60;	Score: 460;	Ident.: 98.9%		unreviewed	1 out of 5
A0A243MKA1	A0A243MKA1_BACTU	Uncharacterized protein	Bacillus thuringiensis serovar zhaodongensis	E-value: 520E-60;	Score: 460;	Ident.: 98.9%		unreviewed	1 out of 5
R8G864	R8G864_BACCE	Uncharacterized protein	Bacillus cereus BAG1X2-3	E-value: 520E-60;	Score: 460;	Ident.: 98.9%		unreviewed	1 out of 5
R8C3C6	R8C3C6_BACCE	Uncharacterized protein	Bacillus cereus str. Schrouff	E-value: 520E-60;	Score: 460;	Ident.: 98.9%		unreviewed	1 out of 5
A0A6H9ZXY8	A0A6H9ZXY8_9BACI	DUF3935 domain-containing protein	Bacillus sp. RM2(2019)	E-value: 520E-60;	Score: 460;	Ident.: 98.9%		unreviewed	1 out of 5
A0A0D0PU09	A0A0D0PU09_9BACI	Contig25, whole genome shotgun sequence	Bacillus sp. L_1B0_5	E-value: 520E-60;	Score: 460;	Ident.: 98.9%		unreviewed	1 out of 5
J7W4H2	J7W4H2_BACCE	Uncharacterized protein	Bacillus cereus VD022	E-value: 520E-60;	Score: 460;	Ident.: 98.9%		unreviewed	1 out of 5
A0A243B4G8	A0A243B4G8_BACTU	Uncharacterized protein	Bacillus thuringiensis serovar poloniensis	E-value: 520E-60;	Score: 460;	Ident.: 98.9%		unreviewed	1 out of 5
A0A243KII4	A0A243KII4_BACUH	Uncharacterized protein	Bacillus thuringiensis subsp. higo	E-value: 520E-60;	Score: 460;	Ident.: 98.9%		unreviewed	1 out of 5
R8J285	R8J285_BACCE	Uncharacterized protein	Bacillus cereus K-5975c	E-value: 520E-60;	Score: 460;	Ident.: 98.9%		unreviewed	1 out of 5
J3URG8	J3URG8_BACTU	Uncharacterized protein	Bacillus thuringiensis HD-771	E-value: 520E-60;	Score: 460;	Ident.: 98.9%		unreviewed	1 out of 5
Q3EPG4	Q3EPG4_BACTI	Uncharacterized protein	Bacillus thuringiensis serovar israelensis ATCC 35646	E-value: 520E-60;	Score: 460;	Ident.: 98.9%		unreviewed	1 out of 5
M1QP33	M1QP33_BACTU	Uncharacterized protein	Bacillus thuringiensis serovar thuringiensis str. IS5056	E-value: 520E-60;	Score: 460;	Ident.: 98.9%		unreviewed	1 out of 5
C3DTA1	C3DTA1_BACTS	Uncharacterized protein	Bacillus thuringiensis serovar sotto str. T04001	E-value: 520E-60;	Score: 460;	Ident.: 98.9%		unreviewed	1 out of 5
A0A0D0QSK5	A0A0D0QSK5_9BACI	Contig_3, whole genome shotgun sequence	Bacillus sp. L_1B0_8	E-value: 520E-60;	Score: 460;	Ident.: 98.9%		unreviewed	1 out of 5
R8E6A3	R8E6A3_BACCE	Uncharacterized protein	Bacillus cereus BAG1X1-1	E-value: 520E-60;	Score: 460;	Ident.: 98.9%		unreviewed	1 out of 5
R8Y284	R8Y284_BACCE	Uncharacterized protein	Bacillus cereus TIAC219	E-value: 520E-60;	Score: 460;	Ident.: 98.9%		unreviewed	1 out of 5
A0A7V7IFI3	A0A7V7IFI3_9BACI	DUF3935 domain-containing protein	Bacillus sp. BB56-3	E-value: 520E-60;	Score: 460;	Ident.: 98.9%		unreviewed	1 out of 5
A0A369CXB4	A0A369CXB4_9BACI	Uncharacterized protein DUF3935	Bacillus sp. AG102	E-value: 520E-60;	Score: 460;	Ident.: 98.9%		unreviewed	1 out of 5
R8F9P9	R8F9P9_BACCE	Uncharacterized protein	Bacillus cereus BAG1X2-1	E-value: 520E-60;	Score: 460;	Ident.: 98.9%		unreviewed	1 out of 5
A0A3S0X3Q1	A0A3S0X3Q1_9BACI	DUF3935 domain-containing protein	Bacillus sp. VKPM B-3276	E-value: 520E-60;	Score: 460;	Ident.: 98.9%		unreviewed	1 out of 5
A0A7W7X773	A0A7W7X773_9BACI	Large-conductance mechanosensitive channel	Bacillus toyonensis	E-value: 520E-60;	Score: 460;	Ident.: 98.9%		unreviewed	1 out of 5
R8G5T8	R8G5T8_BACCE	Uncharacterized protein	Bacillus cereus BAG1X2-2	E-value: 520E-60;	Score: 460;	Ident.: 98.9%		unreviewed	1 out of 5
R8JZD9	R8JZD9_BACCE	Uncharacterized protein	Bacillus cereus BAG2O-1	E-value: 520E-60;	Score: 460;	Ident.: 98.9%		unreviewed	1 out of 5
A0A242YA43	A0A242YA43_BACTU	Uncharacterized protein	Bacillus thuringiensis serovar novosibirsk	E-value: 520E-60;	Score: 460;	Ident.: 98.9%		unreviewed	1 out of 5
B7IQX6	B7IQX6_BACC2	Uncharacterized protein	Bacillus cereus (strain G9842)	E-value: 520E-60;	Score: 460;	Ident.: 98.9%		unreviewed	1 out of 5
A0A243E4W7	A0A243E4W7_BACTU	Uncharacterized protein	Bacillus thuringiensis serovar toumanoffi	E-value: 520E-60;	Score: 460;	Ident.: 98.9%		unreviewed	1 out of 5
R8RAC1	R8RAC1_BACCE	Uncharacterized protein	Bacillus cereus HuB4-4	E-value: 520E-60;	Score: 460;	Ident.: 98.9%		unreviewed	1 out of 5
A0A6H9K008	A0A6H9K008_9BACI	DUF3935 domain-containing protein	Bacillus sp. AY2-1	E-value: 520E-60;	Score: 460;	Ident.: 98.9%		unreviewed	1 out of 5
A0A4E7Q078	A0A4E7Q078_BACTI	Uncharacterized protein	Bacillus thuringiensis subsp. israelensis	E-value: 520E-60;	Score: 460;	Ident.: 98.9%		unreviewed	1 out of 5
A0A2A8XX81	A0A2A8XX81_BACCE	Uncharacterized protein	Bacillus cereus	E-value: 520E-60;	Score: 460;	Ident.: 98.9%		unreviewed	1 out of 5
A0A0K0QL01	A0A0K0QL01_BACTU	DUF3935 domain-containing protein	Bacillus thuringiensis	E-value: 520E-60;	Score: 460;	Ident.: 98.9%		unreviewed	1 out of 5
A0A150D991	A0A150D991_BACCE	DUF3935 domain-containing protein	Bacillus cereus	E-value: 520E-60;	Score: 460;	Ident.: 98.9%		unreviewed	1 out of 5
A0A6D1T8K2	A0A6D1T8K2_9BACI	DUF3935 domain-containing protein	Bacillus sp. BH32	E-value: 520E-60;	Score: 460;	Ident.: 98.9%		unreviewed	1 out of 5
