# Supplementary material for: The Membrane Proteome of Spores and Vegetative Cells of the Food-Borne Pathogen Bacillus cereus
Source: Int J Mol Sci. 2021 Nov 19;22(22):12475. doi: 10.3390/ijms222212475 (PMC8624511; doi:10.3390/ijms222212475)
Supplement: Supplementary file 1 [file ijms-22-12475-s001.zip › ijms-1446819-supplementary/Supplemental file S1/B202109156320BA52A5CE8FCD097CB85A53697A3500EC7D5.tab]

Entry	Entry name	Protein names	Organism	Info			Status	Annotation
A0A243DPH3	A0A243DPH3_BACUD	Uncharacterized protein	Bacillus thuringiensis subsp. darmstadiensis	E-value: 67E-93;	Score: 691;	Ident.: 100.0%		unreviewed	1 out of 5
A0A1M6MTM2	A0A1M6MTM2_9BACI	PH domain-containing protein	Bacillus sp. cl25	E-value: 67E-93;	Score: 691;	Ident.: 100.0%		unreviewed	1 out of 5
A0A4P7U4J7	A0A4P7U4J7_9BACI	Uncharacterized protein	Bacillus sp. DU-106	E-value: 67E-93;	Score: 691;	Ident.: 100.0%		unreviewed	1 out of 5
A0A5E9IQM8	A0A5E9IQM8_BACTU	Uncharacterized protein	Bacillus thuringiensis F14-1	E-value: 67E-93;	Score: 691;	Ident.: 100.0%		unreviewed	1 out of 5
A0A229MPH4	A0A229MPH4_9BACI	Uncharacterized protein	Bacillus sp. KbaL1	E-value: 67E-93;	Score: 691;	Ident.: 100.0%		unreviewed	1 out of 5
J8MMC7	J8MMC7_BACCE	Uncharacterized protein	Bacillus cereus VD200	E-value: 67E-93;	Score: 691;	Ident.: 100.0%		unreviewed	1 out of 5
J8MGW7	J8MGW7_BACCE	Uncharacterized protein	Bacillus cereus VD166	E-value: 67E-93;	Score: 691;	Ident.: 100.0%		unreviewed	1 out of 5
A0A7V7L372	A0A7V7L372_9BACI	Uncharacterized protein	Bacillus sp. BF2-3	E-value: 67E-93;	Score: 691;	Ident.: 100.0%		unreviewed	1 out of 5
A0A5B7VMQ9	A0A5B7VMQ9_BACCR	Uncharacterized protein	Bacillus cereus (strain ATCC 14579 / DSM 31 / JCM 2152 / NBRC 15305 / NCIMB 9373 / NRRL B-3711)	E-value: 67E-93;	Score: 691;	Ident.: 100.0%		unreviewed	1 out of 5
Q816X9	Q816X9_BACCR	Uncharacterized protein	Bacillus cereus (strain ATCC 14579 / DSM 31 / JCM 2152 / NBRC 15305 / NCIMB 9373 / NRRL B-3711)	E-value: 67E-93;	Score: 691;	Ident.: 100.0%		unreviewed	1 out of 5
R8GQ37	R8GQ37_BACCE	Uncharacterized protein	Bacillus cereus VD196	E-value: 67E-93;	Score: 691;	Ident.: 100.0%		unreviewed	1 out of 5
A0A164RNX4	A0A164RNX4_BACCE	PH domain-containing protein	Bacillus cereus	E-value: 67E-93;	Score: 691;	Ident.: 100.0%		unreviewed	1 out of 5
A0A1Y0TTN6	A0A1Y0TTN6_BACTU	Uncharacterized protein	Bacillus thuringiensis	E-value: 67E-93;	Score: 691;	Ident.: 100.0%		unreviewed	1 out of 5
A0A2A8EDU6	A0A2A8EDU6_BACCE	Uncharacterized protein	Bacillus cereus	E-value: 390E-93;	Score: 686;	Ident.: 99.3%		unreviewed	1 out of 5
A0A443GC79	A0A443GC79_BACCE	Uncharacterized protein	Bacillus cereus	E-value: 1.6E-90;	Score: 682;	Ident.: 98.5%		unreviewed	1 out of 5
A0A243F3P5	A0A243F3P5_BACTY	Uncharacterized protein	Bacillus thuringiensis subsp. kyushuensis	E-value: 2.2E-90;	Score: 681;	Ident.: 98.5%		unreviewed	1 out of 5
J8IP27	J8IP27_BACCE	Uncharacterized protein	Bacillus cereus VD045	E-value: 2.2E-90;	Score: 681;	Ident.: 98.5%		unreviewed	1 out of 5
A0A5P8F1I8	A0A5P8F1I8_BACTU	PH domain-containing protein	Bacillus thuringiensis	E-value: 2.2E-90;	Score: 681;	Ident.: 98.5%		unreviewed	1 out of 5
A0A160HIN0	A0A160HIN0_BACCE	Uncharacterized protein	Bacillus cereus	E-value: 2.2E-90;	Score: 681;	Ident.: 98.5%		unreviewed	1 out of 5
A0A1C9C016	A0A1C9C016_BACTU	Uncharacterized protein	Bacillus thuringiensis Bt18247	E-value: 3.2E-90;	Score: 680;	Ident.: 97.0%		unreviewed	1 out of 5
A0A6D1UP60	A0A6D1UP60_BACCE	Uncharacterized protein	Bacillus cereus	E-value: 9.1E-90;	Score: 677;	Ident.: 97.8%		unreviewed	1 out of 5
J8J0D2	J8J0D2_BACCE	Uncharacterized protein	Bacillus cereus VD156	E-value: 13E-90;	Score: 676;	Ident.: 97.0%		unreviewed	1 out of 5
A0A6L3BHZ2	A0A6L3BHZ2_9BACI	Uncharacterized protein	Bacillus sp. TE8-1	E-value: 18E-90;	Score: 675;	Ident.: 97.0%		unreviewed	1 out of 5
A0A1S9YZ21	A0A1S9YZ21_BACCE	Uncharacterized protein	Bacillus cereus	E-value: 18E-90;	Score: 675;	Ident.: 97.8%		unreviewed	1 out of 5
A0A7X2EKN8	A0A7X2EKN8_BACTU	Uncharacterized protein	Bacillus thuringiensis	E-value: 18E-90;	Score: 675;	Ident.: 97.8%		unreviewed	1 out of 5
A0A243LP08	A0A243LP08_BACTJ	Uncharacterized protein	Bacillus thuringiensis subsp. jegathesan	E-value: 26E-90;	Score: 674;	Ident.: 97.8%		unreviewed	1 out of 5
J8M1L8	J8M1L8_BACCE	Uncharacterized protein	Bacillus cereus VD169	E-value: 26E-90;	Score: 674;	Ident.: 97.8%		unreviewed	1 out of 5
R8ECR2	R8ECR2_BACCE	Uncharacterized protein	Bacillus cereus VD133	E-value: 37E-90;	Score: 673;	Ident.: 97.0%		unreviewed	1 out of 5
A0A7Z8H0H3	A0A7Z8H0H3_9BACI	Uncharacterized protein	Bacillus sp. 007/AIA-02/001	E-value: 37E-90;	Score: 673;	Ident.: 97.0%		unreviewed	1 out of 5
A0A135WTD3	A0A135WTD3_9BACI	Uncharacterized protein	Bacillus sp. JH7	E-value: 37E-90;	Score: 673;	Ident.: 97.0%		unreviewed	1 out of 5
C2WTZ6	C2WTZ6_BACCE	Uncharacterized protein	Bacillus cereus Rock4-2	E-value: 37E-90;	Score: 673;	Ident.: 97.0%		unreviewed	1 out of 5
R8L8D6	R8L8D6_BACCE	Uncharacterized protein	Bacillus cereus HuB13-1	E-value: 37E-90;	Score: 673;	Ident.: 97.0%		unreviewed	1 out of 5
G9Q0J3	G9Q0J3_9BACI	Uncharacterized protein	Bacillus sp. 7_6_55CFAA_CT2	E-value: 37E-90;	Score: 673;	Ident.: 97.0%		unreviewed	1 out of 5
A0A3D1QQN2	A0A3D1QQN2_BACSP	Uncharacterized protein	Bacillus sp.	E-value: 37E-90;	Score: 673;	Ident.: 97.0%		unreviewed	1 out of 5
A0A0F6FT00	A0A0F6FT00_BACTK	Bacterial PH domain protein (PH domain-containing protein)	Bacillus thuringiensis subsp. kurstaki	E-value: 37E-90;	Score: 673;	Ident.: 97.0%		unreviewed	1 out of 5
A0A231I7Z7	A0A231I7Z7_BACTU	Uncharacterized protein	Bacillus thuringiensis	E-value: 37E-90;	Score: 673;	Ident.: 97.0%		unreviewed	1 out of 5
A0A2A8QMN3	A0A2A8QMN3_BACCE	Uncharacterized protein	Bacillus cereus	E-value: 37E-90;	Score: 673;	Ident.: 97.0%		unreviewed	1 out of 5
A0A7V7Z599	A0A7V7Z599_9BACI	PH domain-containing protein	Bacillus sp. B1-WWTP-T-0.5-Post-4	E-value: 53E-90;	Score: 672;	Ident.: 97.0%		unreviewed	1 out of 5
A0A243D7S0	A0A243D7S0_BACTU	Uncharacterized protein	Bacillus thuringiensis serovar subtoxicus	E-value: 53E-90;	Score: 672;	Ident.: 97.0%		unreviewed	1 out of 5
A0A6N0CWS2	A0A6N0CWS2_BACTU	PH domain-containing protein	Bacillus thuringiensis	E-value: 53E-90;	Score: 672;	Ident.: 97.0%		unreviewed	1 out of 5
N1LZ84	N1LZ84_9BACI	Uncharacterized protein	Bacillus sp. GeD10	E-value: 53E-90;	Score: 672;	Ident.: 97.0%		unreviewed	1 out of 5
B7H743	B7H743_BACC4	Uncharacterized protein	Bacillus cereus (strain B4264)	E-value: 75E-90;	Score: 671;	Ident.: 96.3%		unreviewed	1 out of 5
A0A7Z2CX76	A0A7Z2CX76_9BACI	Uncharacterized protein	Bacillus sp. SH8-8	E-value: 75E-90;	Score: 671;	Ident.: 96.3%		unreviewed	1 out of 5
A0A2J9BN94	A0A2J9BN94_BACTU	Uncharacterized protein	Bacillus thuringiensis	E-value: 75E-90;	Score: 671;	Ident.: 96.3%		unreviewed	1 out of 5
A0A4U3BQF3	A0A4U3BQF3_BACCE	Uncharacterized protein	Bacillus cereus	E-value: 75E-90;	Score: 671;	Ident.: 97.0%		unreviewed	1 out of 5
A0A0J6Z1E7	A0A0J6Z1E7_BACCE	Uncharacterized protein	Bacillus cereus	E-value: 75E-90;	Score: 671;	Ident.: 96.3%		unreviewed	1 out of 5
R8TDT9	R8TDT9_BACCE	Uncharacterized protein	Bacillus cereus VD184	E-value: 75E-90;	Score: 671;	Ident.: 96.3%		unreviewed	1 out of 5
A0A3D5TW66	A0A3D5TW66_BACSP	Uncharacterized protein	Bacillus sp.	E-value: 75E-90;	Score: 671;	Ident.: 96.3%		unreviewed	1 out of 5
A0A243JZN0	A0A243JZN0_BACTU	Uncharacterized protein	Bacillus thuringiensis serovar iberica	E-value: 110E-90;	Score: 670;	Ident.: 97.8%		unreviewed	1 out of 5
A0A243EWE2	A0A243EWE2_BACUK	Uncharacterized protein	Bacillus thuringiensis subsp. kumamotoensis	E-value: 110E-90;	Score: 670;	Ident.: 97.0%		unreviewed	1 out of 5
A0A2B9BVT7	A0A2B9BVT7_BACCE	Uncharacterized protein	Bacillus cereus	E-value: 110E-90;	Score: 670;	Ident.: 97.8%		unreviewed	1 out of 5
A0A243J8A0	A0A243J8A0_BACTU	Uncharacterized protein	Bacillus thuringiensis serovar pirenaica	E-value: 110E-90;	Score: 670;	Ident.: 97.0%		unreviewed	1 out of 5
A0A150BWC0	A0A150BWC0_BACCE	Uncharacterized protein	Bacillus cereus	E-value: 110E-90;	Score: 670;	Ident.: 97.0%		unreviewed	1 out of 5
A0A7T9WYM8	A0A7T9WYM8_BACCE	PH domain-containing protein	Bacillus cereus	E-value: 110E-90;	Score: 670;	Ident.: 95.5%		unreviewed	1 out of 5
A0A7T8LR75	A0A7T8LR75_9BACI	PH domain-containing protein	Bacillus sp. TK-2	E-value: 110E-90;	Score: 670;	Ident.: 97.0%		unreviewed	1 out of 5
A0A2H3QIY2	A0A2H3QIY2_9BACI	Uncharacterized protein	Bacillus sp. AFS012607	E-value: 150E-90;	Score: 669;	Ident.: 94.8%		unreviewed	1 out of 5
A0A243LNL7	A0A243LNL7_BACTU	Uncharacterized protein	Bacillus thuringiensis serovar zhaodongensis	E-value: 150E-90;	Score: 669;	Ident.: 94.8%		unreviewed	1 out of 5
R8CFT0	R8CFT0_BACCE	Uncharacterized protein	Bacillus cereus str. Schrouff	E-value: 150E-90;	Score: 669;	Ident.: 94.8%		unreviewed	1 out of 5
A0A243BZG0	A0A243BZG0_BACTU	Uncharacterized protein	Bacillus thuringiensis serovar yosoo	E-value: 150E-90;	Score: 669;	Ident.: 96.3%		unreviewed	1 out of 5
A0A6L4WCQ5	A0A6L4WCQ5_9BACI	PH domain-containing protein	Bacillus sp. B2-WWTP-C-10-Post-4	E-value: 150E-90;	Score: 669;	Ident.: 96.3%		unreviewed	1 out of 5
J7TKT4	J7TKT4_BACCE	Uncharacterized protein	Bacillus cereus VD022	E-value: 150E-90;	Score: 669;	Ident.: 94.8%		unreviewed	1 out of 5
W8Z6K9	W8Z6K9_BACTU	Uncharacterized protein	Bacillus thuringiensis DB27	E-value: 150E-90;	Score: 669;	Ident.: 96.3%		unreviewed	1 out of 5
A0A243APH0	A0A243APH0_BACTU	Uncharacterized protein	Bacillus thuringiensis serovar poloniensis	E-value: 150E-90;	Score: 669;	Ident.: 94.8%		unreviewed	1 out of 5
R8IY68	R8IY68_BACCE	Uncharacterized protein	Bacillus cereus K-5975c	E-value: 150E-90;	Score: 669;	Ident.: 94.8%		unreviewed	1 out of 5
J3U7G4	J3U7G4_BACTU	Group-specific protein	Bacillus thuringiensis HD-771	E-value: 150E-90;	Score: 669;	Ident.: 94.8%		unreviewed	1 out of 5
A0A242ZIG7	A0A242ZIG7_BACTU	Uncharacterized protein	Bacillus thuringiensis serovar londrina	E-value: 150E-90;	Score: 669;	Ident.: 96.3%		unreviewed	1 out of 5
A0A5C1FJ52	A0A5C1FJ52_9BACI	Uncharacterized protein	Bacillus sp. JAS24-2	E-value: 150E-90;	Score: 669;	Ident.: 96.3%		unreviewed	1 out of 5
Q3EU97	Q3EU97_BACTI	Uncharacterized protein	Bacillus thuringiensis serovar israelensis ATCC 35646	E-value: 150E-90;	Score: 669;	Ident.: 94.8%		unreviewed	1 out of 5
R8XTB3	R8XTB3_BACCE	Uncharacterized protein	Bacillus cereus TIAC219	E-value: 150E-90;	Score: 669;	Ident.: 94.8%		unreviewed	1 out of 5
A0A7V7IAN7	A0A7V7IAN7_9BACI	Uncharacterized protein	Bacillus sp. BB56-3	E-value: 150E-90;	Score: 669;	Ident.: 94.8%		unreviewed	1 out of 5
A0A369CZ55	A0A369CZ55_9BACI	PH (Pleckstrin Homology) domain-containing protein	Bacillus sp. AG102	E-value: 150E-90;	Score: 669;	Ident.: 94.8%		unreviewed	1 out of 5
A0A3S0YZP4	A0A3S0YZP4_9BACI	Uncharacterized protein	Bacillus sp. VKPM B-3276	E-value: 150E-90;	Score: 669;	Ident.: 94.8%		unreviewed	1 out of 5
A0A2B9SMC5	A0A2B9SMC5_BACCE	Uncharacterized protein	Bacillus cereus	E-value: 150E-90;	Score: 669;	Ident.: 97.0%		unreviewed	1 out of 5
A0A4U2TVQ0	A0A4U2TVQ0_BACCE	Uncharacterized protein	Bacillus cereus	E-value: 150E-90;	Score: 669;	Ident.: 96.3%		unreviewed	1 out of 5
A0A2C2GQ45	A0A2C2GQ45_BACTU	Uncharacterized protein	Bacillus thuringiensis	E-value: 150E-90;	Score: 669;	Ident.: 94.8%		unreviewed	1 out of 5
A0A7W7X4Q6	A0A7W7X4Q6_9BACI	Uncharacterized protein	Bacillus toyonensis	E-value: 150E-90;	Score: 669;	Ident.: 94.8%		unreviewed	1 out of 5
A0A242XYB0	A0A242XYB0_BACTU	Uncharacterized protein	Bacillus thuringiensis serovar novosibirsk	E-value: 150E-90;	Score: 669;	Ident.: 94.8%		unreviewed	1 out of 5
B5UNP3	B5UNP3_BACCE	Uncharacterized protein	Bacillus cereus AH1134	E-value: 150E-90;	Score: 669;	Ident.: 96.3%		unreviewed	1 out of 5
R8RK52	R8RK52_BACCE	Uncharacterized protein	Bacillus cereus HuB4-4	E-value: 150E-90;	Score: 669;	Ident.: 94.8%		unreviewed	1 out of 5
A0A6H9JQ38	A0A6H9JQ38_9BACI	Uncharacterized protein	Bacillus sp. AY2-1	E-value: 150E-90;	Score: 669;	Ident.: 94.8%		unreviewed	1 out of 5
A0A4E7PWF6	A0A4E7PWF6_BACTI	Uncharacterized protein	Bacillus thuringiensis subsp. israelensis	E-value: 150E-90;	Score: 669;	Ident.: 94.8%		unreviewed	1 out of 5
A0A2B8H3W2	A0A2B8H3W2_BACCE	PH domain-containing protein	Bacillus cereus	E-value: 150E-90;	Score: 669;	Ident.: 96.3%		unreviewed	1 out of 5
A0A0Q0R959	A0A0Q0R959_BACTU	PH domain-containing protein	Bacillus thuringiensis	E-value: 150E-90;	Score: 669;	Ident.: 94.8%		unreviewed	1 out of 5
A0A2B9EG66	A0A2B9EG66_BACCE	PH domain-containing protein	Bacillus cereus	E-value: 150E-90;	Score: 669;	Ident.: 94.8%		unreviewed	1 out of 5
A0A6D1T620	A0A6D1T620_9BACI	Uncharacterized protein	Bacillus sp. BH32	E-value: 150E-90;	Score: 669;	Ident.: 94.8%		unreviewed	1 out of 5
A0A1W2GDW7	A0A1W2GDW7_9BACI	PH domain-containing protein	Bacillus sp. JKS001846	E-value: 300E-90;	Score: 667;	Ident.: 95.5%		unreviewed	1 out of 5
A0A193CYY5	A0A193CYY5_BACTU	Uncharacterized protein	Bacillus thuringiensis serovar coreanensis	E-value: 300E-90;	Score: 667;	Ident.: 96.3%		unreviewed	1 out of 5
A0A243N4Z1	A0A243N4Z1_BACTV	Uncharacterized protein	Bacillus thuringiensis subsp. medellin	E-value: 300E-90;	Score: 667;	Ident.: 96.3%		unreviewed	1 out of 5
A0A4U2NA64	A0A4U2NA64_BACCE	Uncharacterized protein	Bacillus cereus	E-value: 300E-90;	Score: 667;	Ident.: 96.3%		unreviewed	1 out of 5
A0A243FZ75	A0A243FZ75_BACTU	Uncharacterized protein	Bacillus thuringiensis	E-value: 300E-90;	Score: 667;	Ident.: 96.3%		unreviewed	1 out of 5
A0A6H1RWE6	A0A6H1RWE6_9BACI	PH domain-containing protein	Bacillus sp. RZ2MS9	E-value: 430E-90;	Score: 666;	Ident.: 95.5%		unreviewed	1 out of 5
A0A679GS08	A0A679GS08_9BACI	Uncharacterized protein	Bacillus wiedmannii	E-value: 620E-90;	Score: 665;	Ident.: 95.5%		unreviewed	1 out of 5
A0A023PCL0	A0A023PCL0_9BACI	Uncharacterized protein	Bacillus bombysepticus str. Wang	E-value: 620E-90;	Score: 665;	Ident.: 95.5%		unreviewed	1 out of 5
A0A5B2T8B9	A0A5B2T8B9_BACCE	Uncharacterized protein	Bacillus cereus	E-value: 620E-90;	Score: 665;	Ident.: 95.5%		unreviewed	1 out of 5
A0A4U3BPL0	A0A4U3BPL0_BACCE	Uncharacterized protein	Bacillus cereus	E-value: 620E-90;	Score: 665;	Ident.: 95.5%		unreviewed	1 out of 5
B7IKU9	B7IKU9_BACC2	Group-specific protein	Bacillus cereus (strain G9842)	E-value: 620E-90;	Score: 665;	Ident.: 94.0%		unreviewed	1 out of 5
A0A2C1RYR5	A0A2C1RYR5_BACCE	Uncharacterized protein	Bacillus cereus	E-value: 1.2E-87;	Score: 663;	Ident.: 96.3%		unreviewed	1 out of 5
A0A380XP52	A0A380XP52_BACCE	Group-specific protein	Bacillus cereus	E-value: 1.8E-87;	Score: 662;	Ident.: 95.5%		unreviewed	1 out of 5
R8GAC3	R8GAC3_BACCE	Uncharacterized protein	Bacillus cereus BAG1X2-3	E-value: 3.6E-87;	Score: 660;	Ident.: 93.3%		unreviewed	1 out of 5
A0A0D0RP93	A0A0D0RP93_9BACI	Contig14, whole genome shotgun sequence	Bacillus sp. L_1B0_5	E-value: 3.6E-87;	Score: 660;	Ident.: 93.3%		unreviewed	1 out of 5
