# Supplementary material for: The Membrane Proteome of Spores and Vegetative Cells of the Food-Borne Pathogen Bacillus cereus
Source: Int J Mol Sci. 2021 Nov 19;22(22):12475. doi: 10.3390/ijms222212475 (PMC8624511; doi:10.3390/ijms222212475)
Supplement: Supplementary file 1 [file ijms-22-12475-s001.zip › ijms-1446819-supplementary/Supplemental file S1/B202109156320BA52A5CE8FCD097CB85A53697A3500EC894.tab]

Entry	Entry name	Protein names	Organism	Info			Status	Annotation
Q81HU5	Q81HU5_BACCR	Uncharacterized protein	Bacillus cereus (strain ATCC 14579 / DSM 31 / JCM 2152 / NBRC 15305 / NCIMB 9373 / NRRL B-3711)	E-value: 0.0;	Score: 2,625;	Ident.: 100.0%		unreviewed	1 out of 5
A0A243K579	A0A243K579_BACTU	Uncharacterized protein	Bacillus thuringiensis serovar iberica	E-value: 0.0;	Score: 2,622;	Ident.: 99.8%		unreviewed	1 out of 5
A0A4P7TVH1	A0A4P7TVH1_9BACI	DUF2339 domain-containing protein	Bacillus sp. DU-106	E-value: 0.0;	Score: 2,622;	Ident.: 99.8%		unreviewed	1 out of 5
C2SWE2	C2SWE2_BACCE	Uncharacterized protein	Bacillus cereus BDRD-Cer4	E-value: 0.0;	Score: 2,622;	Ident.: 99.8%		unreviewed	1 out of 5
A0A229M958	A0A229M958_9BACI	Uncharacterized protein	Bacillus sp. KbaL1	E-value: 0.0;	Score: 2,622;	Ident.: 99.8%		unreviewed	1 out of 5
A0A5B7VBJ8	A0A5B7VBJ8_BACCR	DUF2339 domain-containing protein	Bacillus cereus (strain ATCC 14579 / DSM 31 / JCM 2152 / NBRC 15305 / NCIMB 9373 / NRRL B-3711)	E-value: 0.0;	Score: 2,622;	Ident.: 99.8%		unreviewed	1 out of 5
A0A1Y0TZG0	A0A1Y0TZG0_BACTU	Uncharacterized protein	Bacillus thuringiensis	E-value: 0.0;	Score: 2,622;	Ident.: 99.8%		unreviewed	1 out of 5
C2U9G3	C2U9G3_BACCE	Uncharacterized protein	Bacillus cereus Rock1-15	E-value: 0.0;	Score: 2,622;	Ident.: 99.8%		unreviewed	1 out of 5
A0A162QW43	A0A162QW43_BACCE	DUF2339 domain-containing protein	Bacillus cereus	E-value: 0.0;	Score: 2,622;	Ident.: 99.8%		unreviewed	1 out of 5
J8P1R0	J8P1R0_BACCE	Uncharacterized protein	Bacillus cereus VD200	E-value: 0.0;	Score: 2,616;	Ident.: 99.6%		unreviewed	1 out of 5
R8GYK1	R8GYK1_BACCE	Uncharacterized protein	Bacillus cereus VD196	E-value: 0.0;	Score: 2,613;	Ident.: 99.5%		unreviewed	1 out of 5
A0A249X5Y5	A0A249X5Y5_BACCE	DUF2339 domain-containing protein	Bacillus cereus	E-value: 0.0;	Score: 2,613;	Ident.: 99.5%		unreviewed	1 out of 5
A0A5P8F5H4	A0A5P8F5H4_BACTU	DUF2339 domain-containing protein	Bacillus thuringiensis	E-value: 0.0;	Score: 2,612;	Ident.: 99.5%		unreviewed	1 out of 5
A0A7V7H0G6	A0A7V7H0G6_9BACI	DUF2339 domain-containing protein	Bacillus sp. BF2-3	E-value: 0.0;	Score: 2,611;	Ident.: 99.5%		unreviewed	1 out of 5
A0A3Q9HTX8	A0A3Q9HTX8_BACTU	Uncharacterized protein	Bacillus thuringiensis	E-value: 0.0;	Score: 2,611;	Ident.: 99.5%		unreviewed	1 out of 5
A0A2J9DRV3	A0A2J9DRV3_BACTU	Uncharacterized protein	Bacillus thuringiensis	E-value: 0.0;	Score: 2,610;	Ident.: 99.3%		unreviewed	1 out of 5
A0A243LYN1	A0A243LYN1_BACTJ	Uncharacterized protein	Bacillus thuringiensis subsp. jegathesan	E-value: 0.0;	Score: 2,609;	Ident.: 99.3%		unreviewed	1 out of 5
J8L8Y1	J8L8Y1_BACCE	Uncharacterized protein	Bacillus cereus VD166	E-value: 0.0;	Score: 2,609;	Ident.: 99.3%		unreviewed	1 out of 5
A0A6I2ENA0	A0A6I2ENA0_BACTU	DUF2339 domain-containing protein	Bacillus thuringiensis	E-value: 0.0;	Score: 2,609;	Ident.: 99.3%		unreviewed	1 out of 5
J8H2J9	J8H2J9_BACCE	Uncharacterized protein	Bacillus cereus VD045	E-value: 0.0;	Score: 2,609;	Ident.: 99.3%		unreviewed	1 out of 5
A0A1S9YRF1	A0A1S9YRF1_BACCE	DUF2339 domain-containing protein	Bacillus cereus	E-value: 0.0;	Score: 2,609;	Ident.: 99.3%		unreviewed	1 out of 5
A0A6L5ML54	A0A6L5ML54_BACTU	DUF2339 domain-containing protein	Bacillus thuringiensis	E-value: 0.0;	Score: 2,608;	Ident.: 99.1%		unreviewed	1 out of 5
A0A2B0L7Y6	A0A2B0L7Y6_BACCE	Uncharacterized protein	Bacillus cereus	E-value: 0.0;	Score: 2,608;	Ident.: 99.3%		unreviewed	1 out of 5
A0A2B9T550	A0A2B9T550_BACCE	Uncharacterized protein	Bacillus cereus	E-value: 0.0;	Score: 2,607;	Ident.: 99.1%		unreviewed	1 out of 5
A0A5E9IJH2	A0A5E9IJH2_BACTU	Membrane protein	Bacillus thuringiensis F14-1	E-value: 0.0;	Score: 2,606;	Ident.: 99.1%		unreviewed	1 out of 5
A0A2B9C259	A0A2B9C259_BACCE	DUF2339 domain-containing protein	Bacillus cereus	E-value: 0.0;	Score: 2,606;	Ident.: 99.1%		unreviewed	1 out of 5
J8MYN5	J8MYN5_BACCE	Uncharacterized protein	Bacillus cereus VD169	E-value: 0.0;	Score: 2,605;	Ident.: 99.1%		unreviewed	1 out of 5
A0A443G6B5	A0A443G6B5_BACCE	DUF2339 domain-containing protein	Bacillus cereus	E-value: 0.0;	Score: 2,603;	Ident.: 98.8%		unreviewed	1 out of 5
A0A6L3W410	A0A6L3W410_BACCE	DUF2339 domain-containing protein	Bacillus cereus	E-value: 0.0;	Score: 2,603;	Ident.: 98.9%		unreviewed	1 out of 5
J8HJI3	J8HJI3_BACCE	Uncharacterized protein	Bacillus cereus VD014	E-value: 0.0;	Score: 2,603;	Ident.: 98.9%		unreviewed	1 out of 5
C3GWK0	C3GWK0_BACTU	Uncharacterized protein	Bacillus thuringiensis serovar huazhongensis BGSC 4BD1	E-value: 0.0;	Score: 2,603;	Ident.: 98.9%		unreviewed	1 out of 5
A0A226QVN5	A0A226QVN5_9BACI	DUF2339 domain-containing protein	Bacillus sp. M13(2017)	E-value: 0.0;	Score: 2,603;	Ident.: 98.9%		unreviewed	1 out of 5
A0A5F0XCJ8	A0A5F0XCJ8_BACCE	DUF2339 domain-containing protein	Bacillus cereus	E-value: 0.0;	Score: 2,602;	Ident.: 98.9%		unreviewed	1 out of 5
A0A0D1PJ44	A0A0D1PJ44_BACTU	Contig0024, whole genome shotgun sequence	Bacillus thuringiensis Sbt003	E-value: 0.0;	Score: 2,601;	Ident.: 98.9%		unreviewed	1 out of 5
C3DZ53	C3DZ53_BACTU	Uncharacterized protein	Bacillus thuringiensis serovar pakistani str. T13001	E-value: 0.0;	Score: 2,601;	Ident.: 98.9%		unreviewed	1 out of 5
J8KNX6	J8KNX6_BACCE	Uncharacterized protein	Bacillus cereus VD154	E-value: 0.0;	Score: 2,601;	Ident.: 98.9%		unreviewed	1 out of 5
A0A7U0ACV6	A0A7U0ACV6_BACCE	DUF2339 domain-containing protein	Bacillus cereus	E-value: 0.0;	Score: 2,599;	Ident.: 98.9%		unreviewed	1 out of 5
A0A243E110	A0A243E110_BACUD	Uncharacterized protein	Bacillus thuringiensis subsp. darmstadiensis	E-value: 0.0;	Score: 2,598;	Ident.: 98.9%		unreviewed	1 out of 5
A0A1M6NPJ2	A0A1M6NPJ2_9BACI	Predicted membrane protein	Bacillus sp. cl25	E-value: 0.0;	Score: 2,598;	Ident.: 98.9%		unreviewed	1 out of 5
A0A1J9WI21	A0A1J9WI21_BACCE	Uncharacterized protein	Bacillus cereus	E-value: 0.0;	Score: 2,597;	Ident.: 98.9%		unreviewed	1 out of 5
A0A3D5TX03	A0A3D5TX03_BACSP	DUF2339 domain-containing protein	Bacillus sp.	E-value: 0.0;	Score: 2,594;	Ident.: 98.6%		unreviewed	1 out of 5
A0A7V7YW40	A0A7V7YW40_9BACI	DUF2339 domain-containing protein	Bacillus sp. B1-WWTP-T-0.5-Post-4	E-value: 0.0;	Score: 2,592;	Ident.: 98.4%		unreviewed	1 out of 5
A0A7Z2CQ94	A0A7Z2CQ94_9BACI	DUF2339 domain-containing protein	Bacillus sp. SH8-8	E-value: 0.0;	Score: 2,591;	Ident.: 98.8%		unreviewed	1 out of 5
A0A0J7GQH9	A0A0J7GQH9_BACCE	Membrane protein	Bacillus cereus	E-value: 0.0;	Score: 2,588;	Ident.: 98.6%		unreviewed	1 out of 5
A0A4U3C309	A0A4U3C309_BACCE	DUF2339 domain-containing protein	Bacillus cereus	E-value: 0.0;	Score: 2,588;	Ident.: 98.8%		unreviewed	1 out of 5
G9QF54	G9QF54_9BACI	Uncharacterized protein	Bacillus sp. 7_6_55CFAA_CT2	E-value: 0.0;	Score: 2,588;	Ident.: 98.8%		unreviewed	1 out of 5
R8UCW6	R8UCW6_BACCE	Uncharacterized protein	Bacillus cereus VD184	E-value: 0.0;	Score: 2,588;	Ident.: 98.6%		unreviewed	1 out of 5
A0A7X2B2M8	A0A7X2B2M8_BACTU	DUF2339 domain-containing protein	Bacillus thuringiensis	E-value: 0.0;	Score: 2,585;	Ident.: 98.4%		unreviewed	1 out of 5
A0A6L4W650	A0A6L4W650_9BACI	DUF2339 domain-containing protein	Bacillus sp. B2-WWTP-C-10-Post-4	E-value: 0.0;	Score: 2,584;	Ident.: 98.6%		unreviewed	1 out of 5
A0A135W236	A0A135W236_9BACI	Uncharacterized protein	Bacillus sp. JH7	E-value: 0.0;	Score: 2,584;	Ident.: 98.6%		unreviewed	1 out of 5
A0A2N3NNJ4	A0A2N3NNJ4_9BACI	DUF2339 domain-containing protein	Bacillus sp. BI3	E-value: 0.0;	Score: 2,584;	Ident.: 98.6%		unreviewed	1 out of 5
A0A023P2W9	A0A023P2W9_9BACI	Membrane protein	Bacillus bombysepticus str. Wang	E-value: 0.0;	Score: 2,584;	Ident.: 98.6%		unreviewed	1 out of 5
A0A243D859	A0A243D859_BACTU	Uncharacterized protein	Bacillus thuringiensis serovar subtoxicus	E-value: 0.0;	Score: 2,584;	Ident.: 98.4%		unreviewed	1 out of 5
A0A6N0CA36	A0A6N0CA36_BACTU	DUF2339 domain-containing protein	Bacillus thuringiensis	E-value: 0.0;	Score: 2,584;	Ident.: 98.4%		unreviewed	1 out of 5
A0A7X2EDJ7	A0A7X2EDJ7_BACTU	DUF2339 domain-containing protein	Bacillus thuringiensis	E-value: 0.0;	Score: 2,584;	Ident.: 98.6%		unreviewed	1 out of 5
B5UJB9	B5UJB9_BACCE	Putative membrane protein	Bacillus cereus AH1134	E-value: 0.0;	Score: 2,584;	Ident.: 98.6%		unreviewed	1 out of 5
A0A3A2YMV3	A0A3A2YMV3_BACCE	DUF2339 domain-containing protein	Bacillus cereus	E-value: 0.0;	Score: 2,584;	Ident.: 98.6%		unreviewed	1 out of 5
A0A380Y181	A0A380Y181_BACCE	Putative membrane protein, putative	Bacillus cereus	E-value: 0.0;	Score: 2,582;	Ident.: 98.6%		unreviewed	1 out of 5
A0A2T7YL42	A0A2T7YL42_BACTU	Membrane protein	Bacillus thuringiensis	E-value: 0.0;	Score: 2,582;	Ident.: 98.6%		unreviewed	1 out of 5
A0A2C9Z919	A0A2C9Z919_BACTU	Uncharacterized protein	Bacillus thuringiensis serovar pirenaica	E-value: 0.0;	Score: 2,582;	Ident.: 98.6%		unreviewed	1 out of 5
A0A1W2GWA1	A0A1W2GWA1_9BACI	Predicted membrane protein	Bacillus sp. JKS001846	E-value: 0.0;	Score: 2,581;	Ident.: 98.4%		unreviewed	1 out of 5
A0A243P1R3	A0A243P1R3_BACTV	Uncharacterized protein	Bacillus thuringiensis subsp. medellin	E-value: 0.0;	Score: 2,581;	Ident.: 98.2%		unreviewed	1 out of 5
R8DMY7	R8DMY7_BACCE	Uncharacterized protein	Bacillus cereus VD133	E-value: 0.0;	Score: 2,581;	Ident.: 98.4%		unreviewed	1 out of 5
C2R3M2	C2R3M2_BACCE	Uncharacterized protein	Bacillus cereus m1550	E-value: 0.0;	Score: 2,581;	Ident.: 98.2%		unreviewed	1 out of 5
A0A5C1F8J9	A0A5C1F8J9_9BACI	DUF2339 domain-containing protein	Bacillus sp. JAS24-2	E-value: 0.0;	Score: 2,581;	Ident.: 98.4%		unreviewed	1 out of 5
R8NBA7	R8NBA7_BACCE	Uncharacterized protein	Bacillus cereus HuB13-1	E-value: 0.0;	Score: 2,581;	Ident.: 98.4%		unreviewed	1 out of 5
C2NUC8	C2NUC8_BACCE	Uncharacterized protein	Bacillus cereus 172560W	E-value: 0.0;	Score: 2,581;	Ident.: 98.4%		unreviewed	1 out of 5
A0A2A7Y2W9	A0A2A7Y2W9_BACTU	Uncharacterized protein	Bacillus thuringiensis	E-value: 0.0;	Score: 2,581;	Ident.: 98.4%		unreviewed	1 out of 5
A0A0F6FND3	A0A0F6FND3_BACTK	DUF2339 domain-containing protein	Bacillus thuringiensis subsp. kurstaki	E-value: 0.0;	Score: 2,581;	Ident.: 98.4%		unreviewed	1 out of 5
A0A2B3DCW1	A0A2B3DCW1_BACCE	DUF2339 domain-containing protein	Bacillus cereus	E-value: 0.0;	Score: 2,581;	Ident.: 98.4%		unreviewed	1 out of 5
A0A243GST9	A0A243GST9_BACTU	DUF2339 domain-containing protein	Bacillus thuringiensis	E-value: 0.0;	Score: 2,581;	Ident.: 98.4%		unreviewed	1 out of 5
A0A242ZLC0	A0A242ZLC0_BACTU	Uncharacterized protein	Bacillus thuringiensis serovar londrina	E-value: 0.0;	Score: 2,579;	Ident.: 98.4%		unreviewed	1 out of 5
A0A4U2R5D7	A0A4U2R5D7_BACCE	DUF2339 domain-containing protein	Bacillus cereus	E-value: 0.0;	Score: 2,579;	Ident.: 98.4%		unreviewed	1 out of 5
A0A168C778	A0A168C778_BACCE	Membrane protein	Bacillus cereus	E-value: 0.0;	Score: 2,579;	Ident.: 98.4%		unreviewed	1 out of 5
A0A7Z7Z8H1	A0A7Z7Z8H1_BACTU	DUF2339 domain-containing protein	Bacillus thuringiensis	E-value: 0.0;	Score: 2,579;	Ident.: 98.4%		unreviewed	1 out of 5
A0A7X2JSV2	A0A7X2JSV2_BACTU	DUF2339 domain-containing protein	Bacillus thuringiensis	E-value: 0.0;	Score: 2,579;	Ident.: 98.4%		unreviewed	1 out of 5
B7HBX2	B7HBX2_BACC4	Putative membrane protein	Bacillus cereus (strain B4264)	E-value: 0.0;	Score: 2,578;	Ident.: 98.1%		unreviewed	1 out of 5
A0A150BVS2	A0A150BVS2_BACCE	Uncharacterized protein	Bacillus cereus	E-value: 0.0;	Score: 2,578;	Ident.: 98.4%		unreviewed	1 out of 5
N1LJA1	N1LJA1_9BACI	Membrane protein, putative	Bacillus sp. GeD10	E-value: 0.0;	Score: 2,577;	Ident.: 98.1%		unreviewed	1 out of 5
A0A2C9YXS4	A0A2C9YXS4_BACTY	Uncharacterized protein	Bacillus thuringiensis subsp. kyushuensis	E-value: 0.0;	Score: 2,576;	Ident.: 97.9%		unreviewed	1 out of 5
A0A6L3BC62	A0A6L3BC62_9BACI	DUF2339 domain-containing protein	Bacillus sp. TE8-1	E-value: 0.0;	Score: 2,575;	Ident.: 98.1%		unreviewed	1 out of 5
A0A6H1RK12	A0A6H1RK12_9BACI	DUF2339 domain-containing protein	Bacillus sp. RZ2MS9	E-value: 0.0;	Score: 2,575;	Ident.: 98.4%		unreviewed	1 out of 5
A0A7Z1H280	A0A7Z1H280_BACCE	Uncharacterized protein	Bacillus cereus	E-value: 0.0;	Score: 2,574;	Ident.: 98.1%		unreviewed	1 out of 5
A0A193CNL2	A0A193CNL2_BACTU	Uncharacterized protein	Bacillus thuringiensis serovar coreanensis	E-value: 0.0;	Score: 2,572;	Ident.: 98.2%		unreviewed	1 out of 5
A0A7Z8GTG3	A0A7Z8GTG3_9BACI	DUF2339 domain-containing protein	Bacillus sp. 007/AIA-02/001	E-value: 0.0;	Score: 2,572;	Ident.: 98.2%		unreviewed	1 out of 5
C2WI24	C2WI24_BACCE	Uncharacterized protein	Bacillus cereus Rock4-2	E-value: 0.0;	Score: 2,572;	Ident.: 98.2%		unreviewed	1 out of 5
A0A0G8EEY8	A0A0G8EEY8_BACCE	Uncharacterized protein	Bacillus cereus	E-value: 0.0;	Score: 2,572;	Ident.: 98.2%		unreviewed	1 out of 5
A0A386ZW87	A0A386ZW87_BACTU	DUF2339 domain-containing protein	Bacillus thuringiensis	E-value: 0.0;	Score: 2,572;	Ident.: 98.2%		unreviewed	1 out of 5
A0A2C1VUT8	A0A2C1VUT8_BACCE	DUF2339 domain-containing protein	Bacillus cereus	E-value: 0.0;	Score: 2,572;	Ident.: 98.2%		unreviewed	1 out of 5
A0A243F433	A0A243F433_BACUK	Uncharacterized protein	Bacillus thuringiensis subsp. kumamotoensis	E-value: 0.0;	Score: 2,571;	Ident.: 98.1%		unreviewed	1 out of 5
A0A5C4YP80	A0A5C4YP80_BACCE	DUF2339 domain-containing protein	Bacillus cereus	E-value: 0.0;	Score: 2,571;	Ident.: 97.9%		unreviewed	1 out of 5
A0A3D1QSJ5	A0A3D1QSJ5_BACSP	DUF2339 domain-containing protein	Bacillus sp.	E-value: 0.0;	Score: 2,571;	Ident.: 98.1%		unreviewed	1 out of 5
A0A2B3KRZ1	A0A2B3KRZ1_BACCE	DUF2339 domain-containing protein	Bacillus cereus	E-value: 0.0;	Score: 2,571;	Ident.: 98.1%		unreviewed	1 out of 5
A0A243CKA9	A0A243CKA9_BACTU	Uncharacterized protein	Bacillus thuringiensis serovar yosoo	E-value: 0.0;	Score: 2,570;	Ident.: 98.1%		unreviewed	1 out of 5
A0A2C1APP4	A0A2C1APP4_BACCE	Uncharacterized protein	Bacillus cereus	E-value: 0.0;	Score: 2,570;	Ident.: 98.2%		unreviewed	1 out of 5
W8Y5Z6	W8Y5Z6_BACTU	Uncharacterized protein	Bacillus thuringiensis DB27	E-value: 0.0;	Score: 2,569;	Ident.: 98.1%		unreviewed	1 out of 5
A0A4V5TXQ3	A0A4V5TXQ3_BACCE	DUF2339 domain-containing protein	Bacillus cereus	E-value: 0.0;	Score: 2,569;	Ident.: 97.7%		unreviewed	1 out of 5
A0A679GZ54	A0A679GZ54_9BACI	Membrane protein	Bacillus wiedmannii	E-value: 0.0;	Score: 2,568;	Ident.: 97.9%		unreviewed	1 out of 5
C2X7B5	C2X7B5_BACCE	Uncharacterized protein	Bacillus cereus F65185	E-value: 0.0;	Score: 2,568;	Ident.: 98.1%		unreviewed	1 out of 5
A0A1H5ZT61	A0A1H5ZT61_9BACI	Predicted membrane protein	Bacillus sp. ok061	E-value: 0.0;	Score: 2,567;	Ident.: 97.9%		unreviewed	1 out of 5
