# Supplementary material for: The Membrane Proteome of Spores and Vegetative Cells of the Food-Borne Pathogen Bacillus cereus
Source: Int J Mol Sci. 2021 Nov 19;22(22):12475. doi: 10.3390/ijms222212475 (PMC8624511; doi:10.3390/ijms222212475)
Supplement: Supplementary file 1 [file ijms-22-12475-s001.zip › ijms-1446819-supplementary/Supplemental file S1/B2021091592C7BAECDB1C5C413EE0E0348724B68200EC04X.tab]

Entry	Entry name	Protein names	Organism	Info			Status	Annotation
Q814K7	Q814K7_BACCR	Uncharacterized protein	Bacillus cereus (strain ATCC 14579 / DSM 31 / JCM 2152 / NBRC 15305 / NCIMB 9373 / NRRL B-3711)	E-value: 0.0;	Score: 1,749;	Ident.: 100.0%		unreviewed	1 out of 5
C2T979	C2T979_BACCE	Uncharacterized protein	Bacillus cereus BDRD-Cer4	E-value: 0.0;	Score: 1,668;	Ident.: 100.0%		unreviewed	1 out of 5
A0A5B7VQ27	A0A5B7VQ27_BACCR	O-antigen ligase domain-containing protein	Bacillus cereus (strain ATCC 14579 / DSM 31 / JCM 2152 / NBRC 15305 / NCIMB 9373 / NRRL B-3711)	E-value: 0.0;	Score: 1,668;	Ident.: 100.0%		unreviewed	1 out of 5
A0A1J9V5T3	A0A1J9V5T3_BACCE	Uncharacterized protein	Bacillus cereus	E-value: 0.0;	Score: 1,664;	Ident.: 99.5%		unreviewed	1 out of 5
A0A1Y0TPA1	A0A1Y0TPA1_BACTU	Uncharacterized protein	Bacillus thuringiensis	E-value: 0.0;	Score: 1,664;	Ident.: 99.5%		unreviewed	1 out of 5
A0A243DKU6	A0A243DKU6_BACUD	Uncharacterized protein	Bacillus thuringiensis subsp. darmstadiensis	E-value: 0.0;	Score: 1,651;	Ident.: 99.3%		unreviewed	1 out of 5
A0A1M6FWE9	A0A1M6FWE9_9BACI	O-antigen ligase like membrane protein	Bacillus sp. cl25	E-value: 0.0;	Score: 1,651;	Ident.: 99.3%		unreviewed	1 out of 5
A0A243EQ56	A0A243EQ56_BACUK	Uncharacterized protein	Bacillus thuringiensis subsp. kumamotoensis	E-value: 0.0;	Score: 1,651;	Ident.: 97.6%		unreviewed	1 out of 5
R8GWE1	R8GWE1_BACCE	Uncharacterized protein	Bacillus cereus VD196	E-value: 0.0;	Score: 1,651;	Ident.: 99.3%		unreviewed	1 out of 5
A0A1Y5YVG0	A0A1Y5YVG0_BACCE	Uncharacterized protein	Bacillus cereus	E-value: 0.0;	Score: 1,651;	Ident.: 99.3%		unreviewed	1 out of 5
A0A6L3BN13	A0A6L3BN13_9BACI	Uncharacterized protein	Bacillus sp. TE8-1	E-value: 0.0;	Score: 1,649;	Ident.: 97.6%		unreviewed	1 out of 5
A0A2J9BEN1	A0A2J9BEN1_BACTU	Uncharacterized protein	Bacillus thuringiensis	E-value: 0.0;	Score: 1,649;	Ident.: 97.6%		unreviewed	1 out of 5
A0A6N2H9K0	A0A6N2H9K0_9BACI	Uncharacterized protein	Bacillus sp. AR8-1	E-value: 0.0;	Score: 1,649;	Ident.: 97.6%		unreviewed	1 out of 5
A0A1W2GA78	A0A1W2GA78_9BACI	O-antigen ligase like membrane protein	Bacillus sp. JKS001846	E-value: 0.0;	Score: 1,647;	Ident.: 97.4%		unreviewed	1 out of 5
A0A193D0N3	A0A193D0N3_BACTU	Uncharacterized protein	Bacillus thuringiensis serovar coreanensis	E-value: 0.0;	Score: 1,647;	Ident.: 97.4%		unreviewed	1 out of 5
A0A243C2P6	A0A243C2P6_BACTU	Uncharacterized protein	Bacillus thuringiensis serovar yosoo	E-value: 0.0;	Score: 1,647;	Ident.: 97.4%		unreviewed	1 out of 5
A0A6L4WAQ0	A0A6L4WAQ0_9BACI	O-antigen ligase family protein	Bacillus sp. B2-WWTP-C-10-Post-4	E-value: 0.0;	Score: 1,647;	Ident.: 97.4%		unreviewed	1 out of 5
A0A0D1NUP3	A0A0D1NUP3_BACTU	Contig0007, whole genome shotgun sequence	Bacillus thuringiensis Sbt003	E-value: 0.0;	Score: 1,647;	Ident.: 98.8%		unreviewed	1 out of 5
R8E9F5	R8E9F5_BACCE	Uncharacterized protein	Bacillus cereus VD133	E-value: 0.0;	Score: 1,647;	Ident.: 97.4%		unreviewed	1 out of 5
A0A7Z8GXB2	A0A7Z8GXB2_9BACI	O-antigen ligase domain-containing protein	Bacillus sp. 007/AIA-02/001	E-value: 0.0;	Score: 1,647;	Ident.: 97.4%		unreviewed	1 out of 5
A0A2N3NPU5	A0A2N3NPU5_9BACI	Uncharacterized protein	Bacillus sp. BI3	E-value: 0.0;	Score: 1,647;	Ident.: 97.4%		unreviewed	1 out of 5
C2WVV9	C2WVV9_BACCE	Uncharacterized protein	Bacillus cereus Rock4-2	E-value: 0.0;	Score: 1,647;	Ident.: 97.4%		unreviewed	1 out of 5
A0A242YQH1	A0A242YQH1_BACTU	Uncharacterized protein	Bacillus thuringiensis serovar londrina	E-value: 0.0;	Score: 1,647;	Ident.: 97.4%		unreviewed	1 out of 5
A0A023PDY4	A0A023PDY4_9BACI	Uncharacterized protein	Bacillus bombysepticus str. Wang	E-value: 0.0;	Score: 1,647;	Ident.: 97.4%		unreviewed	1 out of 5
R8KZT6	R8KZT6_BACCE	Uncharacterized protein	Bacillus cereus HuB13-1	E-value: 0.0;	Score: 1,647;	Ident.: 97.4%		unreviewed	1 out of 5
C3EBR4	C3EBR4_BACTU	Uncharacterized protein	Bacillus thuringiensis serovar pakistani str. T13001	E-value: 0.0;	Score: 1,647;	Ident.: 98.8%		unreviewed	1 out of 5
C2XJX3	C2XJX3_BACCE	Uncharacterized protein	Bacillus cereus F65185	E-value: 0.0;	Score: 1,647;	Ident.: 97.4%		unreviewed	1 out of 5
A0A380XXH2	A0A380XXH2_BACCE	Group-specific protein	Bacillus cereus	E-value: 0.0;	Score: 1,647;	Ident.: 97.4%		unreviewed	1 out of 5
A0A243JKL5	A0A243JKL5_BACTU	Uncharacterized protein	Bacillus thuringiensis serovar pirenaica	E-value: 0.0;	Score: 1,647;	Ident.: 97.4%		unreviewed	1 out of 5
J8K7W3	J8K7W3_BACCE	Uncharacterized protein	Bacillus cereus VD154	E-value: 0.0;	Score: 1,647;	Ident.: 98.8%		unreviewed	1 out of 5
A0A0F6FMH4	A0A0F6FMH4_BACTK	O-antigen ligase family protein (O-antigen ligase like membrane family protein)	Bacillus thuringiensis subsp. kurstaki	E-value: 0.0;	Score: 1,647;	Ident.: 97.4%		unreviewed	1 out of 5
A0A2B2BU03	A0A2B2BU03_BACCE	O-antigen ligase family protein	Bacillus cereus	E-value: 0.0;	Score: 1,647;	Ident.: 97.4%		unreviewed	1 out of 5
A0A1E7ZI12	A0A1E7ZI12_BACTU	Uncharacterized protein	Bacillus thuringiensis	E-value: 0.0;	Score: 1,647;	Ident.: 97.4%		unreviewed	1 out of 5
A0A7T8RID4	A0A7T8RID4_9BACI	O-antigen ligase family protein	Bacillus sp. TK-2	E-value: 0.0;	Score: 1,647;	Ident.: 97.4%		unreviewed	1 out of 5
J7T5P4	J7T5P4_BACCE	Uncharacterized protein	Bacillus cereus VD022	E-value: 0.0;	Score: 1,646;	Ident.: 97.9%		unreviewed	1 out of 5
C2RGG0	C2RGG0_BACCE	Uncharacterized protein	Bacillus cereus m1550	E-value: 0.0;	Score: 1,646;	Ident.: 97.2%		unreviewed	1 out of 5
J3X2A2	J3X2A2_BACTU	Group-specific protein	Bacillus thuringiensis HD-771	E-value: 0.0;	Score: 1,646;	Ident.: 97.9%		unreviewed	1 out of 5
C3DTK2	C3DTK2_BACTS	Uncharacterized protein	Bacillus thuringiensis serovar sotto str. T04001	E-value: 0.0;	Score: 1,646;	Ident.: 97.9%		unreviewed	1 out of 5
R8XWF6	R8XWF6_BACCE	Uncharacterized protein	Bacillus cereus TIAC219	E-value: 0.0;	Score: 1,646;	Ident.: 97.9%		unreviewed	1 out of 5
A0A7V7IFN8	A0A7V7IFN8_9BACI	Uncharacterized protein	Bacillus sp. BB56-3	E-value: 0.0;	Score: 1,646;	Ident.: 97.9%		unreviewed	1 out of 5
A0A369CVZ2	A0A369CVZ2_9BACI	O-antigen ligase-like membrane protein	Bacillus sp. AG102	E-value: 0.0;	Score: 1,646;	Ident.: 97.9%		unreviewed	1 out of 5
A0A7V7S161	A0A7V7S161_BACCE	O-antigen ligase family protein	Bacillus cereus	E-value: 0.0;	Score: 1,646;	Ident.: 97.9%		unreviewed	1 out of 5
A0A242YBB1	A0A242YBB1_BACTU	Uncharacterized protein	Bacillus thuringiensis serovar novosibirsk	E-value: 0.0;	Score: 1,646;	Ident.: 97.9%		unreviewed	1 out of 5
B7IRV2	B7IRV2_BACC2	Group-specific protein	Bacillus cereus (strain G9842)	E-value: 0.0;	Score: 1,646;	Ident.: 97.9%		unreviewed	1 out of 5
R8RBH1	R8RBH1_BACCE	Uncharacterized protein	Bacillus cereus HuB4-4	E-value: 0.0;	Score: 1,646;	Ident.: 97.9%		unreviewed	1 out of 5
A0A4E7QAL6	A0A4E7QAL6_BACTI	Uncharacterized protein	Bacillus thuringiensis subsp. israelensis	E-value: 0.0;	Score: 1,646;	Ident.: 97.9%		unreviewed	1 out of 5
A0A1S7FEI6	A0A1S7FEI6_BACTU	O-antigen ligase domain-containing protein	Bacillus thuringiensis	E-value: 0.0;	Score: 1,646;	Ident.: 97.9%		unreviewed	1 out of 5
A0A6D1SZS5	A0A6D1SZS5_9BACI	O-antigen ligase domain-containing protein	Bacillus sp. BH32	E-value: 0.0;	Score: 1,646;	Ident.: 97.9%		unreviewed	1 out of 5
A0A0D0QQZ8	A0A0D0QQZ8_9BACI	Contig2, whole genome shotgun sequence	Bacillus sp. L_1B0_5	E-value: 0.0;	Score: 1,645;	Ident.: 98.3%		unreviewed	1 out of 5
A0A0D0PCN6	A0A0D0PCN6_9BACI	Contig_85, whole genome shotgun sequence	Bacillus sp. L_1B0_8	E-value: 0.0;	Score: 1,645;	Ident.: 98.3%		unreviewed	1 out of 5
A0A150BSK6	A0A150BSK6_BACCE	Uncharacterized protein	Bacillus cereus	E-value: 0.0;	Score: 1,645;	Ident.: 97.6%		unreviewed	1 out of 5
J8M4H8	J8M4H8_BACCE	Uncharacterized protein	Bacillus cereus VD156	E-value: 0.0;	Score: 1,644;	Ident.: 97.4%		unreviewed	1 out of 5
A0A386ZWD1	A0A386ZWD1_BACTU	Uncharacterized protein	Bacillus thuringiensis	E-value: 0.0;	Score: 1,644;	Ident.: 97.4%		unreviewed	1 out of 5
A0A6L3W3B0	A0A6L3W3B0_BACCE	O-antigen ligase family protein	Bacillus cereus	E-value: 0.0;	Score: 1,644;	Ident.: 97.4%		unreviewed	1 out of 5
A0A226QU84	A0A226QU84_9BACI	Uncharacterized protein	Bacillus sp. M13(2017)	E-value: 0.0;	Score: 1,644;	Ident.: 97.4%		unreviewed	1 out of 5
R8G924	R8G924_BACCE	Uncharacterized protein	Bacillus cereus BAG1X2-3	E-value: 0.0;	Score: 1,643;	Ident.: 98.3%		unreviewed	1 out of 5
A0A5E9IMX4	A0A5E9IMX4_BACTU	Uncharacterized protein	Bacillus thuringiensis F14-1	E-value: 0.0;	Score: 1,643;	Ident.: 98.8%		unreviewed	1 out of 5
A0A243L6F7	A0A243L6F7_BACUH	Uncharacterized protein	Bacillus thuringiensis subsp. higo	E-value: 0.0;	Score: 1,643;	Ident.: 98.3%		unreviewed	1 out of 5
A0A5C1FMN7	A0A5C1FMN7_9BACI	Uncharacterized protein	Bacillus sp. JAS24-2	E-value: 0.0;	Score: 1,643;	Ident.: 97.2%		unreviewed	1 out of 5
R8E6Q2	R8E6Q2_BACCE	Uncharacterized protein	Bacillus cereus BAG1X1-1	E-value: 0.0;	Score: 1,643;	Ident.: 98.3%		unreviewed	1 out of 5
R8F985	R8F985_BACCE	Uncharacterized protein	Bacillus cereus BAG1X2-1	E-value: 0.0;	Score: 1,643;	Ident.: 98.3%		unreviewed	1 out of 5
A0A2V1JK26	A0A2V1JK26_BACCE	O-antigen ligase family protein	Bacillus cereus	E-value: 0.0;	Score: 1,643;	Ident.: 97.2%		unreviewed	1 out of 5
R8G755	R8G755_BACCE	Uncharacterized protein	Bacillus cereus BAG1X2-2	E-value: 0.0;	Score: 1,643;	Ident.: 98.3%		unreviewed	1 out of 5
R8JWZ1	R8JWZ1_BACCE	Uncharacterized protein	Bacillus cereus BAG2O-1	E-value: 0.0;	Score: 1,643;	Ident.: 98.3%		unreviewed	1 out of 5
A0A0K0QK90	A0A0K0QK90_BACTU	Uncharacterized protein	Bacillus thuringiensis	E-value: 0.0;	Score: 1,643;	Ident.: 98.3%		unreviewed	1 out of 5
A0A1Q9I3C6	A0A1Q9I3C6_BACCE	Uncharacterized protein	Bacillus cereus	E-value: 0.0;	Score: 1,643;	Ident.: 98.3%		unreviewed	1 out of 5
W8YBZ5	W8YBZ5_BACTU	Uncharacterized protein	Bacillus thuringiensis DB27	E-value: 0.0;	Score: 1,642;	Ident.: 97.6%		unreviewed	1 out of 5
A0A6H1RYC0	A0A6H1RYC0_9BACI	O-antigen ligase family protein	Bacillus sp. RZ2MS9	E-value: 0.0;	Score: 1,642;	Ident.: 97.6%		unreviewed	1 out of 5
J8MJ81	J8MJ81_BACCE	Uncharacterized protein	Bacillus cereus VD200	E-value: 0.0;	Score: 1,642;	Ident.: 97.6%		unreviewed	1 out of 5
A0A135WMU1	A0A135WMU1_9BACI	Uncharacterized protein	Bacillus sp. JH7	E-value: 0.0;	Score: 1,642;	Ident.: 97.6%		unreviewed	1 out of 5
A0A5B8PQ80	A0A5B8PQ80_BACCE	Uncharacterized protein	Bacillus cereus	E-value: 0.0;	Score: 1,642;	Ident.: 97.6%		unreviewed	1 out of 5
A0A5M8SA37	A0A5M8SA37_BACCE	Uncharacterized protein	Bacillus cereus	E-value: 0.0;	Score: 1,642;	Ident.: 98.1%		unreviewed	1 out of 5
A0A2N1JWA4	A0A2N1JWA4_9BACI	Uncharacterized protein	Bacillus sp. SN10	E-value: 0.0;	Score: 1,641;	Ident.: 97.6%		unreviewed	1 out of 5
A0A221C5Z3	A0A221C5Z3_BACCE	Uncharacterized protein	Bacillus cereus	E-value: 0.0;	Score: 1,641;	Ident.: 97.2%		unreviewed	1 out of 5
A0A2V2HG47	A0A2V2HG47_BACTU	Uncharacterized protein	Bacillus thuringiensis	E-value: 0.0;	Score: 1,641;	Ident.: 97.2%		unreviewed	1 out of 5
A0A7W7TQF0	A0A7W7TQF0_9BACI	Uncharacterized protein	Bacillus toyonensis	E-value: 0.0;	Score: 1,641;	Ident.: 97.6%		unreviewed	1 out of 5
Q3EWT3	Q3EWT3_BACTI	Uncharacterized protein	Bacillus thuringiensis serovar israelensis ATCC 35646	E-value: 0.0;	Score: 1,640;	Ident.: 97.6%		unreviewed	1 out of 5
A0A5P9YBD6	A0A5P9YBD6_BACCE	Uncharacterized protein	Bacillus cereus	E-value: 0.0;	Score: 1,640;	Ident.: 96.9%		unreviewed	1 out of 5
B5UQL5	B5UQL5_BACCE	Uncharacterized protein	Bacillus cereus AH1134	E-value: 0.0;	Score: 1,640;	Ident.: 97.6%		unreviewed	1 out of 5
A0A3D1QMN8	A0A3D1QMN8_BACSP	Uncharacterized protein	Bacillus sp.	E-value: 0.0;	Score: 1,640;	Ident.: 97.6%		unreviewed	1 out of 5
R8C3Q6	R8C3Q6_BACCE	Uncharacterized protein	Bacillus cereus str. Schrouff	E-value: 0.0;	Score: 1,639;	Ident.: 97.9%		unreviewed	1 out of 5
A0A243B689	A0A243B689_BACTU	Uncharacterized protein	Bacillus thuringiensis serovar poloniensis	E-value: 0.0;	Score: 1,639;	Ident.: 97.9%		unreviewed	1 out of 5
R8J0Z2	R8J0Z2_BACCE	Uncharacterized protein	Bacillus cereus K-5975c	E-value: 0.0;	Score: 1,639;	Ident.: 97.9%		unreviewed	1 out of 5
A0A3S1EUL4	A0A3S1EUL4_9BACI	O-antigen ligase domain-containing protein	Bacillus sp. VKPM B-3276	E-value: 0.0;	Score: 1,639;	Ident.: 97.9%		unreviewed	1 out of 5
A0A2B9XT88	A0A2B9XT88_BACCE	Uncharacterized protein	Bacillus cereus	E-value: 0.0;	Score: 1,639;	Ident.: 97.2%		unreviewed	1 out of 5
A0A2B9FJR6	A0A2B9FJR6_BACCE	Uncharacterized protein	Bacillus cereus	E-value: 0.0;	Score: 1,639;	Ident.: 97.9%		unreviewed	1 out of 5
A0A2B3MR58	A0A2B3MR58_BACTU	O-antigen ligase family protein	Bacillus thuringiensis	E-value: 0.0;	Score: 1,639;	Ident.: 97.9%		unreviewed	1 out of 5
A0A243NJG3	A0A243NJG3_BACTV	Uncharacterized protein	Bacillus thuringiensis subsp. medellin	E-value: 0.0;	Score: 1,638;	Ident.: 96.7%		unreviewed	1 out of 5
A0A7X2JN83	A0A7X2JN83_BACTU	Uncharacterized protein	Bacillus thuringiensis	E-value: 0.0;	Score: 1,638;	Ident.: 97.6%		unreviewed	1 out of 5
A0A2A8M1S0	A0A2A8M1S0_BACCE	Uncharacterized protein	Bacillus cereus	E-value: 0.0;	Score: 1,638;	Ident.: 97.6%		unreviewed	1 out of 5
G9QC17	G9QC17_9BACI	Uncharacterized protein	Bacillus sp. 7_6_55CFAA_CT2	E-value: 0.0;	Score: 1,638;	Ident.: 97.6%		unreviewed	1 out of 5
A0A243KW76	A0A243KW76_BACTU	Uncharacterized protein	Bacillus thuringiensis serovar iberica	E-value: 0.0;	Score: 1,637;	Ident.: 96.7%		unreviewed	1 out of 5
A0A7V7Z0K7	A0A7V7Z0K7_9BACI	O-antigen ligase family protein	Bacillus sp. B1-WWTP-T-0.5-Post-4	E-value: 0.0;	Score: 1,637;	Ident.: 96.7%		unreviewed	1 out of 5
A0A4P7U6P8	A0A4P7U6P8_9BACI	Uncharacterized protein	Bacillus sp. DU-106	E-value: 0.0;	Score: 1,637;	Ident.: 96.7%		unreviewed	1 out of 5
A0A243A1Y1	A0A243A1Y1_BACTU	Uncharacterized protein	Bacillus thuringiensis serovar kim	E-value: 0.0;	Score: 1,637;	Ident.: 96.7%		unreviewed	1 out of 5
A0A229MI55	A0A229MI55_9BACI	Uncharacterized protein	Bacillus sp. KbaL1	E-value: 0.0;	Score: 1,637;	Ident.: 96.9%		unreviewed	1 out of 5
A0A243LC25	A0A243LC25_BACTJ	Uncharacterized protein	Bacillus thuringiensis subsp. jegathesan	E-value: 0.0;	Score: 1,637;	Ident.: 96.9%		unreviewed	1 out of 5
J8LJV6	J8LJV6_BACCE	Uncharacterized protein	Bacillus cereus VD166	E-value: 0.0;	Score: 1,637;	Ident.: 96.7%		unreviewed	1 out of 5
A0A7V7H106	A0A7V7H106_9BACI	Uncharacterized protein	Bacillus sp. BF2-3	E-value: 0.0;	Score: 1,637;	Ident.: 96.7%		unreviewed	1 out of 5
J8MBI8	J8MBI8_BACCE	Uncharacterized protein	Bacillus cereus VD169	E-value: 0.0;	Score: 1,637;	Ident.: 96.7%		unreviewed	1 out of 5
