# Supplementary material for: The Membrane Proteome of Spores and Vegetative Cells of the Food-Borne Pathogen Bacillus cereus
Source: Int J Mol Sci. 2021 Nov 19;22(22):12475. doi: 10.3390/ijms222212475 (PMC8624511; doi:10.3390/ijms222212475)
Supplement: Supplementary file 1 [file ijms-22-12475-s001.zip › ijms-1446819-supplementary/Supplemental file S1/B2021091592C7BAECDB1C5C413EE0E0348724B68200EC06Y.tab]

Entry	Entry name	Protein names	Organism	Info			Status	Annotation
C2T8R5	C2T8R5_BACCE	Uncharacterized protein	Bacillus cereus BDRD-Cer4	E-value: 390E-99;	Score: 733;	Ident.: 100.0%		unreviewed	1 out of 5
Q815A9	Q815A9_BACCR	Uncharacterized protein	Bacillus cereus (strain ATCC 14579 / DSM 31 / JCM 2152 / NBRC 15305 / NCIMB 9373 / NRRL B-3711)	E-value: 390E-99;	Score: 733;	Ident.: 100.0%		unreviewed	1 out of 5
A0A5B7VPT0	A0A5B7VPT0_BACCR	DUF3278 domain-containing protein	Bacillus cereus (strain ATCC 14579 / DSM 31 / JCM 2152 / NBRC 15305 / NCIMB 9373 / NRRL B-3711)	E-value: 390E-99;	Score: 733;	Ident.: 100.0%		unreviewed	1 out of 5
A0A243MKG3	A0A243MKG3_BACTU	Uncharacterized protein	Bacillus thuringiensis serovar zhaodongensis	E-value: 1.1E-96;	Score: 730;	Ident.: 98.8%		unreviewed	1 out of 5
A0A1Q9I5T9	A0A1Q9I5T9_BACCE	Uncharacterized protein	Bacillus cereus	E-value: 1.1E-96;	Score: 730;	Ident.: 98.8%		unreviewed	1 out of 5
A0A7U5ZWS5	A0A7U5ZWS5_BACCE	DUF3278 domain-containing protein	Bacillus cereus	E-value: 1.1E-96;	Score: 730;	Ident.: 98.8%		unreviewed	1 out of 5
A0A2A9HSC3	A0A2A9HSC3_9BACI	Uncharacterized protein	Bacillus sp. YF23	E-value: 3.2E-96;	Score: 727;	Ident.: 98.2%		unreviewed	1 out of 5
A0A2B3E9J1	A0A2B3E9J1_BACTU	DUF3278 domain-containing protein	Bacillus thuringiensis	E-value: 3.2E-96;	Score: 727;	Ident.: 98.2%		unreviewed	1 out of 5
A0A6N2HBZ5	A0A6N2HBZ5_9BACI	DUF3278 domain-containing protein	Bacillus sp. AR8-1	E-value: 3.2E-96;	Score: 727;	Ident.: 98.2%		unreviewed	1 out of 5
S3IAQ9	S3IAQ9_BACCE	Uncharacterized protein	Bacillus cereus BAG1O-3	E-value: 3.2E-96;	Score: 727;	Ident.: 98.2%		unreviewed	1 out of 5
A0A243FUF1	A0A243FUF1_BACTU	Uncharacterized protein	Bacillus thuringiensis serovar ostriniae	E-value: 3.2E-96;	Score: 727;	Ident.: 98.2%		unreviewed	1 out of 5
A0A221C547	A0A221C547_BACCE	Membrane protein	Bacillus cereus	E-value: 4.4E-96;	Score: 726;	Ident.: 99.4%		unreviewed	1 out of 5
A0A2A8EDM3	A0A2A8EDM3_BACCE	Uncharacterized protein	Bacillus cereus	E-value: 6.4E-96;	Score: 725;	Ident.: 97.6%		unreviewed	1 out of 5
A0A2C2HQS6	A0A2C2HQS6_BACTU	Uncharacterized protein	Bacillus thuringiensis	E-value: 6.4E-96;	Score: 725;	Ident.: 97.6%		unreviewed	1 out of 5
A0A1W2GBA7	A0A1W2GBA7_9BACI	Uncharacterized protein	Bacillus sp. JKS001846	E-value: 18E-96;	Score: 722;	Ident.: 97.6%		unreviewed	1 out of 5
A0A193D064	A0A193D064_BACTU	Uncharacterized protein	Bacillus thuringiensis serovar coreanensis	E-value: 18E-96;	Score: 722;	Ident.: 97.6%		unreviewed	1 out of 5
W8YK94	W8YK94_BACTU	Uncharacterized protein	Bacillus thuringiensis DB27	E-value: 18E-96;	Score: 722;	Ident.: 97.6%		unreviewed	1 out of 5
A0A243ENF7	A0A243ENF7_BACUK	Uncharacterized protein	Bacillus thuringiensis subsp. kumamotoensis	E-value: 18E-96;	Score: 722;	Ident.: 97.6%		unreviewed	1 out of 5
A0A2B1XU89	A0A2B1XU89_BACCE	DUF3278 domain-containing protein	Bacillus cereus	E-value: 18E-96;	Score: 722;	Ident.: 97.6%		unreviewed	1 out of 5
A0A242YR34	A0A242YR34_BACTU	Uncharacterized protein	Bacillus thuringiensis serovar londrina	E-value: 26E-96;	Score: 721;	Ident.: 97.1%		unreviewed	1 out of 5
A0A4U2NQ84	A0A4U2NQ84_BACCE	DUF3278 domain-containing protein	Bacillus cereus	E-value: 26E-96;	Score: 721;	Ident.: 97.1%		unreviewed	1 out of 5
A0A243J4G2	A0A243J4G2_BACTU	Uncharacterized protein	Bacillus thuringiensis serovar pirenaica	E-value: 53E-96;	Score: 719;	Ident.: 96.5%		unreviewed	1 out of 5
A0A7T8LS65	A0A7T8LS65_9BACI	DUF3278 domain-containing protein	Bacillus sp. TK-2	E-value: 53E-96;	Score: 719;	Ident.: 96.5%		unreviewed	1 out of 5
A0A243K199	A0A243K199_BACTU	Uncharacterized protein	Bacillus thuringiensis serovar iberica	E-value: 75E-96;	Score: 718;	Ident.: 97.1%		unreviewed	1 out of 5
A0A243D7Q8	A0A243D7Q8_BACTU	Uncharacterized protein	Bacillus thuringiensis serovar subtoxicus	E-value: 75E-96;	Score: 718;	Ident.: 97.1%		unreviewed	1 out of 5
A0A6N0CKZ2	A0A6N0CKZ2_BACTU	DUF3278 domain-containing protein	Bacillus thuringiensis	E-value: 75E-96;	Score: 718;	Ident.: 97.1%		unreviewed	1 out of 5
J8HFV3	J8HFV3_BACCE	Uncharacterized protein	Bacillus cereus VD045	E-value: 75E-96;	Score: 718;	Ident.: 97.1%		unreviewed	1 out of 5
A0A1S9YNR2	A0A1S9YNR2_BACCE	DUF3278 domain-containing protein	Bacillus cereus	E-value: 75E-96;	Score: 718;	Ident.: 97.1%		unreviewed	1 out of 5
R8GVX9	R8GVX9_BACCE	Uncharacterized protein	Bacillus cereus VD196	E-value: 110E-96;	Score: 717;	Ident.: 98.8%		unreviewed	1 out of 5
A0A4U2TXH1	A0A4U2TXH1_BACCE	DUF3278 domain-containing protein	Bacillus cereus	E-value: 110E-96;	Score: 717;	Ident.: 97.1%		unreviewed	1 out of 5
A0A6I5J5U8	A0A6I5J5U8_BACCE	Uncharacterized protein	Bacillus cereus	E-value: 150E-96;	Score: 716;	Ident.: 96.5%		unreviewed	1 out of 5
A0A0D1NU63	A0A0D1NU63_BACTU	Contig0007, whole genome shotgun sequence	Bacillus thuringiensis Sbt003	E-value: 430E-96;	Score: 713;	Ident.: 96.5%		unreviewed	1 out of 5
C3EB97	C3EB97_BACTU	Uncharacterized protein	Bacillus thuringiensis serovar pakistani str. T13001	E-value: 430E-96;	Score: 713;	Ident.: 96.5%		unreviewed	1 out of 5
J8KQZ5	J8KQZ5_BACCE	Uncharacterized protein	Bacillus cereus VD154	E-value: 430E-96;	Score: 713;	Ident.: 96.5%		unreviewed	1 out of 5
A0A243L5C8	A0A243L5C8_BACTJ	Uncharacterized protein	Bacillus thuringiensis subsp. jegathesan	E-value: 620E-96;	Score: 712;	Ident.: 96.5%		unreviewed	1 out of 5
A0A679H103	A0A679H103_9BACI	Membrane protein	Bacillus wiedmannii	E-value: 880E-96;	Score: 711;	Ident.: 95.9%		unreviewed	1 out of 5
R8EAC7	R8EAC7_BACCE	Uncharacterized protein	Bacillus cereus VD133	E-value: 880E-96;	Score: 711;	Ident.: 95.9%		unreviewed	1 out of 5
A0A0J7H043	A0A0J7H043_BACCE	Membrane protein	Bacillus cereus	E-value: 880E-96;	Score: 711;	Ident.: 95.9%		unreviewed	1 out of 5
J8YST7	J8YST7_BACCE	Uncharacterized protein	Bacillus cereus HuB1-1	E-value: 5.1E-93;	Score: 706;	Ident.: 96.5%		unreviewed	1 out of 5
A0A516QZ48	A0A516QZ48_9BACI	DUF3278 domain-containing protein	Bacillus sp. BD59S	E-value: 7.2E-93;	Score: 705;	Ident.: 94.1%		unreviewed	1 out of 5
A0A2B2M165	A0A2B2M165_BACCE	Uncharacterized protein	Bacillus cereus	E-value: 7.2E-93;	Score: 705;	Ident.: 95.9%		unreviewed	1 out of 5
A0A6L3WEA2	A0A6L3WEA2_BACCE	DUF3278 domain-containing protein	Bacillus cereus	E-value: 10E-93;	Score: 704;	Ident.: 94.7%		unreviewed	1 out of 5
A0A2C3FDN6	A0A2C3FDN6_BACAN	Uncharacterized protein	Bacillus anthracis	E-value: 14E-93;	Score: 703;	Ident.: 92.4%		unreviewed	1 out of 5
A0A6I0AV47	A0A6I0AV47_9BACI	DUF3278 domain-containing protein	Bacillus sp. CH140a_4T	E-value: 21E-93;	Score: 702;	Ident.: 92.9%		unreviewed	1 out of 5
A0A6I0BLB2	A0A6I0BLB2_9BACI	DUF3278 domain-containing protein	Bacillus sp. CH126_4D	E-value: 21E-93;	Score: 702;	Ident.: 92.9%		unreviewed	1 out of 5
A0A7W7X7P1	A0A7W7X7P1_9BACI	Uncharacterized protein	Bacillus toyonensis	E-value: 84E-93;	Score: 698;	Ident.: 96.5%		unreviewed	1 out of 5
A0A7D4C9E1	A0A7D4C9E1_BACCE	DUF3278 domain-containing protein	Bacillus cereus	E-value: 84E-93;	Score: 698;	Ident.: 95.9%		unreviewed	1 out of 5
A0A2V4XEA0	A0A2V4XEA0_9BACI	Uncharacterized protein DUF3278	Bacillus sp. 196mf	E-value: 120E-93;	Score: 697;	Ident.: 95.3%		unreviewed	1 out of 5
R8C388	R8C388_BACCE	Uncharacterized protein	Bacillus cereus str. Schrouff	E-value: 120E-93;	Score: 697;	Ident.: 95.9%		unreviewed	1 out of 5
A0A243CHZ8	A0A243CHZ8_BACTU	Uncharacterized protein	Bacillus thuringiensis serovar yosoo	E-value: 120E-93;	Score: 697;	Ident.: 95.9%		unreviewed	1 out of 5
A0A6H1RZK3	A0A6H1RZK3_9BACI	DUF3278 domain-containing protein	Bacillus sp. RZ2MS9	E-value: 120E-93;	Score: 697;	Ident.: 95.9%		unreviewed	1 out of 5
A0A7Z8M7F0	A0A7Z8M7F0_9BACI	DUF3278 domain-containing protein	Bacillus sp. 007/AIA-02/001	E-value: 120E-93;	Score: 697;	Ident.: 95.9%		unreviewed	1 out of 5
R8J1J9	R8J1J9_BACCE	Uncharacterized protein	Bacillus cereus K-5975c	E-value: 120E-93;	Score: 697;	Ident.: 95.9%		unreviewed	1 out of 5
C2WVE6	C2WVE6_BACCE	Uncharacterized protein	Bacillus cereus Rock4-2	E-value: 120E-93;	Score: 697;	Ident.: 95.9%		unreviewed	1 out of 5
Q3EYK4	Q3EYK4_BACTI	Uncharacterized protein	Bacillus thuringiensis serovar israelensis ATCC 35646	E-value: 120E-93;	Score: 697;	Ident.: 95.9%		unreviewed	1 out of 5
A0A023PE31	A0A023PE31_9BACI	Membrane protein	Bacillus bombysepticus str. Wang	E-value: 120E-93;	Score: 697;	Ident.: 95.9%		unreviewed	1 out of 5
A0A7V7IDA4	A0A7V7IDA4_9BACI	DUF3278 domain-containing protein	Bacillus sp. BB56-3	E-value: 120E-93;	Score: 697;	Ident.: 95.9%		unreviewed	1 out of 5
A0A369CZW7	A0A369CZW7_9BACI	Uncharacterized protein DUF3278	Bacillus sp. AG102	E-value: 120E-93;	Score: 697;	Ident.: 95.9%		unreviewed	1 out of 5
C2XJF9	C2XJF9_BACCE	Uncharacterized protein	Bacillus cereus F65185	E-value: 120E-93;	Score: 697;	Ident.: 95.9%		unreviewed	1 out of 5
A0A242Y9F5	A0A242Y9F5_BACTU	Uncharacterized protein	Bacillus thuringiensis serovar novosibirsk	E-value: 120E-93;	Score: 697;	Ident.: 95.9%		unreviewed	1 out of 5
B7IQ25	B7IQ25_BACC2	Putative membrane protein	Bacillus cereus (strain G9842)	E-value: 120E-93;	Score: 697;	Ident.: 95.9%		unreviewed	1 out of 5
A0A6H9KHQ8	A0A6H9KHQ8_9BACI	DUF3278 domain-containing protein	Bacillus sp. AY2-1	E-value: 120E-93;	Score: 697;	Ident.: 95.9%		unreviewed	1 out of 5
A0A4E7PXR9	A0A4E7PXR9_BACTI	Uncharacterized protein	Bacillus thuringiensis subsp. israelensis	E-value: 120E-93;	Score: 697;	Ident.: 95.9%		unreviewed	1 out of 5
A0A2K8U0C7	A0A2K8U0C7_BACCE	DUF3278 domain-containing protein	Bacillus cereus	E-value: 120E-93;	Score: 697;	Ident.: 95.3%		unreviewed	1 out of 5
A0A2B1MLN2	A0A2B1MLN2_BACCE	DUF3278 domain-containing protein	Bacillus cereus	E-value: 120E-93;	Score: 697;	Ident.: 95.9%		unreviewed	1 out of 5
A0A243G8R9	A0A243G8R9_BACTU	DUF3278 domain-containing protein	Bacillus thuringiensis	E-value: 120E-93;	Score: 697;	Ident.: 95.9%		unreviewed	1 out of 5
A0A158RT86	A0A158RT86_BACC3	Putative membrane protein	Bacillus cereus (strain 03BB102)	E-value: 170E-93;	Score: 696;	Ident.: 91.2%		unreviewed	1 out of 5
A0A7D3YP99	A0A7D3YP99_BACCE	DUF3278 domain-containing protein	Bacillus cereus	E-value: 170E-93;	Score: 696;	Ident.: 91.2%		unreviewed	1 out of 5
A0A437SDV8	A0A437SDV8_BACTU	sn-glycerol-3-phosphate ABC transporter substrate-binding protein UgpB	Bacillus thuringiensis	E-value: 170E-93;	Score: 696;	Ident.: 91.2%		unreviewed	1 out of 5
B3ZRF5	B3ZRF5_BACCE	Uncharacterized protein	Bacillus cereus 03BB108	E-value: 170E-93;	Score: 696;	Ident.: 91.2%		unreviewed	1 out of 5
A0A4S4HFU8	A0A4S4HFU8_9BACI	DUF3278 domain-containing protein	Bacillus sp. HUB-I-004	E-value: 480E-93;	Score: 693;	Ident.: 91.2%		unreviewed	1 out of 5
A0A7U6HCG8	A0A7U6HCG8_BACAN	DUF3278 domain-containing protein	Bacillus anthracis	E-value: 480E-93;	Score: 693;	Ident.: 91.2%		unreviewed	1 out of 5
A0A135WN65	A0A135WN65_9BACI	Uncharacterized protein	Bacillus sp. JH7	E-value: 690E-93;	Score: 692;	Ident.: 95.3%		unreviewed	1 out of 5
C2NQL3	C2NQL3_BACCE	Uncharacterized protein	Bacillus cereus BGSC 6E1	E-value: 980E-93;	Score: 691;	Ident.: 90.6%		unreviewed	1 out of 5
C3GAW3	C3GAW3_BACTU	Uncharacterized protein	Bacillus thuringiensis serovar andalousiensis BGSC 4AW1	E-value: 1.4E-90;	Score: 690;	Ident.: 90.6%		unreviewed	1 out of 5
A0A154AVQ0	A0A154AVQ0_9BACI	Uncharacterized protein	Bacillus sp. GZT	E-value: 1.4E-90;	Score: 690;	Ident.: 90.6%		unreviewed	1 out of 5
A0A6A2TM92	A0A6A2TM92_9BACI	DUF3278 domain-containing protein	Bacillus sp. B3-WWTP-C-10-D-3	E-value: 1.4E-90;	Score: 690;	Ident.: 90.6%		unreviewed	1 out of 5
C2W1R9	C2W1R9_BACCE	Uncharacterized protein	Bacillus cereus Rock3-42	E-value: 1.4E-90;	Score: 690;	Ident.: 90.6%		unreviewed	1 out of 5
A0A2S9HBP9	A0A2S9HBP9_BACCE	DUF3278 domain-containing protein	Bacillus cereus	E-value: 1.4E-90;	Score: 690;	Ident.: 89.4%		unreviewed	1 out of 5
A0A243B6R8	A0A243B6R8_BACTU	Uncharacterized protein	Bacillus thuringiensis serovar pingluonsis	E-value: 2E-90;	Score: 689;	Ident.: 90.6%		unreviewed	1 out of 5
A0RL47	A0RL47_BACAH	Uncharacterized protein	Bacillus thuringiensis (strain Al Hakam)	E-value: 2E-90;	Score: 689;	Ident.: 90.0%		unreviewed	1 out of 5
A0A243CR35	A0A243CR35_BACTU	Uncharacterized protein	Bacillus thuringiensis serovar vazensis	E-value: 2E-90;	Score: 689;	Ident.: 90.6%		unreviewed	1 out of 5
A0A5B8PPS6	A0A5B8PPS6_BACCE	DUF3278 domain-containing protein	Bacillus cereus	E-value: 2.8E-90;	Score: 688;	Ident.: 94.7%		unreviewed	1 out of 5
Q6HB28	Q6HB28_BACHK	Uncharacterized protein	Bacillus thuringiensis subsp. konkukian (strain 97-27)	E-value: 4E-90;	Score: 687;	Ident.: 90.0%		unreviewed	1 out of 5
D8H3R2	D8H3R2_BACAI	Membrane protein, putative	Bacillus cereus var. anthracis (strain CI)	E-value: 4E-90;	Score: 687;	Ident.: 90.0%		unreviewed	1 out of 5
C3GRP2	C3GRP2_BACTU	Uncharacterized protein	Bacillus thuringiensis serovar pondicheriensis BGSC 4BA1	E-value: 5.6E-90;	Score: 686;	Ident.: 90.0%		unreviewed	1 out of 5
B7JGI2	B7JGI2_BACC0	Putative membrane protein	Bacillus cereus (strain AH820)	E-value: 5.6E-90;	Score: 686;	Ident.: 90.0%		unreviewed	1 out of 5
A0A6L7H857	A0A6L7H857_BACAN	Uncharacterized protein	Bacillus anthracis	E-value: 5.6E-90;	Score: 686;	Ident.: 90.0%		unreviewed	1 out of 5
A0A2B9EA50	A0A2B9EA50_BACCE	Uncharacterized protein	Bacillus cereus	E-value: 5.6E-90;	Score: 686;	Ident.: 92.4%		unreviewed	1 out of 5
A0A0B5NDI3	A0A0B5NDI3_BACTU	DUF3278 domain-containing protein	Bacillus thuringiensis	E-value: 5.6E-90;	Score: 686;	Ident.: 90.0%		unreviewed	1 out of 5
A0A7U4F0Y3	A0A7U4F0Y3_BACAN	Membrane protein	Bacillus anthracis str. H9401	E-value: 5.6E-90;	Score: 686;	Ident.: 90.0%		unreviewed	1 out of 5
A0A1V2HPN3	A0A1V2HPN3_BACCE	Uncharacterized protein	Bacillus cereus	E-value: 11E-90;	Score: 684;	Ident.: 92.9%		unreviewed	1 out of 5
A0A0G8BWA5	A0A0G8BWA5_9BACI	Uncharacterized protein	Bacillus wiedmannii	E-value: 16E-90;	Score: 683;	Ident.: 91.2%		unreviewed	1 out of 5
A0A2P0HLM9	A0A2P0HLM9_BACAN	Putative membrane protein	Bacillus anthracis	E-value: 32E-90;	Score: 681;	Ident.: 89.9%		unreviewed	1 out of 5
Q81K40	Q81K40_BACAN	Putative membrane protein	Bacillus anthracis	E-value: 32E-90;	Score: 681;	Ident.: 89.9%		unreviewed	1 out of 5
A0A4Q0WW23	A0A4Q0WW23_9BACI	DUF3278 domain-containing protein	Bacillus albus	E-value: 93E-90;	Score: 678;	Ident.: 88.8%		unreviewed	1 out of 5
J8K398	J8K398_BACCE	Uncharacterized protein	Bacillus cereus VD115	E-value: 93E-90;	Score: 678;	Ident.: 91.8%		unreviewed	1 out of 5
A0A2C4QBA6	A0A2C4QBA6_9BACI	Uncharacterized protein	Bacillus wiedmannii	E-value: 190E-90;	Score: 676;	Ident.: 91.2%		unreviewed	1 out of 5
A0A506QAK0	A0A506QAK0_BACSP	DUF3278 domain-containing protein	Bacillus sp.	E-value: 380E-90;	Score: 674;	Ident.: 90.0%		unreviewed	1 out of 5
A0A6L3BM07	A0A6L3BM07_9BACI	DUF3278 domain-containing protein	Bacillus sp. TE8-1	E-value: 540E-90;	Score: 673;	Ident.: 93.5%		unreviewed	1 out of 5
