# Supplementary material for: The Membrane Proteome of Spores and Vegetative Cells of the Food-Borne Pathogen Bacillus cereus
Source: Int J Mol Sci. 2021 Nov 19;22(22):12475. doi: 10.3390/ijms222212475 (PMC8624511; doi:10.3390/ijms222212475)
Supplement: Supplementary file 1 [file ijms-22-12475-s001.zip › ijms-1446819-supplementary/Supplemental file S1/B2021091592C7BAECDB1C5C413EE0E0348724B68200EC09R.tab]

Entry	Entry name	Protein names	Organism	Info			Status	Annotation
A0A5B7VJ51	A0A5B7VJ51_BACCR	Uncharacterized protein	Bacillus cereus (strain ATCC 14579 / DSM 31 / JCM 2152 / NBRC 15305 / NCIMB 9373 / NRRL B-3711)	E-value: 91E-120;	Score: 892;	Ident.: 100.0%		unreviewed	1 out of 5
Q81CY5	Q81CY5_BACCR	Uncharacterized protein	Bacillus cereus (strain ATCC 14579 / DSM 31 / JCM 2152 / NBRC 15305 / NCIMB 9373 / NRRL B-3711)	E-value: 91E-120;	Score: 892;	Ident.: 100.0%		unreviewed	1 out of 5
C2T9V5	C2T9V5_BACCE	Uncharacterized protein	Bacillus cereus BDRD-Cer4	E-value: 150E-120;	Score: 892;	Ident.: 100.0%		unreviewed	1 out of 5
A0A1W2GF14	A0A1W2GF14_9BACI	Uncharacterized protein	Bacillus sp. JKS001846	E-value: 21E-114;	Score: 857;	Ident.: 94.9%		unreviewed	1 out of 5
R8ECN3	R8ECN3_BACCE	Uncharacterized protein	Bacillus cereus VD133	E-value: 21E-114;	Score: 857;	Ident.: 94.9%		unreviewed	1 out of 5
C2WTW6	C2WTW6_BACCE	Uncharacterized protein	Bacillus cereus Rock4-2	E-value: 120E-111;	Score: 832;	Ident.: 94.4%		unreviewed	1 out of 5
A0A7Z2CT24	A0A7Z2CT24_9BACI	Uncharacterized protein	Bacillus sp. SH8-8	E-value: 190E-105;	Score: 792;	Ident.: 98.8%		unreviewed	1 out of 5
A9VS45	A9VS45_BACMK	Uncharacterized protein	Bacillus mycoides (strain KBAB4) (Bacillus weihenstephanensis)	E-value: 210E-105;	Score: 792;	Ident.: 98.8%		unreviewed	1 out of 5
A0A023PDH5	A0A023PDH5_9BACI	Uncharacterized protein	Bacillus bombysepticus str. Wang	E-value: 210E-105;	Score: 792;	Ident.: 98.8%		unreviewed	1 out of 5
R8L897	R8L897_BACCE	Uncharacterized protein	Bacillus cereus HuB13-1	E-value: 210E-105;	Score: 792;	Ident.: 98.8%		unreviewed	1 out of 5
C2XHV7	C2XHV7_BACCE	Uncharacterized protein	Bacillus cereus F65185	E-value: 210E-105;	Score: 792;	Ident.: 98.8%		unreviewed	1 out of 5
A0A231I7Y0	A0A231I7Y0_BACTU	Uncharacterized protein	Bacillus thuringiensis	E-value: 210E-105;	Score: 792;	Ident.: 98.8%		unreviewed	1 out of 5
A0A3D5U3Q6	A0A3D5U3Q6_BACSP	Uncharacterized protein	Bacillus sp.	E-value: 210E-105;	Score: 792;	Ident.: 98.8%		unreviewed	1 out of 5
A0A0F6FMX0	A0A0F6FMX0_BACTK	Uncharacterized protein	Bacillus thuringiensis subsp. kurstaki	E-value: 210E-105;	Score: 792;	Ident.: 98.8%		unreviewed	1 out of 5
A0A5C4YMN4	A0A5C4YMN4_BACCE	Uncharacterized protein	Bacillus cereus	E-value: 210E-105;	Score: 792;	Ident.: 98.8%		unreviewed	1 out of 5
A0A0G8EA58	A0A0G8EA58_BACCE	Uncharacterized protein	Bacillus cereus	E-value: 210E-105;	Score: 792;	Ident.: 98.8%		unreviewed	1 out of 5
C2R8T8	C2R8T8_BACCE	Uncharacterized protein	Bacillus cereus m1550	E-value: 2.4E-102;	Score: 786;	Ident.: 98.1%		unreviewed	1 out of 5
A0A2C4YMN2	A0A2C4YMN2_9BACI	Uncharacterized protein	Bacillus toyonensis	E-value: 2.3E-93;	Score: 726;	Ident.: 93.1%		unreviewed	1 out of 5
A0A0B5S2M7	A0A0B5S2M7_BACMY	Uncharacterized protein	Bacillus mycoides	E-value: 1.2E-72;	Score: 588;	Ident.: 74.4%		unreviewed	1 out of 5
A0A2S9HNA8	A0A2S9HNA8_9BACI	Uncharacterized protein	Bacillus sp. MYb56	E-value: 7.1E-72;	Score: 583;	Ident.: 73.8%		unreviewed	1 out of 5
A0A1D3NIE2	A0A1D3NIE2_BACMY	Uncharacterized protein	Bacillus mycoides	E-value: 71E-66;	Score: 541;	Ident.: 68.8%		unreviewed	1 out of 5
J8B6Y6	J8B6Y6_BACCE	Uncharacterized protein	Bacillus cereus BAG6X1-2	E-value: 71E-66;	Score: 541;	Ident.: 68.8%		unreviewed	1 out of 5
A0A653NFS8	A0A653NFS8_BACMY	Uncharacterized protein	Bacillus mycoides	E-value: 5.3E-36;	Score: 345;	Ident.: 44.3%		unreviewed	1 out of 5
A0A1C3TCV3	A0A1C3TCV3_BACMY	Uncharacterized protein	Bacillus mycoides	E-value: 7.4E-36;	Score: 344;	Ident.: 44.3%		unreviewed	1 out of 5
A0A3D9VE52	A0A3D9VE52_BACMY	Uncharacterized protein	Bacillus mycoides	E-value: 18E-36;	Score: 341;	Ident.: 45.8%		unreviewed	1 out of 5
A0A366GLK6	A0A366GLK6_9BACI	Uncharacterized protein	Bacillus sp. DB-2	E-value: 18E-36;	Score: 341;	Ident.: 45.8%		unreviewed	1 out of 5
A0A2A7YMZ3	A0A2A7YMZ3_BACMY	Uncharacterized protein	Bacillus mycoides	E-value: 21E-36;	Score: 341;	Ident.: 43.7%		unreviewed	1 out of 5
A0A1S9UV88	A0A1S9UV88_BACCE	Uncharacterized protein	Bacillus cereus	E-value: 3E-24;	Score: 271;	Ident.: 38.1%		unreviewed	1 out of 5
A0A243A5A6	A0A243A5A6_BACTU	Uncharacterized protein	Bacillus thuringiensis serovar navarrensis	E-value: 16E-24;	Score: 266;	Ident.: 37.0%		unreviewed	1 out of 5
A0A7Z8GSI1	A0A7Z8GSI1_9BACI	Uncharacterized protein	Bacillus sp. 007/AIA-02/001	E-value: 19E-24;	Score: 259;	Ident.: 38.1%		unreviewed	1 out of 5
C2WXF6	C2WXF6_BACCE	Uncharacterized protein	Bacillus cereus Rock4-2	E-value: 19E-24;	Score: 259;	Ident.: 38.1%		unreviewed	1 out of 5
A0A2B3STA7	A0A2B3STA7_BACCE	Uncharacterized protein	Bacillus cereus	E-value: 19E-24;	Score: 259;	Ident.: 38.1%		unreviewed	1 out of 5
A0A2H3QTB6	A0A2H3QTB6_9BACI	Uncharacterized protein	Bacillus sp. AFS012607	E-value: 27E-24;	Score: 258;	Ident.: 38.1%		unreviewed	1 out of 5
A0A2C2PNN9	A0A2C2PNN9_BACTU	Uncharacterized protein	Bacillus thuringiensis	E-value: 27E-24;	Score: 258;	Ident.: 38.1%		unreviewed	1 out of 5
A0A243CN22	A0A243CN22_BACTU	Uncharacterized protein	Bacillus thuringiensis serovar yosoo	E-value: 100E-24;	Score: 254;	Ident.: 37.4%		unreviewed	1 out of 5
G9Q7H5	G9Q7H5_9BACI	Uncharacterized protein	Bacillus sp. 7_6_55CFAA_CT2	E-value: 100E-24;	Score: 254;	Ident.: 37.4%		unreviewed	1 out of 5
A0A221BX55	A0A221BX55_BACCE	Uncharacterized protein	Bacillus cereus	E-value: 390E-24;	Score: 250;	Ident.: 36.7%		unreviewed	1 out of 5
A0A242WID0	A0A242WID0_BACTU	Uncharacterized protein	Bacillus thuringiensis serovar cameroun	E-value: 550E-24;	Score: 249;	Ident.: 36.4%		unreviewed	1 out of 5
C2UZK2	C2UZK2_BACCE	Uncharacterized protein	Bacillus cereus Rock3-28	E-value: 760E-24;	Score: 248;	Ident.: 35.3%		unreviewed	1 out of 5
A0A243LCC8	A0A243LCC8_BACTJ	Uncharacterized protein	Bacillus thuringiensis subsp. jegathesan	E-value: 760E-24;	Score: 248;	Ident.: 36.5%		unreviewed	1 out of 5
J8AJL3	J8AJL3_BACCE	Uncharacterized protein	Bacillus cereus HuA4-10	E-value: 760E-24;	Score: 248;	Ident.: 37.0%		unreviewed	1 out of 5
A0A6I2EXU0	A0A6I2EXU0_BACTU	Uncharacterized protein	Bacillus thuringiensis	E-value: 1.5E-21;	Score: 244;	Ident.: 36.0%		unreviewed	1 out of 5
A0A243K8C2	A0A243K8C2_BACTU	Uncharacterized protein	Bacillus thuringiensis serovar iberica	E-value: 1.5E-21;	Score: 246;	Ident.: 35.8%		unreviewed	1 out of 5
A0A6I5IZW4	A0A6I5IZW4_BACCE	Uncharacterized protein	Bacillus cereus	E-value: 2.1E-21;	Score: 245;	Ident.: 35.8%		unreviewed	1 out of 5
A0A2B9DQE8	A0A2B9DQE8_BACCE	Uncharacterized protein	Bacillus cereus	E-value: 5.7E-21;	Score: 242;	Ident.: 36.7%		unreviewed	1 out of 5
J8NG35	J8NG35_BACCE	Uncharacterized protein	Bacillus cereus VD200	E-value: 120E-21;	Score: 231;	Ident.: 34.4%		unreviewed	1 out of 5
A0A249XAR2	A0A249XAR2_BACCE	Uncharacterized protein	Bacillus cereus	E-value: 230E-21;	Score: 229;	Ident.: 34.5%		unreviewed	1 out of 5
A0A1T3V885	A0A1T3V885_BACAN	Uncharacterized protein	Bacillus anthracis	E-value: 12E-18;	Score: 219;	Ident.: 28.7%		unreviewed	1 out of 5
A0A7Z8S8X6	A0A7Z8S8X6_9BACI	Uncharacterized protein	Bacillus sp. AR13-1	E-value: 23E-18;	Score: 217;	Ident.: 31.5%		unreviewed	1 out of 5
A0A6I7XFZ7	A0A6I7XFZ7_9BACI	Uncharacterized protein	Bacillus sp. SH7-1	E-value: 68E-18;	Score: 215;	Ident.: 32.4%		unreviewed	1 out of 5
A0A7D4ENX9	A0A7D4ENX9_9BACI	Uncharacterized protein	Bacillus tropicus	E-value: 68E-18;	Score: 215;	Ident.: 33.1%		unreviewed	1 out of 5
A0A242ZUT5	A0A242ZUT5_BACTU	Uncharacterized protein	Bacillus thuringiensis serovar kim	E-value: 87E-18;	Score: 213;	Ident.: 28.7%		unreviewed	1 out of 5
A0A0F6IVU6	A0A0F6IVU6_BACTU	Uncharacterized protein	Bacillus thuringiensis T01-328	E-value: 120E-18;	Score: 212;	Ident.: 28.0%		unreviewed	1 out of 5
M1QYP9	M1QYP9_BACTU	Uncharacterized protein	Bacillus thuringiensis serovar thuringiensis str. IS5056	E-value: 120E-18;	Score: 212;	Ident.: 28.0%		unreviewed	1 out of 5
A0A1W6WXZ1	A0A1W6WXZ1_BACTU	Uncharacterized protein	Bacillus thuringiensis	E-value: 120E-18;	Score: 212;	Ident.: 28.0%		unreviewed	1 out of 5
A0A2C3MHK9	A0A2C3MHK9_BACCE	Uncharacterized protein	Bacillus cereus	E-value: 140E-18;	Score: 212;	Ident.: 31.9%		unreviewed	1 out of 5
A0A2B3KZP7	A0A2B3KZP7_BACTU	Uncharacterized protein	Bacillus thuringiensis	E-value: 160E-18;	Score: 212;	Ident.: 31.9%		unreviewed	1 out of 5
A0A7Z8RWJ3	A0A7Z8RWJ3_9BACI	Uncharacterized protein	Bacillus sp. BF9-10	E-value: 250E-18;	Score: 211;	Ident.: 32.4%		unreviewed	1 out of 5
A0A1J9UV77	A0A1J9UV77_9BACI	Uncharacterized protein	Bacillus sp. N35-10-4	E-value: 250E-18;	Score: 211;	Ident.: 32.4%		unreviewed	1 out of 5
A0A2A7L8A5	A0A2A7L8A5_BACCE	Uncharacterized protein	Bacillus cereus	E-value: 250E-18;	Score: 211;	Ident.: 32.4%		unreviewed	1 out of 5
A0A2H2WX28	A0A2H2WX28_BACCE	Uncharacterized protein	Bacillus cereus	E-value: 250E-18;	Score: 211;	Ident.: 32.4%		unreviewed	1 out of 5
A0A0E1ME62	A0A0E1ME62_BACCE	Putative mature parasite-infected erythrocyte surface antigen (MESA)/PfEMP2	Bacillus cereus	E-value: 250E-18;	Score: 211;	Ident.: 32.4%		unreviewed	1 out of 5
A0A657VZZ6	A0A657VZZ6_9BACI	Uncharacterized protein	Bacillus sp. AFS051223	E-value: 250E-18;	Score: 211;	Ident.: 32.4%		unreviewed	1 out of 5
A0A150BGL3	A0A150BGL3_BACCE	Uncharacterized protein	Bacillus cereus	E-value: 270E-18;	Score: 211;	Ident.: 32.4%		unreviewed	1 out of 5
A0A5C5A9R4	A0A5C5A9R4_9BACI	Uncharacterized protein	Bacillus tropicus	E-value: 300E-18;	Score: 211;	Ident.: 32.4%		unreviewed	1 out of 5
A0A7X2ARC0	A0A7X2ARC0_BACTU	Uncharacterized protein	Bacillus thuringiensis	E-value: 740E-18;	Score: 207;	Ident.: 31.3%		unreviewed	1 out of 5
A0A2B0DWV5	A0A2B0DWV5_BACTU	Uncharacterized protein	Bacillus thuringiensis	E-value: 870E-18;	Score: 206;	Ident.: 26.8%		unreviewed	1 out of 5
A0A5P8FI60	A0A5P8FI60_BACTU	Uncharacterized protein	Bacillus thuringiensis	E-value: 2.3E-15;	Score: 203;	Ident.: 27.4%		unreviewed	1 out of 5
K0G133	K0G133_BACTU	Mature parasite-infected erythrocyte surface antigen or PfEMP2	Bacillus thuringiensis MC28	E-value: 9.7E-15;	Score: 199;	Ident.: 28.1%		unreviewed	1 out of 5
A0A2B4TJD3	A0A2B4TJD3_9BACI	Uncharacterized protein	Bacillus toyonensis	E-value: 24E-15;	Score: 196;	Ident.: 29.1%		unreviewed	1 out of 5
J8K5S7	J8K5S7_BACCE	Uncharacterized protein	Bacillus cereus VD115	E-value: 35E-15;	Score: 195;	Ident.: 29.1%		unreviewed	1 out of 5
A0A2C5BMY8	A0A2C5BMY8_9BACI	Uncharacterized protein	Bacillus toyonensis	E-value: 48E-15;	Score: 194;	Ident.: 29.1%		unreviewed	1 out of 5
A0A2B4ZNL3	A0A2B4ZNL3_9BACI	Uncharacterized protein	Bacillus toyonensis	E-value: 48E-15;	Score: 194;	Ident.: 29.1%		unreviewed	1 out of 5
A0A345XGS3	A0A345XGS3_9BACI	Uncharacterized protein	Bacillus sp. COPE52	E-value: 49E-15;	Score: 194;	Ident.: 29.1%		unreviewed	1 out of 5
A0A6L3WR29	A0A6L3WR29_9BACI	Uncharacterized protein	Bacillus toyonensis	E-value: 49E-15;	Score: 194;	Ident.: 29.1%		unreviewed	1 out of 5
A0A1E8A935	A0A1E8A935_BACTU	Uncharacterized protein	Bacillus thuringiensis	E-value: 49E-15;	Score: 194;	Ident.: 29.1%		unreviewed	1 out of 5
C2X5I2	C2X5I2_BACCE	DedA	Bacillus cereus Rock4-18	E-value: 49E-15;	Score: 194;	Ident.: 29.1%		unreviewed	1 out of 5
A0A2B7WDX3	A0A2B7WDX3_9BACI	Uncharacterized protein	Bacillus toyonensis	E-value: 49E-15;	Score: 194;	Ident.: 29.1%		unreviewed	1 out of 5
A0A2T0DWL9	A0A2T0DWL9_9BACI	Uncharacterized protein	Bacillus toyonensis	E-value: 51E-15;	Score: 194;	Ident.: 29.1%		unreviewed	1 out of 5
A0A2C4F6N0	A0A2C4F6N0_9BACI	Uncharacterized protein	Bacillus toyonensis	E-value: 51E-15;	Score: 194;	Ident.: 29.1%		unreviewed	1 out of 5
A0A2B5X6W6	A0A2B5X6W6_9BACI	Uncharacterized protein	Bacillus toyonensis	E-value: 130E-15;	Score: 190;	Ident.: 30.0%		unreviewed	1 out of 5
Q3EYT5	Q3EYT5_BACTI	Uncharacterized protein	Bacillus thuringiensis serovar israelensis ATCC 35646	E-value: 230E-15;	Score: 184;	Ident.: 28.3%		unreviewed	1 out of 5
C2V498	C2V498_BACCE	Uncharacterized protein	Bacillus cereus Rock3-28	E-value: 460E-15;	Score: 187;	Ident.: 28.4%		unreviewed	1 out of 5
C3GT31	C3GT31_BACTU	Uncharacterized protein	Bacillus thuringiensis serovar pondicheriensis BGSC 4BA1	E-value: 830E-15;	Score: 184;	Ident.: 28.3%		unreviewed	1 out of 5
A0A369CY41	A0A369CY41_9BACI	Uncharacterized protein	Bacillus sp. AG102	E-value: 830E-15;	Score: 184;	Ident.: 28.3%		unreviewed	1 out of 5
A0A242YKF7	A0A242YKF7_BACTU	Uncharacterized protein	Bacillus thuringiensis serovar novosibirsk	E-value: 830E-15;	Score: 184;	Ident.: 28.3%		unreviewed	1 out of 5
A0A160LJ36	A0A160LJ36_BACTI	Uncharacterized protein	Bacillus thuringiensis subsp. israelensis	E-value: 830E-15;	Score: 184;	Ident.: 28.3%		unreviewed	1 out of 5
A0A0B5NCD2	A0A0B5NCD2_BACTU	Uncharacterized protein	Bacillus thuringiensis	E-value: 830E-15;	Score: 184;	Ident.: 28.3%		unreviewed	1 out of 5
A0A2B7FX20	A0A2B7FX20_9BACI	Uncharacterized protein	Bacillus toyonensis	E-value: 250E-12;	Score: 166;	Ident.: 29.3%		unreviewed	1 out of 5
A0A6L4W7L5	A0A6L4W7L5_9BACI	Uncharacterized protein	Bacillus sp. B2-WWTP-C-10-Post-4	E-value: 2E-9;	Score: 160;	Ident.: 26.1%		unreviewed	1 out of 5
A0A243HCZ0	A0A243HCZ0_BACTU	Uncharacterized protein	Bacillus thuringiensis	E-value: 2.4E-9;	Score: 160;	Ident.: 23.2%		unreviewed	1 out of 5
A0A243GK63	A0A243GK63_BACTU	Uncharacterized protein	Bacillus thuringiensis	E-value: 2.4E-9;	Score: 160;	Ident.: 23.9%		unreviewed	1 out of 5
B7ITQ5	B7ITQ5_BACC2	Uncharacterized protein	Bacillus cereus (strain G9842)	E-value: 3.3E-9;	Score: 159;	Ident.: 23.2%		unreviewed	1 out of 5
A0A2B1V448	A0A2B1V448_BACCE	Uncharacterized protein	Bacillus cereus	E-value: 3.5E-9;	Score: 158;	Ident.: 23.2%		unreviewed	1 out of 5
C2XEL0	C2XEL0_BACCE	Uncharacterized protein	Bacillus cereus F65185	E-value: 3.9E-9;	Score: 158;	Ident.: 23.2%		unreviewed	1 out of 5
A0A243E0D4	A0A243E0D4_BACTU	Uncharacterized protein	Bacillus thuringiensis serovar toumanoffi	E-value: 4.1E-9;	Score: 157;	Ident.: 23.2%		unreviewed	1 out of 5
A0A6L3BII2	A0A6L3BII2_9BACI	Uncharacterized protein	Bacillus sp. TE8-1	E-value: 12E-9;	Score: 155;	Ident.: 24.7%		unreviewed	1 out of 5
A0A6N2H6U7	A0A6N2H6U7_9BACI	Uncharacterized protein	Bacillus sp. AR8-1	E-value: 12E-9;	Score: 155;	Ident.: 23.2%		unreviewed	1 out of 5
A0A243ERS0	A0A243ERS0_BACUK	Uncharacterized protein	Bacillus thuringiensis subsp. kumamotoensis	E-value: 14E-9;	Score: 154;	Ident.: 23.2%		unreviewed	1 out of 5
A0A243BWL5	A0A243BWL5_BACTU	Uncharacterized protein	Bacillus thuringiensis serovar yosoo	E-value: 16E-9;	Score: 154;	Ident.: 23.2%		unreviewed	1 out of 5
