# Supplementary material for: The Membrane Proteome of Spores and Vegetative Cells of the Food-Borne Pathogen Bacillus cereus
Source: Int J Mol Sci. 2021 Nov 19;22(22):12475. doi: 10.3390/ijms222212475 (PMC8624511; doi:10.3390/ijms222212475)
Supplement: Supplementary file 1 [file ijms-22-12475-s001.zip › ijms-1446819-supplementary/Supplemental file S1/B2021091592C7BAECDB1C5C413EE0E0348724B68200EC0AX.tab]

Entry	Entry name	Protein names	Organism	Info			Status	Annotation
A0A1M6QN49	A0A1M6QN49_9BACI	Uncharacterized protein	Bacillus sp. cl25	E-value: 30E-114;	Score: 838;	Ident.: 100.0%		unreviewed	1 out of 5
A0A4P7TUU8	A0A4P7TUU8_9BACI	Uncharacterized protein	Bacillus sp. DU-106	E-value: 30E-114;	Score: 838;	Ident.: 100.0%		unreviewed	1 out of 5
J8KY72	J8KY72_BACCE	Uncharacterized protein	Bacillus cereus VD166	E-value: 30E-114;	Score: 838;	Ident.: 100.0%		unreviewed	1 out of 5
A0A7V7H0M5	A0A7V7H0M5_9BACI	Uncharacterized protein	Bacillus sp. BF2-3	E-value: 30E-114;	Score: 838;	Ident.: 100.0%		unreviewed	1 out of 5
A0A5B7VAK0	A0A5B7VAK0_BACCR	Uncharacterized protein	Bacillus cereus (strain ATCC 14579 / DSM 31 / JCM 2152 / NBRC 15305 / NCIMB 9373 / NRRL B-3711)	E-value: 30E-114;	Score: 838;	Ident.: 100.0%		unreviewed	1 out of 5
Q81IY8	Q81IY8_BACCR	Uncharacterized protein	Bacillus cereus (strain ATCC 14579 / DSM 31 / JCM 2152 / NBRC 15305 / NCIMB 9373 / NRRL B-3711)	E-value: 30E-114;	Score: 838;	Ident.: 100.0%		unreviewed	1 out of 5
R8GGV8	R8GGV8_BACCE	Lipoprotein	Bacillus cereus VD196	E-value: 30E-114;	Score: 838;	Ident.: 100.0%		unreviewed	1 out of 5
J8N3P5	J8N3P5_BACCE	Uncharacterized protein	Bacillus cereus VD169	E-value: 30E-114;	Score: 838;	Ident.: 100.0%		unreviewed	1 out of 5
J8H1I2	J8H1I2_BACCE	Uncharacterized protein	Bacillus cereus VD045	E-value: 30E-114;	Score: 838;	Ident.: 100.0%		unreviewed	1 out of 5
A0A164S0J3	A0A164S0J3_BACCE	Uncharacterized protein	Bacillus cereus	E-value: 30E-114;	Score: 838;	Ident.: 100.0%		unreviewed	1 out of 5
A0A3Q9HTA5	A0A3Q9HTA5_BACTU	Uncharacterized protein	Bacillus thuringiensis	E-value: 30E-114;	Score: 838;	Ident.: 100.0%		unreviewed	1 out of 5
A0A3G5UHZ3	A0A3G5UHZ3_9BACI	Uncharacterized protein	Bacillus sp. FDAARGOS_527	E-value: 250E-114;	Score: 832;	Ident.: 99.4%		unreviewed	1 out of 5
A0A243DY38	A0A243DY38_BACUD	Uncharacterized protein	Bacillus thuringiensis subsp. darmstadiensis	E-value: 250E-114;	Score: 832;	Ident.: 99.4%		unreviewed	1 out of 5
A0A7Z8S1L1	A0A7Z8S1L1_9BACI	Uncharacterized protein	Bacillus sp. BF9-10	E-value: 250E-114;	Score: 832;	Ident.: 99.4%		unreviewed	1 out of 5
J8FQZ2	J8FQZ2_BACCE	Uncharacterized protein	Bacillus cereus VD102	E-value: 250E-114;	Score: 832;	Ident.: 99.4%		unreviewed	1 out of 5
A0A229M3J3	A0A229M3J3_9BACI	Uncharacterized protein	Bacillus sp. KbaL1	E-value: 250E-114;	Score: 832;	Ident.: 99.4%		unreviewed	1 out of 5
B7HR14	B7HR14_BACC7	Putative lipoprotein	Bacillus cereus (strain AH187)	E-value: 250E-114;	Score: 832;	Ident.: 99.4%		unreviewed	1 out of 5
B7HJL9	B7HJL9_BACC4	Putative lipoprotein	Bacillus cereus (strain B4264)	E-value: 250E-114;	Score: 832;	Ident.: 99.4%		unreviewed	1 out of 5
A0A0F5RJI2	A0A0F5RJI2_9BACI	Putative lipoprotein	Bacillus sp. UMTAT18	E-value: 250E-114;	Score: 832;	Ident.: 99.4%		unreviewed	1 out of 5
A0A1J9TJH0	A0A1J9TJH0_9BACI	Uncharacterized protein	Bacillus sp. N35-10-4	E-value: 250E-114;	Score: 832;	Ident.: 99.4%		unreviewed	1 out of 5
A0A229MCD1	A0A229MCD1_9BACI	Uncharacterized protein	Bacillus sp. KbaB1	E-value: 250E-114;	Score: 832;	Ident.: 99.4%		unreviewed	1 out of 5
J8GB97	J8GB97_BACCE	Uncharacterized protein	Bacillus cereus MSX-D12	E-value: 250E-114;	Score: 832;	Ident.: 99.4%		unreviewed	1 out of 5
B9J0H5	B9J0H5_BACCQ	Uncharacterized protein	Bacillus cereus (strain Q1)	E-value: 250E-114;	Score: 832;	Ident.: 99.4%		unreviewed	1 out of 5
A0A5C5AFX7	A0A5C5AFX7_9BACI	Uncharacterized protein	Bacillus sp. CD3-5	E-value: 250E-114;	Score: 832;	Ident.: 99.4%		unreviewed	1 out of 5
A0A657VQS1	A0A657VQS1_9BACI	Uncharacterized protein	Bacillus sp. AFS051223	E-value: 250E-114;	Score: 832;	Ident.: 99.4%		unreviewed	1 out of 5
A0A1J9ZKU7	A0A1J9ZKU7_9BACI	Uncharacterized protein	Bacillus paranthracis	E-value: 250E-114;	Score: 832;	Ident.: 99.4%		unreviewed	1 out of 5
A0A137RVQ9	A0A137RVQ9_BACTU	Uncharacterized protein	Bacillus thuringiensis	E-value: 250E-114;	Score: 832;	Ident.: 99.4%		unreviewed	1 out of 5
A0A0G8BRR4	A0A0G8BRR4_BACCE	Lipoprotein (Putative lipoprotein)	Bacillus cereus	E-value: 250E-114;	Score: 832;	Ident.: 99.4%		unreviewed	1 out of 5
A0A5C4ZZW6	A0A5C4ZZW6_9BACI	Uncharacterized protein	Bacillus tropicus	E-value: 250E-114;	Score: 832;	Ident.: 99.4%		unreviewed	1 out of 5
A0A0D1RCC1	A0A0D1RCC1_BACTU	Contig0020, whole genome shotgun sequence	Bacillus thuringiensis Sbt003	E-value: 360E-114;	Score: 831;	Ident.: 98.8%		unreviewed	1 out of 5
J8L278	J8L278_BACCE	Uncharacterized protein	Bacillus cereus VD154	E-value: 360E-114;	Score: 831;	Ident.: 98.8%		unreviewed	1 out of 5
A0A150EBU5	A0A150EBU5_BACCE	Uncharacterized protein	Bacillus cereus	E-value: 500E-114;	Score: 830;	Ident.: 98.8%		unreviewed	1 out of 5
A0A7V8CGU4	A0A7V8CGU4_9BACI	Uncharacterized protein	Bacillus sp. B4-WWTP-NA-D-NA-NA	E-value: 720E-114;	Score: 829;	Ident.: 98.8%		unreviewed	1 out of 5
A0A7X2AD85	A0A7X2AD85_BACTU	Uncharacterized protein	Bacillus thuringiensis	E-value: 720E-114;	Score: 829;	Ident.: 98.8%		unreviewed	1 out of 5
A0A4V6RZR5	A0A4V6RZR5_9BACI	Uncharacterized protein	Bacillus sp. HUB-I-004	E-value: 1E-111;	Score: 828;	Ident.: 98.8%		unreviewed	1 out of 5
A0A7U6BY59	A0A7U6BY59_BACAN	Uncharacterized protein	Bacillus anthracis	E-value: 1E-111;	Score: 828;	Ident.: 98.8%		unreviewed	1 out of 5
A0A4P9F484	A0A4P9F484_9BACI	Uncharacterized protein	Bacillus paranthracis	E-value: 1.4E-111;	Score: 827;	Ident.: 98.8%		unreviewed	1 out of 5
A0A0E1MCA7	A0A0E1MCA7_BACCE	Uncharacterized protein	Bacillus cereus	E-value: 1.4E-111;	Score: 827;	Ident.: 98.8%		unreviewed	1 out of 5
A0A5P8F4Y6	A0A5P8F4Y6_BACTU	Uncharacterized protein	Bacillus thuringiensis	E-value: 1.4E-111;	Score: 827;	Ident.: 98.2%		unreviewed	1 out of 5
A0A243D2U7	A0A243D2U7_BACTU	Uncharacterized protein	Bacillus thuringiensis serovar vazensis	E-value: 1.4E-111;	Score: 827;	Ident.: 98.8%		unreviewed	1 out of 5
A0A2V4XME8	A0A2V4XME8_9BACI	Uncharacterized protein	Bacillus sp. 196mf	E-value: 2.9E-111;	Score: 825;	Ident.: 98.2%		unreviewed	1 out of 5
A0A0F6J1D0	A0A0F6J1D0_BACTU	Uncharacterized protein	Bacillus thuringiensis T01-328	E-value: 2.9E-111;	Score: 825;	Ident.: 98.2%		unreviewed	1 out of 5
A0A2H3Q281	A0A2H3Q281_9BACI	Uncharacterized protein	Bacillus sp. AFS012607	E-value: 2.9E-111;	Score: 825;	Ident.: 98.2%		unreviewed	1 out of 5
A0A243LGQ6	A0A243LGQ6_BACTU	Uncharacterized protein	Bacillus thuringiensis serovar zhaodongensis	E-value: 2.9E-111;	Score: 825;	Ident.: 98.2%		unreviewed	1 out of 5
A0A2S8VK07	A0A2S8VK07_9BACI	Uncharacterized protein	Bacillus sp. MYb78	E-value: 2.9E-111;	Score: 825;	Ident.: 98.2%		unreviewed	1 out of 5
A0A1C9BLQ6	A0A1C9BLQ6_BACTU	Uncharacterized protein	Bacillus thuringiensis Bt18247	E-value: 2.9E-111;	Score: 825;	Ident.: 98.2%		unreviewed	1 out of 5
R8BZ53	R8BZ53_BACCE	Lipoprotein	Bacillus cereus str. Schrouff	E-value: 2.9E-111;	Score: 825;	Ident.: 98.2%		unreviewed	1 out of 5
J7VG44	J7VG44_BACCE	Uncharacterized protein	Bacillus cereus VD022	E-value: 2.9E-111;	Score: 825;	Ident.: 98.2%		unreviewed	1 out of 5
A0A243ASX3	A0A243ASX3_BACTU	Uncharacterized protein	Bacillus thuringiensis serovar poloniensis	E-value: 2.9E-111;	Score: 825;	Ident.: 98.2%		unreviewed	1 out of 5
R8I7P2	R8I7P2_BACCE	Lipoprotein	Bacillus cereus K-5975c	E-value: 2.9E-111;	Score: 825;	Ident.: 98.2%		unreviewed	1 out of 5
J3ZZJ1	J3ZZJ1_BACTU	Uncharacterized protein	Bacillus thuringiensis HD-771	E-value: 2.9E-111;	Score: 825;	Ident.: 98.2%		unreviewed	1 out of 5
M1QPG4	M1QPG4_BACTU	Lipoprotein, putative	Bacillus thuringiensis serovar thuringiensis str. IS5056	E-value: 2.9E-111;	Score: 825;	Ident.: 98.2%		unreviewed	1 out of 5
C3DE04	C3DE04_BACTS	Uncharacterized protein	Bacillus thuringiensis serovar sotto str. T04001	E-value: 2.9E-111;	Score: 825;	Ident.: 98.2%		unreviewed	1 out of 5
R8XN51	R8XN51_BACCE	Lipoprotein	Bacillus cereus TIAC219	E-value: 2.9E-111;	Score: 825;	Ident.: 98.2%		unreviewed	1 out of 5
V5M5G2	V5M5G2_BACTU	Uncharacterized protein	Bacillus thuringiensis YBT-1518	E-value: 2.9E-111;	Score: 825;	Ident.: 98.2%		unreviewed	1 out of 5
A0A433LY68	A0A433LY68_9BACI	Uncharacterized protein	Bacillus sp. VKPM B-3276	E-value: 2.9E-111;	Score: 825;	Ident.: 98.2%		unreviewed	1 out of 5
A0A7W7X930	A0A7W7X930_9BACI	Uncharacterized protein	Bacillus toyonensis	E-value: 2.9E-111;	Score: 825;	Ident.: 98.2%		unreviewed	1 out of 5
A0A1M7L621	A0A1M7L621_9BACI	Uncharacterized protein	Bacillus sp. bc15	E-value: 2.9E-111;	Score: 825;	Ident.: 98.2%		unreviewed	1 out of 5
A0A1I4NKS9	A0A1I4NKS9_9BACI	Uncharacterized protein	Bacillus sp. 5mfcol3.1	E-value: 2.9E-111;	Score: 825;	Ident.: 98.2%		unreviewed	1 out of 5
B7ITX5	B7ITX5_BACC2	Putative lipoprotein	Bacillus cereus (strain G9842)	E-value: 2.9E-111;	Score: 825;	Ident.: 98.2%		unreviewed	1 out of 5
R8SXE5	R8SXE5_BACCE	Lipoprotein	Bacillus cereus HuB4-4	E-value: 2.9E-111;	Score: 825;	Ident.: 98.2%		unreviewed	1 out of 5
A0A6H9K8H7	A0A6H9K8H7_9BACI	Uncharacterized protein	Bacillus sp. AY2-1	E-value: 2.9E-111;	Score: 825;	Ident.: 98.2%		unreviewed	1 out of 5
A0A1Q9I5H9	A0A1Q9I5H9_BACCE	Uncharacterized protein	Bacillus cereus	E-value: 2.9E-111;	Score: 825;	Ident.: 98.2%		unreviewed	1 out of 5
A0A1B1KZ17	A0A1B1KZ17_BACTU	Uncharacterized protein	Bacillus thuringiensis	E-value: 2.9E-111;	Score: 825;	Ident.: 98.2%		unreviewed	1 out of 5
A0A6D1SUJ4	A0A6D1SUJ4_9BACI	Uncharacterized protein	Bacillus sp. BH32	E-value: 2.9E-111;	Score: 825;	Ident.: 98.2%		unreviewed	1 out of 5
A0A2A9HUW4	A0A2A9HUW4_9BACI	Uncharacterized protein	Bacillus sp. YF23	E-value: 4.2E-111;	Score: 824;	Ident.: 97.6%		unreviewed	1 out of 5
J9C982	J9C982_BACCE	Uncharacterized protein	Bacillus cereus HuB1-1	E-value: 4.2E-111;	Score: 824;	Ident.: 97.6%		unreviewed	1 out of 5
A0A243EKX1	A0A243EKX1_BACTY	Uncharacterized protein	Bacillus thuringiensis subsp. kyushuensis	E-value: 4.2E-111;	Score: 824;	Ident.: 97.6%		unreviewed	1 out of 5
J8LX10	J8LX10_BACCE	Uncharacterized protein	Bacillus cereus BAG1X1-2	E-value: 4.2E-111;	Score: 824;	Ident.: 97.6%		unreviewed	1 out of 5
A0A347V3R1	A0A347V3R1_BACTU	Uncharacterized protein	Bacillus thuringiensis LM1212	E-value: 4.2E-111;	Score: 824;	Ident.: 98.2%		unreviewed	1 out of 5
A0A2K8TZX1	A0A2K8TZX1_BACCE	Uncharacterized protein	Bacillus cereus	E-value: 4.2E-111;	Score: 824;	Ident.: 97.6%		unreviewed	1 out of 5
A0A6N2H2K1	A0A6N2H2K1_9BACI	Uncharacterized protein	Bacillus sp. AR8-1	E-value: 4.2E-111;	Score: 824;	Ident.: 97.6%		unreviewed	1 out of 5
S3I897	S3I897_BACCE	Lipoprotein	Bacillus cereus BAG1O-3	E-value: 4.2E-111;	Score: 824;	Ident.: 97.6%		unreviewed	1 out of 5
A0A243FKN8	A0A243FKN8_BACTU	Uncharacterized protein	Bacillus thuringiensis serovar ostriniae	E-value: 4.2E-111;	Score: 824;	Ident.: 97.6%		unreviewed	1 out of 5
A0A2B3R286	A0A2B3R286_BACTU	Uncharacterized protein	Bacillus thuringiensis	E-value: 4.2E-111;	Score: 824;	Ident.: 97.6%		unreviewed	1 out of 5
A0A243IGA8	A0A243IGA8_BACHU	Uncharacterized protein	Bacillus thuringiensis subsp. konkukian	E-value: 5.9E-111;	Score: 823;	Ident.: 98.2%		unreviewed	1 out of 5
A0A516QLD2	A0A516QLD2_9BACI	Uncharacterized protein	Bacillus sp. BD59S	E-value: 5.9E-111;	Score: 823;	Ident.: 98.2%		unreviewed	1 out of 5
Q63H21	Q63H21_BACCZ	Group-specific protein	Bacillus cereus (strain ZK / E33L)	E-value: 8.4E-111;	Score: 822;	Ident.: 98.2%		unreviewed	1 out of 5
A0A2B4FFB4	A0A2B4FFB4_9BACI	Uncharacterized protein	Bacillus sp. AFS059628	E-value: 8.4E-111;	Score: 822;	Ident.: 97.6%		unreviewed	1 out of 5
Q3F0U3	Q3F0U3_BACTI	Uncharacterized protein	Bacillus thuringiensis serovar israelensis ATCC 35646	E-value: 17E-111;	Score: 820;	Ident.: 97.6%		unreviewed	1 out of 5
A0A7V7I8Z4	A0A7V7I8Z4_9BACI	Uncharacterized protein	Bacillus sp. BB56-3	E-value: 17E-111;	Score: 820;	Ident.: 97.6%		unreviewed	1 out of 5
A0A369CSF8	A0A369CSF8_9BACI	Uncharacterized protein	Bacillus sp. AG102	E-value: 17E-111;	Score: 820;	Ident.: 97.6%		unreviewed	1 out of 5
A0A800PP08	A0A800PP08_BACTU	Uncharacterized protein	Bacillus thuringiensis	E-value: 17E-111;	Score: 820;	Ident.: 97.6%		unreviewed	1 out of 5
A0A1T2P4T9	A0A1T2P4T9_BACCE	Uncharacterized protein	Bacillus cereus	E-value: 17E-111;	Score: 820;	Ident.: 98.2%		unreviewed	1 out of 5
A0A242Y2F8	A0A242Y2F8_BACTU	Uncharacterized protein	Bacillus thuringiensis serovar novosibirsk	E-value: 17E-111;	Score: 820;	Ident.: 97.6%		unreviewed	1 out of 5
A0A4E7PV83	A0A4E7PV83_BACTI	Uncharacterized protein	Bacillus thuringiensis subsp. israelensis	E-value: 17E-111;	Score: 820;	Ident.: 97.6%		unreviewed	1 out of 5
A0A443G565	A0A443G565_BACCE	Uncharacterized protein	Bacillus cereus	E-value: 24E-111;	Score: 819;	Ident.: 97.6%		unreviewed	1 out of 5
A0A226QSD2	A0A226QSD2_9BACI	Uncharacterized protein	Bacillus sp. M13(2017)	E-value: 24E-111;	Score: 819;	Ident.: 97.0%		unreviewed	1 out of 5
A0A1W2GAM2	A0A1W2GAM2_9BACI	Uncharacterized protein	Bacillus sp. JKS001846	E-value: 34E-111;	Score: 818;	Ident.: 97.0%		unreviewed	1 out of 5
A0A193CM02	A0A193CM02_BACTU	Uncharacterized protein	Bacillus thuringiensis serovar coreanensis	E-value: 34E-111;	Score: 818;	Ident.: 97.0%		unreviewed	1 out of 5
A0A243N1D5	A0A243N1D5_BACTV	Uncharacterized protein	Bacillus thuringiensis subsp. medellin	E-value: 34E-111;	Score: 818;	Ident.: 97.0%		unreviewed	1 out of 5
A0A243C812	A0A243C812_BACTU	Uncharacterized protein	Bacillus thuringiensis serovar yosoo	E-value: 34E-111;	Score: 818;	Ident.: 97.0%		unreviewed	1 out of 5
W8YKF0	W8YKF0_BACTU	Uncharacterized protein	Bacillus thuringiensis DB27	E-value: 34E-111;	Score: 818;	Ident.: 97.0%		unreviewed	1 out of 5
A0A6H1RJP6	A0A6H1RJP6_9BACI	Uncharacterized protein	Bacillus sp. RZ2MS9	E-value: 34E-111;	Score: 818;	Ident.: 97.0%		unreviewed	1 out of 5
R8E6P4	R8E6P4_BACCE	Lipoprotein	Bacillus cereus VD133	E-value: 34E-111;	Score: 818;	Ident.: 97.0%		unreviewed	1 out of 5
A0A7Z8GTS9	A0A7Z8GTS9_9BACI	Uncharacterized protein	Bacillus sp. 007/AIA-02/001	E-value: 34E-111;	Score: 818;	Ident.: 97.0%		unreviewed	1 out of 5
A0A135W151	A0A135W151_9BACI	Uncharacterized protein	Bacillus sp. JH7	E-value: 34E-111;	Score: 818;	Ident.: 97.0%		unreviewed	1 out of 5
C2WGU7	C2WGU7_BACCE	Uncharacterized protein	Bacillus cereus Rock4-2	E-value: 34E-111;	Score: 818;	Ident.: 97.0%		unreviewed	1 out of 5
A0A5C1F883	A0A5C1F883_9BACI	Uncharacterized protein	Bacillus sp. JAS24-2	E-value: 34E-111;	Score: 818;	Ident.: 97.0%		unreviewed	1 out of 5
A0A023P057	A0A023P057_9BACI	Uncharacterized protein	Bacillus bombysepticus str. Wang	E-value: 34E-111;	Score: 818;	Ident.: 97.0%		unreviewed	1 out of 5
