# Supplementary material for: The Membrane Proteome of Spores and Vegetative Cells of the Food-Borne Pathogen Bacillus cereus
Source: Int J Mol Sci. 2021 Nov 19;22(22):12475. doi: 10.3390/ijms222212475 (PMC8624511; doi:10.3390/ijms222212475)
Supplement: Supplementary file 1 [file ijms-22-12475-s001.zip › ijms-1446819-supplementary/Supplemental file S1/B2021091592C7BAECDB1C5C413EE0E0348724B68200EC0BM.tab]

Entry	Entry name	Protein names	Organism	Info			Status	Annotation
A0A2C9ZG09	A0A2C9ZG09_BACTV	Uncharacterized protein	Bacillus thuringiensis subsp. medellin	E-value: 0.0;	Score: 1,666;	Ident.: 100.0%		unreviewed	1 out of 5
C2SVJ8	C2SVJ8_BACCE	Uncharacterized protein	Bacillus cereus BDRD-Cer4	E-value: 0.0;	Score: 1,666;	Ident.: 100.0%		unreviewed	1 out of 5
A0A5E9IIK3	A0A5E9IIK3_BACTU	Uncharacterized protein	Bacillus thuringiensis F14-1	E-value: 0.0;	Score: 1,666;	Ident.: 100.0%		unreviewed	1 out of 5
A0A229MAA2	A0A229MAA2_9BACI	Uncharacterized protein	Bacillus sp. KbaL1	E-value: 0.0;	Score: 1,666;	Ident.: 100.0%		unreviewed	1 out of 5
J8LH40	J8LH40_BACCE	Uncharacterized protein	Bacillus cereus VD166	E-value: 0.0;	Score: 1,666;	Ident.: 100.0%		unreviewed	1 out of 5
A0A5B7VCI4	A0A5B7VCI4_BACCR	Uncharacterized protein	Bacillus cereus (strain ATCC 14579 / DSM 31 / JCM 2152 / NBRC 15305 / NCIMB 9373 / NRRL B-3711)	E-value: 0.0;	Score: 1,666;	Ident.: 100.0%		unreviewed	1 out of 5
Q81IL9	Q81IL9_BACCR	Uncharacterized protein	Bacillus cereus (strain ATCC 14579 / DSM 31 / JCM 2152 / NBRC 15305 / NCIMB 9373 / NRRL B-3711)	E-value: 0.0;	Score: 1,666;	Ident.: 100.0%		unreviewed	1 out of 5
A0A7X2E1S7	A0A7X2E1S7_BACTU	Uncharacterized protein	Bacillus thuringiensis	E-value: 0.0;	Score: 1,666;	Ident.: 99.7%		unreviewed	1 out of 5
A0A162QH15	A0A162QH15_BACCE	Uncharacterized protein	Bacillus cereus	E-value: 0.0;	Score: 1,666;	Ident.: 100.0%		unreviewed	1 out of 5
A0A1B1KZR5	A0A1B1KZR5_BACTU	Uncharacterized protein	Bacillus thuringiensis	E-value: 0.0;	Score: 1,666;	Ident.: 100.0%		unreviewed	1 out of 5
J8MYD8	J8MYD8_BACCE	Uncharacterized protein	Bacillus cereus VD169	E-value: 0.0;	Score: 1,663;	Ident.: 99.7%		unreviewed	1 out of 5
A0A2B2LWU4	A0A2B2LWU4_BACCE	Uncharacterized protein	Bacillus cereus	E-value: 0.0;	Score: 1,663;	Ident.: 99.4%		unreviewed	1 out of 5
A0A2A8E133	A0A2A8E133_BACCE	Uncharacterized protein	Bacillus cereus	E-value: 0.0;	Score: 1,663;	Ident.: 99.7%		unreviewed	1 out of 5
A0A2A2PDF3	A0A2A2PDF3_9BACI	Uncharacterized protein	Bacillus toyonensis	E-value: 0.0;	Score: 1,663;	Ident.: 99.7%		unreviewed	1 out of 5
A0A2C2GEJ9	A0A2C2GEJ9_BACTU	Uncharacterized protein	Bacillus thuringiensis	E-value: 0.0;	Score: 1,663;	Ident.: 99.7%		unreviewed	1 out of 5
A0A2A9HWR1	A0A2A9HWR1_9BACI	Uncharacterized protein	Bacillus sp. YF23	E-value: 0.0;	Score: 1,661;	Ident.: 99.7%		unreviewed	1 out of 5
A0A7V7L1U0	A0A7V7L1U0_9BACI	Uncharacterized protein	Bacillus sp. BF2-3	E-value: 0.0;	Score: 1,661;	Ident.: 99.7%		unreviewed	1 out of 5
J8Q031	J8Q031_BACCE	Uncharacterized protein	Bacillus cereus BAG1X1-2	E-value: 0.0;	Score: 1,661;	Ident.: 99.7%		unreviewed	1 out of 5
A0A2C1AQ82	A0A2C1AQ82_BACTU	Uncharacterized protein	Bacillus thuringiensis	E-value: 0.0;	Score: 1,661;	Ident.: 99.7%		unreviewed	1 out of 5
A0A3Q9HTF2	A0A3Q9HTF2_BACTU	Uncharacterized protein	Bacillus thuringiensis	E-value: 0.0;	Score: 1,661;	Ident.: 99.7%		unreviewed	1 out of 5
S3IPS0	S3IPS0_BACCE	Uncharacterized protein	Bacillus cereus BAG1O-3	E-value: 0.0;	Score: 1,661;	Ident.: 99.7%		unreviewed	1 out of 5
A0A2K8TKF3	A0A2K8TKF3_BACCE	Uncharacterized protein	Bacillus cereus	E-value: 0.0;	Score: 1,660;	Ident.: 99.7%		unreviewed	1 out of 5
A0A1J9W6F6	A0A1J9W6F6_BACCE	Uncharacterized protein	Bacillus cereus	E-value: 0.0;	Score: 1,659;	Ident.: 99.7%		unreviewed	1 out of 5
A0A1C9BMH2	A0A1C9BMH2_BACTU	Uncharacterized protein	Bacillus thuringiensis Bt18247	E-value: 0.0;	Score: 1,657;	Ident.: 99.4%		unreviewed	1 out of 5
A0A7U5ZXN4	A0A7U5ZXN4_BACCE	Uncharacterized protein	Bacillus cereus	E-value: 0.0;	Score: 1,657;	Ident.: 99.4%		unreviewed	1 out of 5
A0A243FT53	A0A243FT53_BACTU	Uncharacterized protein	Bacillus thuringiensis serovar ostriniae	E-value: 0.0;	Score: 1,657;	Ident.: 99.4%		unreviewed	1 out of 5
A0A1I4L8W7	A0A1I4L8W7_9BACI	Uncharacterized protein	Bacillus sp. 5mfcol3.1	E-value: 0.0;	Score: 1,655;	Ident.: 99.4%		unreviewed	1 out of 5
A0A2V4XQB8	A0A2V4XQB8_9BACI	Uncharacterized protein	Bacillus sp. 196mf	E-value: 0.0;	Score: 1,654;	Ident.: 99.4%		unreviewed	1 out of 5
A0A243F0Q0	A0A243F0Q0_BACTY	Uncharacterized protein	Bacillus thuringiensis subsp. kyushuensis	E-value: 0.0;	Score: 1,646;	Ident.: 98.8%		unreviewed	1 out of 5
A0A6H9ZMS6	A0A6H9ZMS6_BACTU	Uncharacterized protein	Bacillus thuringiensis	E-value: 0.0;	Score: 1,643;	Ident.: 98.8%		unreviewed	1 out of 5
A0A1M7JRP0	A0A1M7JRP0_9BACI	Uncharacterized protein	Bacillus sp. bc15	E-value: 0.0;	Score: 1,643;	Ident.: 98.8%		unreviewed	1 out of 5
A0A243F075	A0A243F075_BACUK	Uncharacterized protein	Bacillus thuringiensis subsp. kumamotoensis	E-value: 0.0;	Score: 1,620;	Ident.: 96.5%		unreviewed	1 out of 5
J9BNN7	J9BNN7_BACCE	Uncharacterized protein	Bacillus cereus HuB1-1	E-value: 34E-147;	Score: 1,080;	Ident.: 99.1%		unreviewed	1 out of 5
A0A1G8M9A2	A0A1G8M9A2_9BACL	Uncharacterized protein	Planomicrobium glaciei	E-value: 1.1E-45;	Score: 426;	Ident.: 49.5%		unreviewed	1 out of 5
J9B9C7	J9B9C7_BACCE	Uncharacterized protein	Bacillus cereus HuB1-1	E-value: 16E-33;	Score: 313;	Ident.: 95.6%		unreviewed	1 out of 5
A0A1S2QVS2	A0A1S2QVS2_9BACI	Uncharacterized protein	Bacillus sp. MUM 13	E-value: 0.01;	Score: 110;	Ident.: 28.8%		unreviewed	1 out of 5
A0A1F7SEL3	A0A1F7SEL3_9BACT	Uncharacterized protein	Candidatus Shapirobacteria bacterium RBG_13_44_7	E-value: 0.043;	Score: 100;	Ident.: 41.4%		unreviewed	1 out of 5
A0A150KMN5	A0A150KMN5_9BACI	Uncharacterized protein	Bacillus sporothermodurans	E-value: 0.1;	Score: 103;	Ident.: 29.1%		unreviewed	1 out of 5
A0A2N0VF30	A0A2N0VF30_9BACT	MBL fold metallo-hydrolase	Rhodohalobacter barkolensis	E-value: 0.11;	Score: 106;	Ident.: 31.5%		unreviewed	1 out of 5
A0A2P6C9Z3	A0A2P6C9Z3_9FLAO	MBL fold metallo-hydrolase	Polaribacter butkevichii	E-value: 0.2;	Score: 104;	Ident.: 28.1%		unreviewed	1 out of 5
A0A3D8L996	A0A3D8L996_9BACT	MBL fold metallo-hydrolase	Pontibacter diazotrophicus	E-value: 0.2;	Score: 104;	Ident.: 25.3%		unreviewed	1 out of 5
A0A2U1B1E4	A0A2U1B1E4_9BACT	Metallo-beta-lactamase family protein	Pontibacter virosus	E-value: 0.46;	Score: 101;	Ident.: 25.8%		unreviewed	1 out of 5
A0A6I7QES4	A0A6I7QES4_9BACT	MBL fold metallo-hydrolase	Balneolaceae bacterium	E-value: 0.61;	Score: 100;	Ident.: 29.9%		unreviewed	1 out of 5
A0A371QT69	A0A371QT69_9BACT	MBL fold metallo-hydrolase	Rhodohalobacter sp. SW132	E-value: 0.61;	Score: 100;	Ident.: 30.3%		unreviewed	1 out of 5
A0A1Y0MZD6	A0A1Y0MZD6_9FLAO	MBL fold metallo-hydrolase	Polaribacter sp. SA4-12	E-value: 0.81;	Score: 99;	Ident.: 26.4%		unreviewed	1 out of 5
A0A2K8X1W8	A0A2K8X1W8_9FLAO	MBL fold metallo-hydrolase	Olleya sp. Bg11-27	E-value: 0.81;	Score: 99;	Ident.: 26.4%		unreviewed	1 out of 5
A0A4P7WYQ6	A0A4P7WYQ6_9FLAO	MBL fold metallo-hydrolase	Psychroserpens sp. NJDZ02	E-value: 1.1;	Score: 98;	Ident.: 26.4%		unreviewed	1 out of 5
A0A1R3WNX6	A0A1R3WNX6_9BACT	Metallo-beta-lactamase family protein	Pontibacter indicus	E-value: 1.1;	Score: 98;	Ident.: 24.7%		unreviewed	1 out of 5
D6DZA7	D6DZA7_9FIRM	Uncharacterized protein	[Eubacterium] rectale DSM 17629	E-value: 1.4;	Score: 93;	Ident.: 26.0%		unreviewed	1 out of 5
A0A414D2H3	A0A414D2H3_RUMGN	Uncharacterized protein	Ruminococcus gnavus	E-value: 1.4;	Score: 93;	Ident.: 26.0%		unreviewed	1 out of 5
A0A412NEW1	A0A412NEW1_RUMGN	Uncharacterized protein	Ruminococcus gnavus	E-value: 1.4;	Score: 93;	Ident.: 26.0%		unreviewed	1 out of 5
A0A5S4VP51	A0A5S4VP51_9FIRM	Uncharacterized protein	[Eubacterium] rectale	E-value: 1.4;	Score: 93;	Ident.: 26.0%		unreviewed	1 out of 5
A0A3R6NJB5	A0A3R6NJB5_9CLOT	Uncharacterized protein	Clostridium sp. AF34-10BH	E-value: 1.4;	Score: 93;	Ident.: 26.0%		unreviewed	1 out of 5
A0A6N3AJD5	A0A6N3AJD5_9FIRM	Uncharacterized protein	[Ruminococcus] torques	E-value: 1.4;	Score: 93;	Ident.: 26.0%		unreviewed	1 out of 5
A0A6M1SYV7	A0A6M1SYV7_9BACT	MBL fold metallo-hydrolase	Balneolaceae bacterium YR4-1	E-value: 1.4;	Score: 97;	Ident.: 29.9%		unreviewed	1 out of 5
I0W9E5	I0W9E5_9FLAO	Metallo-beta-lactamase superfamily protein	Imtechella halotolerans K1	E-value: 1.4;	Score: 97;	Ident.: 28.7%		unreviewed	1 out of 5
A0A1I4ZVA8	A0A1I4ZVA8_9FLAO	Metallo-beta-lactamase family protein	Bizionia echini	E-value: 1.9;	Score: 96;	Ident.: 25.3%		unreviewed	1 out of 5
A0A2E8DL03	A0A2E8DL03_9FLAO	MBL fold metallo-hydrolase	Flavobacteriaceae bacterium	E-value: 1.9;	Score: 96;	Ident.: 25.3%		unreviewed	1 out of 5
A0A258EUC9	A0A258EUC9_9FLAO	MBL fold metallo-hydrolase	Flavobacteriales bacterium 32-35-8	E-value: 1.9;	Score: 96;	Ident.: 25.3%		unreviewed	1 out of 5
A0A501WBG0	A0A501WBG0_9BACT	MBL fold metallo-hydrolase	Pontibacter sp. HB172049	E-value: 1.9;	Score: 96;	Ident.: 23.3%		unreviewed	1 out of 5
A0A1B8TSP2	A0A1B8TSP2_9FLAO	Glycosyl hydrolase family 88	Polaribacter vadi	E-value: 2.4;	Score: 95;	Ident.: 27.3%		unreviewed	1 out of 5
A0A4R7PWZ9	A0A4R7PWZ9_9FLAO	Metallo-beta-lactamase family protein	Gelidibacter sediminis	E-value: 2.5;	Score: 95;	Ident.: 28.2%		unreviewed	1 out of 5
A0A1H1TE84	A0A1H1TE84_9FLAO	Metallo-beta-lactamase family protein	Polaribacter sp. KT25b	E-value: 2.5;	Score: 95;	Ident.: 26.4%		unreviewed	1 out of 5
A0A1X7IV22	A0A1X7IV22_9FLAO	Metallo-beta-lactamase family protein	Arenibacter troitsensis	E-value: 2.5;	Score: 95;	Ident.: 26.4%		unreviewed	1 out of 5
J0LH06	J0LH06_9BACT	Metallo-beta-lactamase superfamily protein	Pontibacter sp. BAB1700	E-value: 2.5;	Score: 95;	Ident.: 25.8%		unreviewed	1 out of 5
A0A1W9VI72	A0A1W9VI72_9SPIO	Oxidored_molyb domain-containing protein	Spirochaetaceae bacterium 4572_59	E-value: 3.2;	Score: 91;	Ident.: 29.3%		unreviewed	1 out of 5
S3LQK4	S3LQK4_TREDN	Uncharacterized protein	Treponema denticola SP23	E-value: 3.3;	Score: 93;	Ident.: 37.3%		unreviewed	1 out of 5
A0A3R9PKK6	A0A3R9PKK6_9FLAO	MBL fold metallo-hydrolase	Mangrovimonas spongiae	E-value: 3.3;	Score: 94;	Ident.: 26.3%		unreviewed	1 out of 5
A0A1N6X1Q7	A0A1N6X1Q7_9BACT	Metallo-beta-lactamase family protein	Pontibacter lucknowensis	E-value: 3.3;	Score: 94;	Ident.: 25.8%		unreviewed	1 out of 5
A0A1X9YQ82	A0A1X9YQ82_9BACT	MBL fold hydrolase	Pontibacter actiniarum	E-value: 3.3;	Score: 94;	Ident.: 22.7%		unreviewed	1 out of 5
A0A7K0E7S8	A0A7K0E7S8_9FLAO	MBL fold metallo-hydrolase	Kriegella sp. EG-1	E-value: 4.4;	Score: 93;	Ident.: 28.7%		unreviewed	1 out of 5
A0A1M5AL69	A0A1M5AL69_9FLAO	Metallo-beta-lactamase family protein	Arenibacter palladensis	E-value: 4.4;	Score: 93;	Ident.: 26.4%		unreviewed	1 out of 5
A0A418IJE8	A0A418IJE8_STAXY	Lipoprotein_Ltp domain-containing protein	Staphylococcus xylosus	E-value: 5.1;	Score: 87;	Ident.: 37.5%		unreviewed	1 out of 5
A0A3T0LSQ1	A0A3T0LSQ1_9CLOT	Efflux RND transporter periplasmic adaptor subunit	Clostridium sp. AWRP	E-value: 5.5;	Score: 91;	Ident.: 38.1%		unreviewed	1 out of 5
A0A166SUX7	A0A166SUX7_9CLOT	Putative multidrug resistance protein EmrK	Clostridium coskatii	E-value: 5.5;	Score: 91;	Ident.: 38.1%		unreviewed	1 out of 5
U5RZF9	U5RZF9_9CLOT	Efflux transporter, RND family, MFP subunit	Clostridium autoethanogenum DSM 10061	E-value: 5.5;	Score: 91;	Ident.: 38.1%		unreviewed	1 out of 5
A0A162L3F9	A0A162L3F9_9CLOT	Putative multidrug resistance protein EmrK	Clostridium ljungdahlii	E-value: 5.5;	Score: 91;	Ident.: 38.1%		unreviewed	1 out of 5
D8GN53	D8GN53_CLOLD	HlyD_D23 domain-containing protein	Clostridium ljungdahlii (strain ATCC 55383 / DSM 13528 / PETC)	E-value: 5.5;	Score: 91;	Ident.: 38.1%		unreviewed	2 out of 5
A0A3M0STZ3	A0A3M0STZ3_9CLOT	Efflux RND transporter periplasmic adaptor subunit	Clostridium autoethanogenum	E-value: 5.5;	Score: 91;	Ident.: 38.1%		unreviewed	1 out of 5
A0A1A6B0V7	A0A1A6B0V7_9CLOT	Putative multidrug resistance protein EmrK	Clostridium ragsdalei P11	E-value: 5.5;	Score: 91;	Ident.: 38.1%		unreviewed	1 out of 5
A0A1K2ISZ9	A0A1K2ISZ9_9FLAO	Uncharacterized protein	Chryseobacterium limigenitum	E-value: 5.5;	Score: 93;	Ident.: 26.1%		unreviewed	1 out of 5
A0A098LJT1	A0A098LJT1_9BACT	Uncharacterized protein	Sporocytophaga myxococcoides	E-value: 5.8;	Score: 92;	Ident.: 25.8%		unreviewed	1 out of 5
A0A3D3I6M7	A0A3D3I6M7_9BACT	MBL fold metallo-hydrolase	Cytophagales bacterium	E-value: 5.8;	Score: 92;	Ident.: 27.0%		unreviewed	1 out of 5
A0A0F2PCQ5	A0A0F2PCQ5_9FIRM	DUF4412 domain-containing protein	Peptococcaceae bacterium BRH_c8a	E-value: 6.0;	Score: 90;	Ident.: 27.9%		unreviewed	1 out of 5
A0A154LL25	A0A154LL25_9PROT	MBL fold metallo-hydrolase	Thalassospira sp. MCCC 1A01148	E-value: 6.1;	Score: 92;	Ident.: 28.7%		unreviewed	1 out of 5
A0A367VCH9	A0A367VCH9_9PROT	Beta-lactamase	Thalassospira profundimaris	E-value: 6.1;	Score: 92;	Ident.: 28.7%		unreviewed	1 out of 5
A0A359B4P2	A0A359B4P2_9FIRM	DUF4412 domain-containing protein	Desulfotomaculum sp.	E-value: 6.1;	Score: 90;	Ident.: 27.9%		unreviewed	1 out of 5
A0A3P5X2F9	A0A3P5X2F9_9MICC	Uncharacterized protein	Arthrobacter ulcerisalmonis	E-value: 6.3;	Score: 86;	Ident.: 33.0%		unreviewed	1 out of 5
A0A414M209	A0A414M209_9FIRM	Uncharacterized protein	[Eubacterium] rectale	E-value: 6.3;	Score: 88;	Ident.: 25.0%		unreviewed	1 out of 5
C4Z5U2	C4Z5U2_LACE2	Uncharacterized protein	Lachnospira eligens (strain ATCC 27750 / DSM 3376 / VPI C15-48 / C15-B4) (Eubacterium eligens)	E-value: 6.3;	Score: 88;	Ident.: 25.0%		unreviewed	1 out of 5
A0A7Z7GHS3	A0A7Z7GHS3_9FIRM	CobQ/CobB/MinD/ParA nucleotide binding domain-containing protein	Bittarella massiliensis	E-value: 6.3;	Score: 90;	Ident.: 26.1%		unreviewed	1 out of 5
A0A270AL55	A0A270AL55_9BACI	Quinoprotein glucose dehydrogenase	Peribacillus simplex	E-value: 6.9;	Score: 91;	Ident.: 26.0%		unreviewed	1 out of 5
A0A7G9LCE5	A0A7G9LCE5_9FLAO	Uncharacterized protein	Polaribacter sp. L12M9	E-value: 7.1;	Score: 90;	Ident.: 28.5%		unreviewed	1 out of 5
A0A353RIA7	A0A353RIA7_9PORP	Glycosyl hydrolase family 88	Porphyromonadaceae bacterium	E-value: 7.2;	Score: 91;	Ident.: 29.5%		unreviewed	1 out of 5
A0A0Q8NCI7	A0A0Q8NCI7_9FLAO	Histidine kinase	Flavobacterium sp. Root186	E-value: 7.4;	Score: 92;	Ident.: 28.7%		unreviewed	2 out of 5
A0A7X8QF33	A0A7X8QF33_9FIRM	FAD-dependent oxidoreductase	Peptococcaceae bacterium	E-value: 7.5;	Score: 91;	Ident.: 31.2%		unreviewed	1 out of 5
A0A1W2ABA2	A0A1W2ABA2_9FLAO	Metallo-beta-lactamase family protein	Cellulophaga tyrosinoxydans	E-value: 7.7;	Score: 91;	Ident.: 27.1%		unreviewed	1 out of 5
A0A7C7JUG2	A0A7C7JUG2_9FLAO	MBL fold metallo-hydrolase	Flavobacteriaceae bacterium	E-value: 7.7;	Score: 91;	Ident.: 24.1%		unreviewed	1 out of 5
A0A2T1NF71	A0A2T1NF71_9FLAO	MBL fold metallo-hydrolase	Mesoflavibacter sabulilitoris	E-value: 7.7;	Score: 91;	Ident.: 24.1%		unreviewed	1 out of 5
A0A1B8TX20	A0A1B8TX20_9FLAO	MBL fold metallo-hydrolase	Polaribacter vadi	E-value: 7.7;	Score: 91;	Ident.: 26.4%		unreviewed	1 out of 5
