# Supplementary material for: The Membrane Proteome of Spores and Vegetative Cells of the Food-Borne Pathogen Bacillus cereus
Source: Int J Mol Sci. 2021 Nov 19;22(22):12475. doi: 10.3390/ijms222212475 (PMC8624511; doi:10.3390/ijms222212475)
Supplement: Supplementary file 1 [file ijms-22-12475-s001.zip › ijms-1446819-supplementary/Supplemental file S1/B2021091592C7BAECDB1C5C413EE0E0348724B68200EC492.tab]

Entry	Entry name	Protein names	Organism	Info			Status	Annotation
A0A6L3BMM7	A0A6L3BMM7_9BACI	Uncharacterized protein	Bacillus sp. TE8-1	E-value: 12E-132;	Score: 964;	Ident.: 100.0%		unreviewed	1 out of 5
A0A7V7Z5A9	A0A7V7Z5A9_9BACI	Uncharacterized protein	Bacillus sp. B1-WWTP-T-0.5-Post-4	E-value: 12E-132;	Score: 964;	Ident.: 100.0%		unreviewed	1 out of 5
C2T7K2	C2T7K2_BACCE	Uncharacterized protein	Bacillus cereus BDRD-Cer4	E-value: 12E-132;	Score: 964;	Ident.: 100.0%		unreviewed	1 out of 5
Q816M5	Q816M5_BACCR	Uncharacterized protein	Bacillus cereus (strain ATCC 14579 / DSM 31 / JCM 2152 / NBRC 15305 / NCIMB 9373 / NRRL B-3711)	E-value: 12E-132;	Score: 964;	Ident.: 100.0%		unreviewed	1 out of 5
A0A5B7VMX8	A0A5B7VMX8_BACCR	Uncharacterized protein	Bacillus cereus (strain ATCC 14579 / DSM 31 / JCM 2152 / NBRC 15305 / NCIMB 9373 / NRRL B-3711)	E-value: 12E-132;	Score: 964;	Ident.: 100.0%		unreviewed	1 out of 5
A0A243DJ34	A0A243DJ34_BACTU	Uncharacterized protein	Bacillus thuringiensis serovar subtoxicus	E-value: 12E-132;	Score: 964;	Ident.: 100.0%		unreviewed	1 out of 5
A0A7Z2CXE6	A0A7Z2CXE6_9BACI	Uncharacterized protein	Bacillus sp. SH8-8	E-value: 12E-132;	Score: 964;	Ident.: 100.0%		unreviewed	1 out of 5
N1LQY7	N1LQY7_9BACI	Lipoprotein, putative	Bacillus sp. GeD10	E-value: 12E-132;	Score: 964;	Ident.: 100.0%		unreviewed	1 out of 5
R8TD59	R8TD59_BACCE	Uncharacterized protein	Bacillus cereus VD184	E-value: 12E-132;	Score: 964;	Ident.: 100.0%		unreviewed	1 out of 5
A0A2J9DII3	A0A2J9DII3_BACTU	Uncharacterized protein	Bacillus thuringiensis	E-value: 12E-132;	Score: 964;	Ident.: 100.0%		unreviewed	1 out of 5
A0A2V4XG66	A0A2V4XG66_9BACI	Uncharacterized protein	Bacillus sp. 196mf	E-value: 51E-132;	Score: 960;	Ident.: 99.5%		unreviewed	1 out of 5
A0A242ZSN1	A0A242ZSN1_BACTU	Uncharacterized protein	Bacillus thuringiensis serovar kim	E-value: 51E-132;	Score: 960;	Ident.: 99.5%		unreviewed	1 out of 5
A0A243ELK0	A0A243ELK0_BACTY	Uncharacterized protein	Bacillus thuringiensis subsp. kyushuensis	E-value: 51E-132;	Score: 960;	Ident.: 99.5%		unreviewed	1 out of 5
A0A2A2P0U1	A0A2A2P0U1_9BACI	Uncharacterized protein	Bacillus toyonensis	E-value: 51E-132;	Score: 960;	Ident.: 99.5%		unreviewed	1 out of 5
A0A6N2HC60	A0A6N2HC60_9BACI	Uncharacterized protein	Bacillus sp. AR8-1	E-value: 51E-132;	Score: 960;	Ident.: 99.5%		unreviewed	1 out of 5
A0A1I4ECW1	A0A1I4ECW1_9BACI	Uncharacterized protein	Bacillus sp. 5mfcol3.1	E-value: 51E-132;	Score: 960;	Ident.: 99.5%		unreviewed	1 out of 5
A0A160H4S2	A0A160H4S2_BACCE	Uncharacterized protein	Bacillus cereus	E-value: 51E-132;	Score: 960;	Ident.: 99.5%		unreviewed	1 out of 5
A0A1B1LDH0	A0A1B1LDH0_BACTU	Uncharacterized protein	Bacillus thuringiensis	E-value: 51E-132;	Score: 960;	Ident.: 99.5%		unreviewed	1 out of 5
A0A243DP56	A0A243DP56_BACUD	Uncharacterized protein	Bacillus thuringiensis subsp. darmstadiensis	E-value: 100E-132;	Score: 958;	Ident.: 99.5%		unreviewed	1 out of 5
A0A1M6MZ98	A0A1M6MZ98_9BACI	Uncharacterized protein	Bacillus sp. cl25	E-value: 100E-132;	Score: 958;	Ident.: 99.5%		unreviewed	1 out of 5
A0A2C9ZA98	A0A2C9ZA98_BACTU	Uncharacterized protein	Bacillus thuringiensis serovar iberica	E-value: 100E-132;	Score: 958;	Ident.: 99.5%		unreviewed	1 out of 5
A0A4P7U9A5	A0A4P7U9A5_9BACI	Uncharacterized protein	Bacillus sp. DU-106	E-value: 100E-132;	Score: 958;	Ident.: 99.5%		unreviewed	1 out of 5
A0A5E9ISG3	A0A5E9ISG3_BACTU	Uncharacterized protein	Bacillus thuringiensis F14-1	E-value: 100E-132;	Score: 958;	Ident.: 99.5%		unreviewed	1 out of 5
J8ML57	J8ML57_BACCE	Uncharacterized protein	Bacillus cereus VD200	E-value: 100E-132;	Score: 958;	Ident.: 99.5%		unreviewed	1 out of 5
A0A243L4R9	A0A243L4R9_BACTJ	Uncharacterized protein	Bacillus thuringiensis subsp. jegathesan	E-value: 100E-132;	Score: 958;	Ident.: 99.5%		unreviewed	1 out of 5
J8MN95	J8MN95_BACCE	Uncharacterized protein	Bacillus cereus VD166	E-value: 100E-132;	Score: 958;	Ident.: 99.5%		unreviewed	1 out of 5
A0A7V7L1J4	A0A7V7L1J4_9BACI	Uncharacterized protein	Bacillus sp. BF2-3	E-value: 100E-132;	Score: 958;	Ident.: 99.5%		unreviewed	1 out of 5
R8GRR0	R8GRR0_BACCE	Uncharacterized protein	Bacillus cereus VD196	E-value: 100E-132;	Score: 958;	Ident.: 99.5%		unreviewed	1 out of 5
J8ML34	J8ML34_BACCE	Uncharacterized protein	Bacillus cereus VD169	E-value: 100E-132;	Score: 958;	Ident.: 99.5%		unreviewed	1 out of 5
J8IRR1	J8IRR1_BACCE	Uncharacterized protein	Bacillus cereus VD045	E-value: 100E-132;	Score: 958;	Ident.: 99.5%		unreviewed	1 out of 5
C2UKH7	C2UKH7_BACCE	Uncharacterized protein	Bacillus cereus Rock1-15	E-value: 100E-132;	Score: 958;	Ident.: 99.5%		unreviewed	1 out of 5
A0A1Y0TMR3	A0A1Y0TMR3_BACTU	Uncharacterized protein	Bacillus thuringiensis	E-value: 100E-132;	Score: 958;	Ident.: 99.5%		unreviewed	1 out of 5
A0A1J9YCQ6	A0A1J9YCQ6_BACCE	Uncharacterized protein	Bacillus cereus	E-value: 100E-132;	Score: 958;	Ident.: 99.5%		unreviewed	1 out of 5
A0A0F6JDZ8	A0A0F6JDZ8_BACTU	Uncharacterized protein	Bacillus thuringiensis T01-328	E-value: 150E-132;	Score: 957;	Ident.: 99.0%		unreviewed	1 out of 5
A0A2S8W0Z3	A0A2S8W0Z3_9BACI	Uncharacterized protein	Bacillus sp. MYb78	E-value: 150E-132;	Score: 957;	Ident.: 99.0%		unreviewed	1 out of 5
A0A0D0QPT8	A0A0D0QPT8_9BACI	Contig7, whole genome shotgun sequence	Bacillus sp. L_1B0_5	E-value: 150E-132;	Score: 957;	Ident.: 99.0%		unreviewed	1 out of 5
A0A243KBS4	A0A243KBS4_BACUH	Uncharacterized protein	Bacillus thuringiensis subsp. higo	E-value: 150E-132;	Score: 957;	Ident.: 99.0%		unreviewed	1 out of 5
M1QMI3	M1QMI3_BACTU	Lipoprotein, putative	Bacillus thuringiensis serovar thuringiensis str. IS5056	E-value: 150E-132;	Score: 957;	Ident.: 99.0%		unreviewed	1 out of 5
A0A0D0QTM5	A0A0D0QTM5_9BACI	Contig_2, whole genome shotgun sequence	Bacillus sp. L_1B0_8	E-value: 150E-132;	Score: 957;	Ident.: 99.0%		unreviewed	1 out of 5
A0A2B9JM15	A0A2B9JM15_BACTU	Uncharacterized protein	Bacillus thuringiensis	E-value: 150E-132;	Score: 957;	Ident.: 99.0%		unreviewed	1 out of 5
A0A2B4W5A2	A0A2B4W5A2_BACCE	Uncharacterized protein	Bacillus cereus	E-value: 150E-132;	Score: 957;	Ident.: 99.0%		unreviewed	1 out of 5
A0A0K0QIU9	A0A0K0QIU9_BACTU	Uncharacterized protein	Bacillus thuringiensis	E-value: 150E-132;	Score: 957;	Ident.: 99.0%		unreviewed	1 out of 5
A0A1W6WVC2	A0A1W6WVC2_BACTU	Uncharacterized protein	Bacillus thuringiensis	E-value: 150E-132;	Score: 957;	Ident.: 99.0%		unreviewed	1 out of 5
A0A229M837	A0A229M837_9BACI	Uncharacterized protein	Bacillus sp. KbaL1	E-value: 210E-132;	Score: 956;	Ident.: 98.4%		unreviewed	1 out of 5
A0A6M5H7I6	A0A6M5H7I6_BACCE	Uncharacterized protein	Bacillus cereus	E-value: 210E-132;	Score: 956;	Ident.: 98.4%		unreviewed	1 out of 5
C2REU2	C2REU2_BACCE	Uncharacterized protein	Bacillus cereus m1550	E-value: 290E-132;	Score: 955;	Ident.: 99.0%		unreviewed	1 out of 5
A0A1Q9I843	A0A1Q9I843_BACCE	Uncharacterized protein	Bacillus cereus	E-value: 290E-132;	Score: 955;	Ident.: 99.0%		unreviewed	1 out of 5
A0A1M7KBH9	A0A1M7KBH9_9BACI	Uncharacterized protein	Bacillus sp. bc15	E-value: 290E-132;	Score: 955;	Ident.: 99.0%		unreviewed	1 out of 5
A0A3D5TYP7	A0A3D5TYP7_BACSP	Uncharacterized protein	Bacillus sp.	E-value: 290E-132;	Score: 955;	Ident.: 99.0%		unreviewed	1 out of 5
A0A0J6Z381	A0A0J6Z381_BACCE	Uncharacterized protein	Bacillus cereus	E-value: 290E-132;	Score: 955;	Ident.: 99.0%		unreviewed	1 out of 5
A0A1C9C0B9	A0A1C9C0B9_BACTU	Uncharacterized protein	Bacillus thuringiensis Bt18247	E-value: 420E-132;	Score: 954;	Ident.: 98.4%		unreviewed	1 out of 5
J3X3Q7	J3X3Q7_BACTU	Uncharacterized protein	Bacillus thuringiensis HD-771	E-value: 420E-132;	Score: 954;	Ident.: 98.4%		unreviewed	1 out of 5
Q3EZL5	Q3EZL5_BACTI	Uncharacterized protein	Bacillus thuringiensis serovar israelensis ATCC 35646	E-value: 420E-132;	Score: 954;	Ident.: 98.4%		unreviewed	1 out of 5
A0A7V7IHH5	A0A7V7IHH5_9BACI	Uncharacterized protein	Bacillus sp. BB56-3	E-value: 420E-132;	Score: 954;	Ident.: 98.4%		unreviewed	1 out of 5
A0A369D0L3	A0A369D0L3_9BACI	Uncharacterized protein	Bacillus sp. AG102	E-value: 420E-132;	Score: 954;	Ident.: 98.4%		unreviewed	1 out of 5
A0A800PRB8	A0A800PRB8_BACTU	Uncharacterized protein	Bacillus thuringiensis	E-value: 420E-132;	Score: 954;	Ident.: 98.4%		unreviewed	1 out of 5
A0A242XYR3	A0A242XYR3_BACTU	Uncharacterized protein	Bacillus thuringiensis serovar novosibirsk	E-value: 420E-132;	Score: 954;	Ident.: 98.4%		unreviewed	1 out of 5
R8RH64	R8RH64_BACCE	Uncharacterized protein	Bacillus cereus HuB4-4	E-value: 420E-132;	Score: 954;	Ident.: 98.4%		unreviewed	1 out of 5
A0A4E7Q452	A0A4E7Q452_BACTI	Uncharacterized protein	Bacillus thuringiensis subsp. israelensis	E-value: 420E-132;	Score: 954;	Ident.: 98.4%		unreviewed	1 out of 5
A0A5F0X050	A0A5F0X050_BACCE	Uncharacterized protein	Bacillus cereus	E-value: 590E-132;	Score: 953;	Ident.: 99.0%		unreviewed	1 out of 5
A0A1H5RSM4	A0A1H5RSM4_9BACI	Uncharacterized protein	Bacillus sp. ok061	E-value: 840E-132;	Score: 952;	Ident.: 97.9%		unreviewed	1 out of 5
A0A6H9ZVD8	A0A6H9ZVD8_9BACI	Uncharacterized protein	Bacillus sp. RM2(2019)	E-value: 840E-132;	Score: 952;	Ident.: 97.9%		unreviewed	1 out of 5
A0A5C1FLE4	A0A5C1FLE4_9BACI	Uncharacterized protein	Bacillus sp. JAS24-2	E-value: 840E-132;	Score: 952;	Ident.: 98.4%		unreviewed	1 out of 5
A0A2K8TZ83	A0A2K8TZ83_BACCE	Uncharacterized protein	Bacillus cereus	E-value: 840E-132;	Score: 952;	Ident.: 99.0%		unreviewed	1 out of 5
A0A2A7HH30	A0A2A7HH30_BACCE	Uncharacterized protein	Bacillus cereus	E-value: 840E-132;	Score: 952;	Ident.: 97.9%		unreviewed	1 out of 5
A0A243EAA9	A0A243EAA9_BACTU	Uncharacterized protein	Bacillus thuringiensis serovar toumanoffi	E-value: 840E-132;	Score: 952;	Ident.: 97.9%		unreviewed	1 out of 5
A0A2C3BMF1	A0A2C3BMF1_BACCE	Uncharacterized protein	Bacillus cereus	E-value: 840E-132;	Score: 952;	Ident.: 98.4%		unreviewed	1 out of 5
A0A2B0DLY9	A0A2B0DLY9_BACTU	Uncharacterized protein	Bacillus thuringiensis	E-value: 840E-132;	Score: 952;	Ident.: 97.9%		unreviewed	1 out of 5
R8G9H5	R8G9H5_BACCE	Uncharacterized protein	Bacillus cereus BAG1X2-3	E-value: 1.2E-129;	Score: 951;	Ident.: 98.4%		unreviewed	1 out of 5
R8E4N3	R8E4N3_BACCE	Uncharacterized protein	Bacillus cereus BAG1X1-1	E-value: 1.2E-129;	Score: 951;	Ident.: 98.4%		unreviewed	1 out of 5
R8FBM5	R8FBM5_BACCE	Uncharacterized protein	Bacillus cereus BAG1X2-1	E-value: 1.2E-129;	Score: 951;	Ident.: 98.4%		unreviewed	1 out of 5
A0A2C3LYV9	A0A2C3LYV9_BACCE	Uncharacterized protein	Bacillus cereus	E-value: 1.2E-129;	Score: 951;	Ident.: 98.4%		unreviewed	1 out of 5
R8G462	R8G462_BACCE	Uncharacterized protein	Bacillus cereus BAG1X2-2	E-value: 1.2E-129;	Score: 951;	Ident.: 98.4%		unreviewed	1 out of 5
R8JZY4	R8JZY4_BACCE	Uncharacterized protein	Bacillus cereus BAG2O-1	E-value: 1.2E-129;	Score: 951;	Ident.: 98.4%		unreviewed	1 out of 5
A0A7U5ZXT7	A0A7U5ZXT7_BACCE	Uncharacterized protein	Bacillus cereus	E-value: 1.7E-129;	Score: 950;	Ident.: 98.4%		unreviewed	1 out of 5
A0A243FKY2	A0A243FKY2_BACTU	Uncharacterized protein	Bacillus thuringiensis serovar ostriniae	E-value: 1.7E-129;	Score: 950;	Ident.: 98.4%		unreviewed	1 out of 5
A0A2H3Q3H6	A0A2H3Q3H6_9BACI	Uncharacterized protein	Bacillus sp. AFS012607	E-value: 2.4E-129;	Score: 949;	Ident.: 97.9%		unreviewed	1 out of 5
R8CHJ5	R8CHJ5_BACCE	Uncharacterized protein	Bacillus cereus str. Schrouff	E-value: 2.4E-129;	Score: 949;	Ident.: 97.9%		unreviewed	1 out of 5
J7TM20	J7TM20_BACCE	Uncharacterized protein	Bacillus cereus VD022	E-value: 2.4E-129;	Score: 949;	Ident.: 97.9%		unreviewed	1 out of 5
R8IZU3	R8IZU3_BACCE	Uncharacterized protein	Bacillus cereus K-5975c	E-value: 2.4E-129;	Score: 949;	Ident.: 97.9%		unreviewed	1 out of 5
R8XSU4	R8XSU4_BACCE	Uncharacterized protein	Bacillus cereus TIAC219	E-value: 2.4E-129;	Score: 949;	Ident.: 97.9%		unreviewed	1 out of 5
A0A7W7TK95	A0A7W7TK95_9BACI	Uncharacterized protein	Bacillus toyonensis	E-value: 2.4E-129;	Score: 949;	Ident.: 97.9%		unreviewed	1 out of 5
B7ILW7	B7ILW7_BACC2	Putative lipoprotein	Bacillus cereus (strain G9842)	E-value: 2.4E-129;	Score: 949;	Ident.: 97.9%		unreviewed	1 out of 5
A0A6H9KBA1	A0A6H9KBA1_9BACI	Uncharacterized protein	Bacillus sp. AY2-1	E-value: 2.4E-129;	Score: 949;	Ident.: 97.9%		unreviewed	1 out of 5
A0A2B9EC74	A0A2B9EC74_BACCE	Uncharacterized protein	Bacillus cereus	E-value: 2.4E-129;	Score: 949;	Ident.: 97.9%		unreviewed	1 out of 5
A0A1H7BEM8	A0A1H7BEM8_BACTU	Uncharacterized protein	Bacillus thuringiensis	E-value: 2.4E-129;	Score: 949;	Ident.: 97.9%		unreviewed	1 out of 5
A0A6D1TAJ3	A0A6D1TAJ3_9BACI	Uncharacterized protein	Bacillus sp. BH32	E-value: 2.4E-129;	Score: 949;	Ident.: 97.9%		unreviewed	1 out of 5
A0A243LMZ9	A0A243LMZ9_BACTU	Uncharacterized protein	Bacillus thuringiensis serovar zhaodongensis	E-value: 3.4E-129;	Score: 948;	Ident.: 97.9%		unreviewed	1 out of 5
A0A1N7BQR8	A0A1N7BQR8_BACCE	Uncharacterized protein	Bacillus cereus	E-value: 4.9E-129;	Score: 947;	Ident.: 97.9%		unreviewed	1 out of 5
A0A1W2GD66	A0A1W2GD66_9BACI	Uncharacterized protein	Bacillus sp. JKS001846	E-value: 6.9E-129;	Score: 946;	Ident.: 97.9%		unreviewed	1 out of 5
A0A679H6V3	A0A679H6V3_9BACI	Uncharacterized protein	Bacillus wiedmannii	E-value: 6.9E-129;	Score: 946;	Ident.: 97.9%		unreviewed	1 out of 5
A0A243C1E3	A0A243C1E3_BACTU	Uncharacterized protein	Bacillus thuringiensis serovar yosoo	E-value: 6.9E-129;	Score: 946;	Ident.: 97.9%		unreviewed	1 out of 5
A0A6L4WD41	A0A6L4WD41_9BACI	Uncharacterized protein	Bacillus sp. B2-WWTP-C-10-Post-4	E-value: 6.9E-129;	Score: 946;	Ident.: 97.9%		unreviewed	1 out of 5
W8YAA1	W8YAA1_BACTU	Uncharacterized protein	Bacillus thuringiensis DB27	E-value: 6.9E-129;	Score: 946;	Ident.: 97.9%		unreviewed	1 out of 5
A0A6H1RW50	A0A6H1RW50_9BACI	Uncharacterized protein	Bacillus sp. RZ2MS9	E-value: 6.9E-129;	Score: 946;	Ident.: 97.9%		unreviewed	1 out of 5
R8EBW9	R8EBW9_BACCE	Uncharacterized protein	Bacillus cereus VD133	E-value: 6.9E-129;	Score: 946;	Ident.: 97.9%		unreviewed	1 out of 5
A0A243EWE4	A0A243EWE4_BACUK	Uncharacterized protein	Bacillus thuringiensis subsp. kumamotoensis	E-value: 6.9E-129;	Score: 946;	Ident.: 97.9%		unreviewed	1 out of 5
A0A7Z8M516	A0A7Z8M516_9BACI	Uncharacterized protein	Bacillus sp. 007/AIA-02/001	E-value: 6.9E-129;	Score: 946;	Ident.: 97.9%		unreviewed	1 out of 5
A0A2N3NYC1	A0A2N3NYC1_9BACI	Uncharacterized protein	Bacillus sp. BI3	E-value: 6.9E-129;	Score: 946;	Ident.: 97.9%		unreviewed	1 out of 5
C2WUB3	C2WUB3_BACCE	Uncharacterized protein	Bacillus cereus Rock4-2	E-value: 6.9E-129;	Score: 946;	Ident.: 97.9%		unreviewed	1 out of 5
