# Supplementary material for: The Membrane Proteome of Spores and Vegetative Cells of the Food-Borne Pathogen Bacillus cereus
Source: Int J Mol Sci. 2021 Nov 19;22(22):12475. doi: 10.3390/ijms222212475 (PMC8624511; doi:10.3390/ijms222212475)
Supplement: Supplementary file 1 [file ijms-22-12475-s001.zip › ijms-1446819-supplementary/Supplemental file S1/B2021091592C7BAECDB1C5C413EE0E0348724B68200EC8CW.tab]

Entry	Entry name	Protein names	Organism	Info			Status	Annotation
A0A243DRE0	A0A243DRE0_BACUD	Uncharacterized protein	Bacillus thuringiensis subsp. darmstadiensis	E-value: 3.9E-102;	Score: 760;	Ident.: 100.0%		unreviewed	1 out of 5
A0A2V4XDH4	A0A2V4XDH4_9BACI	Uncharacterized protein DUF3997	Bacillus sp. 196mf	E-value: 3.9E-102;	Score: 760;	Ident.: 100.0%		unreviewed	1 out of 5
A0A0F6JGA6	A0A0F6JGA6_BACTU	Uncharacterized protein	Bacillus thuringiensis T01-328	E-value: 3.9E-102;	Score: 760;	Ident.: 100.0%		unreviewed	1 out of 5
A0A1M6IZI6	A0A1M6IZI6_9BACI	Uncharacterized protein	Bacillus sp. cl25	E-value: 3.9E-102;	Score: 760;	Ident.: 100.0%		unreviewed	1 out of 5
A0A243KPX8	A0A243KPX8_BACTU	Uncharacterized protein	Bacillus thuringiensis serovar iberica	E-value: 3.9E-102;	Score: 760;	Ident.: 100.0%		unreviewed	1 out of 5
A0A6L3BI06	A0A6L3BI06_9BACI	DUF3997 domain-containing protein	Bacillus sp. TE8-1	E-value: 3.9E-102;	Score: 760;	Ident.: 100.0%		unreviewed	1 out of 5
A0A2S8VVR6	A0A2S8VVR6_9BACI	DUF3997 domain-containing protein	Bacillus sp. MYb78	E-value: 3.9E-102;	Score: 760;	Ident.: 100.0%		unreviewed	1 out of 5
A0A7V7Z435	A0A7V7Z435_9BACI	DUF3997 domain-containing protein	Bacillus sp. B1-WWTP-T-0.5-Post-4	E-value: 3.9E-102;	Score: 760;	Ident.: 100.0%		unreviewed	1 out of 5
A0A1C9BY88	A0A1C9BY88_BACTU	Uncharacterized protein	Bacillus thuringiensis Bt18247	E-value: 3.9E-102;	Score: 760;	Ident.: 100.0%		unreviewed	1 out of 5
R8GCB5	R8GCB5_BACCE	Lipoprotein	Bacillus cereus BAG1X2-3	E-value: 3.9E-102;	Score: 760;	Ident.: 100.0%		unreviewed	1 out of 5
A0A4P7U2Z2	A0A4P7U2Z2_9BACI	DUF3997 domain-containing protein	Bacillus sp. DU-106	E-value: 3.9E-102;	Score: 760;	Ident.: 100.0%		unreviewed	1 out of 5
C2T5C5	C2T5C5_BACCE	Uncharacterized protein	Bacillus cereus BDRD-Cer4	E-value: 3.9E-102;	Score: 760;	Ident.: 100.0%		unreviewed	1 out of 5
A0A0D0Q7K1	A0A0D0Q7K1_9BACI	Contig63, whole genome shotgun sequence	Bacillus sp. L_1B0_5	E-value: 3.9E-102;	Score: 760;	Ident.: 100.0%		unreviewed	1 out of 5
A0A0D1PEW8	A0A0D1PEW8_BACTU	Contig0101, whole genome shotgun sequence	Bacillus thuringiensis Sbt003	E-value: 3.9E-102;	Score: 760;	Ident.: 100.0%		unreviewed	1 out of 5
A0A242ZWF8	A0A242ZWF8_BACTU	Uncharacterized protein	Bacillus thuringiensis serovar kim	E-value: 3.9E-102;	Score: 760;	Ident.: 100.0%		unreviewed	1 out of 5
A0A5E9IHR8	A0A5E9IHR8_BACTU	Lipoprotein	Bacillus thuringiensis F14-1	E-value: 3.9E-102;	Score: 760;	Ident.: 100.0%		unreviewed	1 out of 5
A0A229MMQ1	A0A229MMQ1_9BACI	Uncharacterized protein	Bacillus sp. KbaL1	E-value: 3.9E-102;	Score: 760;	Ident.: 100.0%		unreviewed	1 out of 5
A0A243KZT0	A0A243KZT0_BACUH	Uncharacterized protein	Bacillus thuringiensis subsp. higo	E-value: 3.9E-102;	Score: 760;	Ident.: 100.0%		unreviewed	1 out of 5
J8N5Y8	J8N5Y8_BACCE	Uncharacterized protein	Bacillus cereus VD200	E-value: 3.9E-102;	Score: 760;	Ident.: 100.0%		unreviewed	1 out of 5
A0A243MEN5	A0A243MEN5_BACTJ	Uncharacterized protein	Bacillus thuringiensis subsp. jegathesan	E-value: 3.9E-102;	Score: 760;	Ident.: 100.0%		unreviewed	1 out of 5
J8MDF9	J8MDF9_BACCE	Uncharacterized protein	Bacillus cereus VD166	E-value: 3.9E-102;	Score: 760;	Ident.: 100.0%		unreviewed	1 out of 5
A0A7V7L1L2	A0A7V7L1L2_9BACI	DUF3997 domain-containing protein	Bacillus sp. BF2-3	E-value: 3.9E-102;	Score: 760;	Ident.: 100.0%		unreviewed	1 out of 5
A0A243F431	A0A243F431_BACTY	Uncharacterized protein	Bacillus thuringiensis subsp. kyushuensis	E-value: 3.9E-102;	Score: 760;	Ident.: 100.0%		unreviewed	1 out of 5
Q819G4	Q819G4_BACCR	Uncharacterized protein	Bacillus cereus (strain ATCC 14579 / DSM 31 / JCM 2152 / NBRC 15305 / NCIMB 9373 / NRRL B-3711)	E-value: 3.9E-102;	Score: 760;	Ident.: 100.0%		unreviewed	1 out of 5
A0A5B7VLI6	A0A5B7VLI6_BACCR	DUF3997 domain-containing protein	Bacillus cereus (strain ATCC 14579 / DSM 31 / JCM 2152 / NBRC 15305 / NCIMB 9373 / NRRL B-3711)	E-value: 3.9E-102;	Score: 760;	Ident.: 100.0%		unreviewed	1 out of 5
M1QDQ9	M1QDQ9_BACTU	Lipoprotein, putative	Bacillus thuringiensis serovar thuringiensis str. IS5056	E-value: 3.9E-102;	Score: 760;	Ident.: 100.0%		unreviewed	1 out of 5
C3E7W1	C3E7W1_BACTU	Uncharacterized protein	Bacillus thuringiensis serovar pakistani str. T13001	E-value: 3.9E-102;	Score: 760;	Ident.: 100.0%		unreviewed	1 out of 5
A0A0D0PF41	A0A0D0PF41_9BACI	Contig_77, whole genome shotgun sequence	Bacillus sp. L_1B0_8	E-value: 3.9E-102;	Score: 760;	Ident.: 100.0%		unreviewed	1 out of 5
R8GU71	R8GU71_BACCE	Lipoprotein	Bacillus cereus VD196	E-value: 3.9E-102;	Score: 760;	Ident.: 100.0%		unreviewed	1 out of 5
R8E2B9	R8E2B9_BACCE	Lipoprotein	Bacillus cereus BAG1X1-1	E-value: 3.9E-102;	Score: 760;	Ident.: 100.0%		unreviewed	1 out of 5
V5MEG5	V5MEG5_BACTU	Uncharacterized protein	Bacillus thuringiensis YBT-1518	E-value: 3.9E-102;	Score: 760;	Ident.: 100.0%		unreviewed	1 out of 5
J8M5I8	J8M5I8_BACCE	Uncharacterized protein	Bacillus cereus VD169	E-value: 3.9E-102;	Score: 760;	Ident.: 100.0%		unreviewed	1 out of 5
R8FDW1	R8FDW1_BACCE	Lipoprotein	Bacillus cereus BAG1X2-1	E-value: 3.9E-102;	Score: 760;	Ident.: 100.0%		unreviewed	1 out of 5
A0A2A2P3J0	A0A2A2P3J0_9BACI	DUF3997 domain-containing protein	Bacillus toyonensis	E-value: 3.9E-102;	Score: 760;	Ident.: 100.0%		unreviewed	1 out of 5
R8G0V4	R8G0V4_BACCE	Lipoprotein	Bacillus cereus BAG1X2-2	E-value: 3.9E-102;	Score: 760;	Ident.: 100.0%		unreviewed	1 out of 5
J8IST8	J8IST8_BACCE	Uncharacterized protein	Bacillus cereus VD045	E-value: 3.9E-102;	Score: 760;	Ident.: 100.0%		unreviewed	1 out of 5
A0A1I4FV02	A0A1I4FV02_9BACI	Uncharacterized protein	Bacillus sp. 5mfcol3.1	E-value: 3.9E-102;	Score: 760;	Ident.: 100.0%		unreviewed	1 out of 5
R8K224	R8K224_BACCE	Lipoprotein	Bacillus cereus BAG2O-1	E-value: 3.9E-102;	Score: 760;	Ident.: 100.0%		unreviewed	1 out of 5
R8TFP2	R8TFP2_BACCE	Lipoprotein	Bacillus cereus VD184	E-value: 3.9E-102;	Score: 760;	Ident.: 100.0%		unreviewed	1 out of 5
J8L285	J8L285_BACCE	Uncharacterized protein	Bacillus cereus VD154	E-value: 3.9E-102;	Score: 760;	Ident.: 100.0%		unreviewed	1 out of 5
A0A0K0QGL2	A0A0K0QGL2_BACTU	DUF3997 domain-containing protein (Lipoprotein)	Bacillus thuringiensis	E-value: 3.9E-102;	Score: 760;	Ident.: 100.0%		unreviewed	1 out of 5
A0A162RWD9	A0A162RWD9_BACCE	DUF3997 domain-containing protein (Lipoprotein) (Phosphonate ABC transporter phosphate-binding periplasmic component)	Bacillus cereus	E-value: 3.9E-102;	Score: 760;	Ident.: 100.0%		unreviewed	1 out of 5
A0A161ID45	A0A161ID45_BACCE	Lipoprotein	Bacillus cereus	E-value: 5.5E-102;	Score: 759;	Ident.: 99.3%		unreviewed	1 out of 5
A0A2B0KYS9	A0A2B0KYS9_BACCE	DUF3997 domain-containing protein	Bacillus cereus	E-value: 5.5E-102;	Score: 759;	Ident.: 99.3%		unreviewed	1 out of 5
A0A1W2GGS2	A0A1W2GGS2_9BACI	Uncharacterized protein	Bacillus sp. JKS001846	E-value: 16E-102;	Score: 756;	Ident.: 99.3%		unreviewed	1 out of 5
A0A1H6BXK9	A0A1H6BXK9_9BACI	Uncharacterized protein	Bacillus sp. ok061	E-value: 16E-102;	Score: 756;	Ident.: 99.3%		unreviewed	1 out of 5
A0A193CWR2	A0A193CWR2_BACTU	Uncharacterized protein	Bacillus thuringiensis serovar coreanensis	E-value: 16E-102;	Score: 756;	Ident.: 99.3%		unreviewed	1 out of 5
A0A679H4M5	A0A679H4M5_9BACI	Uncharacterized protein	Bacillus wiedmannii	E-value: 16E-102;	Score: 756;	Ident.: 99.3%		unreviewed	1 out of 5
A0A243C3K5	A0A243C3K5_BACTU	Uncharacterized protein	Bacillus thuringiensis serovar yosoo	E-value: 16E-102;	Score: 756;	Ident.: 99.3%		unreviewed	1 out of 5
A0A6I0AIU0	A0A6I0AIU0_9BACI	DUF3997 domain-containing protein	Bacillus sp. RM2(2019)	E-value: 16E-102;	Score: 756;	Ident.: 99.3%		unreviewed	1 out of 5
A0A6L4WAG2	A0A6L4WAG2_9BACI	DUF3997 domain-containing protein	Bacillus sp. B2-WWTP-C-10-Post-4	E-value: 16E-102;	Score: 756;	Ident.: 99.3%		unreviewed	1 out of 5
W8YGJ9	W8YGJ9_BACTU	Uncharacterized protein	Bacillus thuringiensis DB27	E-value: 16E-102;	Score: 756;	Ident.: 99.3%		unreviewed	1 out of 5
A0A6H1RUM1	A0A6H1RUM1_9BACI	DUF3997 domain-containing protein	Bacillus sp. RZ2MS9	E-value: 16E-102;	Score: 756;	Ident.: 99.3%		unreviewed	1 out of 5
A0A7Z8H1N4	A0A7Z8H1N4_9BACI	DUF3997 domain-containing protein	Bacillus sp. 007/AIA-02/001	E-value: 16E-102;	Score: 756;	Ident.: 99.3%		unreviewed	1 out of 5
A0A135WV21	A0A135WV21_9BACI	Uncharacterized protein	Bacillus sp. JH7	E-value: 16E-102;	Score: 756;	Ident.: 99.3%		unreviewed	1 out of 5
A0A2N3P089	A0A2N3P089_9BACI	DUF3997 domain-containing protein	Bacillus sp. BI3	E-value: 16E-102;	Score: 756;	Ident.: 99.3%		unreviewed	1 out of 5
C2WS42	C2WS42_BACCE	Uncharacterized protein	Bacillus cereus Rock4-2	E-value: 16E-102;	Score: 756;	Ident.: 99.3%		unreviewed	1 out of 5
A0A242ZGN9	A0A242ZGN9_BACTU	Uncharacterized protein	Bacillus thuringiensis serovar londrina	E-value: 16E-102;	Score: 756;	Ident.: 99.3%		unreviewed	1 out of 5
A0A023PA58	A0A023PA58_9BACI	Uncharacterized protein	Bacillus bombysepticus str. Wang	E-value: 16E-102;	Score: 756;	Ident.: 99.3%		unreviewed	1 out of 5
C2P312	C2P312_BACCE	Uncharacterized protein	Bacillus cereus 172560W	E-value: 16E-102;	Score: 756;	Ident.: 99.3%		unreviewed	1 out of 5
C2XG28	C2XG28_BACCE	Uncharacterized protein	Bacillus cereus F65185	E-value: 16E-102;	Score: 756;	Ident.: 99.3%		unreviewed	1 out of 5
A0A2B3EMM9	A0A2B3EMM9_BACTU	DUF3997 domain-containing protein	Bacillus thuringiensis	E-value: 16E-102;	Score: 756;	Ident.: 99.3%		unreviewed	1 out of 5
A0A150DIS9	A0A150DIS9_BACCE	DUF3997 domain-containing protein	Bacillus cereus	E-value: 16E-102;	Score: 756;	Ident.: 99.3%		unreviewed	1 out of 5
G9Q2F1	G9Q2F1_9BACI	Uncharacterized protein	Bacillus sp. 7_6_55CFAA_CT2	E-value: 16E-102;	Score: 756;	Ident.: 99.3%		unreviewed	1 out of 5
B5USG7	B5USG7_BACCE	Putative lipoprotein	Bacillus cereus AH1134	E-value: 16E-102;	Score: 756;	Ident.: 99.3%		unreviewed	1 out of 5
A0A3D1QQ85	A0A3D1QQ85_BACSP	DUF3997 domain-containing protein	Bacillus sp.	E-value: 16E-102;	Score: 756;	Ident.: 99.3%		unreviewed	1 out of 5
A0A243ED49	A0A243ED49_BACTU	Uncharacterized protein	Bacillus thuringiensis serovar toumanoffi	E-value: 16E-102;	Score: 756;	Ident.: 99.3%		unreviewed	1 out of 5
A0A2A9AZ46	A0A2A9AZ46_BACCE	DUF3997 domain-containing protein (Lipoprotein)	Bacillus cereus	E-value: 16E-102;	Score: 756;	Ident.: 99.3%		unreviewed	1 out of 5
A0A1B1SUK7	A0A1B1SUK7_BACTU	DUF3997 domain-containing protein (Lipoprotein)	Bacillus thuringiensis	E-value: 16E-102;	Score: 756;	Ident.: 99.3%		unreviewed	1 out of 5
A0A2C9ZGE0	A0A2C9ZGE0_BACTV	Uncharacterized protein	Bacillus thuringiensis subsp. medellin	E-value: 23E-102;	Score: 755;	Ident.: 99.3%		unreviewed	1 out of 5
R8E832	R8E832_BACCE	Lipoprotein	Bacillus cereus VD133	E-value: 23E-102;	Score: 755;	Ident.: 99.3%		unreviewed	1 out of 5
A0A6I2EFA7	A0A6I2EFA7_BACTU	DUF3997 domain-containing protein	Bacillus thuringiensis	E-value: 23E-102;	Score: 755;	Ident.: 99.3%		unreviewed	1 out of 5
A0A7X2DS88	A0A7X2DS88_BACTU	DUF3997 domain-containing protein	Bacillus thuringiensis	E-value: 23E-102;	Score: 755;	Ident.: 99.3%		unreviewed	1 out of 5
B7H909	B7H909_BACC4	Uncharacterized protein	Bacillus cereus (strain B4264)	E-value: 32E-102;	Score: 754;	Ident.: 99.3%		unreviewed	1 out of 5
A0A243D907	A0A243D907_BACTU	Uncharacterized protein	Bacillus thuringiensis serovar subtoxicus	E-value: 32E-102;	Score: 754;	Ident.: 99.3%		unreviewed	1 out of 5
A0A7Z2CW07	A0A7Z2CW07_9BACI	DUF3997 domain-containing protein	Bacillus sp. SH8-8	E-value: 32E-102;	Score: 754;	Ident.: 99.3%		unreviewed	1 out of 5
N1M0F2	N1M0F2_9BACI	Lipoprotein, putative	Bacillus sp. GeD10	E-value: 32E-102;	Score: 754;	Ident.: 99.3%		unreviewed	1 out of 5
A0A3D5TZS4	A0A3D5TZS4_BACSP	DUF3997 domain-containing protein	Bacillus sp.	E-value: 32E-102;	Score: 754;	Ident.: 99.3%		unreviewed	1 out of 5
A0A2J9DU80	A0A2J9DU80_BACTU	DUF3997 domain-containing protein	Bacillus thuringiensis	E-value: 32E-102;	Score: 754;	Ident.: 99.3%		unreviewed	1 out of 5
A0A0J6Z2N8	A0A0J6Z2N8_BACCE	DUF3997 domain-containing protein (Lipoprotein)	Bacillus cereus	E-value: 32E-102;	Score: 754;	Ident.: 99.3%		unreviewed	1 out of 5
A0A2H3QND5	A0A2H3QND5_9BACI	DUF3997 domain-containing protein	Bacillus sp. AFS012607	E-value: 65E-102;	Score: 752;	Ident.: 98.6%		unreviewed	1 out of 5
A0A243M8E0	A0A243M8E0_BACTU	Uncharacterized protein	Bacillus thuringiensis serovar zhaodongensis	E-value: 65E-102;	Score: 752;	Ident.: 98.6%		unreviewed	1 out of 5
A0A2A9HLU4	A0A2A9HLU4_9BACI	Uncharacterized protein	Bacillus sp. YF23	E-value: 65E-102;	Score: 752;	Ident.: 99.3%		unreviewed	1 out of 5
R8CEV5	R8CEV5_BACCE	Lipoprotein	Bacillus cereus str. Schrouff	E-value: 65E-102;	Score: 752;	Ident.: 98.6%		unreviewed	1 out of 5
J9BWU2	J9BWU2_BACCE	Uncharacterized protein	Bacillus cereus HuB1-1	E-value: 65E-102;	Score: 752;	Ident.: 99.3%		unreviewed	1 out of 5
J7WD60	J7WD60_BACCE	Uncharacterized protein	Bacillus cereus VD022	E-value: 65E-102;	Score: 752;	Ident.: 98.6%		unreviewed	1 out of 5
A0A243BEP8	A0A243BEP8_BACTU	Uncharacterized protein	Bacillus thuringiensis serovar poloniensis	E-value: 65E-102;	Score: 752;	Ident.: 98.6%		unreviewed	1 out of 5
R8IX99	R8IX99_BACCE	Lipoprotein	Bacillus cereus K-5975c	E-value: 65E-102;	Score: 752;	Ident.: 98.6%		unreviewed	1 out of 5
J8QZS9	J8QZS9_BACCE	Uncharacterized protein	Bacillus cereus BAG1X1-2	E-value: 65E-102;	Score: 752;	Ident.: 99.3%		unreviewed	1 out of 5
R8LE95	R8LE95_BACCE	Lipoprotein	Bacillus cereus HuB13-1	E-value: 65E-102;	Score: 752;	Ident.: 98.6%		unreviewed	1 out of 5
R8YKW4	R8YKW4_BACCE	Lipoprotein	Bacillus cereus TIAC219	E-value: 65E-102;	Score: 752;	Ident.: 98.6%		unreviewed	1 out of 5
A0A7V7ICW7	A0A7V7ICW7_9BACI	DUF3997 domain-containing protein	Bacillus sp. BB56-3	E-value: 65E-102;	Score: 752;	Ident.: 98.6%		unreviewed	1 out of 5
A0A369D0R8	A0A369D0R8_9BACI	Uncharacterized protein DUF3997	Bacillus sp. AG102	E-value: 65E-102;	Score: 752;	Ident.: 98.6%		unreviewed	1 out of 5
A0A433MB00	A0A433MB00_9BACI	DUF3997 domain-containing protein	Bacillus sp. VKPM B-3276	E-value: 65E-102;	Score: 752;	Ident.: 98.6%		unreviewed	1 out of 5
A0A2A8KG31	A0A2A8KG31_BACCE	DUF3997 domain-containing protein	Bacillus cereus	E-value: 65E-102;	Score: 752;	Ident.: 98.6%		unreviewed	1 out of 5
A0A7W7TLT7	A0A7W7TLT7_9BACI	Uncharacterized protein	Bacillus toyonensis	E-value: 65E-102;	Score: 752;	Ident.: 98.6%		unreviewed	1 out of 5
A0A6N2H0G5	A0A6N2H0G5_9BACI	DUF3997 domain-containing protein	Bacillus sp. AR8-1	E-value: 65E-102;	Score: 752;	Ident.: 99.3%		unreviewed	1 out of 5
A0A1M7ETZ1	A0A1M7ETZ1_9BACI	Uncharacterized protein	Bacillus sp. bc15	E-value: 65E-102;	Score: 752;	Ident.: 99.3%		unreviewed	1 out of 5
A0A242XW92	A0A242XW92_BACTU	Uncharacterized protein	Bacillus thuringiensis serovar novosibirsk	E-value: 65E-102;	Score: 752;	Ident.: 98.6%		unreviewed	1 out of 5
S3IKR8	S3IKR8_BACCE	Lipoprotein	Bacillus cereus BAG1O-3	E-value: 65E-102;	Score: 752;	Ident.: 99.3%		unreviewed	1 out of 5
