# Supplementary material for: The Membrane Proteome of Spores and Vegetative Cells of the Food-Borne Pathogen Bacillus cereus
Source: Int J Mol Sci. 2021 Nov 19;22(22):12475. doi: 10.3390/ijms222212475 (PMC8624511; doi:10.3390/ijms222212475)
Supplement: Supplementary file 1 [file ijms-22-12475-s001.zip › ijms-1446819-supplementary/Supplemental file S1/B2021091592C7BAECDB1C5C413EE0E0348724B68200EC98S.tab]

Entry	Entry name	Protein names	Organism	Info			Status	Annotation
Q81EA1	Q81EA1_BACCR	Uncharacterized protein	Bacillus cereus (strain ATCC 14579 / DSM 31 / JCM 2152 / NBRC 15305 / NCIMB 9373 / NRRL B-3711)	E-value: 590E-120;	Score: 879;	Ident.: 100.0%		unreviewed	1 out of 5
A0A2B0KBP0	A0A2B0KBP0_BACCE	Uncharacterized protein	Bacillus cereus	E-value: 590E-120;	Score: 879;	Ident.: 100.0%		unreviewed	1 out of 5
A0A249XB69	A0A249XB69_BACCE	Uncharacterized protein	Bacillus cereus	E-value: 2.4E-117;	Score: 875;	Ident.: 99.5%		unreviewed	1 out of 5
A0A229M5L4	A0A229M5L4_9BACI	Uncharacterized protein	Bacillus sp. KbaL1	E-value: 4.9E-117;	Score: 873;	Ident.: 99.1%		unreviewed	1 out of 5
A0A2N1JYL0	A0A2N1JYL0_9BACI	Uncharacterized protein	Bacillus sp. SN10	E-value: 4.9E-117;	Score: 873;	Ident.: 99.1%		unreviewed	1 out of 5
A0A2B2M2Y3	A0A2B2M2Y3_BACCE	Uncharacterized protein	Bacillus cereus	E-value: 6.9E-117;	Score: 872;	Ident.: 98.6%		unreviewed	1 out of 5
A0A5B7VGZ6	A0A5B7VGZ6_BACCR	Uncharacterized protein	Bacillus cereus (strain ATCC 14579 / DSM 31 / JCM 2152 / NBRC 15305 / NCIMB 9373 / NRRL B-3711)	E-value: 18E-117;	Score: 869;	Ident.: 100.0%		unreviewed	1 out of 5
J8M587	J8M587_BACCE	Uncharacterized protein	Bacillus cereus VD166	E-value: 110E-117;	Score: 864;	Ident.: 99.1%		unreviewed	1 out of 5
A0A7Z2HK63	A0A7Z2HK63_9BACI	Uncharacterized protein	Bacillus sp. SH8-8	E-value: 110E-117;	Score: 864;	Ident.: 99.1%		unreviewed	1 out of 5
A0A3S9T990	A0A3S9T990_BACTU	Uncharacterized protein	Bacillus thuringiensis	E-value: 110E-117;	Score: 864;	Ident.: 99.1%		unreviewed	1 out of 5
A0A150BMS9	A0A150BMS9_BACCE	Uncharacterized protein	Bacillus cereus	E-value: 110E-117;	Score: 864;	Ident.: 99.1%		unreviewed	1 out of 5
A0A160HBK1	A0A160HBK1_BACCE	Uncharacterized protein	Bacillus cereus	E-value: 110E-117;	Score: 864;	Ident.: 99.5%		unreviewed	1 out of 5
A0A6I5IWR7	A0A6I5IWR7_BACCE	Uncharacterized protein	Bacillus cereus	E-value: 110E-117;	Score: 864;	Ident.: 99.1%		unreviewed	1 out of 5
A0A7X2EMC4	A0A7X2EMC4_BACTU	Uncharacterized protein	Bacillus thuringiensis	E-value: 110E-117;	Score: 864;	Ident.: 99.5%		unreviewed	1 out of 5
B5UV82	B5UV82_BACCE	Uncharacterized protein	Bacillus cereus AH1134	E-value: 110E-117;	Score: 864;	Ident.: 99.5%		unreviewed	1 out of 5
A0A7T8LVU1	A0A7T8LVU1_9BACI	Uncharacterized protein	Bacillus sp. TK-2	E-value: 110E-117;	Score: 864;	Ident.: 99.1%		unreviewed	1 out of 5
A0A193CRZ3	A0A193CRZ3_BACTU	Uncharacterized protein	Bacillus thuringiensis serovar coreanensis	E-value: 150E-117;	Score: 863;	Ident.: 99.1%		unreviewed	1 out of 5
A0A0J1I159	A0A0J1I159_BACAN	Uncharacterized protein	Bacillus anthracis	E-value: 150E-117;	Score: 863;	Ident.: 99.1%		unreviewed	1 out of 5
A0A657NSG0	A0A657NSG0_BACCE	Uncharacterized protein	Bacillus cereus	E-value: 150E-117;	Score: 863;	Ident.: 99.1%		unreviewed	1 out of 5
A0A6M5HDV8	A0A6M5HDV8_BACCE	Uncharacterized protein	Bacillus cereus	E-value: 150E-117;	Score: 863;	Ident.: 99.1%		unreviewed	1 out of 5
A0A7X2AJ40	A0A7X2AJ40_BACTU	Uncharacterized protein	Bacillus thuringiensis	E-value: 150E-117;	Score: 863;	Ident.: 99.1%		unreviewed	1 out of 5
R8U6P2	R8U6P2_BACCE	Uncharacterized protein	Bacillus cereus VD184	E-value: 150E-117;	Score: 863;	Ident.: 99.1%		unreviewed	1 out of 5
A0A2B9KA45	A0A2B9KA45_BACCE	Uncharacterized protein	Bacillus cereus	E-value: 160E-117;	Score: 863;	Ident.: 98.1%		unreviewed	1 out of 5
A0A2B9KPX5	A0A2B9KPX5_BACCE	Uncharacterized protein	Bacillus cereus	E-value: 160E-117;	Score: 863;	Ident.: 98.1%		unreviewed	1 out of 5
A0A3D5U3F6	A0A3D5U3F6_BACSP	Uncharacterized protein	Bacillus sp.	E-value: 160E-117;	Score: 863;	Ident.: 98.1%		unreviewed	1 out of 5
A0A7M3G1I8	A0A7M3G1I8_BACCE	Uncharacterized protein	Bacillus cereus	E-value: 310E-117;	Score: 861;	Ident.: 99.5%		unreviewed	1 out of 5
A0A243FEG6	A0A243FEG6_BACUK	Uncharacterized protein	Bacillus thuringiensis subsp. kumamotoensis	E-value: 620E-117;	Score: 859;	Ident.: 98.6%		unreviewed	1 out of 5
A0A6L5MDJ7	A0A6L5MDJ7_BACTU	Uncharacterized protein	Bacillus thuringiensis	E-value: 620E-117;	Score: 859;	Ident.: 98.1%		unreviewed	1 out of 5
A0A4U2P4Z7	A0A4U2P4Z7_BACCE	Uncharacterized protein	Bacillus cereus	E-value: 620E-117;	Score: 859;	Ident.: 98.6%		unreviewed	1 out of 5
J8HN80	J8HN80_BACCE	Uncharacterized protein	Bacillus cereus VD045	E-value: 620E-117;	Score: 859;	Ident.: 98.1%		unreviewed	1 out of 5
R8N4H2	R8N4H2_BACCX	Uncharacterized protein	Bacillus cereus (strain VD146)	E-value: 620E-117;	Score: 859;	Ident.: 99.1%		unreviewed	1 out of 5
A0A6H9KD36	A0A6H9KD36_9BACI	Uncharacterized protein	Bacillus sp. AY2-1	E-value: 620E-117;	Score: 859;	Ident.: 98.1%		unreviewed	1 out of 5
A0A5B9HL44	A0A5B9HL44_BACCE	Uncharacterized protein	Bacillus cereus	E-value: 620E-117;	Score: 859;	Ident.: 98.1%		unreviewed	1 out of 5
A0A2C9YSL0	A0A2C9YSL0_BACUD	Uncharacterized protein	Bacillus thuringiensis subsp. darmstadiensis	E-value: 1.9E-114;	Score: 856;	Ident.: 97.7%		unreviewed	1 out of 5
A0A7Z7ZF32	A0A7Z7ZF32_BACTU	Uncharacterized protein	Bacillus thuringiensis	E-value: 2.5E-114;	Score: 855;	Ident.: 97.6%		unreviewed	1 out of 5
C3G261	C3G261_BACTU	Uncharacterized protein	Bacillus thuringiensis serovar andalousiensis BGSC 4AW1	E-value: 3.6E-114;	Score: 854;	Ident.: 98.1%		unreviewed	1 out of 5
A0A2B6S3N7	A0A2B6S3N7_9BACI	Uncharacterized protein	Bacillus wiedmannii	E-value: 3.8E-114;	Score: 854;	Ident.: 96.3%		unreviewed	1 out of 5
A0A2B4Y3C1	A0A2B4Y3C1_BACMY	Uncharacterized protein	Bacillus mycoides	E-value: 5E-114;	Score: 853;	Ident.: 98.6%		unreviewed	1 out of 5
A0A6L4W0A7	A0A6L4W0A7_9BACI	Uncharacterized protein	Bacillus sp. B2-WWTP-C-10-Post-4	E-value: 5E-114;	Score: 853;	Ident.: 97.6%		unreviewed	1 out of 5
J8K2N2	J8K2N2_BACCE	Uncharacterized protein	Bacillus cereus VD200	E-value: 5E-114;	Score: 853;	Ident.: 98.1%		unreviewed	1 out of 5
A0A0J7GVI3	A0A0J7GVI3_BACCE	Uncharacterized protein	Bacillus cereus	E-value: 5E-114;	Score: 853;	Ident.: 98.1%		unreviewed	1 out of 5
A0A2B4KNW2	A0A2B4KNW2_BACTU	Uncharacterized protein	Bacillus thuringiensis	E-value: 5E-114;	Score: 853;	Ident.: 98.6%		unreviewed	1 out of 5
A0A161TTT0	A0A161TTT0_BACCE	Uncharacterized protein	Bacillus cereus	E-value: 7.2E-114;	Score: 852;	Ident.: 98.1%		unreviewed	1 out of 5
A0A1Y0TFC2	A0A1Y0TFC2_BACTU	Uncharacterized protein	Bacillus thuringiensis	E-value: 7.2E-114;	Score: 852;	Ident.: 97.6%		unreviewed	1 out of 5
A0A556CLD8	A0A556CLD8_9BACI	Uncharacterized protein	Bacillus sp. HY001	E-value: 7.2E-114;	Score: 852;	Ident.: 98.1%		unreviewed	1 out of 5
B7IU94	B7IU94_BACC2	Uncharacterized protein	Bacillus cereus (strain G9842)	E-value: 7.2E-114;	Score: 852;	Ident.: 97.6%		unreviewed	1 out of 5
A0A6B3KTT4	A0A6B3KTT4_9BACI	Uncharacterized protein	Bacillus mobilis	E-value: 7.2E-114;	Score: 852;	Ident.: 98.1%		unreviewed	1 out of 5
A0A1E8ANX6	A0A1E8ANX6_BACTU	Uncharacterized protein	Bacillus thuringiensis	E-value: 10E-114;	Score: 851;	Ident.: 97.6%		unreviewed	1 out of 5
A0A371UVQ8	A0A371UVQ8_9BACI	Uncharacterized protein	Bacillus sp. dmp10	E-value: 10E-114;	Score: 851;	Ident.: 98.1%		unreviewed	1 out of 5
A0A2C4SRK3	A0A2C4SRK3_9BACI	Uncharacterized protein	Bacillus toyonensis	E-value: 10E-114;	Score: 851;	Ident.: 97.6%		unreviewed	1 out of 5
A0A2C1TXU5	A0A2C1TXU5_BACCE	Uncharacterized protein	Bacillus cereus	E-value: 10E-114;	Score: 851;	Ident.: 98.1%		unreviewed	1 out of 5
A0A1S7F4X6	A0A1S7F4X6_BACTU	Uncharacterized protein	Bacillus thuringiensis	E-value: 14E-114;	Score: 850;	Ident.: 97.6%		unreviewed	1 out of 5
A0A1W6A7H7	A0A1W6A7H7_BACMY	Uncharacterized protein	Bacillus mycoides	E-value: 21E-114;	Score: 849;	Ident.: 98.6%		unreviewed	1 out of 5
A0A443GIC6	A0A443GIC6_BACCE	Uncharacterized protein	Bacillus cereus	E-value: 26E-114;	Score: 848;	Ident.: 89.2%		unreviewed	1 out of 5
A0A242Z6L7	A0A242Z6L7_BACTU	Uncharacterized protein	Bacillus thuringiensis serovar londrina	E-value: 29E-114;	Score: 848;	Ident.: 97.6%		unreviewed	1 out of 5
A0A2T7YRE4	A0A2T7YRE4_BACTU	Uncharacterized protein	Bacillus thuringiensis	E-value: 29E-114;	Score: 848;	Ident.: 98.1%		unreviewed	1 out of 5
J9AWY9	J9AWY9_BACCE	Uncharacterized protein	Bacillus cereus BAG6O-2	E-value: 41E-114;	Score: 847;	Ident.: 98.1%		unreviewed	1 out of 5
R8QD91	R8QD91_BACCE	Uncharacterized protein	Bacillus cereus VD118	E-value: 41E-114;	Score: 847;	Ident.: 97.2%		unreviewed	1 out of 5
A0A2B5QY00	A0A2B5QY00_BACMY	Uncharacterized protein	Bacillus mycoides	E-value: 59E-114;	Score: 846;	Ident.: 97.2%		unreviewed	1 out of 5
A0A1M6JGU3	A0A1M6JGU3_9BACI	Uncharacterized protein	Bacillus sp. cl25	E-value: 59E-114;	Score: 846;	Ident.: 97.6%		unreviewed	1 out of 5
A0A6L3WAP8	A0A6L3WAP8_BACCE	Uncharacterized protein	Bacillus cereus	E-value: 59E-114;	Score: 846;	Ident.: 98.1%		unreviewed	1 out of 5
A0A0G8CIK6	A0A0G8CIK6_9BACI	Uncharacterized protein	Bacillus wiedmannii	E-value: 83E-114;	Score: 845;	Ident.: 97.2%		unreviewed	1 out of 5
A0A243J1R7	A0A243J1R7_BACTU	Uncharacterized protein	Bacillus thuringiensis serovar pirenaica	E-value: 83E-114;	Score: 845;	Ident.: 97.2%		unreviewed	1 out of 5
J9ALA3	J9ALA3_9BACI	Uncharacterized protein	Bacillus wiedmannii	E-value: 120E-114;	Score: 844;	Ident.: 96.2%		unreviewed	1 out of 5
A0A6L3BSA2	A0A6L3BSA2_9BACI	Uncharacterized protein	Bacillus sp. BB081	E-value: 170E-114;	Score: 843;	Ident.: 96.7%		unreviewed	1 out of 5
A0A243KD83	A0A243KD83_BACTU	Uncharacterized protein	Bacillus thuringiensis serovar argentinensis	E-value: 170E-114;	Score: 843;	Ident.: 97.2%		unreviewed	1 out of 5
A0A242Z7Z7	A0A242Z7Z7_9BACI	Uncharacterized protein	Bacillus wiedmannii	E-value: 170E-114;	Score: 843;	Ident.: 97.2%		unreviewed	1 out of 5
A0A2C3XSF0	A0A2C3XSF0_9BACI	Uncharacterized protein	Bacillus wiedmannii	E-value: 170E-114;	Score: 843;	Ident.: 96.7%		unreviewed	1 out of 5
A0A243KQ39	A0A243KQ39_BACUH	Uncharacterized protein	Bacillus thuringiensis subsp. higo	E-value: 340E-114;	Score: 841;	Ident.: 97.2%		unreviewed	1 out of 5
A0A2C0XFK0	A0A2C0XFK0_BACCE	Uncharacterized protein	Bacillus cereus	E-value: 340E-114;	Score: 841;	Ident.: 97.6%		unreviewed	1 out of 5
A0A2C3HX86	A0A2C3HX86_BACCE	Uncharacterized protein	Bacillus cereus	E-value: 970E-114;	Score: 838;	Ident.: 96.2%		unreviewed	1 out of 5
A0A1G4L6P5	A0A1G4L6P5_BACCE	Uncharacterized protein	Bacillus cereus	E-value: 2E-111;	Score: 836;	Ident.: 96.7%		unreviewed	1 out of 5
A0A2C4DE51	A0A2C4DE51_9BACI	Uncharacterized protein	Bacillus wiedmannii	E-value: 2E-111;	Score: 836;	Ident.: 96.2%		unreviewed	1 out of 5
A0A2A7BLM2	A0A2A7BLM2_9BACI	Uncharacterized protein	Bacillus wiedmannii	E-value: 2.8E-111;	Score: 835;	Ident.: 96.2%		unreviewed	1 out of 5
A0A2T5UZC6	A0A2T5UZC6_9BACI	Uncharacterized protein	Bacillus sp. OV752	E-value: 2.8E-111;	Score: 835;	Ident.: 95.8%		unreviewed	1 out of 5
A0A4V2VJ83	A0A4V2VJ83_9BACI	Uncharacterized protein	Bacillus sp. OK077	E-value: 2.8E-111;	Score: 835;	Ident.: 95.8%		unreviewed	1 out of 5
R8EKI5	R8EKI5_BACCE	Uncharacterized protein	Bacillus cereus VD133	E-value: 5.6E-111;	Score: 833;	Ident.: 96.7%		unreviewed	1 out of 5
R8MIK0	R8MIK0_BACCE	Uncharacterized protein	Bacillus cereus HuB13-1	E-value: 5.6E-111;	Score: 833;	Ident.: 96.7%		unreviewed	1 out of 5
A0A2A9A2E8	A0A2A9A2E8_BACCE	Uncharacterized protein	Bacillus cereus	E-value: 5.6E-111;	Score: 833;	Ident.: 95.3%		unreviewed	1 out of 5
A0A231HYH8	A0A231HYH8_BACTU	Uncharacterized protein	Bacillus thuringiensis	E-value: 5.6E-111;	Score: 833;	Ident.: 96.7%		unreviewed	1 out of 5
A0A2A8V4N8	A0A2A8V4N8_9BACI	Uncharacterized protein	Bacillus sp. AFS015896	E-value: 5.6E-111;	Score: 833;	Ident.: 95.8%		unreviewed	1 out of 5
A0A2B8UVZ6	A0A2B8UVZ6_9BACI	Uncharacterized protein	Bacillus sp. AFS054943	E-value: 5.6E-111;	Score: 833;	Ident.: 95.8%		unreviewed	1 out of 5
A0A243JTS4	A0A243JTS4_BACTU	Uncharacterized protein	Bacillus thuringiensis serovar argentinensis	E-value: 5.6E-111;	Score: 833;	Ident.: 96.2%		unreviewed	1 out of 5
A0A0F6FKQ7	A0A0F6FKQ7_BACTK	Uncharacterized protein	Bacillus thuringiensis subsp. kurstaki	E-value: 5.6E-111;	Score: 833;	Ident.: 96.7%		unreviewed	1 out of 5
A0A2A8J9V9	A0A2A8J9V9_BACCE	Uncharacterized protein	Bacillus cereus	E-value: 5.6E-111;	Score: 833;	Ident.: 95.8%		unreviewed	1 out of 5
A0A2A7C8H8	A0A2A7C8H8_BACCE	Uncharacterized protein	Bacillus cereus	E-value: 5.6E-111;	Score: 833;	Ident.: 96.7%		unreviewed	1 out of 5
A0A0J7ENE5	A0A0J7ENE5_9BACI	Uncharacterized protein	Bacillus wiedmannii	E-value: 16E-111;	Score: 830;	Ident.: 95.8%		unreviewed	1 out of 5
A0A7X2EGE9	A0A7X2EGE9_BACTU	Uncharacterized protein	Bacillus thuringiensis	E-value: 16E-111;	Score: 830;	Ident.: 96.7%		unreviewed	1 out of 5
A0A2A8MB47	A0A2A8MB47_BACCE	Uncharacterized protein	Bacillus cereus	E-value: 16E-111;	Score: 830;	Ident.: 96.7%		unreviewed	1 out of 5
A0A3D1QG43	A0A3D1QG43_BACSP	Uncharacterized protein	Bacillus sp.	E-value: 16E-111;	Score: 830;	Ident.: 96.7%		unreviewed	1 out of 5
R8C8E2	R8C8E2_BACCE	Uncharacterized protein	Bacillus cereus str. Schrouff	E-value: 23E-111;	Score: 829;	Ident.: 96.2%		unreviewed	1 out of 5
R8IJK5	R8IJK5_BACCE	Uncharacterized protein	Bacillus cereus K-5975c	E-value: 23E-111;	Score: 829;	Ident.: 96.2%		unreviewed	1 out of 5
A0A2B9F6Z4	A0A2B9F6Z4_BACCE	Uncharacterized protein	Bacillus cereus	E-value: 23E-111;	Score: 829;	Ident.: 96.2%		unreviewed	1 out of 5
A0A7W7THR2	A0A7W7THR2_9BACI	Putative ATP-dependent protease	Bacillus toyonensis	E-value: 23E-111;	Score: 829;	Ident.: 96.2%		unreviewed	1 out of 5
R8S124	R8S124_BACCE	Uncharacterized protein	Bacillus cereus HuB4-4	E-value: 23E-111;	Score: 829;	Ident.: 96.2%		unreviewed	1 out of 5
A0A6D1T1C0	A0A6D1T1C0_9BACI	Uncharacterized protein	Bacillus sp. BH32	E-value: 23E-111;	Score: 829;	Ident.: 96.2%		unreviewed	1 out of 5
A0A7V7HTJ8	A0A7V7HTJ8_9BACI	Uncharacterized protein	Bacillus sp. BB51/4	E-value: 32E-111;	Score: 828;	Ident.: 95.8%		unreviewed	1 out of 5
A0A7V7HK93	A0A7V7HK93_9BACI	Uncharacterized protein	Bacillus sp. SH5-2	E-value: 65E-111;	Score: 826;	Ident.: 95.3%		unreviewed	1 out of 5
A0A4Q0X7P4	A0A4Q0X7P4_9BACI	Uncharacterized protein	Bacillus albus	E-value: 65E-111;	Score: 826;	Ident.: 95.3%		unreviewed	1 out of 5
A0A2A7VT35	A0A2A7VT35_9BACI	Uncharacterized protein	Bacillus wiedmannii	E-value: 93E-111;	Score: 825;	Ident.: 94.3%		unreviewed	1 out of 5
