# Supplementary material for: The Membrane Proteome of Spores and Vegetative Cells of the Food-Borne Pathogen Bacillus cereus
Source: Int J Mol Sci. 2021 Nov 19;22(22):12475. doi: 10.3390/ijms222212475 (PMC8624511; doi:10.3390/ijms222212475)
Supplement: Supplementary file 1 [file ijms-22-12475-s001.zip › ijms-1446819-supplementary/Supplemental file S1/B2021091592C7BAECDB1C5C413EE0E0348724B68200EC9BK.tab]

Entry	Entry name	Protein names	Organism	Info			Status	Annotation
A0A243K3F0	A0A243K3F0_BACTU	Group-specific protein	Bacillus thuringiensis serovar iberica	E-value: 0.0;	Score: 1,661;	Ident.: 100.0%		unreviewed	1 out of 5
A0A5E9IFA5	A0A5E9IFA5_BACTU	Group-specific protein	Bacillus thuringiensis F14-1	E-value: 0.0;	Score: 1,661;	Ident.: 100.0%		unreviewed	1 out of 5
J8M2U1	J8M2U1_BACCE	Uncharacterized protein	Bacillus cereus VD166	E-value: 0.0;	Score: 1,661;	Ident.: 100.0%		unreviewed	1 out of 5
Q81EF4	Q81EF4_BACCR	Uncharacterized protein	Bacillus cereus (strain ATCC 14579 / DSM 31 / JCM 2152 / NBRC 15305 / NCIMB 9373 / NRRL B-3711)	E-value: 0.0;	Score: 1,661;	Ident.: 100.0%		unreviewed	1 out of 5
A0A5B7VGZ7	A0A5B7VGZ7_BACCR	DUF2628 domain-containing protein	Bacillus cereus (strain ATCC 14579 / DSM 31 / JCM 2152 / NBRC 15305 / NCIMB 9373 / NRRL B-3711)	E-value: 0.0;	Score: 1,661;	Ident.: 100.0%		unreviewed	1 out of 5
J8MVG2	J8MVG2_BACCE	Uncharacterized protein	Bacillus cereus VD169	E-value: 0.0;	Score: 1,661;	Ident.: 100.0%		unreviewed	1 out of 5
J8I5U0	J8I5U0_BACCE	Uncharacterized protein	Bacillus cereus VD045	E-value: 0.0;	Score: 1,661;	Ident.: 100.0%		unreviewed	1 out of 5
A0A1J9X7H0	A0A1J9X7H0_BACCE	DUF2628 domain-containing protein (Group-specific protein)	Bacillus cereus	E-value: 0.0;	Score: 1,661;	Ident.: 100.0%		unreviewed	1 out of 5
A0A1Y0TND9	A0A1Y0TND9_BACTU	DUF2628 domain-containing protein (Group-specific protein)	Bacillus thuringiensis	E-value: 0.0;	Score: 1,661;	Ident.: 100.0%		unreviewed	1 out of 5
C2T058	C2T058_BACCE	Uncharacterized protein	Bacillus cereus BDRD-Cer4	E-value: 0.0;	Score: 1,658;	Ident.: 99.7%		unreviewed	1 out of 5
A0A229M5S6	A0A229M5S6_9BACI	Group-specific protein	Bacillus sp. KbaL1	E-value: 0.0;	Score: 1,658;	Ident.: 99.7%		unreviewed	1 out of 5
A0A3Q9HWK8	A0A3Q9HWK8_BACTU	Group-specific protein	Bacillus thuringiensis	E-value: 0.0;	Score: 1,658;	Ident.: 99.7%		unreviewed	1 out of 5
A0A164YZR1	A0A164YZR1_BACCE	DUF2628 domain-containing protein	Bacillus cereus	E-value: 0.0;	Score: 1,658;	Ident.: 99.7%		unreviewed	1 out of 5
A0A6L3BCN6	A0A6L3BCN6_9BACI	DUF2628 domain-containing protein	Bacillus sp. TE8-1	E-value: 0.0;	Score: 1,657;	Ident.: 99.7%		unreviewed	1 out of 5
A0A7V8CNW1	A0A7V8CNW1_9BACI	DUF2628 domain-containing protein	Bacillus sp. B1-WWTP-T-0.5-Post-4	E-value: 0.0;	Score: 1,657;	Ident.: 99.7%		unreviewed	1 out of 5
A0A7Z2CT84	A0A7Z2CT84_9BACI	DUF2628 domain-containing protein	Bacillus sp. SH8-8	E-value: 0.0;	Score: 1,657;	Ident.: 99.7%		unreviewed	1 out of 5
A0A0J7GRP3	A0A0J7GRP3_BACCE	Group-specific protein	Bacillus cereus	E-value: 0.0;	Score: 1,657;	Ident.: 99.7%		unreviewed	1 out of 5
A0A6N0CCZ4	A0A6N0CCZ4_BACTU	DUF2628 domain-containing protein	Bacillus thuringiensis	E-value: 0.0;	Score: 1,657;	Ident.: 99.7%		unreviewed	1 out of 5
R8U7E9	R8U7E9_BACCE	Uncharacterized protein	Bacillus cereus VD184	E-value: 0.0;	Score: 1,657;	Ident.: 99.7%		unreviewed	1 out of 5
A0A243L787	A0A243L787_BACTJ	Group-specific protein	Bacillus thuringiensis subsp. jegathesan	E-value: 0.0;	Score: 1,656;	Ident.: 99.7%		unreviewed	1 out of 5
A0A0D1PCU6	A0A0D1PCU6_BACTU	Contig0103, whole genome shotgun sequence	Bacillus thuringiensis Sbt003	E-value: 0.0;	Score: 1,654;	Ident.: 99.7%		unreviewed	1 out of 5
C2R759	C2R759_BACCE	Uncharacterized protein	Bacillus cereus m1550	E-value: 0.0;	Score: 1,654;	Ident.: 99.4%		unreviewed	1 out of 5
B7HJF1	B7HJF1_BACC4	Uncharacterized protein	Bacillus cereus (strain B4264)	E-value: 0.0;	Score: 1,654;	Ident.: 99.4%		unreviewed	1 out of 5
A0A243D3F7	A0A243D3F7_BACTU	Group-specific protein	Bacillus thuringiensis serovar subtoxicus	E-value: 0.0;	Score: 1,654;	Ident.: 99.4%		unreviewed	1 out of 5
A0A2J9BAQ0	A0A2J9BAQ0_BACTU	Group-specific protein	Bacillus thuringiensis	E-value: 0.0;	Score: 1,654;	Ident.: 99.4%		unreviewed	1 out of 5
A0A1S9YSI9	A0A1S9YSI9_BACCE	Group-specific protein	Bacillus cereus	E-value: 0.0;	Score: 1,654;	Ident.: 99.4%		unreviewed	1 out of 5
N1LNX3	N1LNX3_9BACI	Uncharacterized protein	Bacillus sp. GeD10	E-value: 0.0;	Score: 1,654;	Ident.: 99.4%		unreviewed	1 out of 5
J8LD19	J8LD19_BACCE	Uncharacterized protein	Bacillus cereus VD154	E-value: 0.0;	Score: 1,654;	Ident.: 99.7%		unreviewed	1 out of 5
A0A6L3WDI3	A0A6L3WDI3_BACCE	DUF2628 domain-containing protein	Bacillus cereus	E-value: 0.0;	Score: 1,653;	Ident.: 99.4%		unreviewed	1 out of 5
A0A4U2P108	A0A4U2P108_BACCE	DUF2628 domain-containing protein	Bacillus cereus	E-value: 0.0;	Score: 1,653;	Ident.: 99.4%		unreviewed	1 out of 5
J8E0F0	J8E0F0_BACCE	Uncharacterized protein	Bacillus cereus VD014	E-value: 0.0;	Score: 1,653;	Ident.: 99.4%		unreviewed	1 out of 5
C2UCU1	C2UCU1_BACCE	Uncharacterized protein	Bacillus cereus Rock1-15	E-value: 0.0;	Score: 1,653;	Ident.: 99.4%		unreviewed	1 out of 5
A0A2B9C543	A0A2B9C543_BACCE	DUF2628 domain-containing protein	Bacillus cereus	E-value: 0.0;	Score: 1,653;	Ident.: 99.4%		unreviewed	1 out of 5
A0A386ZT83	A0A386ZT83_BACTU	DUF2628 domain-containing protein	Bacillus thuringiensis	E-value: 0.0;	Score: 1,653;	Ident.: 99.4%		unreviewed	1 out of 5
A0A0F6JAA7	A0A0F6JAA7_BACTU	Uncharacterized protein	Bacillus thuringiensis T01-328	E-value: 0.0;	Score: 1,652;	Ident.: 99.1%		unreviewed	1 out of 5
A0A5P9Y1Y9	A0A5P9Y1Y9_BACCE	DUF2628 domain-containing protein	Bacillus cereus	E-value: 0.0;	Score: 1,652;	Ident.: 99.1%		unreviewed	1 out of 5
A0A160HBP3	A0A160HBP3_BACCE	Group-specific protein	Bacillus cereus	E-value: 0.0;	Score: 1,652;	Ident.: 99.1%		unreviewed	1 out of 5
A0A1B1L4H5	A0A1B1L4H5_BACTU	Uncharacterized protein	Bacillus thuringiensis	E-value: 0.0;	Score: 1,652;	Ident.: 99.1%		unreviewed	1 out of 5
A0A6I2EQQ4	A0A6I2EQQ4_BACTU	DUF2628 domain-containing protein	Bacillus thuringiensis	E-value: 0.0;	Score: 1,652;	Ident.: 99.1%		unreviewed	1 out of 5
C3E2I9	C3E2I9_BACTU	Uncharacterized protein	Bacillus thuringiensis serovar pakistani str. T13001	E-value: 0.0;	Score: 1,651;	Ident.: 99.4%		unreviewed	1 out of 5
A0A679GXE8	A0A679GXE8_9BACI	Uncharacterized protein	Bacillus wiedmannii	E-value: 0.0;	Score: 1,650;	Ident.: 99.1%		unreviewed	1 out of 5
A0A7V7L096	A0A7V7L096_9BACI	DUF2628 domain-containing protein	Bacillus sp. BF2-3	E-value: 0.0;	Score: 1,650;	Ident.: 99.1%		unreviewed	1 out of 5
A0A0G8F8S2	A0A0G8F8S2_BACCE	Uncharacterized protein	Bacillus cereus	E-value: 0.0;	Score: 1,650;	Ident.: 99.1%		unreviewed	1 out of 5
C3GZZ5	C3GZZ5_BACTU	Uncharacterized protein	Bacillus thuringiensis serovar huazhongensis BGSC 4BD1	E-value: 0.0;	Score: 1,650;	Ident.: 99.1%		unreviewed	1 out of 5
A0A226R2K8	A0A226R2K8_9BACI	DUF2628 domain-containing protein	Bacillus sp. M13(2017)	E-value: 0.0;	Score: 1,650;	Ident.: 99.1%		unreviewed	1 out of 5
A0A243J1V8	A0A243J1V8_BACTU	Group-specific protein	Bacillus thuringiensis serovar pirenaica	E-value: 0.0;	Score: 1,650;	Ident.: 99.1%		unreviewed	1 out of 5
A0A150CHL6	A0A150CHL6_BACCE	DUF2628 domain-containing protein (Group-specific protein)	Bacillus cereus	E-value: 0.0;	Score: 1,650;	Ident.: 99.1%		unreviewed	1 out of 5
A0A2S8VXH4	A0A2S8VXH4_9BACI	DUF2628 domain-containing protein	Bacillus sp. MYb78	E-value: 0.0;	Score: 1,649;	Ident.: 98.8%		unreviewed	1 out of 5
A0A023P5D5	A0A023P5D5_9BACI	Uncharacterized protein	Bacillus bombysepticus str. Wang	E-value: 0.0;	Score: 1,649;	Ident.: 99.1%		unreviewed	1 out of 5
R8H8D9	R8H8D9_BACCE	Uncharacterized protein	Bacillus cereus VD196	E-value: 0.0;	Score: 1,649;	Ident.: 98.8%		unreviewed	1 out of 5
V5M9P9	V5M9P9_BACTU	Uncharacterized protein	Bacillus thuringiensis YBT-1518	E-value: 0.0;	Score: 1,649;	Ident.: 98.8%		unreviewed	1 out of 5
A0A5P8FA84	A0A5P8FA84_BACTU	DUF2628 domain-containing protein	Bacillus thuringiensis	E-value: 0.0;	Score: 1,649;	Ident.: 98.8%		unreviewed	1 out of 5
A0A1W6WLE0	A0A1W6WLE0_BACTU	DUF2628 domain-containing protein (Group-specific protein)	Bacillus thuringiensis	E-value: 0.0;	Score: 1,649;	Ident.: 98.8%		unreviewed	1 out of 5
A0A4P7TYB9	A0A4P7TYB9_9BACI	Group-specific protein	Bacillus sp. DU-106	E-value: 0.0;	Score: 1,648;	Ident.: 99.1%		unreviewed	1 out of 5
A0A7Z8M806	A0A7Z8M806_9BACI	DUF2628 domain-containing protein	Bacillus sp. 007/AIA-02/001	E-value: 0.0;	Score: 1,648;	Ident.: 98.8%		unreviewed	1 out of 5
A0A443GI67	A0A443GI67_BACCE	DUF2628 domain-containing protein	Bacillus cereus	E-value: 0.0;	Score: 1,648;	Ident.: 99.1%		unreviewed	1 out of 5
A0A2B2KS52	A0A2B2KS52_BACCE	DUF2628 domain-containing protein	Bacillus cereus	E-value: 0.0;	Score: 1,647;	Ident.: 98.8%		unreviewed	1 out of 5
A0A1W2GRL7	A0A1W2GRL7_9BACI	Uncharacterized protein	Bacillus sp. JKS001846	E-value: 0.0;	Score: 1,646;	Ident.: 98.8%		unreviewed	1 out of 5
R8ELB1	R8ELB1_BACCE	Uncharacterized protein	Bacillus cereus VD133	E-value: 0.0;	Score: 1,646;	Ident.: 98.8%		unreviewed	1 out of 5
J8NMF8	J8NMF8_BACCE	Uncharacterized protein	Bacillus cereus VD200	E-value: 0.0;	Score: 1,646;	Ident.: 98.5%		unreviewed	1 out of 5
A0A135X0D0	A0A135X0D0_9BACI	Group-specific protein	Bacillus sp. JH7	E-value: 0.0;	Score: 1,646;	Ident.: 98.8%		unreviewed	1 out of 5
A0A242Z9R9	A0A242Z9R9_BACTU	Group-specific protein	Bacillus thuringiensis serovar londrina	E-value: 0.0;	Score: 1,646;	Ident.: 98.8%		unreviewed	1 out of 5
A0A5C1FDN4	A0A5C1FDN4_9BACI	DUF2628 domain-containing protein	Bacillus sp. JAS24-2	E-value: 0.0;	Score: 1,646;	Ident.: 98.8%		unreviewed	1 out of 5
R8MMQ1	R8MMQ1_BACCE	Uncharacterized protein	Bacillus cereus HuB13-1	E-value: 0.0;	Score: 1,646;	Ident.: 98.8%		unreviewed	1 out of 5
C2XAS6	C2XAS6_BACCE	Uncharacterized protein	Bacillus cereus F65185	E-value: 0.0;	Score: 1,646;	Ident.: 98.8%		unreviewed	1 out of 5
A0A4U2U1N4	A0A4U2U1N4_BACCE	DUF2628 domain-containing protein	Bacillus cereus	E-value: 0.0;	Score: 1,646;	Ident.: 98.8%		unreviewed	1 out of 5
A0A2C2Q2E0	A0A2C2Q2E0_BACCE	DUF2628 domain-containing protein	Bacillus cereus	E-value: 0.0;	Score: 1,646;	Ident.: 98.8%		unreviewed	1 out of 5
A0A6I2C334	A0A6I2C334_BACTU	DUF2628 domain-containing protein	Bacillus thuringiensis	E-value: 0.0;	Score: 1,646;	Ident.: 98.8%		unreviewed	1 out of 5
G9Q5T8	G9Q5T8_9BACI	Uncharacterized protein	Bacillus sp. 7_6_55CFAA_CT2	E-value: 0.0;	Score: 1,646;	Ident.: 98.8%		unreviewed	1 out of 5
A0A0F6FNL8	A0A0F6FNL8_BACTK	DUF2628 domain-containing protein	Bacillus thuringiensis subsp. kurstaki	E-value: 0.0;	Score: 1,646;	Ident.: 98.8%		unreviewed	1 out of 5
A0A2B0JWX8	A0A2B0JWX8_BACCE	DUF2628 domain-containing protein	Bacillus cereus	E-value: 0.0;	Score: 1,646;	Ident.: 98.5%		unreviewed	1 out of 5
A0A5C5AE92	A0A5C5AE92_BACCE	DUF2628 domain-containing protein	Bacillus cereus	E-value: 0.0;	Score: 1,646;	Ident.: 98.8%		unreviewed	1 out of 5
A0A7T8RJ54	A0A7T8RJ54_9BACI	DUF2628 domain-containing protein	Bacillus sp. TK-2	E-value: 0.0;	Score: 1,646;	Ident.: 98.8%		unreviewed	1 out of 5
A0A6L4W0V8	A0A6L4W0V8_9BACI	DUF2628 domain-containing protein	Bacillus sp. B2-WWTP-C-10-Post-4	E-value: 0.0;	Score: 1,645;	Ident.: 99.1%		unreviewed	1 out of 5
A0A160GYB6	A0A160GYB6_BACCE	Group-specific protein	Bacillus cereus	E-value: 0.0;	Score: 1,645;	Ident.: 99.1%		unreviewed	1 out of 5
A0A380YC20	A0A380YC20_BACCE	Group-specific protein	Bacillus cereus	E-value: 0.0;	Score: 1,645;	Ident.: 99.1%		unreviewed	1 out of 5
A0A1M6LA33	A0A1M6LA33_9BACI	Uncharacterized protein	Bacillus sp. cl25	E-value: 0.0;	Score: 1,644;	Ident.: 98.8%		unreviewed	1 out of 5
A0A1Y6ASL1	A0A1Y6ASL1_BACCE	Uncharacterized protein	Bacillus cereus	E-value: 0.0;	Score: 1,644;	Ident.: 98.8%		unreviewed	1 out of 5
A0A243BUI5	A0A243BUI5_BACTU	Group-specific protein	Bacillus thuringiensis serovar yosoo	E-value: 0.0;	Score: 1,643;	Ident.: 98.5%		unreviewed	1 out of 5
A0A243EZB9	A0A243EZB9_BACUK	Group-specific protein	Bacillus thuringiensis subsp. kumamotoensis	E-value: 0.0;	Score: 1,643;	Ident.: 98.5%		unreviewed	1 out of 5
A0A2N3NVA0	A0A2N3NVA0_9BACI	DUF2628 domain-containing protein	Bacillus sp. BI3	E-value: 0.0;	Score: 1,643;	Ident.: 98.5%		unreviewed	1 out of 5
C2WLE4	C2WLE4_BACCE	Uncharacterized protein	Bacillus cereus Rock4-2	E-value: 0.0;	Score: 1,643;	Ident.: 98.5%		unreviewed	1 out of 5
A0A243HBN2	A0A243HBN2_BACTU	Group-specific protein	Bacillus thuringiensis	E-value: 0.0;	Score: 1,643;	Ident.: 98.5%		unreviewed	1 out of 5
A0A3D1QEX1	A0A3D1QEX1_BACSP	DUF2628 domain-containing protein	Bacillus sp.	E-value: 0.0;	Score: 1,643;	Ident.: 98.5%		unreviewed	1 out of 5
A0A2B0US65	A0A2B0US65_BACCE	DUF2628 domain-containing protein	Bacillus cereus	E-value: 0.0;	Score: 1,643;	Ident.: 98.5%		unreviewed	1 out of 5
A0A2B4B2E3	A0A2B4B2E3_BACTU	DUF2628 domain-containing protein	Bacillus thuringiensis	E-value: 0.0;	Score: 1,642;	Ident.: 98.8%		unreviewed	1 out of 5
A0A7Z1K8W1	A0A7Z1K8W1_BACCE	DUF2628 domain-containing protein	Bacillus cereus	E-value: 0.0;	Score: 1,642;	Ident.: 98.8%		unreviewed	1 out of 5
A0A2C9YSR9	A0A2C9YSR9_BACUD	Group-specific protein	Bacillus thuringiensis subsp. darmstadiensis	E-value: 0.0;	Score: 1,641;	Ident.: 98.5%		unreviewed	1 out of 5
A0A6H1RRI1	A0A6H1RRI1_9BACI	DUF2628 domain-containing protein	Bacillus sp. RZ2MS9	E-value: 0.0;	Score: 1,640;	Ident.: 98.5%		unreviewed	1 out of 5
A0A6I2DV38	A0A6I2DV38_BACTU	DUF2628 domain-containing protein	Bacillus thuringiensis	E-value: 0.0;	Score: 1,640;	Ident.: 98.5%		unreviewed	1 out of 5
A0A7X2B3H3	A0A7X2B3H3_BACTU	DUF2628 domain-containing protein	Bacillus thuringiensis	E-value: 0.0;	Score: 1,640;	Ident.: 98.5%		unreviewed	1 out of 5
A0A2C1AAD0	A0A2C1AAD0_BACCE	Group-specific protein	Bacillus cereus	E-value: 0.0;	Score: 1,640;	Ident.: 98.5%		unreviewed	1 out of 5
J8IF38	J8IF38_BACCE	Uncharacterized protein	Bacillus cereus VD156	E-value: 0.0;	Score: 1,639;	Ident.: 98.5%		unreviewed	1 out of 5
A0A5C4YUD0	A0A5C4YUD0_BACCE	DUF2628 domain-containing protein	Bacillus cereus	E-value: 0.0;	Score: 1,639;	Ident.: 98.5%		unreviewed	1 out of 5
A0A2V4X324	A0A2V4X324_9BACI	Uncharacterized protein DUF2628	Bacillus sp. 196mf	E-value: 0.0;	Score: 1,638;	Ident.: 98.2%		unreviewed	1 out of 5
A0A243LJX1	A0A243LJX1_BACTU	Group-specific protein	Bacillus thuringiensis serovar zhaodongensis	E-value: 0.0;	Score: 1,638;	Ident.: 98.5%		unreviewed	1 out of 5
R8C695	R8C695_BACCE	Uncharacterized protein	Bacillus cereus str. Schrouff	E-value: 0.0;	Score: 1,638;	Ident.: 98.8%		unreviewed	1 out of 5
R8III9	R8III9_BACCE	Uncharacterized protein	Bacillus cereus K-5975c	E-value: 0.0;	Score: 1,638;	Ident.: 98.8%		unreviewed	1 out of 5
J3U2T3	J3U2T3_BACTU	Uncharacterized protein	Bacillus thuringiensis HD-771	E-value: 0.0;	Score: 1,638;	Ident.: 98.8%		unreviewed	1 out of 5
A0A3S0X3E7	A0A3S0X3E7_9BACI	DUF2628 domain-containing protein	Bacillus sp. VKPM B-3276	E-value: 0.0;	Score: 1,638;	Ident.: 98.8%		unreviewed	1 out of 5
