# Supplementary material for: The Membrane Proteome of Spores and Vegetative Cells of the Food-Borne Pathogen Bacillus cereus
Source: Int J Mol Sci. 2021 Nov 19;22(22):12475. doi: 10.3390/ijms222212475 (PMC8624511; doi:10.3390/ijms222212475)
Supplement: Supplementary file 1 [file ijms-22-12475-s001.zip › ijms-1446819-supplementary/Supplemental file S1/B20210915A084FC58F6BBA219896F365D15F2EB4400E960A.tab]

Entry	Entry name	Protein names	Organism	Info			Status	Annotation
A0A1M6PTE5	A0A1M6PTE5_9BACI	Uncharacterized protein	Bacillus sp. cl25	E-value: 0.0;	Score: 1,319;	Ident.: 100.0%		unreviewed	1 out of 5
Q816C3	Q816C3_BACCR	Uncharacterized protein	Bacillus cereus (strain ATCC 14579 / DSM 31 / JCM 2152 / NBRC 15305 / NCIMB 9373 / NRRL B-3711)	E-value: 0.0;	Score: 1,319;	Ident.: 100.0%		unreviewed	1 out of 5
A0A164REH3	A0A164REH3_BACCE	Uncharacterized protein	Bacillus cereus	E-value: 0.0;	Score: 1,319;	Ident.: 100.0%		unreviewed	1 out of 5
J8I043	J8I043_BACCE	Uncharacterized protein	Bacillus cereus VD045	E-value: 0.0;	Score: 1,319;	Ident.: 100.0%		unreviewed	1 out of 5
J8L5G2	J8L5G2_BACCE	Uncharacterized protein	Bacillus cereus VD154	E-value: 0.0;	Score: 1,319;	Ident.: 100.0%		unreviewed	1 out of 5
C2T7W8	C2T7W8_BACCE	Uncharacterized protein	Bacillus cereus BDRD-Cer4	E-value: 0.0;	Score: 1,315;	Ident.: 99.6%		unreviewed	1 out of 5
A0A0D1NYB7	A0A0D1NYB7_BACTU	Contig0002, whole genome shotgun sequence	Bacillus thuringiensis Sbt003	E-value: 0.0;	Score: 1,315;	Ident.: 99.6%		unreviewed	1 out of 5
A0A229M4E0	A0A229M4E0_9BACI	Uncharacterized protein	Bacillus sp. KbaL1	E-value: 0.0;	Score: 1,315;	Ident.: 99.6%		unreviewed	1 out of 5
A0A243L8M7	A0A243L8M7_BACTJ	Uncharacterized protein	Bacillus thuringiensis subsp. jegathesan	E-value: 0.0;	Score: 1,315;	Ident.: 99.6%		unreviewed	1 out of 5
A0A5B7VN86	A0A5B7VN86_BACCR	DUF2628 domain-containing protein	Bacillus cereus (strain ATCC 14579 / DSM 31 / JCM 2152 / NBRC 15305 / NCIMB 9373 / NRRL B-3711)	E-value: 0.0;	Score: 1,315;	Ident.: 99.6%		unreviewed	1 out of 5
C3EAD9	C3EAD9_BACTU	Uncharacterized protein	Bacillus thuringiensis serovar pakistani str. T13001	E-value: 0.0;	Score: 1,315;	Ident.: 99.6%		unreviewed	1 out of 5
A0A7Z2CXP6	A0A7Z2CXP6_9BACI	DUF2628 domain-containing protein	Bacillus sp. SH8-8	E-value: 0.0;	Score: 1,315;	Ident.: 99.6%		unreviewed	1 out of 5
A0A6L5MJI8	A0A6L5MJI8_BACTU	DUF2628 domain-containing protein	Bacillus thuringiensis	E-value: 0.0;	Score: 1,315;	Ident.: 99.6%		unreviewed	1 out of 5
A0A1Y0TQB7	A0A1Y0TQB7_BACTU	Uncharacterized protein	Bacillus thuringiensis	E-value: 0.0;	Score: 1,315;	Ident.: 99.6%		unreviewed	1 out of 5
A0A5E9V1U8	A0A5E9V1U8_BACCE	DUF2628 domain-containing protein	Bacillus cereus	E-value: 0.0;	Score: 1,315;	Ident.: 99.6%		unreviewed	1 out of 5
A0A1S9YP70	A0A1S9YP70_BACCE	DUF2628 domain-containing protein	Bacillus cereus	E-value: 0.0;	Score: 1,315;	Ident.: 99.6%		unreviewed	1 out of 5
A0A0J7JS21	A0A0J7JS21_BACCE	Uncharacterized protein	Bacillus cereus	E-value: 0.0;	Score: 1,312;	Ident.: 99.2%		unreviewed	1 out of 5
A0A5P8F2M7	A0A5P8F2M7_BACTU	DUF2628 domain-containing protein	Bacillus thuringiensis	E-value: 0.0;	Score: 1,311;	Ident.: 99.2%		unreviewed	1 out of 5
A0A443G7Z9	A0A443G7Z9_BACCE	DUF2628 domain-containing protein	Bacillus cereus	E-value: 0.0;	Score: 1,310;	Ident.: 99.2%		unreviewed	1 out of 5
R8GV37	R8GV37_BACCE	Uncharacterized protein	Bacillus cereus VD196	E-value: 0.0;	Score: 1,309;	Ident.: 99.6%		unreviewed	1 out of 5
A0A2B0LHY7	A0A2B0LHY7_BACCE	Uncharacterized protein	Bacillus cereus	E-value: 0.0;	Score: 1,309;	Ident.: 99.2%		unreviewed	1 out of 5
W8YAP1	W8YAP1_BACTU	Uncharacterized protein	Bacillus thuringiensis DB27	E-value: 0.0;	Score: 1,305;	Ident.: 97.7%		unreviewed	1 out of 5
A0A135WNZ4	A0A135WNZ4_9BACI	Uncharacterized protein	Bacillus sp. JH7	E-value: 0.0;	Score: 1,305;	Ident.: 97.7%		unreviewed	1 out of 5
G9QDC6	G9QDC6_9BACI	Uncharacterized protein	Bacillus sp. 7_6_55CFAA_CT2	E-value: 0.0;	Score: 1,305;	Ident.: 97.7%		unreviewed	1 out of 5
A0A023PDA1	A0A023PDA1_9BACI	Uncharacterized protein	Bacillus bombysepticus str. Wang	E-value: 0.0;	Score: 1,303;	Ident.: 98.1%		unreviewed	1 out of 5
A0A5B2SYS9	A0A5B2SYS9_BACCE	Uncharacterized protein	Bacillus cereus	E-value: 0.0;	Score: 1,303;	Ident.: 98.1%		unreviewed	1 out of 5
A0A243DRB2	A0A243DRB2_BACUD	Uncharacterized protein	Bacillus thuringiensis subsp. darmstadiensis	E-value: 0.0;	Score: 1,302;	Ident.: 99.2%		unreviewed	1 out of 5
V5MHN5	V5MHN5_BACTU	Uncharacterized protein	Bacillus thuringiensis YBT-1518	E-value: 0.0;	Score: 1,302;	Ident.: 98.1%		unreviewed	1 out of 5
A0A380XXB5	A0A380XXB5_BACCE	Protein of uncharacterized function (DUF2628)	Bacillus cereus	E-value: 0.0;	Score: 1,302;	Ident.: 97.3%		unreviewed	1 out of 5
A0A2B9QE22	A0A2B9QE22_BACTU	DUF2628 domain-containing protein	Bacillus thuringiensis	E-value: 0.0;	Score: 1,302;	Ident.: 98.1%		unreviewed	1 out of 5
C2P5P3	C2P5P3_BACCE	Uncharacterized protein	Bacillus cereus 172560W	E-value: 1.2E-180;	Score: 1,301;	Ident.: 97.3%		unreviewed	1 out of 5
A0A7V8CLE6	A0A7V8CLE6_9BACI	DUF2628 domain-containing protein	Bacillus sp. B1-WWTP-T-0.5-Post-4	E-value: 1.3E-180;	Score: 1,301;	Ident.: 98.9%		unreviewed	1 out of 5
A0A4U3C315	A0A4U3C315_BACCE	DUF2628 domain-containing protein	Bacillus cereus	E-value: 1.3E-180;	Score: 1,301;	Ident.: 97.3%		unreviewed	1 out of 5
A0A2N3NSD1	A0A2N3NSD1_9BACI	DUF2628 domain-containing protein	Bacillus sp. BI3	E-value: 2.4E-180;	Score: 1,299;	Ident.: 97.7%		unreviewed	1 out of 5
A0A6L4W816	A0A6L4W816_9BACI	DUF2628 domain-containing protein	Bacillus sp. B2-WWTP-C-10-Post-4	E-value: 2.5E-180;	Score: 1,299;	Ident.: 97.7%		unreviewed	1 out of 5
A0A243EQ70	A0A243EQ70_BACUK	Uncharacterized protein	Bacillus thuringiensis subsp. kumamotoensis	E-value: 3.5E-180;	Score: 1,298;	Ident.: 97.3%		unreviewed	1 out of 5
A0A2B3NK41	A0A2B3NK41_BACTU	DUF2628 domain-containing protein	Bacillus thuringiensis	E-value: 3.5E-180;	Score: 1,298;	Ident.: 98.5%		unreviewed	1 out of 5
A0A150CQX1	A0A150CQX1_BACCE	DUF2628 domain-containing protein	Bacillus cereus	E-value: 3.5E-180;	Score: 1,298;	Ident.: 96.9%		unreviewed	1 out of 5
A0A242YRZ4	A0A242YRZ4_BACTU	Uncharacterized protein	Bacillus thuringiensis serovar londrina	E-value: 4.9E-180;	Score: 1,297;	Ident.: 97.7%		unreviewed	1 out of 5
A0A2A8M9T8	A0A2A8M9T8_BACCE	DUF2628 domain-containing protein	Bacillus cereus	E-value: 4.9E-180;	Score: 1,297;	Ident.: 96.9%		unreviewed	1 out of 5
A0A4U2N8A0	A0A4U2N8A0_BACCE	DUF2628 domain-containing protein	Bacillus cereus	E-value: 5.1E-180;	Score: 1,297;	Ident.: 98.9%		unreviewed	1 out of 5
A0A7X2ECK2	A0A7X2ECK2_BACTU	DUF2628 domain-containing protein	Bacillus thuringiensis	E-value: 5.1E-180;	Score: 1,297;	Ident.: 96.9%		unreviewed	1 out of 5
B7HBI8	B7HBI8_BACC4	Uncharacterized protein	Bacillus cereus (strain B4264)	E-value: 6.5E-180;	Score: 1,296;	Ident.: 99.2%		unreviewed	1 out of 5
N1LT92	N1LT92_9BACI	Uncharacterized protein	Bacillus sp. GeD10	E-value: 6.5E-180;	Score: 1,296;	Ident.: 99.2%		unreviewed	1 out of 5
R8T8J5	R8T8J5_BACCE	Uncharacterized protein	Bacillus cereus VD184	E-value: 6.5E-180;	Score: 1,296;	Ident.: 99.2%		unreviewed	1 out of 5
A0A161IG01	A0A161IG01_BACCE	Uncharacterized protein	Bacillus cereus	E-value: 7E-180;	Score: 1,296;	Ident.: 98.1%		unreviewed	1 out of 5
A0A7X2ESR8	A0A7X2ESR8_BACTU	DUF2628 domain-containing protein	Bacillus thuringiensis	E-value: 7.2E-180;	Score: 1,296;	Ident.: 98.1%		unreviewed	1 out of 5
A0A6H1RW69	A0A6H1RW69_9BACI	DUF2628 domain-containing protein	Bacillus sp. RZ2MS9	E-value: 10E-180;	Score: 1,295;	Ident.: 96.9%		unreviewed	1 out of 5
A0A1H6CLD4	A0A1H6CLD4_9BACI	Uncharacterized protein	Bacillus sp. ok061	E-value: 13E-180;	Score: 1,294;	Ident.: 98.1%		unreviewed	1 out of 5
A0A7T8LRS5	A0A7T8LRS5_9BACI	DUF2628 domain-containing protein	Bacillus sp. TK-2	E-value: 15E-180;	Score: 1,294;	Ident.: 96.9%		unreviewed	1 out of 5
A0A1W2GCK0	A0A1W2GCK0_9BACI	Uncharacterized protein	Bacillus sp. JKS001846	E-value: 19E-180;	Score: 1,293;	Ident.: 98.5%		unreviewed	1 out of 5
R8EAI8	R8EAI8_BACCE	Uncharacterized protein	Bacillus cereus VD133	E-value: 19E-180;	Score: 1,293;	Ident.: 98.5%		unreviewed	1 out of 5
A0A2C0NZ02	A0A2C0NZ02_BACCE	DUF2628 domain-containing protein	Bacillus cereus	E-value: 20E-180;	Score: 1,293;	Ident.: 97.3%		unreviewed	1 out of 5
A0A5C1FJP3	A0A5C1FJP3_9BACI	DUF2628 domain-containing protein	Bacillus sp. JAS24-2	E-value: 21E-180;	Score: 1,293;	Ident.: 97.3%		unreviewed	1 out of 5
C2XIM2	C2XIM2_BACCE	Uncharacterized protein	Bacillus cereus F65185	E-value: 21E-180;	Score: 1,293;	Ident.: 97.3%		unreviewed	1 out of 5
A0A7D4D8D2	A0A7D4D8D2_BACCE	DUF2628 domain-containing protein	Bacillus cereus	E-value: 21E-180;	Score: 1,293;	Ident.: 97.3%		unreviewed	1 out of 5
A0A7Z1GYX0	A0A7Z1GYX0_BACCE	DUF2628 domain-containing protein	Bacillus cereus	E-value: 28E-180;	Score: 1,292;	Ident.: 98.9%		unreviewed	1 out of 5
A0A6L3BG39	A0A6L3BG39_9BACI	DUF2628 domain-containing protein	Bacillus sp. TE8-1	E-value: 29E-180;	Score: 1,292;	Ident.: 98.9%		unreviewed	1 out of 5
A0A4U2PI33	A0A4U2PI33_BACCE	DUF2628 domain-containing protein	Bacillus cereus	E-value: 29E-180;	Score: 1,292;	Ident.: 98.9%		unreviewed	1 out of 5
A0A2A7HKS6	A0A2A7HKS6_BACCE	DUF2628 domain-containing protein	Bacillus cereus	E-value: 57E-180;	Score: 1,290;	Ident.: 97.7%		unreviewed	1 out of 5
A0A2B0BDJ2	A0A2B0BDJ2_BACTU	DUF2628 domain-containing protein	Bacillus thuringiensis	E-value: 57E-180;	Score: 1,290;	Ident.: 97.7%		unreviewed	1 out of 5
A0A2V2H6F5	A0A2V2H6F5_BACTU	DUF2628 domain-containing protein	Bacillus thuringiensis	E-value: 57E-180;	Score: 1,290;	Ident.: 97.3%		unreviewed	1 out of 5
A0A2C9YTS5	A0A2C9YTS5_BACTU	Uncharacterized protein	Bacillus thuringiensis serovar toumanoffi	E-value: 57E-180;	Score: 1,290;	Ident.: 97.7%		unreviewed	1 out of 5
A0A5P9Y9E6	A0A5P9Y9E6_BACCE	DUF2628 domain-containing protein	Bacillus cereus	E-value: 59E-180;	Score: 1,290;	Ident.: 97.3%		unreviewed	1 out of 5
A0A2C9YVF5	A0A2C9YVF5_BACTY	Uncharacterized protein	Bacillus thuringiensis subsp. kyushuensis	E-value: 81E-180;	Score: 1,289;	Ident.: 97.7%		unreviewed	1 out of 5
A0A679H2K2	A0A679H2K2_9BACI	Uncharacterized protein	Bacillus wiedmannii	E-value: 110E-180;	Score: 1,288;	Ident.: 98.1%		unreviewed	1 out of 5
A0A0G8FC38	A0A0G8FC38_BACCE	Uncharacterized protein	Bacillus cereus	E-value: 110E-180;	Score: 1,288;	Ident.: 96.9%		unreviewed	1 out of 5
A0A2T7YNL5	A0A2T7YNL5_BACTU	Uncharacterized protein	Bacillus thuringiensis	E-value: 120E-180;	Score: 1,288;	Ident.: 96.6%		unreviewed	1 out of 5
A0A243J3X8	A0A243J3X8_BACTU	Uncharacterized protein	Bacillus thuringiensis serovar pirenaica	E-value: 120E-180;	Score: 1,288;	Ident.: 96.6%		unreviewed	1 out of 5
C2RF61	C2RF61_BACCE	Uncharacterized protein	Bacillus cereus m1550	E-value: 240E-180;	Score: 1,286;	Ident.: 98.5%		unreviewed	1 out of 5
A0A6I0AAA0	A0A6I0AAA0_9BACI	DUF2628 domain-containing protein	Bacillus sp. RM2(2019)	E-value: 340E-180;	Score: 1,285;	Ident.: 97.3%		unreviewed	1 out of 5
A0A4V5T3R1	A0A4V5T3R1_BACCE	DUF2628 domain-containing protein	Bacillus cereus	E-value: 340E-180;	Score: 1,285;	Ident.: 96.2%		unreviewed	1 out of 5
C2UKZ9	C2UKZ9_BACCE	Uncharacterized protein	Bacillus cereus Rock1-15	E-value: 340E-180;	Score: 1,285;	Ident.: 97.3%		unreviewed	1 out of 5
J7VZB5	J7VZB5_BACCE	Uncharacterized protein	Bacillus cereus VD022	E-value: 440E-180;	Score: 1,284;	Ident.: 96.9%		unreviewed	1 out of 5
R8XPK9	R8XPK9_BACCE	Uncharacterized protein	Bacillus cereus TIAC219	E-value: 440E-180;	Score: 1,284;	Ident.: 96.9%		unreviewed	1 out of 5
B7IMW3	B7IMW3_BACC2	Uncharacterized protein	Bacillus cereus (strain G9842)	E-value: 440E-180;	Score: 1,284;	Ident.: 97.3%		unreviewed	1 out of 5
A0A243CKJ5	A0A243CKJ5_BACTU	Uncharacterized protein	Bacillus thuringiensis serovar yosoo	E-value: 470E-180;	Score: 1,284;	Ident.: 97.7%		unreviewed	1 out of 5
A0A2A9TA08	A0A2A9TA08_BACTU	Uncharacterized protein	Bacillus thuringiensis	E-value: 470E-180;	Score: 1,284;	Ident.: 97.3%		unreviewed	1 out of 5
A0A2A9TE20	A0A2A9TE20_BACCE	DUF2628 domain-containing protein	Bacillus cereus	E-value: 470E-180;	Score: 1,284;	Ident.: 97.7%		unreviewed	1 out of 5
A0A7Z8GXN3	A0A7Z8GXN3_9BACI	DUF2628 domain-containing protein	Bacillus sp. 007/AIA-02/001	E-value: 490E-180;	Score: 1,284;	Ident.: 97.7%		unreviewed	1 out of 5
A0A5C4YQH2	A0A5C4YQH2_BACCE	DUF2628 domain-containing protein	Bacillus cereus	E-value: 490E-180;	Score: 1,284;	Ident.: 97.7%		unreviewed	1 out of 5
A0A6L3WIK9	A0A6L3WIK9_BACCE	DUF2628 domain-containing protein	Bacillus cereus	E-value: 490E-180;	Score: 1,284;	Ident.: 96.6%		unreviewed	1 out of 5
A0A369CTE7	A0A369CTE7_9BACI	Uncharacterized protein DUF2628	Bacillus sp. AG102	E-value: 620E-180;	Score: 1,283;	Ident.: 96.9%		unreviewed	1 out of 5
A0A4E7PYB9	A0A4E7PYB9_BACTI	Uncharacterized protein	Bacillus thuringiensis subsp. israelensis	E-value: 620E-180;	Score: 1,283;	Ident.: 96.9%		unreviewed	1 out of 5
A0A243MUN5	A0A243MUN5_BACTV	Uncharacterized protein	Bacillus thuringiensis subsp. medellin	E-value: 670E-180;	Score: 1,283;	Ident.: 97.3%		unreviewed	1 out of 5
A0A1J9VMD6	A0A1J9VMD6_BACCE	Uncharacterized protein	Bacillus cereus	E-value: 670E-180;	Score: 1,283;	Ident.: 97.3%		unreviewed	1 out of 5
R8L5J5	R8L5J5_BACCE	Uncharacterized protein	Bacillus cereus HuB13-1	E-value: 880E-180;	Score: 1,282;	Ident.: 97.3%		unreviewed	1 out of 5
A0A0F6FKP7	A0A0F6FKP7_BACTK	Uncharacterized protein	Bacillus thuringiensis subsp. kurstaki	E-value: 880E-180;	Score: 1,282;	Ident.: 97.3%		unreviewed	1 out of 5
J8N315	J8N315_BACCE	Uncharacterized protein	Bacillus cereus VD200	E-value: 1.3E-177;	Score: 1,281;	Ident.: 96.6%		unreviewed	1 out of 5
R8C3W6	R8C3W6_BACCE	Uncharacterized protein	Bacillus cereus str. Schrouff	E-value: 1.8E-177;	Score: 1,280;	Ident.: 96.6%		unreviewed	1 out of 5
R8J0X9	R8J0X9_BACCE	Uncharacterized protein	Bacillus cereus K-5975c	E-value: 1.8E-177;	Score: 1,280;	Ident.: 96.6%		unreviewed	1 out of 5
A0A2H3QL95	A0A2H3QL95_9BACI	DUF2628 domain-containing protein	Bacillus sp. AFS012607	E-value: 1.9E-177;	Score: 1,280;	Ident.: 96.9%		unreviewed	1 out of 5
A0A243LF12	A0A243LF12_BACTU	Uncharacterized protein	Bacillus thuringiensis serovar zhaodongensis	E-value: 1.9E-177;	Score: 1,280;	Ident.: 96.9%		unreviewed	1 out of 5
J3USH9	J3USH9_BACTU	Uncharacterized protein	Bacillus thuringiensis HD-771	E-value: 1.9E-177;	Score: 1,280;	Ident.: 96.9%		unreviewed	1 out of 5
A0A1S7FCU0	A0A1S7FCU0_BACTU	DUF2628 domain-containing protein	Bacillus thuringiensis	E-value: 1.9E-177;	Score: 1,280;	Ident.: 96.9%		unreviewed	1 out of 5
C3DS68	C3DS68_BACTS	Uncharacterized protein	Bacillus thuringiensis serovar sotto str. T04001	E-value: 2E-177;	Score: 1,280;	Ident.: 96.9%		unreviewed	1 out of 5
A0A4U2WN79	A0A4U2WN79_BACCE	DUF2628 domain-containing protein	Bacillus cereus	E-value: 2E-177;	Score: 1,280;	Ident.: 96.9%		unreviewed	1 out of 5
J8M142	J8M142_BACCE	Uncharacterized protein	Bacillus cereus VD156	E-value: 2.5E-177;	Score: 1,279;	Ident.: 96.2%		unreviewed	1 out of 5
J8GR15	J8GR15_BACCE	Uncharacterized protein	Bacillus cereus VD014	E-value: 2.5E-177;	Score: 1,279;	Ident.: 96.2%		unreviewed	1 out of 5
A0A7Z1BSK7	A0A7Z1BSK7_BACTI	Uncharacterized protein	Bacillus thuringiensis subsp. israelensis	E-value: 2.7E-177;	Score: 1,279;	Ident.: 96.6%		unreviewed	1 out of 5
