# Supplementary material for: The Membrane Proteome of Spores and Vegetative Cells of the Food-Borne Pathogen Bacillus cereus
Source: Int J Mol Sci. 2021 Nov 19;22(22):12475. doi: 10.3390/ijms222212475 (PMC8624511; doi:10.3390/ijms222212475)
Supplement: Supplementary file 1 [file ijms-22-12475-s001.zip › ijms-1446819-supplementary/Supplemental file S1/B20210915A084FC58F6BBA219896F365D15F2EB4400E961P.tab]

Entry	Entry name	Protein names	Organism	Info			Status	Annotation
C2T711	C2T711_BACCE	Uncharacterized protein	Bacillus cereus BDRD-Cer4	E-value: 21E-177;	Score: 1,281;	Ident.: 100.0%		unreviewed	1 out of 5
Q817L2	Q817L2_BACCR	Uncharacterized protein	Bacillus cereus (strain ATCC 14579 / DSM 31 / JCM 2152 / NBRC 15305 / NCIMB 9373 / NRRL B-3711)	E-value: 21E-177;	Score: 1,281;	Ident.: 100.0%		unreviewed	1 out of 5
A0A5B7VQ97	A0A5B7VQ97_BACCR	Uncharacterized protein	Bacillus cereus (strain ATCC 14579 / DSM 31 / JCM 2152 / NBRC 15305 / NCIMB 9373 / NRRL B-3711)	E-value: 21E-177;	Score: 1,281;	Ident.: 100.0%		unreviewed	1 out of 5
J8N891	J8N891_BACCE	Uncharacterized protein	Bacillus cereus VD200	E-value: 120E-177;	Score: 1,276;	Ident.: 99.7%		unreviewed	1 out of 5
A0A1T2SYE8	A0A1T2SYE8_BACCE	Uncharacterized protein	Bacillus cereus	E-value: 120E-177;	Score: 1,276;	Ident.: 99.7%		unreviewed	1 out of 5
A0A243EP01	A0A243EP01_BACTY	Uncharacterized protein	Bacillus thuringiensis subsp. kyushuensis	E-value: 350E-177;	Score: 1,273;	Ident.: 99.3%		unreviewed	1 out of 5
A0A2B3NMR9	A0A2B3NMR9_BACTU	Uncharacterized protein	Bacillus thuringiensis	E-value: 350E-177;	Score: 1,273;	Ident.: 99.3%		unreviewed	1 out of 5
A0A3D5TU88	A0A3D5TU88_BACSP	Uncharacterized protein	Bacillus sp.	E-value: 350E-177;	Score: 1,273;	Ident.: 99.3%		unreviewed	1 out of 5
A0A0J7H698	A0A0J7H698_BACCE	Uncharacterized protein	Bacillus cereus	E-value: 350E-177;	Score: 1,273;	Ident.: 99.3%		unreviewed	1 out of 5
J8J5K4	J8J5K4_BACCE	Uncharacterized protein	Bacillus cereus VD169	E-value: 710E-177;	Score: 1,271;	Ident.: 99.3%		unreviewed	1 out of 5
A0A5E9IPZ5	A0A5E9IPZ5_BACTU	Uncharacterized protein	Bacillus thuringiensis F14-1	E-value: 1E-174;	Score: 1,270;	Ident.: 99.3%		unreviewed	1 out of 5
B5UN80	B5UN80_BACCE	Uncharacterized protein	Bacillus cereus AH1134	E-value: 1E-174;	Score: 1,270;	Ident.: 99.0%		unreviewed	1 out of 5
A0A7U5ZYQ8	A0A7U5ZYQ8_BACCE	Uncharacterized protein	Bacillus cereus	E-value: 2E-174;	Score: 1,268;	Ident.: 99.0%		unreviewed	1 out of 5
A0A242ZPU9	A0A242ZPU9_BACTU	Uncharacterized protein	Bacillus thuringiensis serovar kim	E-value: 2.9E-174;	Score: 1,267;	Ident.: 99.0%		unreviewed	1 out of 5
A0A2V2HFB5	A0A2V2HFB5_BACTU	Uncharacterized protein	Bacillus thuringiensis	E-value: 12E-174;	Score: 1,262;	Ident.: 95.3%		unreviewed	1 out of 5
A0A5P9Y8I8	A0A5P9Y8I8_BACCE	Uncharacterized protein	Bacillus cereus	E-value: 17E-174;	Score: 1,262;	Ident.: 98.7%		unreviewed	1 out of 5
A0A2A9HMJ8	A0A2A9HMJ8_9BACI	Uncharacterized protein	Bacillus sp. YF23	E-value: 34E-174;	Score: 1,260;	Ident.: 98.3%		unreviewed	1 out of 5
J9CG76	J9CG76_BACCE	Uncharacterized protein	Bacillus cereus HuB1-1	E-value: 34E-174;	Score: 1,260;	Ident.: 98.3%		unreviewed	1 out of 5
J8ME18	J8ME18_BACCE	Uncharacterized protein	Bacillus cereus BAG1X1-2	E-value: 34E-174;	Score: 1,260;	Ident.: 98.3%		unreviewed	1 out of 5
V5MGC0	V5MGC0_BACTU	Uncharacterized protein	Bacillus thuringiensis YBT-1518	E-value: 34E-174;	Score: 1,260;	Ident.: 98.7%		unreviewed	1 out of 5
A0A160H3Y7	A0A160H3Y7_BACCE	Uncharacterized protein	Bacillus cereus	E-value: 34E-174;	Score: 1,260;	Ident.: 98.7%		unreviewed	1 out of 5
A0A2B4G856	A0A2B4G856_BACTU	Uncharacterized protein	Bacillus thuringiensis	E-value: 34E-174;	Score: 1,260;	Ident.: 98.3%		unreviewed	1 out of 5
S3J486	S3J486_BACCE	Uncharacterized protein	Bacillus cereus BAG1O-3	E-value: 34E-174;	Score: 1,260;	Ident.: 98.3%		unreviewed	1 out of 5
A0A243FHH5	A0A243FHH5_BACTU	Uncharacterized protein	Bacillus thuringiensis serovar ostriniae	E-value: 34E-174;	Score: 1,260;	Ident.: 98.3%		unreviewed	1 out of 5
A0A0F6JET5	A0A0F6JET5_BACTU	Uncharacterized protein	Bacillus thuringiensis T01-328	E-value: 97E-174;	Score: 1,257;	Ident.: 98.7%		unreviewed	1 out of 5
A0A2S8W1T2	A0A2S8W1T2_9BACI	Uncharacterized protein	Bacillus sp. MYb78	E-value: 97E-174;	Score: 1,257;	Ident.: 98.7%		unreviewed	1 out of 5
M1QF60	M1QF60_BACTU	Uncharacterized protein	Bacillus thuringiensis serovar thuringiensis str. IS5056	E-value: 97E-174;	Score: 1,257;	Ident.: 98.7%		unreviewed	1 out of 5
A0A1W6WUD8	A0A1W6WUD8_BACTU	Uncharacterized protein	Bacillus thuringiensis	E-value: 97E-174;	Score: 1,257;	Ident.: 98.7%		unreviewed	1 out of 5
A0A6I2EM59	A0A6I2EM59_BACTU	Uncharacterized protein	Bacillus thuringiensis	E-value: 97E-174;	Score: 1,257;	Ident.: 98.0%		unreviewed	1 out of 5
A0A243K758	A0A243K758_BACUH	Uncharacterized protein	Bacillus thuringiensis subsp. higo	E-value: 140E-174;	Score: 1,256;	Ident.: 97.7%		unreviewed	1 out of 5
A0A1M7FN68	A0A1M7FN68_9BACI	Uncharacterized protein	Bacillus sp. bc15	E-value: 190E-174;	Score: 1,255;	Ident.: 98.0%		unreviewed	1 out of 5
A0A2A8M7Y3	A0A2A8M7Y3_BACCE	Uncharacterized protein	Bacillus cereus	E-value: 280E-174;	Score: 1,254;	Ident.: 97.7%		unreviewed	1 out of 5
A0A7X2E622	A0A7X2E622_BACTU	Uncharacterized protein	Bacillus thuringiensis	E-value: 280E-174;	Score: 1,254;	Ident.: 97.7%		unreviewed	1 out of 5
A0A0D0QR84	A0A0D0QR84_9BACI	Contig113, whole genome shotgun sequence	Bacillus sp. L_1B0_5	E-value: 390E-174;	Score: 1,253;	Ident.: 97.3%		unreviewed	1 out of 5
A0A0D0QIU6	A0A0D0QIU6_9BACI	Contig_27, whole genome shotgun sequence	Bacillus sp. L_1B0_8	E-value: 390E-174;	Score: 1,253;	Ident.: 97.3%		unreviewed	1 out of 5
A0A1B1LCM4	A0A1B1LCM4_BACTU	Uncharacterized protein	Bacillus thuringiensis	E-value: 390E-174;	Score: 1,253;	Ident.: 98.3%		unreviewed	1 out of 5
A0A2B4VRA0	A0A2B4VRA0_BACCE	Uncharacterized protein	Bacillus cereus	E-value: 390E-174;	Score: 1,253;	Ident.: 97.3%		unreviewed	1 out of 5
A0A0K0QI17	A0A0K0QI17_BACTU	Uncharacterized protein	Bacillus thuringiensis	E-value: 390E-174;	Score: 1,253;	Ident.: 97.3%		unreviewed	1 out of 5
A0A1H5SKK3	A0A1H5SKK3_9BACI	Uncharacterized protein	Bacillus sp. ok061	E-value: 560E-174;	Score: 1,252;	Ident.: 97.3%		unreviewed	1 out of 5
A0A2A7HM77	A0A2A7HM77_BACCE	Uncharacterized protein	Bacillus cereus	E-value: 560E-174;	Score: 1,252;	Ident.: 97.3%		unreviewed	1 out of 5
A0A2C2BXS0	A0A2C2BXS0_BACTU	Uncharacterized protein	Bacillus thuringiensis	E-value: 560E-174;	Score: 1,252;	Ident.: 97.3%		unreviewed	1 out of 5
A0A6H9ZVL4	A0A6H9ZVL4_BACTU	Uncharacterized protein	Bacillus thuringiensis	E-value: 1.1E-171;	Score: 1,249;	Ident.: 94.3%		unreviewed	1 out of 5
R8G9Z6	R8G9Z6_BACCE	Uncharacterized protein	Bacillus cereus BAG1X2-3	E-value: 1.6E-171;	Score: 1,249;	Ident.: 97.0%		unreviewed	1 out of 5
R8E2S3	R8E2S3_BACCE	Uncharacterized protein	Bacillus cereus BAG1X1-1	E-value: 1.6E-171;	Score: 1,249;	Ident.: 97.0%		unreviewed	1 out of 5
R8FD45	R8FD45_BACCE	Uncharacterized protein	Bacillus cereus BAG1X2-1	E-value: 1.6E-171;	Score: 1,249;	Ident.: 97.0%		unreviewed	1 out of 5
A0A2C3LJ70	A0A2C3LJ70_BACCE	Uncharacterized protein	Bacillus cereus	E-value: 1.6E-171;	Score: 1,249;	Ident.: 97.0%		unreviewed	1 out of 5
R8G2W1	R8G2W1_BACCE	Uncharacterized protein	Bacillus cereus BAG1X2-2	E-value: 1.6E-171;	Score: 1,249;	Ident.: 97.0%		unreviewed	1 out of 5
R8K112	R8K112_BACCE	Uncharacterized protein	Bacillus cereus BAG2O-1	E-value: 1.6E-171;	Score: 1,249;	Ident.: 97.0%		unreviewed	1 out of 5
A0A6I0AGV5	A0A6I0AGV5_9BACI	Uncharacterized protein	Bacillus sp. RM2(2019)	E-value: 4.6E-171;	Score: 1,246;	Ident.: 97.0%		unreviewed	1 out of 5
A0A135WTS7	A0A135WTS7_9BACI	Uncharacterized protein	Bacillus sp. JH7	E-value: 9.2E-171;	Score: 1,244;	Ident.: 97.0%		unreviewed	1 out of 5
A0A242ZI18	A0A242ZI18_BACTU	Uncharacterized protein	Bacillus thuringiensis serovar londrina	E-value: 9.2E-171;	Score: 1,244;	Ident.: 97.0%		unreviewed	1 out of 5
A0A023PCR7	A0A023PCR7_9BACI	Uncharacterized protein	Bacillus bombysepticus str. Wang	E-value: 9.2E-171;	Score: 1,244;	Ident.: 97.0%		unreviewed	1 out of 5
A0A5B2T7Z4	A0A5B2T7Z4_BACCE	Uncharacterized protein	Bacillus cereus	E-value: 9.2E-171;	Score: 1,244;	Ident.: 97.0%		unreviewed	1 out of 5
A0A2C0D7B7	A0A2C0D7B7_BACTU	Uncharacterized protein	Bacillus thuringiensis	E-value: 13E-171;	Score: 1,243;	Ident.: 97.0%		unreviewed	1 out of 5
A0A5M8S6T2	A0A5M8S6T2_BACCE	Uncharacterized protein	Bacillus cereus	E-value: 13E-171;	Score: 1,243;	Ident.: 97.0%		unreviewed	1 out of 5
A0A2N3NZ01	A0A2N3NZ01_9BACI	Uncharacterized protein	Bacillus sp. BI3	E-value: 37E-171;	Score: 1,240;	Ident.: 96.7%		unreviewed	1 out of 5
A0A2H3Q6U3	A0A2H3Q6U3_9BACI	Uncharacterized protein	Bacillus sp. AFS012607	E-value: 76E-171;	Score: 1,238;	Ident.: 96.7%		unreviewed	1 out of 5
A0A243LNQ6	A0A243LNQ6_BACTU	Uncharacterized protein	Bacillus thuringiensis serovar zhaodongensis	E-value: 76E-171;	Score: 1,238;	Ident.: 96.7%		unreviewed	1 out of 5
R8CGB7	R8CGB7_BACCE	Uncharacterized protein	Bacillus cereus str. Schrouff	E-value: 76E-171;	Score: 1,238;	Ident.: 96.7%		unreviewed	1 out of 5
J7W0T3	J7W0T3_BACCE	Uncharacterized protein	Bacillus cereus VD022	E-value: 76E-171;	Score: 1,238;	Ident.: 96.7%		unreviewed	1 out of 5
A0A243AR06	A0A243AR06_BACTU	Uncharacterized protein	Bacillus thuringiensis serovar poloniensis	E-value: 76E-171;	Score: 1,238;	Ident.: 96.7%		unreviewed	1 out of 5
R8IXV3	R8IXV3_BACCE	Uncharacterized protein	Bacillus cereus K-5975c	E-value: 76E-171;	Score: 1,238;	Ident.: 96.7%		unreviewed	1 out of 5
R8XUZ6	R8XUZ6_BACCE	Uncharacterized protein	Bacillus cereus TIAC219	E-value: 76E-171;	Score: 1,238;	Ident.: 96.7%		unreviewed	1 out of 5
A0A7V7IB33	A0A7V7IB33_9BACI	Uncharacterized protein	Bacillus sp. BB56-3	E-value: 76E-171;	Score: 1,238;	Ident.: 96.7%		unreviewed	1 out of 5
A0A369D1B1	A0A369D1B1_9BACI	Uncharacterized protein	Bacillus sp. AG102	E-value: 76E-171;	Score: 1,238;	Ident.: 96.7%		unreviewed	1 out of 5
A0A433MBU5	A0A433MBU5_9BACI	Uncharacterized protein	Bacillus sp. VKPM B-3276	E-value: 76E-171;	Score: 1,238;	Ident.: 96.7%		unreviewed	1 out of 5
A0A2B9FC35	A0A2B9FC35_BACCE	Uncharacterized protein	Bacillus cereus	E-value: 76E-171;	Score: 1,238;	Ident.: 96.7%		unreviewed	1 out of 5
A0A242XY02	A0A242XY02_BACTU	Uncharacterized protein	Bacillus thuringiensis serovar novosibirsk	E-value: 76E-171;	Score: 1,238;	Ident.: 96.7%		unreviewed	1 out of 5
B7IJ28	B7IJ28_BACC2	Uncharacterized protein	Bacillus cereus (strain G9842)	E-value: 76E-171;	Score: 1,238;	Ident.: 96.7%		unreviewed	1 out of 5
R8RJC0	R8RJC0_BACCE	Uncharacterized protein	Bacillus cereus HuB4-4	E-value: 76E-171;	Score: 1,238;	Ident.: 96.7%		unreviewed	1 out of 5
A0A4E7PW34	A0A4E7PW34_BACTI	Uncharacterized protein	Bacillus thuringiensis subsp. israelensis	E-value: 76E-171;	Score: 1,238;	Ident.: 96.7%		unreviewed	1 out of 5
A0A2C1G954	A0A2C1G954_BACTU	Uncharacterized protein	Bacillus thuringiensis	E-value: 76E-171;	Score: 1,238;	Ident.: 96.7%		unreviewed	1 out of 5
A0A6D1T6J7	A0A6D1T6J7_9BACI	Uncharacterized protein	Bacillus sp. BH32	E-value: 76E-171;	Score: 1,238;	Ident.: 96.7%		unreviewed	1 out of 5
W8YHB1	W8YHB1_BACTU	Uncharacterized protein	Bacillus thuringiensis DB27	E-value: 300E-171;	Score: 1,233;	Ident.: 93.0%		unreviewed	1 out of 5
C2P4K6	C2P4K6_BACCE	Uncharacterized protein	Bacillus cereus 172560W	E-value: 310E-171;	Score: 1,233;	Ident.: 93.0%		unreviewed	1 out of 5
A0A6H9KFI1	A0A6H9KFI1_9BACI	Uncharacterized protein	Bacillus sp. AY2-1	E-value: 430E-171;	Score: 1,232;	Ident.: 92.6%		unreviewed	1 out of 5
A0A243DPZ5	A0A243DPZ5_BACUD	Uncharacterized protein	Bacillus thuringiensis subsp. darmstadiensis	E-value: 440E-171;	Score: 1,233;	Ident.: 96.0%		unreviewed	1 out of 5
A0A243JZD3	A0A243JZD3_BACTU	Uncharacterized protein	Bacillus thuringiensis serovar iberica	E-value: 440E-171;	Score: 1,233;	Ident.: 96.3%		unreviewed	1 out of 5
A0A4P7U445	A0A4P7U445_9BACI	Uncharacterized protein	Bacillus sp. DU-106	E-value: 440E-171;	Score: 1,233;	Ident.: 96.3%		unreviewed	1 out of 5
J8MFS8	J8MFS8_BACCE	Uncharacterized protein	Bacillus cereus VD166	E-value: 440E-171;	Score: 1,233;	Ident.: 96.3%		unreviewed	1 out of 5
A0A7V7H653	A0A7V7H653_9BACI	Uncharacterized protein	Bacillus sp. BF2-3	E-value: 440E-171;	Score: 1,233;	Ident.: 96.3%		unreviewed	1 out of 5
A0A3Q9HZD3	A0A3Q9HZD3_BACTU	Uncharacterized protein	Bacillus thuringiensis	E-value: 440E-171;	Score: 1,233;	Ident.: 96.3%		unreviewed	1 out of 5
A0A7W7TKW1	A0A7W7TKW1_9BACI	Tetratricopeptide (TPR) repeat protein	Bacillus toyonensis	E-value: 620E-171;	Score: 1,232;	Ident.: 96.3%		unreviewed	1 out of 5
A0A243EH55	A0A243EH55_BACTU	Uncharacterized protein	Bacillus thuringiensis serovar toumanoffi	E-value: 620E-171;	Score: 1,232;	Ident.: 96.3%		unreviewed	1 out of 5
A0A2B9UEX5	A0A2B9UEX5_BACCE	Uncharacterized protein	Bacillus cereus	E-value: 1.8E-168;	Score: 1,229;	Ident.: 95.7%		unreviewed	1 out of 5
A0A1Y0TM08	A0A1Y0TM08_BACTU	Uncharacterized protein	Bacillus thuringiensis	E-value: 1.8E-168;	Score: 1,229;	Ident.: 95.7%		unreviewed	1 out of 5
A0A229MP19	A0A229MP19_9BACI	Uncharacterized protein	Bacillus sp. KbaL1	E-value: 2.5E-168;	Score: 1,228;	Ident.: 95.7%		unreviewed	1 out of 5
A0A6M5H759	A0A6M5H759_BACCE	Uncharacterized protein	Bacillus cereus	E-value: 2.5E-168;	Score: 1,228;	Ident.: 95.7%		unreviewed	1 out of 5
J8I7Z6	J8I7Z6_BACCE	Uncharacterized protein	Bacillus cereus VD045	E-value: 14E-168;	Score: 1,222;	Ident.: 92.3%		unreviewed	1 out of 5
A0A5B9HTY4	A0A5B9HTY4_BACCE	Uncharacterized protein	Bacillus cereus	E-value: 14E-168;	Score: 1,222;	Ident.: 92.3%		unreviewed	1 out of 5
A0A6L5M9Z5	A0A6L5M9Z5_BACTU	Uncharacterized protein	Bacillus thuringiensis	E-value: 58E-168;	Score: 1,218;	Ident.: 92.0%		unreviewed	1 out of 5
A0A1S9V951	A0A1S9V951_BACCE	Uncharacterized protein	Bacillus cereus	E-value: 52E-150;	Score: 1,101;	Ident.: 86.6%		unreviewed	1 out of 5
A0A1E8B1Q5	A0A1E8B1Q5_BACMY	Uncharacterized protein	Bacillus mycoides	E-value: 74E-150;	Score: 1,100;	Ident.: 86.6%		unreviewed	1 out of 5
A0A2C1DI90	A0A2C1DI90_BACCE	Uncharacterized protein	Bacillus cereus	E-value: 74E-150;	Score: 1,100;	Ident.: 86.6%		unreviewed	1 out of 5
A0A1C4FQJ5	A0A1C4FQJ5_BACMY	Uncharacterized protein	Bacillus mycoides	E-value: 300E-150;	Score: 1,096;	Ident.: 86.3%		unreviewed	1 out of 5
A0A150BWV4	A0A150BWV4_BACCE	Uncharacterized protein	Bacillus cereus	E-value: 2.7E-144;	Score: 1,070;	Ident.: 84.3%		unreviewed	1 out of 5
A0A1C3TED9	A0A1C3TED9_BACMY	Uncharacterized protein	Bacillus mycoides	E-value: 2.7E-144;	Score: 1,070;	Ident.: 84.3%		unreviewed	1 out of 5
C3DR08	C3DR08_BACTS	Uncharacterized protein	Bacillus thuringiensis serovar sotto str. T04001	E-value: 2.3E-123;	Score: 923;	Ident.: 90.2%		unreviewed	1 out of 5
Q3EUW3	Q3EUW3_BACTI	Uncharacterized protein	Bacillus thuringiensis serovar israelensis ATCC 35646	E-value: 34E-99;	Score: 757;	Ident.: 98.3%		unreviewed	1 out of 5
A0A3D1QFL6	A0A3D1QFL6_BACSP	Uncharacterized protein (Fragment)	Bacillus sp.	E-value: 94E-60;	Score: 487;	Ident.: 99.0%		unreviewed	1 out of 5
