# Supplementary material for: The Membrane Proteome of Spores and Vegetative Cells of the Food-Borne Pathogen Bacillus cereus
Source: Int J Mol Sci. 2021 Nov 19;22(22):12475. doi: 10.3390/ijms222212475 (PMC8624511; doi:10.3390/ijms222212475)
Supplement: Supplementary file 1 [file ijms-22-12475-s001.zip › ijms-1446819-supplementary/Supplemental file S1/B20210915A084FC58F6BBA219896F365D15F2EB4400E9A06.tab]

Entry	Entry name	Protein names	Organism	Info			Status	Annotation
Q81IW1	Q81IW1_BACCR	Uncharacterized protein	Bacillus cereus (strain ATCC 14579 / DSM 31 / JCM 2152 / NBRC 15305 / NCIMB 9373 / NRRL B-3711)	E-value: 0.0;	Score: 2,638;	Ident.: 100.0%		unreviewed	1 out of 5
A0A5B7VAM5	A0A5B7VAM5_BACCR	DUF2334 domain-containing protein	Bacillus cereus (strain ATCC 14579 / DSM 31 / JCM 2152 / NBRC 15305 / NCIMB 9373 / NRRL B-3711)	E-value: 0.0;	Score: 2,638;	Ident.: 100.0%		unreviewed	1 out of 5
A0A229M335	A0A229M335_9BACI	Uncharacterized protein	Bacillus sp. KbaL1	E-value: 0.0;	Score: 2,630;	Ident.: 99.8%		unreviewed	1 out of 5
J8JKC2	J8JKC2_BACCE	Uncharacterized protein	Bacillus cereus VD169	E-value: 0.0;	Score: 2,630;	Ident.: 99.8%		unreviewed	1 out of 5
A0A1S9YRN9	A0A1S9YRN9_BACCE	DUF2334 domain-containing protein	Bacillus cereus	E-value: 0.0;	Score: 2,630;	Ident.: 99.8%		unreviewed	1 out of 5
A0A1Y0TYC1	A0A1Y0TYC1_BACTU	DUF2334 domain-containing protein	Bacillus thuringiensis	E-value: 0.0;	Score: 2,630;	Ident.: 99.8%		unreviewed	1 out of 5
J8PB93	J8PB93_BACCE	Uncharacterized protein	Bacillus cereus VD200	E-value: 0.0;	Score: 2,626;	Ident.: 99.6%		unreviewed	1 out of 5
A0A243DY77	A0A243DY77_BACUD	Uncharacterized protein	Bacillus thuringiensis subsp. darmstadiensis	E-value: 0.0;	Score: 2,625;	Ident.: 99.6%		unreviewed	1 out of 5
R8GH84	R8GH84_BACCE	Uncharacterized protein	Bacillus cereus VD196	E-value: 0.0;	Score: 2,625;	Ident.: 99.6%		unreviewed	1 out of 5
A0A6L5MPQ2	A0A6L5MPQ2_BACTU	DUF2334 domain-containing protein	Bacillus thuringiensis	E-value: 0.0;	Score: 2,625;	Ident.: 99.6%		unreviewed	1 out of 5
C2SVA5	C2SVA5_BACCE	Uncharacterized protein	Bacillus cereus BDRD-Cer4	E-value: 0.0;	Score: 2,624;	Ident.: 100.0%		unreviewed	1 out of 5
A0A243L630	A0A243L630_BACTJ	Uncharacterized protein	Bacillus thuringiensis subsp. jegathesan	E-value: 0.0;	Score: 2,622;	Ident.: 99.3%		unreviewed	1 out of 5
A0A5F0XQN7	A0A5F0XQN7_BACCE	DUF2334 domain-containing protein	Bacillus cereus	E-value: 0.0;	Score: 2,622;	Ident.: 99.3%		unreviewed	1 out of 5
A0A2B9SY55	A0A2B9SY55_BACCE	Uncharacterized protein	Bacillus cereus	E-value: 0.0;	Score: 2,620;	Ident.: 99.5%		unreviewed	1 out of 5
A0A6I5J8V8	A0A6I5J8V8_BACCE	Uncharacterized protein	Bacillus cereus	E-value: 0.0;	Score: 2,619;	Ident.: 99.5%		unreviewed	1 out of 5
A0A1J9WEQ3	A0A1J9WEQ3_BACCE	Uncharacterized protein	Bacillus cereus	E-value: 0.0;	Score: 2,617;	Ident.: 99.1%		unreviewed	1 out of 5
A0A4P7TUF4	A0A4P7TUF4_9BACI	DUF2334 domain-containing protein	Bacillus sp. DU-106	E-value: 0.0;	Score: 2,616;	Ident.: 98.9%		unreviewed	1 out of 5
J8I124	J8I124_BACCE	Uncharacterized protein	Bacillus cereus VD166	E-value: 0.0;	Score: 2,616;	Ident.: 98.9%		unreviewed	1 out of 5
A0A7V7H121	A0A7V7H121_9BACI	DUF2334 domain-containing protein	Bacillus sp. BF2-3	E-value: 0.0;	Score: 2,616;	Ident.: 98.9%		unreviewed	1 out of 5
A0A3S9T3P4	A0A3S9T3P4_BACTU	Uncharacterized protein	Bacillus thuringiensis	E-value: 0.0;	Score: 2,616;	Ident.: 98.9%		unreviewed	1 out of 5
A0A243K974	A0A243K974_BACTU	Uncharacterized protein	Bacillus thuringiensis serovar iberica	E-value: 0.0;	Score: 2,615;	Ident.: 99.1%		unreviewed	1 out of 5
A0A5E9ILC2	A0A5E9ILC2_BACTU	Uncharacterized protein	Bacillus thuringiensis F14-1	E-value: 0.0;	Score: 2,615;	Ident.: 98.9%		unreviewed	1 out of 5
A0A2B9BGM8	A0A2B9BGM8_BACCE	DUF2334 domain-containing protein	Bacillus cereus	E-value: 0.0;	Score: 2,615;	Ident.: 99.1%		unreviewed	1 out of 5
A0A0D1RC72	A0A0D1RC72_BACTU	Contig0020, whole genome shotgun sequence	Bacillus thuringiensis Sbt003	E-value: 0.0;	Score: 2,614;	Ident.: 98.7%		unreviewed	1 out of 5
J8KY39	J8KY39_BACCE	Uncharacterized protein	Bacillus cereus VD154	E-value: 0.0;	Score: 2,614;	Ident.: 98.7%		unreviewed	1 out of 5
A0A2B0JVG7	A0A2B0JVG7_BACCE	Uncharacterized protein	Bacillus cereus	E-value: 0.0;	Score: 2,612;	Ident.: 98.9%		unreviewed	1 out of 5
J8E7S4	J8E7S4_BACCE	Uncharacterized protein	Bacillus cereus VD045	E-value: 0.0;	Score: 2,610;	Ident.: 99.1%		unreviewed	1 out of 5
A0A5B9HGE2	A0A5B9HGE2_BACCE	DUF2334 domain-containing protein	Bacillus cereus	E-value: 0.0;	Score: 2,610;	Ident.: 99.1%		unreviewed	1 out of 5
C2U8B3	C2U8B3_BACCE	Uncharacterized protein	Bacillus cereus Rock1-15	E-value: 0.0;	Score: 2,608;	Ident.: 99.3%		unreviewed	1 out of 5
A0A243DA84	A0A243DA84_BACTU	Uncharacterized protein	Bacillus thuringiensis serovar subtoxicus	E-value: 0.0;	Score: 2,607;	Ident.: 98.7%		unreviewed	1 out of 5
A0A6N0CAK2	A0A6N0CAK2_BACTU	DUF2334 domain-containing protein	Bacillus thuringiensis	E-value: 0.0;	Score: 2,607;	Ident.: 98.7%		unreviewed	1 out of 5
A0A443G5N0	A0A443G5N0_BACCE	DUF2334 domain-containing protein	Bacillus cereus	E-value: 0.0;	Score: 2,602;	Ident.: 98.5%		unreviewed	1 out of 5
C3DXW2	C3DXW2_BACTU	Uncharacterized protein	Bacillus thuringiensis serovar pakistani str. T13001	E-value: 0.0;	Score: 2,600;	Ident.: 98.7%		unreviewed	1 out of 5
A0A2B0CWD5	A0A2B0CWD5_BACCE	DUF2334 domain-containing protein	Bacillus cereus	E-value: 0.0;	Score: 2,596;	Ident.: 98.4%		unreviewed	1 out of 5
A0A2V1JCJ3	A0A2V1JCJ3_BACCE	DUF2334 domain-containing protein	Bacillus cereus	E-value: 0.0;	Score: 2,594;	Ident.: 98.4%		unreviewed	1 out of 5
R8NKA6	R8NKA6_BACCE	Uncharacterized protein	Bacillus cereus HuB13-1	E-value: 0.0;	Score: 2,593;	Ident.: 98.2%		unreviewed	1 out of 5
A0A2A8KID1	A0A2A8KID1_BACCE	DUF2334 domain-containing protein	Bacillus cereus	E-value: 0.0;	Score: 2,593;	Ident.: 98.2%		unreviewed	1 out of 5
A0A0F6FZA0	A0A0F6FZA0_BACTK	DUF2334 domain-containing protein	Bacillus thuringiensis subsp. kurstaki	E-value: 0.0;	Score: 2,593;	Ident.: 98.2%		unreviewed	1 out of 5
A0A643LPZ0	A0A643LPZ0_BACTU	DUF2334 domain-containing protein	Bacillus thuringiensis	E-value: 0.0;	Score: 2,593;	Ident.: 98.2%		unreviewed	1 out of 5
A0A5C1F8B2	A0A5C1F8B2_9BACI	DUF2334 domain-containing protein	Bacillus sp. JAS24-2	E-value: 0.0;	Score: 2,592;	Ident.: 98.4%		unreviewed	1 out of 5
A0A4U2NYJ7	A0A4U2NYJ7_BACCE	DUF2334 domain-containing protein	Bacillus cereus	E-value: 0.0;	Score: 2,592;	Ident.: 98.4%		unreviewed	1 out of 5
A0A6I2EXJ8	A0A6I2EXJ8_BACTU	DUF2334 domain-containing protein	Bacillus thuringiensis	E-value: 0.0;	Score: 2,592;	Ident.: 98.0%		unreviewed	1 out of 5
A0A2C1AS31	A0A2C1AS31_BACCE	DUF2334 domain-containing protein	Bacillus cereus	E-value: 0.0;	Score: 2,590;	Ident.: 97.8%		unreviewed	1 out of 5
A0A7X2EFZ8	A0A7X2EFZ8_BACTU	DUF2334 domain-containing protein	Bacillus thuringiensis	E-value: 0.0;	Score: 2,590;	Ident.: 97.8%		unreviewed	1 out of 5
A0A679GSG9	A0A679GSG9_9BACI	Uncharacterized protein	Bacillus wiedmannii	E-value: 0.0;	Score: 2,589;	Ident.: 98.0%		unreviewed	1 out of 5
A0A7X2AZR0	A0A7X2AZR0_BACTU	DUF2334 domain-containing protein	Bacillus thuringiensis	E-value: 0.0;	Score: 2,589;	Ident.: 98.2%		unreviewed	1 out of 5
A0A5B2SWN3	A0A5B2SWN3_BACCE	Uncharacterized protein	Bacillus cereus	E-value: 0.0;	Score: 2,588;	Ident.: 97.8%		unreviewed	1 out of 5
B7HJP9	B7HJP9_BACC4	YdaL	Bacillus cereus (strain B4264)	E-value: 0.0;	Score: 2,587;	Ident.: 98.0%		unreviewed	1 out of 5
A0A3D1QNW0	A0A3D1QNW0_BACSP	Uncharacterized protein	Bacillus sp.	E-value: 0.0;	Score: 2,587;	Ident.: 97.8%		unreviewed	1 out of 5
A0A1W2GAC8	A0A1W2GAC8_9BACI	Uncharacterized protein YdaL	Bacillus sp. JKS001846	E-value: 0.0;	Score: 2,586;	Ident.: 98.2%		unreviewed	1 out of 5
A0A2J9B5G3	A0A2J9B5G3_BACTU	Uncharacterized protein	Bacillus thuringiensis	E-value: 0.0;	Score: 2,585;	Ident.: 98.0%		unreviewed	1 out of 5
A0A2B1Y1K2	A0A2B1Y1K2_BACCE	DUF2334 domain-containing protein	Bacillus cereus	E-value: 0.0;	Score: 2,585;	Ident.: 98.0%		unreviewed	1 out of 5
N1LHZ5	N1LHZ5_9BACI	YdaL protein	Bacillus sp. GeD10	E-value: 0.0;	Score: 2,585;	Ident.: 98.0%		unreviewed	1 out of 5
A0A243N3X4	A0A243N3X4_BACTV	Uncharacterized protein	Bacillus thuringiensis subsp. medellin	E-value: 0.0;	Score: 2,583;	Ident.: 98.0%		unreviewed	1 out of 5
A0A243H456	A0A243H456_BACTU	Uncharacterized protein	Bacillus thuringiensis	E-value: 0.0;	Score: 2,583;	Ident.: 97.8%		unreviewed	1 out of 5
A0A2B1ZDA4	A0A2B1ZDA4_BACCE	DUF2334 domain-containing protein	Bacillus cereus	E-value: 0.0;	Score: 2,583;	Ident.: 98.0%		unreviewed	1 out of 5
C2WGX5	C2WGX5_BACCE	Uncharacterized protein	Bacillus cereus Rock4-2	E-value: 0.0;	Score: 2,582;	Ident.: 98.3%		unreviewed	1 out of 5
A0A193CLZ3	A0A193CLZ3_BACTU	Uncharacterized protein	Bacillus thuringiensis serovar coreanensis	E-value: 0.0;	Score: 2,580;	Ident.: 97.6%		unreviewed	1 out of 5
W8YCK0	W8YCK0_BACTU	Uncharacterized protein	Bacillus thuringiensis DB27	E-value: 0.0;	Score: 2,580;	Ident.: 97.6%		unreviewed	1 out of 5
A0A135W146	A0A135W146_9BACI	Uncharacterized protein	Bacillus sp. JH7	E-value: 0.0;	Score: 2,580;	Ident.: 97.6%		unreviewed	1 out of 5
A0A2N3NN03	A0A2N3NN03_9BACI	DUF2334 domain-containing protein	Bacillus sp. BI3	E-value: 0.0;	Score: 2,580;	Ident.: 97.6%		unreviewed	1 out of 5
A0A023P1G9	A0A023P1G9_9BACI	Uncharacterized protein	Bacillus bombysepticus str. Wang	E-value: 0.0;	Score: 2,580;	Ident.: 97.6%		unreviewed	1 out of 5
A0A5B8PDJ8	A0A5B8PDJ8_BACCE	DUF2334 domain-containing protein	Bacillus cereus	E-value: 0.0;	Score: 2,580;	Ident.: 97.6%		unreviewed	1 out of 5
A0A4U3BKM5	A0A4U3BKM5_BACCE	DUF2334 domain-containing protein (Fragment)	Bacillus cereus	E-value: 0.0;	Score: 2,580;	Ident.: 98.5%		unreviewed	1 out of 5
A0A3D5U1Y8	A0A3D5U1Y8_BACSP	DUF2334 domain-containing protein	Bacillus sp.	E-value: 0.0;	Score: 2,579;	Ident.: 97.8%		unreviewed	1 out of 5
A0A0J6ZAG2	A0A0J6ZAG2_BACCE	DUF2334 domain-containing protein	Bacillus cereus	E-value: 0.0;	Score: 2,579;	Ident.: 97.8%		unreviewed	1 out of 5
A0A6L4WAT0	A0A6L4WAT0_9BACI	DUF2334 domain-containing protein	Bacillus sp. B2-WWTP-C-10-Post-4	E-value: 0.0;	Score: 2,577;	Ident.: 97.6%		unreviewed	1 out of 5
R8UP92	R8UP92_BACCE	Uncharacterized protein	Bacillus cereus VD184	E-value: 0.0;	Score: 2,577;	Ident.: 97.8%		unreviewed	1 out of 5
A0A6L3BB13	A0A6L3BB13_9BACI	DUF2334 domain-containing protein	Bacillus sp. TE8-1	E-value: 0.0;	Score: 2,576;	Ident.: 97.6%		unreviewed	1 out of 5
C2NT81	C2NT81_BACCE	Uncharacterized protein	Bacillus cereus 172560W	E-value: 0.0;	Score: 2,576;	Ident.: 97.8%		unreviewed	1 out of 5
A0A6I7E7X2	A0A6I7E7X2_BACCE	Polysaccharide deacetylase family protein	Bacillus cereus	E-value: 0.0;	Score: 2,576;	Ident.: 97.4%		unreviewed	1 out of 5
A0A7D3YS75	A0A7D3YS75_BACCE	DUF2334 domain-containing protein	Bacillus cereus	E-value: 0.0;	Score: 2,576;	Ident.: 97.6%		unreviewed	1 out of 5
A0A2C9YKW6	A0A2C9YKW6_BACTU	Uncharacterized protein	Bacillus thuringiensis serovar londrina	E-value: 0.0;	Score: 2,575;	Ident.: 97.4%		unreviewed	1 out of 5
C2R2G6	C2R2G6_BACCE	Uncharacterized protein	Bacillus cereus m1550	E-value: 0.0;	Score: 2,574;	Ident.: 97.8%		unreviewed	1 out of 5
A0A4U3BVG7	A0A4U3BVG7_BACCE	DUF2334 domain-containing protein	Bacillus cereus	E-value: 0.0;	Score: 2,574;	Ident.: 97.6%		unreviewed	1 out of 5
A0A243FZI9	A0A243FZI9_BACTU	DUF2334 domain-containing protein	Bacillus thuringiensis	E-value: 0.0;	Score: 2,574;	Ident.: 97.4%		unreviewed	1 out of 5
A0A7Z2HIU0	A0A7Z2HIU0_9BACI	DUF2334 domain-containing protein	Bacillus sp. SH8-8	E-value: 0.0;	Score: 2,573;	Ident.: 97.6%		unreviewed	1 out of 5
A0A7V7YW73	A0A7V7YW73_9BACI	DUF2334 domain-containing protein	Bacillus sp. B1-WWTP-T-0.5-Post-4	E-value: 0.0;	Score: 2,572;	Ident.: 97.4%		unreviewed	1 out of 5
A0A243C5P2	A0A243C5P2_BACTU	Uncharacterized protein	Bacillus thuringiensis serovar yosoo	E-value: 0.0;	Score: 2,571;	Ident.: 97.3%		unreviewed	1 out of 5
A0A6H1RJS4	A0A6H1RJS4_9BACI	DUF2334 domain-containing protein	Bacillus sp. RZ2MS9	E-value: 0.0;	Score: 2,571;	Ident.: 97.3%		unreviewed	1 out of 5
R8E6K7	R8E6K7_BACCE	Uncharacterized protein	Bacillus cereus VD133	E-value: 0.0;	Score: 2,571;	Ident.: 97.3%		unreviewed	1 out of 5
A0A160H7U5	A0A160H7U5_BACCE	Uncharacterized protein	Bacillus cereus	E-value: 0.0;	Score: 2,571;	Ident.: 96.9%		unreviewed	1 out of 5
A0A7X2ERH2	A0A7X2ERH2_BACTU	DUF2334 domain-containing protein	Bacillus thuringiensis	E-value: 0.0;	Score: 2,571;	Ident.: 96.9%		unreviewed	1 out of 5
A0A2C0ZYU1	A0A2C0ZYU1_BACCE	DUF2334 domain-containing protein	Bacillus cereus	E-value: 0.0;	Score: 2,571;	Ident.: 97.3%		unreviewed	1 out of 5
C2X670	C2X670_BACCE	Uncharacterized protein	Bacillus cereus F65185	E-value: 0.0;	Score: 2,568;	Ident.: 97.9%		unreviewed	1 out of 5
A0A242ZT16	A0A242ZT16_BACTU	Uncharacterized protein	Bacillus thuringiensis serovar kim	E-value: 0.0;	Score: 2,558;	Ident.: 97.1%		unreviewed	1 out of 5
A0A168AYW3	A0A168AYW3_BACCE	Uncharacterized protein	Bacillus cereus	E-value: 0.0;	Score: 2,558;	Ident.: 97.1%		unreviewed	1 out of 5
A0A7Z8M5Z0	A0A7Z8M5Z0_9BACI	DUF2334 domain-containing protein	Bacillus sp. 007/AIA-02/001	E-value: 0.0;	Score: 2,555;	Ident.: 96.4%		unreviewed	1 out of 5
B5UVU0	B5UVU0_BACCE	YdaL	Bacillus cereus AH1134	E-value: 0.0;	Score: 2,546;	Ident.: 96.5%		unreviewed	1 out of 5
A0A249X4Q0	A0A249X4Q0_BACCE	Uncharacterized protein	Bacillus cereus	E-value: 0.0;	Score: 2,544;	Ident.: 96.0%		unreviewed	1 out of 5
A0A0F6J198	A0A0F6J198_BACTU	Uncharacterized protein	Bacillus thuringiensis T01-328	E-value: 0.0;	Score: 2,541;	Ident.: 96.4%		unreviewed	1 out of 5
A0A2S8VK91	A0A2S8VK91_9BACI	DUF2334 domain-containing protein	Bacillus sp. MYb78	E-value: 0.0;	Score: 2,541;	Ident.: 96.4%		unreviewed	1 out of 5
M1QF99	M1QF99_BACTU	YdaL protein	Bacillus thuringiensis serovar thuringiensis str. IS5056	E-value: 0.0;	Score: 2,541;	Ident.: 96.4%		unreviewed	1 out of 5
A0A1M7L6X8	A0A1M7L6X8_9BACI	Uncharacterized protein YdaL	Bacillus sp. bc15	E-value: 0.0;	Score: 2,541;	Ident.: 96.4%		unreviewed	1 out of 5
A0A1W6WHG8	A0A1W6WHG8_BACTU	DUF2334 domain-containing protein	Bacillus thuringiensis	E-value: 0.0;	Score: 2,541;	Ident.: 96.4%		unreviewed	1 out of 5
A0A1B1KZ27	A0A1B1KZ27_BACTU	Uncharacterized protein	Bacillus thuringiensis	E-value: 0.0;	Score: 2,539;	Ident.: 96.4%		unreviewed	1 out of 5
A0A1M6QQ24	A0A1M6QQ24_9BACI	Uncharacterized protein YdaL	Bacillus sp. cl25	E-value: 0.0;	Score: 2,538;	Ident.: 96.4%		unreviewed	1 out of 5
V5M2U6	V5M2U6_BACTU	Uncharacterized protein	Bacillus thuringiensis YBT-1518	E-value: 0.0;	Score: 2,537;	Ident.: 96.2%		unreviewed	1 out of 5
A0A5P9XWI6	A0A5P9XWI6_BACCE	DUF2334 domain-containing protein	Bacillus cereus	E-value: 0.0;	Score: 2,537;	Ident.: 96.2%		unreviewed	1 out of 5
A0A6H9ZEN7	A0A6H9ZEN7_BACTU	DUF2334 domain-containing protein	Bacillus thuringiensis	E-value: 0.0;	Score: 2,536;	Ident.: 96.2%		unreviewed	1 out of 5
