# Supplementary material for: The Membrane Proteome of Spores and Vegetative Cells of the Food-Borne Pathogen Bacillus cereus
Source: Int J Mol Sci. 2021 Nov 19;22(22):12475. doi: 10.3390/ijms222212475 (PMC8624511; doi:10.3390/ijms222212475)
Supplement: Supplementary file 1 [file ijms-22-12475-s001.zip › ijms-1446819-supplementary/Supplemental file S1/B20210915A084FC58F6BBA219896F365D15F2EB4400E9C15.tab]

Entry	Entry name	Protein names	Organism	Info			Status	Annotation
A0A243P0Y3	A0A243P0Y3_BACTV	Uncharacterized protein	Bacillus thuringiensis subsp. medellin	E-value: 200E-69;	Score: 529;	Ident.: 100.0%		unreviewed	1 out of 5
C2T391	C2T391_BACCE	Uncharacterized protein	Bacillus cereus BDRD-Cer4	E-value: 200E-69;	Score: 529;	Ident.: 100.0%		unreviewed	1 out of 5
Q81B99	Q81B99_BACCR	Uncharacterized protein	Bacillus cereus (strain ATCC 14579 / DSM 31 / JCM 2152 / NBRC 15305 / NCIMB 9373 / NRRL B-3711)	E-value: 200E-69;	Score: 529;	Ident.: 100.0%		unreviewed	1 out of 5
A0A5B7VKN8	A0A5B7VKN8_BACCR	DUF1433 domain-containing protein	Bacillus cereus (strain ATCC 14579 / DSM 31 / JCM 2152 / NBRC 15305 / NCIMB 9373 / NRRL B-3711)	E-value: 200E-69;	Score: 529;	Ident.: 100.0%		unreviewed	1 out of 5
A0A0J1HV94	A0A0J1HV94_BACAN	Beta-lactamase	Bacillus anthracis	E-value: 200E-69;	Score: 529;	Ident.: 100.0%		unreviewed	1 out of 5
B5ULT9	B5ULT9_BACCE	Uncharacterized protein	Bacillus cereus AH1134	E-value: 200E-69;	Score: 529;	Ident.: 100.0%		unreviewed	1 out of 5
A0A162QF05	A0A162QF05_BACCE	Protein of uncharacterized function (DUF1433)	Bacillus cereus	E-value: 200E-69;	Score: 529;	Ident.: 100.0%		unreviewed	1 out of 5
A0A6I2EQN3	A0A6I2EQN3_BACTU	DUF1433 domain-containing protein	Bacillus thuringiensis	E-value: 200E-69;	Score: 529;	Ident.: 100.0%		unreviewed	1 out of 5
A0A2C0MDU2	A0A2C0MDU2_BACCE	DUF1433 domain-containing protein	Bacillus cereus	E-value: 200E-69;	Score: 529;	Ident.: 100.0%		unreviewed	1 out of 5
A0A7T8LTX1	A0A7T8LTX1_9BACI	DUF1433 domain-containing protein	Bacillus sp. TK-2	E-value: 200E-69;	Score: 529;	Ident.: 100.0%		unreviewed	1 out of 5
A0A7T8LNN1	A0A7T8LNN1_9BACI	DUF1433 domain-containing protein	Bacillus sp. TK-2	E-value: 340E-69;	Score: 529;	Ident.: 100.0%		unreviewed	1 out of 5
A0A243JLU2	A0A243JLU2_BACTU	Uncharacterized protein	Bacillus thuringiensis serovar pirenaica	E-value: 820E-69;	Score: 525;	Ident.: 99.1%		unreviewed	1 out of 5
C2WQ13	C2WQ13_BACCE	Uncharacterized protein	Bacillus cereus Rock4-2	E-value: 2.3E-66;	Score: 522;	Ident.: 98.2%		unreviewed	1 out of 5
A0A2B9IGW1	A0A2B9IGW1_BACCE	DUF1433 domain-containing protein	Bacillus cereus	E-value: 2.3E-66;	Score: 522;	Ident.: 98.2%		unreviewed	1 out of 5
A0A023P9P3	A0A023P9P3_9BACI	Beta-lactamase	Bacillus bombysepticus str. Wang	E-value: 9.5E-66;	Score: 518;	Ident.: 97.3%		unreviewed	1 out of 5
A0A2A8GDH1	A0A2A8GDH1_9BACI	Uncharacterized protein	Bacillus wiedmannii	E-value: 5.8E-63;	Score: 500;	Ident.: 88.2%		unreviewed	1 out of 5
A0A242Z7Q7	A0A242Z7Q7_9BACI	Uncharacterized protein	Bacillus wiedmannii	E-value: 8.3E-63;	Score: 499;	Ident.: 87.3%		unreviewed	1 out of 5
A0A243KFC2	A0A243KFC2_BACTU	Uncharacterized protein	Bacillus thuringiensis serovar argentinensis	E-value: 8.3E-63;	Score: 499;	Ident.: 87.3%		unreviewed	1 out of 5
A0A150CVX0	A0A150CVX0_BACCE	Uncharacterized protein	Bacillus cereus	E-value: 20E-60;	Score: 476;	Ident.: 100.0%		unreviewed	1 out of 5
A0A1G4L6U1	A0A1G4L6U1_BACCE	Uncharacterized protein	Bacillus cereus	E-value: 24E-60;	Score: 476;	Ident.: 82.7%		unreviewed	1 out of 5
A0A2B6ZE67	A0A2B6ZE67_9BACI	Uncharacterized protein	Bacillus wiedmannii	E-value: 47E-60;	Score: 475;	Ident.: 81.8%		unreviewed	1 out of 5
R8H2N9	R8H2N9_BACCE	Uncharacterized protein	Bacillus cereus VD196	E-value: 48E-60;	Score: 474;	Ident.: 82.7%		unreviewed	1 out of 5
A0A249XD52	A0A249XD52_BACCE	Uncharacterized protein	Bacillus cereus	E-value: 52E-60;	Score: 474;	Ident.: 82.7%		unreviewed	1 out of 5
A0A2C3GKH3	A0A2C3GKH3_BACCE	DUF1433 domain-containing protein	Bacillus cereus	E-value: 200E-60;	Score: 470;	Ident.: 81.8%		unreviewed	1 out of 5
A0A2B5IWD1	A0A2B5IWD1_9BACI	DUF1433 domain-containing protein	Bacillus wiedmannii	E-value: 200E-60;	Score: 470;	Ident.: 82.7%		unreviewed	1 out of 5
A0A2S9HGP2	A0A2S9HGP2_9BACI	Uncharacterized protein	Bacillus sp. MYb56	E-value: 9.4E-57;	Score: 459;	Ident.: 80.9%		unreviewed	1 out of 5
A0A243N3P6	A0A243N3P6_BACTV	Uncharacterized protein	Bacillus thuringiensis subsp. medellin	E-value: 13E-57;	Score: 458;	Ident.: 81.8%		unreviewed	1 out of 5
J8M205	J8M205_BACCE	Uncharacterized protein	Bacillus cereus VD156	E-value: 13E-57;	Score: 458;	Ident.: 81.8%		unreviewed	1 out of 5
A0A2B5DQY4	A0A2B5DQY4_9BACI	Uncharacterized protein (Fragment)	Bacillus toyonensis	E-value: 14E-57;	Score: 457;	Ident.: 86.4%		unreviewed	1 out of 5
A0A2T7YQS1	A0A2T7YQS1_BACTU	Uncharacterized protein	Bacillus thuringiensis	E-value: 17E-57;	Score: 456;	Ident.: 88.4%		unreviewed	1 out of 5
A0A5K5IGV9	A0A5K5IGV9_9BACI	DUF1433 domain-containing protein	Bacillus sp. FDAARGOS_235	E-value: 19E-57;	Score: 457;	Ident.: 86.4%		unreviewed	1 out of 5
C2V7Y0	C2V7Y0_BACCE	Uncharacterized protein	Bacillus cereus Rock3-29	E-value: 19E-57;	Score: 457;	Ident.: 86.4%		unreviewed	1 out of 5
A0A242X3T6	A0A242X3T6_BACTU	Uncharacterized protein	Bacillus thuringiensis serovar malayensis	E-value: 19E-57;	Score: 457;	Ident.: 86.4%		unreviewed	1 out of 5
A0A2C4IBQ2	A0A2C4IBQ2_9BACI	DUF1433 domain-containing protein	Bacillus toyonensis	E-value: 19E-57;	Score: 457;	Ident.: 86.4%		unreviewed	1 out of 5
A0A2C3SMZ0	A0A2C3SMZ0_9BACI	DUF1433 domain-containing protein	Bacillus pseudomycoides	E-value: 77E-57;	Score: 453;	Ident.: 86.4%		unreviewed	1 out of 5
A0A2I0R814	A0A2I0R814_BACCE	Uncharacterized protein	Bacillus cereus Rock4-18	E-value: 77E-57;	Score: 453;	Ident.: 84.5%		unreviewed	1 out of 5
A0A2S8UA42	A0A2S8UA42_9BACI	Uncharacterized protein	Bacillus sp. MYb209	E-value: 110E-57;	Score: 452;	Ident.: 79.1%		unreviewed	1 out of 5
A0A2S8U9Y5	A0A2S8U9Y5_9BACI	Uncharacterized protein	Bacillus sp. MYb209	E-value: 110E-57;	Score: 452;	Ident.: 86.4%		unreviewed	1 out of 5
A0A2A8NCY9	A0A2A8NCY9_BACTU	DUF1433 domain-containing protein	Bacillus thuringiensis	E-value: 890E-57;	Score: 446;	Ident.: 81.8%		unreviewed	1 out of 5
A0A2A8AZ53	A0A2A8AZ53_9BACI	Uncharacterized protein	Bacillus pseudomycoides	E-value: 890E-57;	Score: 446;	Ident.: 81.8%		unreviewed	1 out of 5
A0A328LFA7	A0A328LFA7_9BACI	Uncharacterized protein	Bacillus sp. SRB_8	E-value: 1.7E-54;	Score: 444;	Ident.: 78.2%		unreviewed	1 out of 5
A0A2I0R817	A0A2I0R817_BACCE	Uncharacterized protein	Bacillus cereus Rock4-18	E-value: 2.6E-54;	Score: 443;	Ident.: 78.2%		unreviewed	1 out of 5
C2V5L0	C2V5L0_BACCE	Uncharacterized protein	Bacillus cereus Rock3-28	E-value: 3.6E-54;	Score: 442;	Ident.: 76.4%		unreviewed	1 out of 5
A0A2C4HE24	A0A2C4HE24_9BACI	Uncharacterized protein	Bacillus wiedmannii	E-value: 5.2E-54;	Score: 441;	Ident.: 80.0%		unreviewed	1 out of 5
A0A328LI17	A0A328LI17_9BACI	Uncharacterized protein	Bacillus sp. SRB_8	E-value: 10E-54;	Score: 439;	Ident.: 81.8%		unreviewed	1 out of 5
A0A2B2LR83	A0A2B2LR83_BACCE	Uncharacterized protein	Bacillus cereus	E-value: 10E-54;	Score: 439;	Ident.: 78.2%		unreviewed	1 out of 5
C2Q489	C2Q489_BACMY	Uncharacterized protein	Bacillus mycoides	E-value: 15E-54;	Score: 438;	Ident.: 76.4%		unreviewed	1 out of 5
J8H7W9	J8H7W9_BACCE	Uncharacterized protein	Bacillus cereus VD048	E-value: 15E-54;	Score: 438;	Ident.: 76.4%		unreviewed	1 out of 5
A0A2C5BXB6	A0A2C5BXB6_9BACI	Uncharacterized protein	Bacillus toyonensis	E-value: 20E-54;	Score: 437;	Ident.: 75.5%		unreviewed	1 out of 5
A0A345X4B7	A0A345X4B7_9BACI	DUF1433 domain-containing protein	Bacillus sp. COPE52	E-value: 30E-54;	Score: 436;	Ident.: 80.9%		unreviewed	1 out of 5
A0A2A8HIK4	A0A2A8HIK4_9BACI	Uncharacterized protein	Bacillus toyonensis	E-value: 31E-54;	Score: 436;	Ident.: 82.9%		unreviewed	1 out of 5
A0A2S8UA48	A0A2S8UA48_9BACI	Uncharacterized protein	Bacillus sp. MYb209	E-value: 42E-54;	Score: 435;	Ident.: 73.6%		unreviewed	1 out of 5
A0A243C876	A0A243C876_BACTU	Uncharacterized protein	Bacillus thuringiensis serovar yosoo	E-value: 60E-54;	Score: 434;	Ident.: 83.6%		unreviewed	1 out of 5
A0A4Q9Y9N5	A0A4Q9Y9N5_BACMY	DUF1433 domain-containing protein	Bacillus mycoides	E-value: 85E-54;	Score: 433;	Ident.: 76.4%		unreviewed	1 out of 5
A0A1V2HR05	A0A1V2HR05_BACCE	Uncharacterized protein	Bacillus cereus	E-value: 85E-54;	Score: 433;	Ident.: 83.6%		unreviewed	1 out of 5
A0A7V8CN24	A0A7V8CN24_9BACI	DUF1433 domain-containing protein	Bacillus sp. B1-WWTP-T-0.5-Post-4	E-value: 350E-54;	Score: 429;	Ident.: 82.7%		unreviewed	1 out of 5
A0A1S9YS86	A0A1S9YS86_BACCE	Uncharacterized protein	Bacillus cereus	E-value: 350E-54;	Score: 429;	Ident.: 82.7%		unreviewed	1 out of 5
A0A5K5IG47	A0A5K5IG47_9BACI	DUF1433 domain-containing protein	Bacillus sp. FDAARGOS_235	E-value: 360E-54;	Score: 429;	Ident.: 74.8%		unreviewed	1 out of 5
C2V7Y1	C2V7Y1_BACCE	Uncharacterized protein	Bacillus cereus Rock3-29	E-value: 360E-54;	Score: 429;	Ident.: 74.8%		unreviewed	1 out of 5
A0A2B5D358	A0A2B5D358_9BACI	DUF1433 domain-containing protein	Bacillus toyonensis	E-value: 360E-54;	Score: 429;	Ident.: 74.8%		unreviewed	1 out of 5
A0A2B4LWY9	A0A2B4LWY9_9BACI	DUF1433 domain-containing protein	Bacillus sp. AFS075960	E-value: 660E-54;	Score: 427;	Ident.: 75.5%		unreviewed	1 out of 5
A0A2B4LZ80	A0A2B4LZ80_9BACI	Uncharacterized protein	Bacillus sp. AFS075960	E-value: 660E-54;	Score: 427;	Ident.: 81.1%		unreviewed	1 out of 5
A0A2A9X5J7	A0A2A9X5J7_BACCE	DUF1433 domain-containing protein	Bacillus cereus	E-value: 660E-54;	Score: 427;	Ident.: 75.5%		unreviewed	1 out of 5
A0A371UVZ4	A0A371UVZ4_9BACI	DUF1433 domain-containing protein	Bacillus sp. dmp10	E-value: 660E-54;	Score: 427;	Ident.: 75.5%		unreviewed	1 out of 5
A0A226QWL2	A0A226QWL2_9BACI	Uncharacterized protein	Bacillus sp. M13(2017)	E-value: 990E-54;	Score: 426;	Ident.: 73.6%		unreviewed	1 out of 5
C2UNZ0	C2UNZ0_BACCE	Uncharacterized protein	Bacillus cereus Rock1-15	E-value: 990E-54;	Score: 426;	Ident.: 79.1%		unreviewed	1 out of 5
A0A6D1T6Y7	A0A6D1T6Y7_9BACI	DUF1433 domain-containing protein	Bacillus sp. BH32	E-value: 990E-54;	Score: 426;	Ident.: 73.6%		unreviewed	1 out of 5
A0A243EV82	A0A243EV82_BACUK	Uncharacterized protein	Bacillus thuringiensis subsp. kumamotoensis	E-value: 1.4E-51;	Score: 425;	Ident.: 78.2%		unreviewed	1 out of 5
A0A7Z8M5K5	A0A7Z8M5K5_9BACI	DUF1433 domain-containing protein	Bacillus sp. 007/AIA-02/001	E-value: 1.4E-51;	Score: 425;	Ident.: 78.2%		unreviewed	1 out of 5
A0A2B5FZB5	A0A2B5FZB5_9BACI	Beta-lactamase (DUF1433 domain-containing protein)	Bacillus wiedmannii	E-value: 1.8E-51;	Score: 424;	Ident.: 81.1%		unreviewed	1 out of 5
A0A2B2XTT5	A0A2B2XTT5_BACCE	Uncharacterized protein	Bacillus cereus	E-value: 2E-51;	Score: 424;	Ident.: 76.4%		unreviewed	1 out of 5
C2VL86	C2VL86_BACCE	Uncharacterized protein	Bacillus cereus Rock3-29	E-value: 2.8E-51;	Score: 423;	Ident.: 79.1%		unreviewed	1 out of 5
A0A2T5UZ95	A0A2T5UZ95_9BACI	Uncharacterized protein DUF1433	Bacillus sp. OV752	E-value: 3.7E-51;	Score: 420;	Ident.: 83.5%		unreviewed	1 out of 5
A0A4R3T0L9	A0A4R3T0L9_9BACI	Uncharacterized protein DUF1433	Bacillus sp. OK077	E-value: 3.7E-51;	Score: 420;	Ident.: 83.5%		unreviewed	1 out of 5
A0A6L4VYU7	A0A6L4VYU7_9BACI	DUF1433 domain-containing protein	Bacillus sp. B2-WWTP-C-10-Post-4	E-value: 4E-51;	Score: 422;	Ident.: 74.5%		unreviewed	1 out of 5
A0A6H1RKT5	A0A6H1RKT5_9BACI	DUF1433 domain-containing protein	Bacillus sp. RZ2MS9	E-value: 4E-51;	Score: 422;	Ident.: 74.5%		unreviewed	1 out of 5
A0A7Z8GZ96	A0A7Z8GZ96_9BACI	DUF1433 domain-containing protein	Bacillus sp. 007/AIA-02/001	E-value: 4E-51;	Score: 422;	Ident.: 74.5%		unreviewed	1 out of 5
A0A135WC12	A0A135WC12_9BACI	Uncharacterized protein	Bacillus sp. JH7	E-value: 4E-51;	Score: 422;	Ident.: 74.5%		unreviewed	1 out of 5
A0A2N3NTI1	A0A2N3NTI1_9BACI	DUF1433 domain-containing protein	Bacillus sp. BI3	E-value: 4E-51;	Score: 422;	Ident.: 74.5%		unreviewed	1 out of 5
A0A242YYG3	A0A242YYG3_BACTU	Uncharacterized protein	Bacillus thuringiensis serovar londrina	E-value: 4E-51;	Score: 422;	Ident.: 74.5%		unreviewed	1 out of 5
A0A023P2L4	A0A023P2L4_9BACI	Beta-lactamase	Bacillus bombysepticus str. Wang	E-value: 4E-51;	Score: 422;	Ident.: 74.5%		unreviewed	1 out of 5
C2XKG6	C2XKG6_BACCE	Uncharacterized protein	Bacillus cereus F65185	E-value: 4E-51;	Score: 422;	Ident.: 74.5%		unreviewed	1 out of 5
A0A7X2JM20	A0A7X2JM20_BACTU	DUF1433 domain-containing protein	Bacillus thuringiensis	E-value: 4E-51;	Score: 422;	Ident.: 74.5%		unreviewed	1 out of 5
A0A2A7EHC9	A0A2A7EHC9_BACCE	DUF1433 domain-containing protein	Bacillus cereus	E-value: 4E-51;	Score: 422;	Ident.: 74.5%		unreviewed	1 out of 5
A0A2B5Y267	A0A2B5Y267_9BACI	DUF1433 domain-containing protein	Bacillus toyonensis	E-value: 4.2E-51;	Score: 422;	Ident.: 73.0%		unreviewed	1 out of 5
A0A2B4LH88	A0A2B4LH88_BACCE	Uncharacterized protein	Bacillus cereus	E-value: 4.7E-51;	Score: 421;	Ident.: 77.3%		unreviewed	1 out of 5
A0A2A8GEF4	A0A2A8GEF4_9BACI	Uncharacterized protein	Bacillus wiedmannii	E-value: 5.4E-51;	Score: 421;	Ident.: 82.7%		unreviewed	1 out of 5
A0A2B5DPF1	A0A2B5DPF1_9BACI	Uncharacterized protein	Bacillus toyonensis	E-value: 7.2E-51;	Score: 420;	Ident.: 81.2%		unreviewed	1 out of 5
A0A2C3NXZ6	A0A2C3NXZ6_9BACI	Uncharacterized protein	Bacillus toyonensis	E-value: 7.4E-51;	Score: 420;	Ident.: 81.2%		unreviewed	1 out of 5
A0A6L3WIT5	A0A6L3WIT5_BACCE	DUF1433 domain-containing protein	Bacillus cereus	E-value: 8.1E-51;	Score: 420;	Ident.: 72.7%		unreviewed	1 out of 5
A0A2C1L7L1	A0A2C1L7L1_BACCE	DUF1433 domain-containing protein	Bacillus cereus	E-value: 11E-51;	Score: 419;	Ident.: 80.0%		unreviewed	1 out of 5
A0A371UVS8	A0A371UVS8_9BACI	DUF1433 domain-containing protein	Bacillus sp. dmp10	E-value: 11E-51;	Score: 419;	Ident.: 80.0%		unreviewed	1 out of 5
Q3EWT9	Q3EWT9_BACTI	Uncharacterized protein	Bacillus thuringiensis serovar israelensis ATCC 35646	E-value: 12E-51;	Score: 419;	Ident.: 76.4%		unreviewed	1 out of 5
A0A7V7I8F7	A0A7V7I8F7_9BACI	DUF1433 domain-containing protein	Bacillus sp. BB56-3	E-value: 12E-51;	Score: 419;	Ident.: 76.4%		unreviewed	1 out of 5
A0A369CU90	A0A369CU90_9BACI	Uncharacterized protein DUF1433	Bacillus sp. AG102	E-value: 12E-51;	Score: 419;	Ident.: 76.4%		unreviewed	1 out of 5
A0A800PM23	A0A800PM23_BACTU	DUF1433 domain-containing protein	Bacillus thuringiensis	E-value: 12E-51;	Score: 419;	Ident.: 76.4%		unreviewed	1 out of 5
A0A242Y6D9	A0A242Y6D9_BACTU	Uncharacterized protein	Bacillus thuringiensis serovar novosibirsk	E-value: 12E-51;	Score: 419;	Ident.: 76.4%		unreviewed	1 out of 5
R8SIR3	R8SIR3_BACCE	Uncharacterized protein	Bacillus cereus HuB4-4	E-value: 12E-51;	Score: 419;	Ident.: 76.4%		unreviewed	1 out of 5
A0A4E7PX20	A0A4E7PX20_BACTI	Uncharacterized protein	Bacillus thuringiensis subsp. israelensis	E-value: 12E-51;	Score: 419;	Ident.: 76.4%		unreviewed	1 out of 5
A0A7T8RIA5	A0A7T8RIA5_9BACI	DUF1433 domain-containing protein	Bacillus sp. TK-2	E-value: 12E-51;	Score: 419;	Ident.: 75.5%		unreviewed	1 out of 5
