# Supplementary material for: The Membrane Proteome of Spores and Vegetative Cells of the Food-Borne Pathogen Bacillus cereus
Source: Int J Mol Sci. 2021 Nov 19;22(22):12475. doi: 10.3390/ijms222212475 (PMC8624511; doi:10.3390/ijms222212475)
Supplement: Supplementary file 1 [file ijms-22-12475-s001.zip › ijms-1446819-supplementary/Supplemental file S1/B20210915A084FC58F6BBA219896F365D15F2EB4400E9D5O.tab]

Entry	Entry name	Protein names	Organism	Info			Status	Annotation
C2SZ12	C2SZ12_BACCE	Uncharacterized protein	Bacillus cereus BDRD-Cer4	E-value: 16E-162;	Score: 1,170;	Ident.: 100.0%		unreviewed	1 out of 5
Q81FF9	Q81FF9_BACCR	Uncharacterized protein	Bacillus cereus (strain ATCC 14579 / DSM 31 / JCM 2152 / NBRC 15305 / NCIMB 9373 / NRRL B-3711)	E-value: 16E-162;	Score: 1,170;	Ident.: 100.0%		unreviewed	1 out of 5
A0A5B7VFP7	A0A5B7VFP7_BACCR	Uncharacterized protein	Bacillus cereus (strain ATCC 14579 / DSM 31 / JCM 2152 / NBRC 15305 / NCIMB 9373 / NRRL B-3711)	E-value: 16E-162;	Score: 1,170;	Ident.: 100.0%		unreviewed	1 out of 5
A0A243DCB7	A0A243DCB7_BACTU	Uncharacterized protein	Bacillus thuringiensis serovar subtoxicus	E-value: 67E-162;	Score: 1,166;	Ident.: 99.6%		unreviewed	1 out of 5
A0A6N0CHH1	A0A6N0CHH1_BACTU	Uncharacterized protein	Bacillus thuringiensis	E-value: 67E-162;	Score: 1,166;	Ident.: 99.6%		unreviewed	1 out of 5
A0A4U2U7B6	A0A4U2U7B6_BACCE	Uncharacterized protein	Bacillus cereus	E-value: 67E-162;	Score: 1,166;	Ident.: 99.6%		unreviewed	1 out of 5
J8MXV7	J8MXV7_BACCE	Uncharacterized protein	Bacillus cereus VD169	E-value: 95E-162;	Score: 1,165;	Ident.: 99.2%		unreviewed	1 out of 5
A0A2J9BJG7	A0A2J9BJG7_BACTU	Uncharacterized protein	Bacillus thuringiensis	E-value: 95E-162;	Score: 1,165;	Ident.: 99.2%		unreviewed	1 out of 5
A0A5E9J927	A0A5E9J927_BACTU	Uncharacterized protein	Bacillus thuringiensis F14-1	E-value: 270E-162;	Score: 1,162;	Ident.: 99.2%		unreviewed	1 out of 5
A0A243KR72	A0A243KR72_BACTU	Uncharacterized protein	Bacillus thuringiensis serovar iberica	E-value: 1.1E-159;	Score: 1,158;	Ident.: 99.2%		unreviewed	1 out of 5
A0A7V7Z2H6	A0A7V7Z2H6_9BACI	Uncharacterized protein	Bacillus sp. B1-WWTP-T-0.5-Post-4	E-value: 1.1E-159;	Score: 1,158;	Ident.: 99.2%		unreviewed	1 out of 5
J8K8I7	J8K8I7_BACCE	Uncharacterized protein	Bacillus cereus VD200	E-value: 1.1E-159;	Score: 1,158;	Ident.: 99.2%		unreviewed	1 out of 5
A0A243LGX4	A0A243LGX4_BACTJ	Uncharacterized protein	Bacillus thuringiensis subsp. jegathesan	E-value: 1.1E-159;	Score: 1,158;	Ident.: 99.2%		unreviewed	1 out of 5
J8M3M9	J8M3M9_BACCE	Uncharacterized protein	Bacillus cereus VD166	E-value: 1.1E-159;	Score: 1,158;	Ident.: 99.2%		unreviewed	1 out of 5
A0A7V7L4A4	A0A7V7L4A4_9BACI	Uncharacterized protein	Bacillus sp. BF2-3	E-value: 1.1E-159;	Score: 1,158;	Ident.: 99.2%		unreviewed	1 out of 5
N1LTD7	N1LTD7_9BACI	Uncharacterized protein	Bacillus sp. GeD10	E-value: 1.1E-159;	Score: 1,158;	Ident.: 99.2%		unreviewed	1 out of 5
C2UBY2	C2UBY2_BACCE	Uncharacterized protein	Bacillus cereus Rock1-15	E-value: 1.1E-159;	Score: 1,158;	Ident.: 99.2%		unreviewed	1 out of 5
A0A1Y0TE95	A0A1Y0TE95_BACTU	Uncharacterized protein	Bacillus thuringiensis	E-value: 1.1E-159;	Score: 1,158;	Ident.: 99.2%		unreviewed	1 out of 5
A0A1Y6ARH8	A0A1Y6ARH8_BACCE	Uncharacterized protein	Bacillus cereus	E-value: 1.1E-159;	Score: 1,158;	Ident.: 99.2%		unreviewed	1 out of 5
B7HI41	B7HI41_BACC4	Uncharacterized protein	Bacillus cereus (strain B4264)	E-value: 1.6E-159;	Score: 1,157;	Ident.: 98.7%		unreviewed	1 out of 5
R8H748	R8H748_BACCE	Uncharacterized protein	Bacillus cereus VD196	E-value: 1.6E-159;	Score: 1,157;	Ident.: 98.7%		unreviewed	1 out of 5
J8ET11	J8ET11_BACCE	Uncharacterized protein	Bacillus cereus VD045	E-value: 1.6E-159;	Score: 1,157;	Ident.: 98.7%		unreviewed	1 out of 5
A0A5P8F8J9	A0A5P8F8J9_BACTU	Uncharacterized protein	Bacillus thuringiensis	E-value: 1.6E-159;	Score: 1,157;	Ident.: 98.7%		unreviewed	1 out of 5
A0A1J9VHB2	A0A1J9VHB2_BACCE	Uncharacterized protein	Bacillus cereus	E-value: 1.6E-159;	Score: 1,157;	Ident.: 98.7%		unreviewed	1 out of 5
R8UD74	R8UD74_BACCE	Uncharacterized protein	Bacillus cereus VD184	E-value: 2.2E-159;	Score: 1,156;	Ident.: 98.7%		unreviewed	1 out of 5
A0A1M6QHH2	A0A1M6QHH2_9BACI	Uncharacterized protein	Bacillus sp. cl25	E-value: 3.2E-159;	Score: 1,155;	Ident.: 98.7%		unreviewed	1 out of 5
A0A5M8TQ62	A0A5M8TQ62_BACCE	Uncharacterized protein	Bacillus cereus	E-value: 3.2E-159;	Score: 1,155;	Ident.: 98.7%		unreviewed	1 out of 5
A0A4P7TY60	A0A4P7TY60_9BACI	Uncharacterized protein	Bacillus sp. DU-106	E-value: 4.5E-159;	Score: 1,154;	Ident.: 98.7%		unreviewed	1 out of 5
A0A443GGW8	A0A443GGW8_BACCE	Uncharacterized protein	Bacillus cereus	E-value: 4.5E-159;	Score: 1,154;	Ident.: 98.7%		unreviewed	1 out of 5
A0A160HAZ4	A0A160HAZ4_BACCE	Uncharacterized protein	Bacillus cereus	E-value: 4.5E-159;	Score: 1,154;	Ident.: 98.7%		unreviewed	1 out of 5
A0A0J7H2N7	A0A0J7H2N7_BACCE	Uncharacterized protein	Bacillus cereus	E-value: 4.5E-159;	Score: 1,154;	Ident.: 98.7%		unreviewed	1 out of 5
A0A7X2JRC0	A0A7X2JRC0_BACTU	Uncharacterized protein	Bacillus thuringiensis	E-value: 4.5E-159;	Score: 1,154;	Ident.: 98.7%		unreviewed	1 out of 5
A0A3D5TVC9	A0A3D5TVC9_BACSP	Uncharacterized protein	Bacillus sp.	E-value: 4.5E-159;	Score: 1,154;	Ident.: 98.7%		unreviewed	1 out of 5
A0A2B9C667	A0A2B9C667_BACCE	Uncharacterized protein	Bacillus cereus	E-value: 6.4E-159;	Score: 1,153;	Ident.: 98.7%		unreviewed	1 out of 5
A0A229MEV4	A0A229MEV4_9BACI	Uncharacterized protein	Bacillus sp. KbaL1	E-value: 13E-159;	Score: 1,151;	Ident.: 98.7%		unreviewed	1 out of 5
A0A6M5HI55	A0A6M5HI55_BACCE	Uncharacterized protein	Bacillus cereus	E-value: 13E-159;	Score: 1,151;	Ident.: 98.7%		unreviewed	1 out of 5
A0A5F0WZK1	A0A5F0WZK1_BACCE	Uncharacterized protein	Bacillus cereus	E-value: 13E-159;	Score: 1,151;	Ident.: 98.3%		unreviewed	1 out of 5
A0A7Z2HJZ8	A0A7Z2HJZ8_9BACI	Uncharacterized protein	Bacillus sp. SH8-8	E-value: 18E-159;	Score: 1,150;	Ident.: 98.3%		unreviewed	1 out of 5
A0A2V2H1R3	A0A2V2H1R3_BACTU	Uncharacterized protein	Bacillus thuringiensis	E-value: 18E-159;	Score: 1,150;	Ident.: 98.3%		unreviewed	1 out of 5
A0A1C9BRG4	A0A1C9BRG4_BACTU	Uncharacterized protein	Bacillus thuringiensis Bt18247	E-value: 26E-159;	Score: 1,149;	Ident.: 98.3%		unreviewed	1 out of 5
A0A0D1QPJ5	A0A0D1QPJ5_BACTU	Contig0103, whole genome shotgun sequence	Bacillus thuringiensis Sbt003	E-value: 26E-159;	Score: 1,149;	Ident.: 98.3%		unreviewed	1 out of 5
C2R662	C2R662_BACCE	Uncharacterized protein	Bacillus cereus m1550	E-value: 26E-159;	Score: 1,149;	Ident.: 98.3%		unreviewed	1 out of 5
C3E1M1	C3E1M1_BACTU	Uncharacterized protein	Bacillus thuringiensis serovar pakistani str. T13001	E-value: 26E-159;	Score: 1,149;	Ident.: 98.3%		unreviewed	1 out of 5
A0A2B0KP22	A0A2B0KP22_BACCE	Uncharacterized protein	Bacillus cereus	E-value: 26E-159;	Score: 1,149;	Ident.: 98.3%		unreviewed	1 out of 5
J8LBF2	J8LBF2_BACCE	Uncharacterized protein	Bacillus cereus VD154	E-value: 26E-159;	Score: 1,149;	Ident.: 98.3%		unreviewed	1 out of 5
A0A2H3QLV3	A0A2H3QLV3_9BACI	Uncharacterized protein	Bacillus sp. AFS012607	E-value: 53E-159;	Score: 1,147;	Ident.: 97.9%		unreviewed	1 out of 5
A0A243MJ95	A0A243MJ95_BACTU	Uncharacterized protein	Bacillus thuringiensis serovar zhaodongensis	E-value: 53E-159;	Score: 1,147;	Ident.: 97.9%		unreviewed	1 out of 5
R8C790	R8C790_BACCE	Uncharacterized protein	Bacillus cereus str. Schrouff	E-value: 53E-159;	Score: 1,147;	Ident.: 97.9%		unreviewed	1 out of 5
A0A243B4S0	A0A243B4S0_BACTU	Uncharacterized protein	Bacillus thuringiensis serovar poloniensis	E-value: 53E-159;	Score: 1,147;	Ident.: 97.9%		unreviewed	1 out of 5
R8IH58	R8IH58_BACCE	Uncharacterized protein	Bacillus cereus K-5975c	E-value: 53E-159;	Score: 1,147;	Ident.: 97.9%		unreviewed	1 out of 5
J3U3C3	J3U3C3_BACTU	Uncharacterized protein	Bacillus thuringiensis HD-771	E-value: 53E-159;	Score: 1,147;	Ident.: 97.9%		unreviewed	1 out of 5
Q3EUR4	Q3EUR4_BACTI	Uncharacterized protein	Bacillus thuringiensis serovar israelensis ATCC 35646	E-value: 53E-159;	Score: 1,147;	Ident.: 97.9%		unreviewed	1 out of 5
C3DHY3	C3DHY3_BACTS	Uncharacterized protein	Bacillus thuringiensis serovar sotto str. T04001	E-value: 53E-159;	Score: 1,147;	Ident.: 97.9%		unreviewed	1 out of 5
A0A7V7LQK8	A0A7V7LQK8_9BACI	Uncharacterized protein	Bacillus sp. BB56-3	E-value: 53E-159;	Score: 1,147;	Ident.: 97.9%		unreviewed	1 out of 5
A0A369D6X8	A0A369D6X8_9BACI	Uncharacterized protein	Bacillus sp. AG102	E-value: 53E-159;	Score: 1,147;	Ident.: 97.9%		unreviewed	1 out of 5
A0A3S1ERR8	A0A3S1ERR8_9BACI	Uncharacterized protein	Bacillus sp. VKPM B-3276	E-value: 53E-159;	Score: 1,147;	Ident.: 97.9%		unreviewed	1 out of 5
A0A7W7X468	A0A7W7X468_9BACI	Uncharacterized protein	Bacillus toyonensis	E-value: 53E-159;	Score: 1,147;	Ident.: 97.9%		unreviewed	1 out of 5
A0A800PK95	A0A800PK95_BACTU	Uncharacterized protein	Bacillus thuringiensis	E-value: 53E-159;	Score: 1,147;	Ident.: 97.9%		unreviewed	1 out of 5
A0A242Y4W2	A0A242Y4W2_BACTU	Uncharacterized protein	Bacillus thuringiensis serovar novosibirsk	E-value: 53E-159;	Score: 1,147;	Ident.: 97.9%		unreviewed	1 out of 5
B7IQ95	B7IQ95_BACC2	Uncharacterized protein	Bacillus cereus (strain G9842)	E-value: 53E-159;	Score: 1,147;	Ident.: 97.9%		unreviewed	1 out of 5
R8SBE3	R8SBE3_BACCE	Uncharacterized protein	Bacillus cereus HuB4-4	E-value: 53E-159;	Score: 1,147;	Ident.: 97.9%		unreviewed	1 out of 5
A0A6H9JTF0	A0A6H9JTF0_9BACI	Uncharacterized protein	Bacillus sp. AY2-1	E-value: 53E-159;	Score: 1,147;	Ident.: 97.9%		unreviewed	1 out of 5
A0A4E7PY37	A0A4E7PY37_BACTI	Uncharacterized protein	Bacillus thuringiensis subsp. israelensis	E-value: 53E-159;	Score: 1,147;	Ident.: 97.9%		unreviewed	1 out of 5
A0A2B9E1X0	A0A2B9E1X0_BACCE	Uncharacterized protein	Bacillus cereus	E-value: 53E-159;	Score: 1,147;	Ident.: 97.9%		unreviewed	1 out of 5
A0A1S7F399	A0A1S7F399_BACTU	Uncharacterized protein	Bacillus thuringiensis	E-value: 53E-159;	Score: 1,147;	Ident.: 97.9%		unreviewed	1 out of 5
A0A6D1T487	A0A6D1T487_9BACI	Uncharacterized protein	Bacillus sp. BH32	E-value: 53E-159;	Score: 1,147;	Ident.: 97.9%		unreviewed	1 out of 5
R8GKE6	R8GKE6_BACCE	Uncharacterized protein	Bacillus cereus BAG1X2-3	E-value: 110E-159;	Score: 1,145;	Ident.: 97.9%		unreviewed	1 out of 5
A0A0D0QFS0	A0A0D0QFS0_9BACI	Contig139, whole genome shotgun sequence	Bacillus sp. L_1B0_5	E-value: 110E-159;	Score: 1,145;	Ident.: 97.9%		unreviewed	1 out of 5
A0A243L968	A0A243L968_BACUH	Uncharacterized protein	Bacillus thuringiensis subsp. higo	E-value: 110E-159;	Score: 1,145;	Ident.: 97.9%		unreviewed	1 out of 5
A0A2C9YXL5	A0A2C9YXL5_BACTY	Uncharacterized protein	Bacillus thuringiensis subsp. kyushuensis	E-value: 110E-159;	Score: 1,145;	Ident.: 97.9%		unreviewed	1 out of 5
A0A0D0R2H8	A0A0D0R2H8_9BACI	Contig_91, whole genome shotgun sequence	Bacillus sp. L_1B0_8	E-value: 110E-159;	Score: 1,145;	Ident.: 97.9%		unreviewed	1 out of 5
R8DRX1	R8DRX1_BACCE	Uncharacterized protein	Bacillus cereus BAG1X1-1	E-value: 110E-159;	Score: 1,145;	Ident.: 97.9%		unreviewed	1 out of 5
V5M8P8	V5M8P8_BACTU	Uncharacterized protein	Bacillus thuringiensis YBT-1518	E-value: 110E-159;	Score: 1,145;	Ident.: 97.9%		unreviewed	1 out of 5
R8FRG3	R8FRG3_BACCE	Uncharacterized protein	Bacillus cereus BAG1X2-1	E-value: 110E-159;	Score: 1,145;	Ident.: 97.9%		unreviewed	1 out of 5
A0A2A2P9J6	A0A2A2P9J6_9BACI	Uncharacterized protein	Bacillus toyonensis	E-value: 110E-159;	Score: 1,145;	Ident.: 97.9%		unreviewed	1 out of 5
A0A7V7SJF6	A0A7V7SJF6_BACCE	Uncharacterized protein	Bacillus cereus	E-value: 110E-159;	Score: 1,145;	Ident.: 97.9%		unreviewed	1 out of 5
A0A6N2HHK9	A0A6N2HHK9_9BACI	Uncharacterized protein	Bacillus sp. AR8-1	E-value: 110E-159;	Score: 1,145;	Ident.: 97.9%		unreviewed	1 out of 5
R8FQ81	R8FQ81_BACCE	Uncharacterized protein	Bacillus cereus BAG1X2-2	E-value: 110E-159;	Score: 1,145;	Ident.: 97.9%		unreviewed	1 out of 5
R8KDM9	R8KDM9_BACCE	Uncharacterized protein	Bacillus cereus BAG2O-1	E-value: 110E-159;	Score: 1,145;	Ident.: 97.9%		unreviewed	1 out of 5
A0A0K0QAK8	A0A0K0QAK8_BACTU	Uncharacterized protein	Bacillus thuringiensis	E-value: 110E-159;	Score: 1,145;	Ident.: 97.9%		unreviewed	1 out of 5
A0A1Q9I4V2	A0A1Q9I4V2_BACCE	Uncharacterized protein	Bacillus cereus	E-value: 110E-159;	Score: 1,145;	Ident.: 97.9%		unreviewed	1 out of 5
A0A4U2NXA3	A0A4U2NXA3_BACCE	Uncharacterized protein	Bacillus cereus	E-value: 150E-159;	Score: 1,144;	Ident.: 97.1%		unreviewed	1 out of 5
A0A243EHY4	A0A243EHY4_BACTU	Uncharacterized protein	Bacillus thuringiensis serovar toumanoffi	E-value: 220E-159;	Score: 1,143;	Ident.: 97.5%		unreviewed	1 out of 5
A0A0F6JD50	A0A0F6JD50_BACTU	Uncharacterized protein	Bacillus thuringiensis T01-328	E-value: 310E-159;	Score: 1,142;	Ident.: 97.5%		unreviewed	1 out of 5
A0A2S8W3L9	A0A2S8W3L9_9BACI	Uncharacterized protein	Bacillus sp. MYb78	E-value: 310E-159;	Score: 1,142;	Ident.: 97.5%		unreviewed	1 out of 5
M1QJ37	M1QJ37_BACTU	Uncharacterized protein	Bacillus thuringiensis serovar thuringiensis str. IS5056	E-value: 310E-159;	Score: 1,142;	Ident.: 97.5%		unreviewed	1 out of 5
A0A1W6WKC3	A0A1W6WKC3_BACTU	Uncharacterized protein	Bacillus thuringiensis	E-value: 310E-159;	Score: 1,142;	Ident.: 97.5%		unreviewed	1 out of 5
A0A2V4YDU9	A0A2V4YDU9_9BACI	Uncharacterized protein	Bacillus sp. 196mf	E-value: 430E-159;	Score: 1,141;	Ident.: 97.5%		unreviewed	1 out of 5
A0A2A9I040	A0A2A9I040_9BACI	Uncharacterized protein	Bacillus sp. YF23	E-value: 430E-159;	Score: 1,141;	Ident.: 97.5%		unreviewed	1 out of 5
J9BJ76	J9BJ76_BACCE	Uncharacterized protein	Bacillus cereus HuB1-1	E-value: 430E-159;	Score: 1,141;	Ident.: 97.5%		unreviewed	1 out of 5
J8RH84	J8RH84_BACCE	Uncharacterized protein	Bacillus cereus BAG1X1-2	E-value: 430E-159;	Score: 1,141;	Ident.: 97.5%		unreviewed	1 out of 5
A0A2B3ERG5	A0A2B3ERG5_BACTU	Uncharacterized protein	Bacillus thuringiensis	E-value: 430E-159;	Score: 1,141;	Ident.: 97.5%		unreviewed	1 out of 5
A0A160GXJ1	A0A160GXJ1_BACCE	Uncharacterized protein	Bacillus cereus	E-value: 430E-159;	Score: 1,141;	Ident.: 97.5%		unreviewed	1 out of 5
S3JCH2	S3JCH2_BACCE	Uncharacterized protein	Bacillus cereus BAG1O-3	E-value: 430E-159;	Score: 1,141;	Ident.: 97.5%		unreviewed	1 out of 5
A0A243FS56	A0A243FS56_BACTU	Uncharacterized protein	Bacillus thuringiensis serovar ostriniae	E-value: 430E-159;	Score: 1,141;	Ident.: 97.5%		unreviewed	1 out of 5
A0A2A7HGP7	A0A2A7HGP7_BACCE	Uncharacterized protein	Bacillus cereus	E-value: 430E-159;	Score: 1,141;	Ident.: 97.5%		unreviewed	1 out of 5
J7WGI3	J7WGI3_BACCE	Uncharacterized protein	Bacillus cereus VD022	E-value: 620E-159;	Score: 1,140;	Ident.: 97.5%		unreviewed	1 out of 5
A0A242ZTN5	A0A242ZTN5_BACTU	Uncharacterized protein	Bacillus thuringiensis serovar kim	E-value: 620E-159;	Score: 1,140;	Ident.: 97.5%		unreviewed	1 out of 5
R8YK15	R8YK15_BACCE	Uncharacterized protein	Bacillus cereus TIAC219	E-value: 620E-159;	Score: 1,140;	Ident.: 97.5%		unreviewed	1 out of 5
A0A6I0A511	A0A6I0A511_BACTU	Uncharacterized protein	Bacillus thuringiensis	E-value: 620E-159;	Score: 1,140;	Ident.: 97.5%		unreviewed	1 out of 5
