# Supplementary material for: The Membrane Proteome of Spores and Vegetative Cells of the Food-Borne Pathogen Bacillus cereus
Source: Int J Mol Sci. 2021 Nov 19;22(22):12475. doi: 10.3390/ijms222212475 (PMC8624511; doi:10.3390/ijms222212475)
Supplement: Supplementary file 1 [file ijms-22-12475-s001.zip › ijms-1446819-supplementary/Supplemental file S1/B20210915A084FC58F6BBA219896F365D15F2EB4400E9E17.tab]

Entry	Entry name	Protein names	Organism	Info			Status	Annotation
C2SWX9	C2SWX9_BACCE	Uncharacterized protein	Bacillus cereus BDRD-Cer4	E-value: 0.0;	Score: 2,215;	Ident.: 100.0%		unreviewed	1 out of 5
Q81HB9	Q81HB9_BACCR	Uncharacterized protein	Bacillus cereus (strain ATCC 14579 / DSM 31 / JCM 2152 / NBRC 15305 / NCIMB 9373 / NRRL B-3711)	E-value: 0.0;	Score: 2,215;	Ident.: 100.0%		unreviewed	1 out of 5
A0A5B7VE86	A0A5B7VE86_BACCR	O-antigen ligase domain-containing protein	Bacillus cereus (strain ATCC 14579 / DSM 31 / JCM 2152 / NBRC 15305 / NCIMB 9373 / NRRL B-3711)	E-value: 0.0;	Score: 2,215;	Ident.: 100.0%		unreviewed	1 out of 5
A0A243L5G5	A0A243L5G5_BACTJ	Uncharacterized protein	Bacillus thuringiensis subsp. jegathesan	E-value: 0.0;	Score: 2,211;	Ident.: 99.8%		unreviewed	1 out of 5
A0A443GSY0	A0A443GSY0_BACCE	O-antigen ligase domain-containing protein	Bacillus cereus	E-value: 0.0;	Score: 2,211;	Ident.: 99.8%		unreviewed	1 out of 5
A0A243DX85	A0A243DX85_BACUD	Uncharacterized protein	Bacillus thuringiensis subsp. darmstadiensis	E-value: 0.0;	Score: 2,209;	Ident.: 99.8%		unreviewed	1 out of 5
B7HEX1	B7HEX1_BACC4	Putative membrane protein	Bacillus cereus (strain B4264)	E-value: 0.0;	Score: 2,207;	Ident.: 99.4%		unreviewed	1 out of 5
A0A2A8EBR8	A0A2A8EBR8_BACCE	Uncharacterized protein	Bacillus cereus	E-value: 0.0;	Score: 2,207;	Ident.: 99.4%		unreviewed	1 out of 5
A0A2C3J028	A0A2C3J028_BACTU	Uncharacterized protein	Bacillus thuringiensis	E-value: 0.0;	Score: 2,207;	Ident.: 99.6%		unreviewed	1 out of 5
A0A2B3Q4J5	A0A2B3Q4J5_BACTU	Uncharacterized protein	Bacillus thuringiensis	E-value: 0.0;	Score: 2,206;	Ident.: 99.4%		unreviewed	1 out of 5
A0A5E9IM63	A0A5E9IM63_BACTU	Membrane protein	Bacillus thuringiensis F14-1	E-value: 0.0;	Score: 2,205;	Ident.: 99.4%		unreviewed	1 out of 5
R8GX29	R8GX29_BACCE	Uncharacterized protein	Bacillus cereus VD196	E-value: 0.0;	Score: 2,205;	Ident.: 99.6%		unreviewed	1 out of 5
A0A6N2HC86	A0A6N2HC86_9BACI	Uncharacterized protein	Bacillus sp. AR8-1	E-value: 0.0;	Score: 2,205;	Ident.: 99.1%		unreviewed	1 out of 5
J8HJ14	J8HJ14_BACCE	Uncharacterized protein	Bacillus cereus VD045	E-value: 0.0;	Score: 2,205;	Ident.: 99.6%		unreviewed	1 out of 5
A0A5B9HJD8	A0A5B9HJD8_BACCE	O-antigen ligase family protein	Bacillus cereus	E-value: 0.0;	Score: 2,205;	Ident.: 99.6%		unreviewed	1 out of 5
A0A7V7YXY7	A0A7V7YXY7_9BACI	O-antigen ligase family protein	Bacillus sp. B1-WWTP-T-0.5-Post-4	E-value: 0.0;	Score: 2,204;	Ident.: 99.1%		unreviewed	1 out of 5
A0A229MC00	A0A229MC00_9BACI	Uncharacterized protein	Bacillus sp. KbaL1	E-value: 0.0;	Score: 2,204;	Ident.: 99.4%		unreviewed	1 out of 5
J8MVM0	J8MVM0_BACCE	Uncharacterized protein	Bacillus cereus VD169	E-value: 0.0;	Score: 2,204;	Ident.: 99.4%		unreviewed	1 out of 5
A0A1Y0TTU3	A0A1Y0TTU3_BACTU	Uncharacterized protein	Bacillus thuringiensis	E-value: 0.0;	Score: 2,204;	Ident.: 99.4%		unreviewed	1 out of 5
A0A1J9X9Y8	A0A1J9X9Y8_BACCE	O-antigen ligase family protein	Bacillus cereus	E-value: 0.0;	Score: 2,204;	Ident.: 99.4%		unreviewed	1 out of 5
A0A6L3BAR6	A0A6L3BAR6_9BACI	Uncharacterized protein	Bacillus sp. TE8-1	E-value: 0.0;	Score: 2,203;	Ident.: 99.1%		unreviewed	1 out of 5
J8RNX1	J8RNX1_BACCE	Uncharacterized protein	Bacillus cereus BAG1X1-2	E-value: 0.0;	Score: 2,203;	Ident.: 99.1%		unreviewed	1 out of 5
V5M548	V5M548_BACTU	Uncharacterized protein	Bacillus thuringiensis YBT-1518	E-value: 0.0;	Score: 2,203;	Ident.: 99.1%		unreviewed	1 out of 5
A0A2B3DLI3	A0A2B3DLI3_BACTU	Uncharacterized protein	Bacillus thuringiensis	E-value: 0.0;	Score: 2,203;	Ident.: 99.1%		unreviewed	1 out of 5
A0A2B9GGI1	A0A2B9GGI1_BACTU	Uncharacterized protein	Bacillus thuringiensis	E-value: 0.0;	Score: 2,203;	Ident.: 99.1%		unreviewed	1 out of 5
A0A2J9AY78	A0A2J9AY78_BACTU	Uncharacterized protein	Bacillus thuringiensis	E-value: 0.0;	Score: 2,203;	Ident.: 99.6%		unreviewed	1 out of 5
A0A7V7SHZ1	A0A7V7SHZ1_BACCE	O-antigen ligase family protein	Bacillus cereus	E-value: 0.0;	Score: 2,203;	Ident.: 99.1%		unreviewed	1 out of 5
R8UCR8	R8UCR8_BACCE	Uncharacterized protein	Bacillus cereus VD184	E-value: 0.0;	Score: 2,203;	Ident.: 99.1%		unreviewed	1 out of 5
A0A3D5U5Z4	A0A3D5U5Z4_BACSP	Uncharacterized protein	Bacillus sp.	E-value: 0.0;	Score: 2,203;	Ident.: 99.1%		unreviewed	1 out of 5
A0A1C9BP27	A0A1C9BP27_BACTU	Uncharacterized protein	Bacillus thuringiensis Bt18247	E-value: 0.0;	Score: 2,202;	Ident.: 98.9%		unreviewed	1 out of 5
A0A7Z1H620	A0A7Z1H620_BACCE	Uncharacterized protein	Bacillus cereus	E-value: 0.0;	Score: 2,202;	Ident.: 98.9%		unreviewed	1 out of 5
A0A5P9XWZ3	A0A5P9XWZ3_BACCE	Uncharacterized protein	Bacillus cereus	E-value: 0.0;	Score: 2,202;	Ident.: 98.9%		unreviewed	1 out of 5
A0A6L5MM81	A0A6L5MM81_BACTU	Uncharacterized protein	Bacillus thuringiensis	E-value: 0.0;	Score: 2,201;	Ident.: 99.4%		unreviewed	1 out of 5
A0A1S9YIZ1	A0A1S9YIZ1_BACCE	O-antigen ligase domain-containing protein	Bacillus cereus	E-value: 0.0;	Score: 2,201;	Ident.: 98.9%		unreviewed	1 out of 5
R8GM24	R8GM24_BACCE	Uncharacterized protein	Bacillus cereus BAG1X2-3	E-value: 0.0;	Score: 2,200;	Ident.: 99.4%		unreviewed	1 out of 5
A0A243AIH7	A0A243AIH7_BACTU	Uncharacterized protein	Bacillus thuringiensis serovar kim	E-value: 0.0;	Score: 2,200;	Ident.: 98.9%		unreviewed	1 out of 5
R8DPW9	R8DPW9_BACCE	Uncharacterized protein	Bacillus cereus BAG1X1-1	E-value: 0.0;	Score: 2,200;	Ident.: 99.4%		unreviewed	1 out of 5
R8FWV1	R8FWV1_BACCE	Uncharacterized protein	Bacillus cereus BAG1X2-1	E-value: 0.0;	Score: 2,200;	Ident.: 99.4%		unreviewed	1 out of 5
A0A3S9T5M2	A0A3S9T5M2_BACTU	Uncharacterized protein	Bacillus thuringiensis	E-value: 0.0;	Score: 2,200;	Ident.: 99.1%		unreviewed	1 out of 5
A0A0K0Q8D1	A0A0K0Q8D1_BACTU	Membrane protein	Bacillus thuringiensis	E-value: 0.0;	Score: 2,200;	Ident.: 99.4%		unreviewed	1 out of 5
A0A2A2PBM0	A0A2A2PBM0_9BACI	Uncharacterized protein	Bacillus toyonensis	E-value: 0.0;	Score: 2,200;	Ident.: 99.1%		unreviewed	1 out of 5
A0A221BSD5	A0A221BSD5_BACCE	Membrane protein	Bacillus cereus	E-value: 0.0;	Score: 2,200;	Ident.: 99.1%		unreviewed	1 out of 5
R8FKF4	R8FKF4_BACCE	Uncharacterized protein	Bacillus cereus BAG1X2-2	E-value: 0.0;	Score: 2,200;	Ident.: 99.4%		unreviewed	1 out of 5
R8KHI9	R8KHI9_BACCE	Uncharacterized protein	Bacillus cereus BAG2O-1	E-value: 0.0;	Score: 2,200;	Ident.: 99.4%		unreviewed	1 out of 5
C2U9X7	C2U9X7_BACCE	Uncharacterized protein	Bacillus cereus Rock1-15	E-value: 0.0;	Score: 2,200;	Ident.: 99.1%		unreviewed	1 out of 5
A0A2A7ZJY1	A0A2A7ZJY1_BACCE	Uncharacterized protein	Bacillus cereus	E-value: 0.0;	Score: 2,200;	Ident.: 99.4%		unreviewed	1 out of 5
A0A1M6PA24	A0A1M6PA24_9BACI	O-antigen ligase like membrane protein	Bacillus sp. cl25	E-value: 0.0;	Score: 2,199;	Ident.: 99.1%		unreviewed	1 out of 5
A0A4P7TXV4	A0A4P7TXV4_9BACI	Uncharacterized protein	Bacillus sp. DU-106	E-value: 0.0;	Score: 2,199;	Ident.: 99.1%		unreviewed	1 out of 5
A0A243EK35	A0A243EK35_BACTY	Uncharacterized protein	Bacillus thuringiensis subsp. kyushuensis	E-value: 0.0;	Score: 2,199;	Ident.: 98.9%		unreviewed	1 out of 5
A0A1Y5ZUE6	A0A1Y5ZUE6_BACCE	Uncharacterized protein	Bacillus cereus	E-value: 0.0;	Score: 2,199;	Ident.: 99.1%		unreviewed	1 out of 5
C2R456	C2R456_BACCE	Uncharacterized protein	Bacillus cereus m1550	E-value: 0.0;	Score: 2,198;	Ident.: 98.9%		unreviewed	1 out of 5
A0A1B1L1D2	A0A1B1L1D2_BACTU	Uncharacterized protein	Bacillus thuringiensis	E-value: 0.0;	Score: 2,198;	Ident.: 98.7%		unreviewed	1 out of 5
A0A7U0ADD9	A0A7U0ADD9_BACCE	O-antigen ligase family protein	Bacillus cereus	E-value: 0.0;	Score: 2,198;	Ident.: 98.9%		unreviewed	1 out of 5
A0A0F6J342	A0A0F6J342_BACTU	Lipid A core-O-antigen ligase	Bacillus thuringiensis T01-328	E-value: 0.0;	Score: 2,197;	Ident.: 98.7%		unreviewed	1 out of 5
A0A2S8VK50	A0A2S8VK50_9BACI	Uncharacterized protein	Bacillus sp. MYb78	E-value: 0.0;	Score: 2,197;	Ident.: 98.7%		unreviewed	1 out of 5
M1QRE9	M1QRE9_BACTU	Membrane protein, putative	Bacillus thuringiensis serovar thuringiensis str. IS5056	E-value: 0.0;	Score: 2,197;	Ident.: 98.7%		unreviewed	1 out of 5
A0A6I2ESL2	A0A6I2ESL2_BACTU	Uncharacterized protein	Bacillus thuringiensis	E-value: 0.0;	Score: 2,197;	Ident.: 99.1%		unreviewed	1 out of 5
A0A1Q9IBE0	A0A1Q9IBE0_BACCE	Uncharacterized protein	Bacillus cereus	E-value: 0.0;	Score: 2,197;	Ident.: 98.7%		unreviewed	1 out of 5
A0A1W6WID1	A0A1W6WID1_BACTU	Uncharacterized protein	Bacillus thuringiensis	E-value: 0.0;	Score: 2,197;	Ident.: 98.7%		unreviewed	1 out of 5
A0A2V4XRP0	A0A2V4XRP0_9BACI	O-antigen ligase-like membrane protein	Bacillus sp. 196mf	E-value: 0.0;	Score: 2,196;	Ident.: 99.1%		unreviewed	1 out of 5
A0A0D1RFB4	A0A0D1RFB4_BACTU	Contig0010, whole genome shotgun sequence	Bacillus thuringiensis Sbt003	E-value: 0.0;	Score: 2,196;	Ident.: 99.1%		unreviewed	1 out of 5
A0A0D0RT60	A0A0D0RT60_9BACI	Contig3, whole genome shotgun sequence	Bacillus sp. L_1B0_5	E-value: 0.0;	Score: 2,196;	Ident.: 99.1%		unreviewed	1 out of 5
A0A243JXA5	A0A243JXA5_BACUH	Uncharacterized protein	Bacillus thuringiensis subsp. higo	E-value: 0.0;	Score: 2,196;	Ident.: 99.1%		unreviewed	1 out of 5
C3DZN0	C3DZN0_BACTU	Uncharacterized protein	Bacillus thuringiensis serovar pakistani str. T13001	E-value: 0.0;	Score: 2,196;	Ident.: 99.1%		unreviewed	1 out of 5
A0A0D0PBF4	A0A0D0PBF4_9BACI	Contig_89, whole genome shotgun sequence	Bacillus sp. L_1B0_8	E-value: 0.0;	Score: 2,196;	Ident.: 99.1%		unreviewed	1 out of 5
A0A2B3L0V3	A0A2B3L0V3_BACTU	Uncharacterized protein	Bacillus thuringiensis	E-value: 0.0;	Score: 2,196;	Ident.: 99.1%		unreviewed	1 out of 5
J8LB50	J8LB50_BACCE	Uncharacterized protein	Bacillus cereus VD154	E-value: 0.0;	Score: 2,196;	Ident.: 99.1%		unreviewed	1 out of 5
A0A243KJ74	A0A243KJ74_BACTU	Uncharacterized protein	Bacillus thuringiensis serovar iberica	E-value: 0.0;	Score: 2,195;	Ident.: 98.9%		unreviewed	1 out of 5
A0A2K8TM48	A0A2K8TM48_BACCE	Uncharacterized protein	Bacillus cereus	E-value: 0.0;	Score: 2,195;	Ident.: 98.9%		unreviewed	1 out of 5
A0A7V7L1S5	A0A7V7L1S5_9BACI	Uncharacterized protein	Bacillus sp. BF2-3	E-value: 0.0;	Score: 2,194;	Ident.: 98.7%		unreviewed	1 out of 5
A0A6I5JD27	A0A6I5JD27_BACCE	Uncharacterized protein	Bacillus cereus	E-value: 0.0;	Score: 2,194;	Ident.: 98.9%		unreviewed	1 out of 5
A0A160GVW3	A0A160GVW3_BACCE	Membrane protein	Bacillus cereus	E-value: 0.0;	Score: 2,194;	Ident.: 98.7%		unreviewed	1 out of 5
A0A7X2BBT0	A0A7X2BBT0_BACTU	Uncharacterized protein	Bacillus thuringiensis	E-value: 0.0;	Score: 2,194;	Ident.: 98.9%		unreviewed	1 out of 5
A0A2C2HA14	A0A2C2HA14_BACCE	O-antigen ligase family protein	Bacillus cereus	E-value: 0.0;	Score: 2,193;	Ident.: 98.9%		unreviewed	1 out of 5
A0A386ZTS2	A0A386ZTS2_BACTU	Uncharacterized protein	Bacillus thuringiensis	E-value: 0.0;	Score: 2,192;	Ident.: 98.7%		unreviewed	1 out of 5
A0A249X6F7	A0A249X6F7_BACCE	Uncharacterized protein	Bacillus cereus	E-value: 0.0;	Score: 2,192;	Ident.: 98.9%		unreviewed	1 out of 5
N1LPV8	N1LPV8_9BACI	Membrane protein, putative	Bacillus sp. GeD10	E-value: 0.0;	Score: 2,192;	Ident.: 98.5%		unreviewed	1 out of 5
A0A243J9M5	A0A243J9M5_BACTU	Uncharacterized protein	Bacillus thuringiensis serovar pirenaica	E-value: 0.0;	Score: 2,192;	Ident.: 98.7%		unreviewed	1 out of 5
A0A0G8FB11	A0A0G8FB11_BACCE	Uncharacterized protein	Bacillus cereus	E-value: 0.0;	Score: 2,192;	Ident.: 98.7%		unreviewed	1 out of 5
J9BDQ5	J9BDQ5_BACCE	Uncharacterized protein	Bacillus cereus HuB1-1	E-value: 0.0;	Score: 2,191;	Ident.: 98.9%		unreviewed	1 out of 5
A0A6H1RKM2	A0A6H1RKM2_9BACI	O-antigen ligase family protein	Bacillus sp. RZ2MS9	E-value: 0.0;	Score: 2,191;	Ident.: 98.9%		unreviewed	1 out of 5
A0A160H948	A0A160H948_BACCE	Membrane protein	Bacillus cereus	E-value: 0.0;	Score: 2,191;	Ident.: 98.9%		unreviewed	1 out of 5
A0A2C2IU32	A0A2C2IU32_BACCE	Uncharacterized protein	Bacillus cereus	E-value: 0.0;	Score: 2,191;	Ident.: 98.9%		unreviewed	1 out of 5
A0A7X2EP34	A0A7X2EP34_BACTU	Uncharacterized protein	Bacillus thuringiensis	E-value: 0.0;	Score: 2,191;	Ident.: 98.9%		unreviewed	1 out of 5
A0A2A9I022	A0A2A9I022_9BACI	O-antigen ligase like membrane protein	Bacillus sp. YF23	E-value: 0.0;	Score: 2,190;	Ident.: 98.9%		unreviewed	1 out of 5
A0A193CP26	A0A193CP26_BACTU	Uncharacterized protein	Bacillus thuringiensis serovar coreanensis	E-value: 0.0;	Score: 2,190;	Ident.: 98.7%		unreviewed	1 out of 5
A0A679H700	A0A679H700_9BACI	Membrane protein	Bacillus wiedmannii	E-value: 0.0;	Score: 2,190;	Ident.: 98.7%		unreviewed	1 out of 5
A0A243C8D8	A0A243C8D8_BACTU	Uncharacterized protein	Bacillus thuringiensis serovar yosoo	E-value: 0.0;	Score: 2,190;	Ident.: 98.7%		unreviewed	1 out of 5
A0A6L4W820	A0A6L4W820_9BACI	O-antigen ligase family protein	Bacillus sp. B2-WWTP-C-10-Post-4	E-value: 0.0;	Score: 2,190;	Ident.: 98.7%		unreviewed	1 out of 5
W8XYT3	W8XYT3_BACTU	Uncharacterized protein	Bacillus thuringiensis DB27	E-value: 0.0;	Score: 2,190;	Ident.: 98.7%		unreviewed	1 out of 5
R8F0W1	R8F0W1_BACCE	Uncharacterized protein	Bacillus cereus VD133	E-value: 0.0;	Score: 2,190;	Ident.: 98.7%		unreviewed	1 out of 5
A0A7Z8GVD3	A0A7Z8GVD3_9BACI	O-antigen ligase domain-containing protein	Bacillus sp. 007/AIA-02/001	E-value: 0.0;	Score: 2,190;	Ident.: 98.7%		unreviewed	1 out of 5
A0A135WC81	A0A135WC81_9BACI	Uncharacterized protein	Bacillus sp. JH7	E-value: 0.0;	Score: 2,190;	Ident.: 98.7%		unreviewed	1 out of 5
A0A2N3NTD7	A0A2N3NTD7_9BACI	Uncharacterized protein	Bacillus sp. BI3	E-value: 0.0;	Score: 2,190;	Ident.: 98.7%		unreviewed	1 out of 5
A0A242ZEH0	A0A242ZEH0_BACTU	Uncharacterized protein	Bacillus thuringiensis serovar londrina	E-value: 0.0;	Score: 2,190;	Ident.: 98.7%		unreviewed	1 out of 5
A0A023P348	A0A023P348_9BACI	Membrane protein	Bacillus bombysepticus str. Wang	E-value: 0.0;	Score: 2,190;	Ident.: 98.7%		unreviewed	1 out of 5
R8N7W3	R8N7W3_BACCE	Uncharacterized protein	Bacillus cereus HuB13-1	E-value: 0.0;	Score: 2,190;	Ident.: 98.7%		unreviewed	1 out of 5
C2NUX0	C2NUX0_BACCE	Uncharacterized protein	Bacillus cereus 172560W	E-value: 0.0;	Score: 2,190;	Ident.: 98.7%		unreviewed	1 out of 5
A0A2T0EZH2	A0A2T0EZH2_BACTU	Uncharacterized protein	Bacillus thuringiensis	E-value: 0.0;	Score: 2,190;	Ident.: 98.5%		unreviewed	1 out of 5
A0A4U3BW26	A0A4U3BW26_BACCE	O-antigen ligase family protein	Bacillus cereus	E-value: 0.0;	Score: 2,190;	Ident.: 98.7%		unreviewed	1 out of 5
