# Supplementary material for: The Membrane Proteome of Spores and Vegetative Cells of the Food-Borne Pathogen Bacillus cereus
Source: Int J Mol Sci. 2021 Nov 19;22(22):12475. doi: 10.3390/ijms222212475 (PMC8624511; doi:10.3390/ijms222212475)
Supplement: Supplementary file 1 [file ijms-22-12475-s001.zip › ijms-1446819-supplementary/Supplemental file S1/B20210915F248CABF64506F29A91F8037F07B67D100EE3A7.tab]

Entry	Entry name	Protein names	Organism	Info			Status	Annotation
A0A2C9YV01	A0A2C9YV01_BACUD	Uncharacterized protein	Bacillus thuringiensis subsp. darmstadiensis	E-value: 120E-60;	Score: 467;	Ident.: 100.0%		unreviewed	1 out of 5
A0A1M6JIE9	A0A1M6JIE9_9BACI	Uncharacterized protein	Bacillus sp. cl25	E-value: 120E-60;	Score: 467;	Ident.: 100.0%		unreviewed	1 out of 5
A0A6L3BE03	A0A6L3BE03_9BACI	Uncharacterized protein	Bacillus sp. TE8-1	E-value: 120E-60;	Score: 467;	Ident.: 100.0%		unreviewed	1 out of 5
A0A243K3D6	A0A243K3D6_BACTU	Uncharacterized protein	Bacillus thuringiensis serovar iberica	E-value: 120E-60;	Score: 467;	Ident.: 100.0%		unreviewed	1 out of 5
A0A7V8CLI6	A0A7V8CLI6_9BACI	Uncharacterized protein	Bacillus sp. B1-WWTP-T-0.5-Post-4	E-value: 120E-60;	Score: 467;	Ident.: 100.0%		unreviewed	1 out of 5
R8GIL2	R8GIL2_BACCE	Uncharacterized protein	Bacillus cereus BAG1X2-3	E-value: 120E-60;	Score: 467;	Ident.: 100.0%		unreviewed	1 out of 5
A0A4P7U2B7	A0A4P7U2B7_9BACI	Uncharacterized protein	Bacillus sp. DU-106	E-value: 120E-60;	Score: 467;	Ident.: 100.0%		unreviewed	1 out of 5
A0A6L4W071	A0A6L4W071_9BACI	Uncharacterized protein	Bacillus sp. B2-WWTP-C-10-Post-4	E-value: 120E-60;	Score: 467;	Ident.: 100.0%		unreviewed	1 out of 5
A0A0D1R4Q7	A0A0D1R4Q7_BACTU	Contig0004, whole genome shotgun sequence	Bacillus thuringiensis Sbt003	E-value: 120E-60;	Score: 467;	Ident.: 100.0%		unreviewed	1 out of 5
A0A6H1RNS0	A0A6H1RNS0_9BACI	Uncharacterized protein	Bacillus sp. RZ2MS9	E-value: 120E-60;	Score: 467;	Ident.: 100.0%		unreviewed	1 out of 5
A0A5E9ITA3	A0A5E9ITA3_BACTU	Uncharacterized protein	Bacillus thuringiensis F14-1	E-value: 120E-60;	Score: 467;	Ident.: 100.0%		unreviewed	1 out of 5
A0A229M5J3	A0A229M5J3_9BACI	Uncharacterized protein	Bacillus sp. KbaL1	E-value: 120E-60;	Score: 467;	Ident.: 100.0%		unreviewed	1 out of 5
A0A243KQ91	A0A243KQ91_BACUH	Uncharacterized protein	Bacillus thuringiensis subsp. higo	E-value: 120E-60;	Score: 467;	Ident.: 100.0%		unreviewed	1 out of 5
J8NHT3	J8NHT3_BACCE	Uncharacterized protein	Bacillus cereus VD200	E-value: 120E-60;	Score: 467;	Ident.: 100.0%		unreviewed	1 out of 5
A0A243L7F7	A0A243L7F7_BACTJ	Uncharacterized protein	Bacillus thuringiensis subsp. jegathesan	E-value: 120E-60;	Score: 467;	Ident.: 100.0%		unreviewed	1 out of 5
J8LJX9	J8LJX9_BACCE	Uncharacterized protein	Bacillus cereus VD166	E-value: 120E-60;	Score: 467;	Ident.: 100.0%		unreviewed	1 out of 5
A0A7V7H3M6	A0A7V7H3M6_9BACI	Uncharacterized protein	Bacillus sp. BF2-3	E-value: 120E-60;	Score: 467;	Ident.: 100.0%		unreviewed	1 out of 5
Q81E91	Q81E91_BACCR	Uncharacterized protein	Bacillus cereus (strain ATCC 14579 / DSM 31 / JCM 2152 / NBRC 15305 / NCIMB 9373 / NRRL B-3711)	E-value: 120E-60;	Score: 467;	Ident.: 100.0%		unreviewed	1 out of 5
A0A5B7VGI2	A0A5B7VGI2_BACCR	Uncharacterized protein	Bacillus cereus (strain ATCC 14579 / DSM 31 / JCM 2152 / NBRC 15305 / NCIMB 9373 / NRRL B-3711)	E-value: 120E-60;	Score: 467;	Ident.: 100.0%		unreviewed	1 out of 5
B7HJX3	B7HJX3_BACC4	Uncharacterized protein	Bacillus cereus (strain B4264)	E-value: 120E-60;	Score: 467;	Ident.: 100.0%		unreviewed	1 out of 5
A0A243DHJ5	A0A243DHJ5_BACTU	Uncharacterized protein	Bacillus thuringiensis serovar subtoxicus	E-value: 120E-60;	Score: 467;	Ident.: 100.0%		unreviewed	1 out of 5
R8H8J8	R8H8J8_BACCE	Uncharacterized protein	Bacillus cereus VD196	E-value: 120E-60;	Score: 467;	Ident.: 100.0%		unreviewed	1 out of 5
R8DT60	R8DT60_BACCE	Uncharacterized protein	Bacillus cereus BAG1X1-1	E-value: 120E-60;	Score: 467;	Ident.: 100.0%		unreviewed	1 out of 5
J8MWT4	J8MWT4_BACCE	Uncharacterized protein	Bacillus cereus VD169	E-value: 120E-60;	Score: 467;	Ident.: 100.0%		unreviewed	1 out of 5
A0A7Z2CSG5	A0A7Z2CSG5_9BACI	Uncharacterized protein	Bacillus sp. SH8-8	E-value: 120E-60;	Score: 467;	Ident.: 100.0%		unreviewed	1 out of 5
R8FNB9	R8FNB9_BACCE	Uncharacterized protein	Bacillus cereus BAG1X2-1	E-value: 120E-60;	Score: 467;	Ident.: 100.0%		unreviewed	1 out of 5
J8DYH9	J8DYH9_BACCE	Uncharacterized protein	Bacillus cereus VD014	E-value: 120E-60;	Score: 467;	Ident.: 100.0%		unreviewed	1 out of 5
R8FT07	R8FT07_BACCE	Uncharacterized protein	Bacillus cereus BAG1X2-2	E-value: 120E-60;	Score: 467;	Ident.: 100.0%		unreviewed	1 out of 5
N1LQ86	N1LQ86_9BACI	Uncharacterized protein	Bacillus sp. GeD10	E-value: 120E-60;	Score: 467;	Ident.: 100.0%		unreviewed	1 out of 5
J8I806	J8I806_BACCE	Uncharacterized protein	Bacillus cereus VD045	E-value: 120E-60;	Score: 467;	Ident.: 100.0%		unreviewed	1 out of 5
A0A226R513	A0A226R513_9BACI	Uncharacterized protein	Bacillus sp. M13(2017)	E-value: 120E-60;	Score: 467;	Ident.: 100.0%		unreviewed	1 out of 5
R8KAY6	R8KAY6_BACCE	Uncharacterized protein	Bacillus cereus BAG2O-1	E-value: 120E-60;	Score: 467;	Ident.: 100.0%		unreviewed	1 out of 5
R8U5V0	R8U5V0_BACCE	Uncharacterized protein	Bacillus cereus VD184	E-value: 120E-60;	Score: 467;	Ident.: 100.0%		unreviewed	1 out of 5
J8ICX7	J8ICX7_BACCE	Uncharacterized protein	Bacillus cereus VD154	E-value: 120E-60;	Score: 467;	Ident.: 100.0%		unreviewed	1 out of 5
A0A142GEX1	A0A142GEX1_BACTU	Uncharacterized protein	Bacillus thuringiensis	E-value: 120E-60;	Score: 467;	Ident.: 100.0%		unreviewed	1 out of 5
A0A0G8EP10	A0A0G8EP10_BACCE	Uncharacterized protein	Bacillus cereus	E-value: 120E-60;	Score: 467;	Ident.: 100.0%		unreviewed	1 out of 5
C2T0D6	C2T0D6_BACCE	Uncharacterized protein	Bacillus cereus BDRD-Cer4	E-value: 140E-60;	Score: 467;	Ident.: 100.0%		unreviewed	1 out of 5
C2R7D3	C2R7D3_BACCE	Uncharacterized protein	Bacillus cereus m1550	E-value: 140E-60;	Score: 467;	Ident.: 100.0%		unreviewed	1 out of 5
C3E2P4	C3E2P4_BACTU	Uncharacterized protein	Bacillus thuringiensis serovar pakistani str. T13001	E-value: 140E-60;	Score: 467;	Ident.: 100.0%		unreviewed	1 out of 5
C3H064	C3H064_BACTU	Uncharacterized protein	Bacillus thuringiensis serovar huazhongensis BGSC 4BD1	E-value: 140E-60;	Score: 467;	Ident.: 100.0%		unreviewed	1 out of 5
C2UD21	C2UD21_BACCE	Uncharacterized protein	Bacillus cereus Rock1-15	E-value: 140E-60;	Score: 467;	Ident.: 100.0%		unreviewed	1 out of 5
A0A5P8F962	A0A5P8F962_BACTU	Uncharacterized protein	Bacillus thuringiensis	E-value: 180E-60;	Score: 466;	Ident.: 99.1%		unreviewed	1 out of 5
A0A5F0X475	A0A5F0X475_BACCE	Uncharacterized protein	Bacillus cereus	E-value: 180E-60;	Score: 466;	Ident.: 99.1%		unreviewed	1 out of 5
A0A1W2GRC3	A0A1W2GRC3_9BACI	Uncharacterized protein	Bacillus sp. JKS001846	E-value: 350E-60;	Score: 464;	Ident.: 99.1%		unreviewed	1 out of 5
A0A1H5X9F3	A0A1H5X9F3_9BACI	Uncharacterized protein	Bacillus sp. ok061	E-value: 350E-60;	Score: 464;	Ident.: 99.1%		unreviewed	1 out of 5
A0A2V4YB90	A0A2V4YB90_9BACI	Uncharacterized protein	Bacillus sp. 196mf	E-value: 350E-60;	Score: 464;	Ident.: 98.1%		unreviewed	1 out of 5
A0A0F6JAH4	A0A0F6JAH4_BACTU	Uncharacterized protein	Bacillus thuringiensis T01-328	E-value: 350E-60;	Score: 464;	Ident.: 98.1%		unreviewed	1 out of 5
A0A2H3QEM0	A0A2H3QEM0_9BACI	Uncharacterized protein	Bacillus sp. AFS012607	E-value: 350E-60;	Score: 464;	Ident.: 99.1%		unreviewed	1 out of 5
A0A2S8VXN6	A0A2S8VXN6_9BACI	Uncharacterized protein	Bacillus sp. MYb78	E-value: 350E-60;	Score: 464;	Ident.: 98.1%		unreviewed	1 out of 5
A0A243LMA8	A0A243LMA8_BACTU	Uncharacterized protein	Bacillus thuringiensis serovar zhaodongensis	E-value: 350E-60;	Score: 464;	Ident.: 99.1%		unreviewed	1 out of 5
A0A193CS80	A0A193CS80_BACTU	Uncharacterized protein	Bacillus thuringiensis serovar coreanensis	E-value: 350E-60;	Score: 464;	Ident.: 99.1%		unreviewed	1 out of 5
A0A1C9BSG8	A0A1C9BSG8_BACTU	Uncharacterized protein	Bacillus thuringiensis Bt18247	E-value: 350E-60;	Score: 464;	Ident.: 98.1%		unreviewed	1 out of 5
R8C887	R8C887_BACCE	Uncharacterized protein	Bacillus cereus str. Schrouff	E-value: 350E-60;	Score: 464;	Ident.: 99.1%		unreviewed	1 out of 5
A0A243NXL8	A0A243NXL8_BACTV	Uncharacterized protein	Bacillus thuringiensis subsp. medellin	E-value: 350E-60;	Score: 464;	Ident.: 99.1%		unreviewed	1 out of 5
A0A679H2A7	A0A679H2A7_9BACI	Uncharacterized protein	Bacillus wiedmannii	E-value: 350E-60;	Score: 464;	Ident.: 99.1%		unreviewed	1 out of 5
A0A243BWW6	A0A243BWW6_BACTU	Uncharacterized protein	Bacillus thuringiensis serovar yosoo	E-value: 350E-60;	Score: 464;	Ident.: 99.1%		unreviewed	1 out of 5
A0A6I0AEI7	A0A6I0AEI7_9BACI	Uncharacterized protein	Bacillus sp. RM2(2019)	E-value: 350E-60;	Score: 464;	Ident.: 99.1%		unreviewed	1 out of 5
A0A0D0QPD6	A0A0D0QPD6_9BACI	Contig121, whole genome shotgun sequence	Bacillus sp. L_1B0_5	E-value: 350E-60;	Score: 464;	Ident.: 98.1%		unreviewed	1 out of 5
J7VF94	J7VF94_BACCE	Uncharacterized protein	Bacillus cereus VD022	E-value: 350E-60;	Score: 464;	Ident.: 99.1%		unreviewed	1 out of 5
W8YAR4	W8YAR4_BACTU	Uncharacterized protein	Bacillus thuringiensis DB27	E-value: 350E-60;	Score: 464;	Ident.: 99.1%		unreviewed	1 out of 5
A0A243AHS0	A0A243AHS0_BACTU	Uncharacterized protein	Bacillus thuringiensis serovar kim	E-value: 350E-60;	Score: 464;	Ident.: 98.1%		unreviewed	1 out of 5
A0A243BED5	A0A243BED5_BACTU	Uncharacterized protein	Bacillus thuringiensis serovar poloniensis	E-value: 350E-60;	Score: 464;	Ident.: 99.1%		unreviewed	1 out of 5
A0A243FDH9	A0A243FDH9_BACUK	Uncharacterized protein	Bacillus thuringiensis subsp. kumamotoensis	E-value: 350E-60;	Score: 464;	Ident.: 99.1%		unreviewed	1 out of 5
R8EKG2	R8EKG2_BACCE	Uncharacterized protein	Bacillus cereus VD133	E-value: 350E-60;	Score: 464;	Ident.: 99.1%		unreviewed	1 out of 5
A0A7Z8H0U2	A0A7Z8H0U2_9BACI	Uncharacterized protein	Bacillus sp. 007/AIA-02/001	E-value: 350E-60;	Score: 464;	Ident.: 99.1%		unreviewed	1 out of 5
A0A135X056	A0A135X056_9BACI	Uncharacterized protein	Bacillus sp. JH7	E-value: 350E-60;	Score: 464;	Ident.: 99.1%		unreviewed	1 out of 5
R8IIZ9	R8IIZ9_BACCE	Uncharacterized protein	Bacillus cereus K-5975c	E-value: 350E-60;	Score: 464;	Ident.: 99.1%		unreviewed	1 out of 5
J3ULY2	J3ULY2_BACTU	Uncharacterized protein	Bacillus thuringiensis HD-771	E-value: 350E-60;	Score: 464;	Ident.: 99.1%		unreviewed	1 out of 5
J8LWH7	J8LWH7_BACCE	Uncharacterized protein	Bacillus cereus VD156	E-value: 350E-60;	Score: 464;	Ident.: 99.1%		unreviewed	1 out of 5
A0A242Z6K7	A0A242Z6K7_BACTU	Uncharacterized protein	Bacillus thuringiensis serovar londrina	E-value: 350E-60;	Score: 464;	Ident.: 99.1%		unreviewed	1 out of 5
A0A243FEF2	A0A243FEF2_BACTY	Uncharacterized protein	Bacillus thuringiensis subsp. kyushuensis	E-value: 350E-60;	Score: 464;	Ident.: 98.1%		unreviewed	1 out of 5
A0A5C1FCS6	A0A5C1FCS6_9BACI	Uncharacterized protein	Bacillus sp. JAS24-2	E-value: 350E-60;	Score: 464;	Ident.: 99.1%		unreviewed	1 out of 5
A0A023P6J9	A0A023P6J9_9BACI	Uncharacterized protein	Bacillus bombysepticus str. Wang	E-value: 350E-60;	Score: 464;	Ident.: 99.1%		unreviewed	1 out of 5
M1QUP3	M1QUP3_BACTU	Uncharacterized protein	Bacillus thuringiensis serovar thuringiensis str. IS5056	E-value: 350E-60;	Score: 464;	Ident.: 98.1%		unreviewed	1 out of 5
R8MHZ7	R8MHZ7_BACCE	Uncharacterized protein	Bacillus cereus HuB13-1	E-value: 350E-60;	Score: 464;	Ident.: 99.1%		unreviewed	1 out of 5
C3DJ18	C3DJ18_BACTS	Uncharacterized protein	Bacillus thuringiensis serovar sotto str. T04001	E-value: 350E-60;	Score: 464;	Ident.: 99.1%		unreviewed	1 out of 5
A0A0D0P524	A0A0D0P524_9BACI	Contig_111, whole genome shotgun sequence	Bacillus sp. L_1B0_8	E-value: 350E-60;	Score: 464;	Ident.: 98.1%		unreviewed	1 out of 5
R8YJA0	R8YJA0_BACCE	Uncharacterized protein	Bacillus cereus TIAC219	E-value: 350E-60;	Score: 464;	Ident.: 99.1%		unreviewed	1 out of 5
V5M8I2	V5M8I2_BACTU	Uncharacterized protein	Bacillus thuringiensis YBT-1518	E-value: 350E-60;	Score: 464;	Ident.: 98.1%		unreviewed	1 out of 5
A0A7V7IDU0	A0A7V7IDU0_9BACI	Uncharacterized protein	Bacillus sp. BB56-3	E-value: 350E-60;	Score: 464;	Ident.: 99.1%		unreviewed	1 out of 5
A0A369D858	A0A369D858_9BACI	Uncharacterized protein	Bacillus sp. AG102	E-value: 350E-60;	Score: 464;	Ident.: 99.1%		unreviewed	1 out of 5
A0A433M6Z8	A0A433M6Z8_9BACI	Uncharacterized protein	Bacillus sp. VKPM B-3276	E-value: 350E-60;	Score: 464;	Ident.: 99.1%		unreviewed	1 out of 5
A0A2A2P8Z1	A0A2A2P8Z1_9BACI	Uncharacterized protein	Bacillus toyonensis	E-value: 350E-60;	Score: 464;	Ident.: 98.1%		unreviewed	1 out of 5
A0A7W7THN8	A0A7W7THN8_9BACI	Uncharacterized protein	Bacillus toyonensis	E-value: 350E-60;	Score: 464;	Ident.: 99.1%		unreviewed	1 out of 5
A0A1I4BVB9	A0A1I4BVB9_9BACI	Uncharacterized protein	Bacillus sp. 5mfcol3.1	E-value: 350E-60;	Score: 464;	Ident.: 98.1%		unreviewed	1 out of 5
G9Q612	G9Q612_9BACI	Uncharacterized protein	Bacillus sp. 7_6_55CFAA_CT2	E-value: 350E-60;	Score: 464;	Ident.: 99.1%		unreviewed	1 out of 5
A0A243J387	A0A243J387_BACTU	Uncharacterized protein	Bacillus thuringiensis serovar pirenaica	E-value: 350E-60;	Score: 464;	Ident.: 99.1%		unreviewed	1 out of 5
A0A242Y156	A0A242Y156_BACTU	Uncharacterized protein	Bacillus thuringiensis serovar novosibirsk	E-value: 350E-60;	Score: 464;	Ident.: 99.1%		unreviewed	1 out of 5
B5UV69	B5UV69_BACCE	Uncharacterized protein	Bacillus cereus AH1134	E-value: 350E-60;	Score: 464;	Ident.: 99.1%		unreviewed	1 out of 5
B7IUA0	B7IUA0_BACC2	Uncharacterized protein	Bacillus cereus (strain G9842)	E-value: 350E-60;	Score: 464;	Ident.: 99.1%		unreviewed	1 out of 5
A0A243E9J3	A0A243E9J3_BACTU	Uncharacterized protein	Bacillus thuringiensis serovar toumanoffi	E-value: 350E-60;	Score: 464;	Ident.: 99.1%		unreviewed	1 out of 5
R8S1V2	R8S1V2_BACCE	Uncharacterized protein	Bacillus cereus HuB4-4	E-value: 350E-60;	Score: 464;	Ident.: 99.1%		unreviewed	1 out of 5
A0A6H9JZA0	A0A6H9JZA0_9BACI	Uncharacterized protein	Bacillus sp. AY2-1	E-value: 350E-60;	Score: 464;	Ident.: 99.1%		unreviewed	1 out of 5
A0A4E7PRB6	A0A4E7PRB6_BACTI	Uncharacterized protein	Bacillus thuringiensis subsp. israelensis	E-value: 350E-60;	Score: 464;	Ident.: 99.1%		unreviewed	1 out of 5
A0A0F6FMW9	A0A0F6FMW9_BACTK	Uncharacterized protein	Bacillus thuringiensis subsp. kurstaki	E-value: 350E-60;	Score: 464;	Ident.: 99.1%		unreviewed	1 out of 5
A0A0A3VWJ7	A0A0A3VWJ7_BACCE	Uncharacterized protein	Bacillus cereus	E-value: 350E-60;	Score: 464;	Ident.: 99.1%		unreviewed	1 out of 5
A0A0K0QBM4	A0A0K0QBM4_BACTU	Uncharacterized protein	Bacillus thuringiensis	E-value: 350E-60;	Score: 464;	Ident.: 98.1%		unreviewed	1 out of 5
A0A0G3DVI4	A0A0G3DVI4_BACTU	Uncharacterized protein	Bacillus thuringiensis	E-value: 350E-60;	Score: 464;	Ident.: 99.1%		unreviewed	1 out of 5
A0A160GYF4	A0A160GYF4_BACCE	Uncharacterized protein	Bacillus cereus	E-value: 350E-60;	Score: 464;	Ident.: 98.1%		unreviewed	1 out of 5
A0A6D1SZI6	A0A6D1SZI6_9BACI	Uncharacterized protein	Bacillus sp. BH32	E-value: 350E-60;	Score: 464;	Ident.: 99.1%		unreviewed	1 out of 5
