# Supplementary material for: The Membrane Proteome of Spores and Vegetative Cells of the Food-Borne Pathogen Bacillus cereus
Source: Int J Mol Sci. 2021 Nov 19;22(22):12475. doi: 10.3390/ijms222212475 (PMC8624511; doi:10.3390/ijms222212475)
Supplement: Supplementary file 1 [file ijms-22-12475-s001.zip › ijms-1446819-supplementary/Supplemental file S1/B20210915F248CABF64506F29A91F8037F07B67D100EE3C1.tab]

Entry	Entry name	Protein names	Organism	Info			Status	Annotation
Q81DY5	Q81DY5_BACCR	Uncharacterized protein	Bacillus cereus (strain ATCC 14579 / DSM 31 / JCM 2152 / NBRC 15305 / NCIMB 9373 / NRRL B-3711)	E-value: 47E-102;	Score: 757;	Ident.: 100.0%		unreviewed	1 out of 5
A0A2C9YUN7	A0A2C9YUN7_BACUD	Uncharacterized protein	Bacillus thuringiensis subsp. darmstadiensis	E-value: 780E-102;	Score: 749;	Ident.: 99.4%		unreviewed	1 out of 5
A0A1M6JQZ9	A0A1M6JQZ9_9BACI	Uncharacterized protein	Bacillus sp. cl25	E-value: 780E-102;	Score: 749;	Ident.: 99.4%		unreviewed	1 out of 5
A0A6L3BD95	A0A6L3BD95_9BACI	Uncharacterized protein	Bacillus sp. TE8-1	E-value: 780E-102;	Score: 749;	Ident.: 99.4%		unreviewed	1 out of 5
A0A243K2X2	A0A243K2X2_BACTU	Uncharacterized protein	Bacillus thuringiensis serovar iberica	E-value: 780E-102;	Score: 749;	Ident.: 99.4%		unreviewed	1 out of 5
A0A7V8CLM3	A0A7V8CLM3_9BACI	Uncharacterized protein	Bacillus sp. B1-WWTP-T-0.5-Post-4	E-value: 780E-102;	Score: 749;	Ident.: 99.4%		unreviewed	1 out of 5
A0A193CS88	A0A193CS88_BACTU	Uncharacterized protein	Bacillus thuringiensis serovar coreanensis	E-value: 780E-102;	Score: 749;	Ident.: 99.4%		unreviewed	1 out of 5
A0A679GXW5	A0A679GXW5_9BACI	Uncharacterized protein	Bacillus wiedmannii	E-value: 780E-102;	Score: 749;	Ident.: 99.4%		unreviewed	1 out of 5
A0A243BTZ7	A0A243BTZ7_BACTU	Uncharacterized protein	Bacillus thuringiensis serovar yosoo	E-value: 780E-102;	Score: 749;	Ident.: 99.4%		unreviewed	1 out of 5
A0A4P7U2F2	A0A4P7U2F2_9BACI	Uncharacterized protein	Bacillus sp. DU-106	E-value: 780E-102;	Score: 749;	Ident.: 99.4%		unreviewed	1 out of 5
A0A6L4W3G0	A0A6L4W3G0_9BACI	Uncharacterized protein	Bacillus sp. B2-WWTP-C-10-Post-4	E-value: 780E-102;	Score: 749;	Ident.: 99.4%		unreviewed	1 out of 5
A0A0D1NVW8	A0A0D1NVW8_BACTU	Contig0004, whole genome shotgun sequence	Bacillus thuringiensis Sbt003	E-value: 780E-102;	Score: 749;	Ident.: 99.4%		unreviewed	1 out of 5
W8Y2J0	W8Y2J0_BACTU	Uncharacterized protein	Bacillus thuringiensis DB27	E-value: 780E-102;	Score: 749;	Ident.: 99.4%		unreviewed	1 out of 5
A0A6H1RPM4	A0A6H1RPM4_9BACI	Uncharacterized protein	Bacillus sp. RZ2MS9	E-value: 780E-102;	Score: 749;	Ident.: 99.4%		unreviewed	1 out of 5
R8EJY5	R8EJY5_BACCE	Lipoprotein	Bacillus cereus VD133	E-value: 780E-102;	Score: 749;	Ident.: 99.4%		unreviewed	1 out of 5
A0A243ET85	A0A243ET85_BACUK	Uncharacterized protein	Bacillus thuringiensis subsp. kumamotoensis	E-value: 780E-102;	Score: 749;	Ident.: 99.4%		unreviewed	1 out of 5
A0A5E9IJ50	A0A5E9IJ50_BACTU	Lipoprotein	Bacillus thuringiensis F14-1	E-value: 780E-102;	Score: 749;	Ident.: 99.4%		unreviewed	1 out of 5
A0A229M6W2	A0A229M6W2_9BACI	Uncharacterized protein	Bacillus sp. KbaL1	E-value: 780E-102;	Score: 749;	Ident.: 99.4%		unreviewed	1 out of 5
A0A7Z8M8F3	A0A7Z8M8F3_9BACI	Uncharacterized protein	Bacillus sp. 007/AIA-02/001	E-value: 780E-102;	Score: 749;	Ident.: 99.4%		unreviewed	1 out of 5
A0A135WZM7	A0A135WZM7_9BACI	Uncharacterized protein	Bacillus sp. JH7	E-value: 780E-102;	Score: 749;	Ident.: 99.4%		unreviewed	1 out of 5
A0A243LA75	A0A243LA75_BACTJ	Uncharacterized protein	Bacillus thuringiensis subsp. jegathesan	E-value: 780E-102;	Score: 749;	Ident.: 99.4%		unreviewed	1 out of 5
J8M0W6	J8M0W6_BACCE	Uncharacterized protein	Bacillus cereus VD166	E-value: 780E-102;	Score: 749;	Ident.: 99.4%		unreviewed	1 out of 5
A0A7V7H439	A0A7V7H439_9BACI	Uncharacterized protein	Bacillus sp. BF2-3	E-value: 780E-102;	Score: 749;	Ident.: 99.4%		unreviewed	1 out of 5
A0A5C1FFX4	A0A5C1FFX4_9BACI	Uncharacterized protein	Bacillus sp. JAS24-2	E-value: 780E-102;	Score: 749;	Ident.: 99.4%		unreviewed	1 out of 5
A0A242Z4W9	A0A242Z4W9_BACTU	Uncharacterized protein	Bacillus thuringiensis serovar londrina	E-value: 780E-102;	Score: 749;	Ident.: 99.4%		unreviewed	1 out of 5
J8RGX3	J8RGX3_BACCE	Uncharacterized protein	Bacillus cereus BAG1X1-2	E-value: 780E-102;	Score: 749;	Ident.: 99.4%		unreviewed	1 out of 5
A0A023P4N2	A0A023P4N2_9BACI	Uncharacterized protein	Bacillus bombysepticus str. Wang	E-value: 780E-102;	Score: 749;	Ident.: 99.4%		unreviewed	1 out of 5
A0A5B7VHB5	A0A5B7VHB5_BACCR	Uncharacterized protein	Bacillus cereus (strain ATCC 14579 / DSM 31 / JCM 2152 / NBRC 15305 / NCIMB 9373 / NRRL B-3711)	E-value: 780E-102;	Score: 749;	Ident.: 99.4%		unreviewed	1 out of 5
R8MGN3	R8MGN3_BACCE	Lipoprotein	Bacillus cereus HuB13-1	E-value: 780E-102;	Score: 749;	Ident.: 99.4%		unreviewed	1 out of 5
A0A243DG81	A0A243DG81_BACTU	Uncharacterized protein	Bacillus thuringiensis serovar subtoxicus	E-value: 780E-102;	Score: 749;	Ident.: 99.4%		unreviewed	1 out of 5
R8H8V9	R8H8V9_BACCE	Lipoprotein	Bacillus cereus VD196	E-value: 780E-102;	Score: 749;	Ident.: 99.4%		unreviewed	1 out of 5
J8MAX2	J8MAX2_BACCE	Uncharacterized protein	Bacillus cereus VD169	E-value: 780E-102;	Score: 749;	Ident.: 99.4%		unreviewed	1 out of 5
A0A7Z2CT54	A0A7Z2CT54_9BACI	Uncharacterized protein	Bacillus sp. SH8-8	E-value: 780E-102;	Score: 749;	Ident.: 99.4%		unreviewed	1 out of 5
J8HC98	J8HC98_BACCE	Uncharacterized protein	Bacillus cereus VD014	E-value: 780E-102;	Score: 749;	Ident.: 99.4%		unreviewed	1 out of 5
A0A1M6VV17	A0A1M6VV17_9BACI	Uncharacterized protein	Bacillus sp. bc15	E-value: 780E-102;	Score: 749;	Ident.: 99.4%		unreviewed	1 out of 5
J8EVI8	J8EVI8_BACCE	Uncharacterized protein	Bacillus cereus VD045	E-value: 780E-102;	Score: 749;	Ident.: 99.4%		unreviewed	1 out of 5
N1LSG1	N1LSG1_9BACI	Lipoprotein, putative	Bacillus sp. GeD10	E-value: 780E-102;	Score: 749;	Ident.: 99.4%		unreviewed	1 out of 5
G9Q6C6	G9Q6C6_9BACI	Uncharacterized protein	Bacillus sp. 7_6_55CFAA_CT2	E-value: 780E-102;	Score: 749;	Ident.: 99.4%		unreviewed	1 out of 5
A0A243JJN3	A0A243JJN3_BACTU	Uncharacterized protein	Bacillus thuringiensis serovar pirenaica	E-value: 780E-102;	Score: 749;	Ident.: 99.4%		unreviewed	1 out of 5
B5UU73	B5UU73_BACCE	Putative lipoprotein	Bacillus cereus AH1134	E-value: 780E-102;	Score: 749;	Ident.: 99.4%		unreviewed	1 out of 5
R8U551	R8U551_BACCE	Lipoprotein	Bacillus cereus VD184	E-value: 780E-102;	Score: 749;	Ident.: 99.4%		unreviewed	1 out of 5
A0A243FPR9	A0A243FPR9_BACTU	Uncharacterized protein	Bacillus thuringiensis serovar ostriniae	E-value: 780E-102;	Score: 749;	Ident.: 99.4%		unreviewed	1 out of 5
J8L9T5	J8L9T5_BACCE	Uncharacterized protein	Bacillus cereus VD154	E-value: 780E-102;	Score: 749;	Ident.: 99.4%		unreviewed	1 out of 5
A0A0F6FQB8	A0A0F6FQB8_BACTK	Putative lipoprotein	Bacillus thuringiensis subsp. kurstaki	E-value: 780E-102;	Score: 749;	Ident.: 99.4%		unreviewed	1 out of 5
A0A3D5U350	A0A3D5U350_BACSP	Uncharacterized protein	Bacillus sp.	E-value: 780E-102;	Score: 749;	Ident.: 99.4%		unreviewed	1 out of 5
A0A1B1SZD2	A0A1B1SZD2_BACTU	Uncharacterized protein	Bacillus thuringiensis	E-value: 780E-102;	Score: 749;	Ident.: 99.4%		unreviewed	1 out of 5
A0A0A3VS97	A0A0A3VS97_BACCE	Lipoprotein (Putative lipoprotein)	Bacillus cereus	E-value: 780E-102;	Score: 749;	Ident.: 99.4%		unreviewed	1 out of 5
A0A7T8RJD7	A0A7T8RJD7_9BACI	Uncharacterized protein	Bacillus sp. TK-2	E-value: 780E-102;	Score: 749;	Ident.: 99.4%		unreviewed	1 out of 5
A0A1W2GQZ1	A0A1W2GQZ1_9BACI	Uncharacterized protein	Bacillus sp. JKS001846	E-value: 1.1E-99;	Score: 748;	Ident.: 98.8%		unreviewed	1 out of 5
A0A1H5XIU0	A0A1H5XIU0_9BACI	Uncharacterized protein	Bacillus sp. ok061	E-value: 1.1E-99;	Score: 748;	Ident.: 98.8%		unreviewed	1 out of 5
A0A2H3QEX0	A0A2H3QEX0_9BACI	Uncharacterized protein	Bacillus sp. AFS012607	E-value: 1.1E-99;	Score: 748;	Ident.: 98.8%		unreviewed	1 out of 5
A0A243LJE5	A0A243LJE5_BACTU	Uncharacterized protein	Bacillus thuringiensis serovar zhaodongensis	E-value: 1.1E-99;	Score: 748;	Ident.: 98.8%		unreviewed	1 out of 5
R8C8S2	R8C8S2_BACCE	Lipoprotein	Bacillus cereus str. Schrouff	E-value: 1.1E-99;	Score: 748;	Ident.: 98.8%		unreviewed	1 out of 5
R8GII7	R8GII7_BACCE	Lipoprotein	Bacillus cereus BAG1X2-3	E-value: 1.1E-99;	Score: 748;	Ident.: 98.8%		unreviewed	1 out of 5
A0A243P0T9	A0A243P0T9_BACTV	Uncharacterized protein	Bacillus thuringiensis subsp. medellin	E-value: 1.1E-99;	Score: 748;	Ident.: 98.8%		unreviewed	1 out of 5
A0A6I0AE98	A0A6I0AE98_9BACI	Uncharacterized protein	Bacillus sp. RM2(2019)	E-value: 1.1E-99;	Score: 748;	Ident.: 98.8%		unreviewed	1 out of 5
A0A0D0R4K5	A0A0D0R4K5_9BACI	Contig45, whole genome shotgun sequence	Bacillus sp. L_1B0_5	E-value: 1.1E-99;	Score: 748;	Ident.: 98.8%		unreviewed	1 out of 5
J7WHG9	J7WHG9_BACCE	Uncharacterized protein	Bacillus cereus VD022	E-value: 1.1E-99;	Score: 748;	Ident.: 98.8%		unreviewed	1 out of 5
A0A243B402	A0A243B402_BACTU	Uncharacterized protein	Bacillus thuringiensis serovar poloniensis	E-value: 1.1E-99;	Score: 748;	Ident.: 98.8%		unreviewed	1 out of 5
A0A243L4W8	A0A243L4W8_BACUH	Uncharacterized protein	Bacillus thuringiensis subsp. higo	E-value: 1.1E-99;	Score: 748;	Ident.: 98.8%		unreviewed	1 out of 5
R8IK29	R8IK29_BACCE	Lipoprotein	Bacillus cereus K-5975c	E-value: 1.1E-99;	Score: 748;	Ident.: 98.8%		unreviewed	1 out of 5
J3ULN9	J3ULN9_BACTU	Lipoprotein	Bacillus thuringiensis HD-771	E-value: 1.1E-99;	Score: 748;	Ident.: 98.8%		unreviewed	1 out of 5
Q3ETH9	Q3ETH9_BACTI	Uncharacterized protein	Bacillus thuringiensis serovar israelensis ATCC 35646	E-value: 1.1E-99;	Score: 748;	Ident.: 98.8%		unreviewed	1 out of 5
A0A0D0RNH2	A0A0D0RNH2_9BACI	Contig_19, whole genome shotgun sequence	Bacillus sp. L_1B0_8	E-value: 1.1E-99;	Score: 748;	Ident.: 98.8%		unreviewed	1 out of 5
R8Y4W7	R8Y4W7_BACCE	Lipoprotein	Bacillus cereus TIAC219	E-value: 1.1E-99;	Score: 748;	Ident.: 98.8%		unreviewed	1 out of 5
R8DU20	R8DU20_BACCE	Lipoprotein	Bacillus cereus BAG1X1-1	E-value: 1.1E-99;	Score: 748;	Ident.: 98.8%		unreviewed	1 out of 5
A0A7V7IDU1	A0A7V7IDU1_9BACI	Uncharacterized protein	Bacillus sp. BB56-3	E-value: 1.1E-99;	Score: 748;	Ident.: 98.8%		unreviewed	1 out of 5
A0A369D880	A0A369D880_9BACI	Uncharacterized protein	Bacillus sp. AG102	E-value: 1.1E-99;	Score: 748;	Ident.: 98.8%		unreviewed	1 out of 5
R8FMR6	R8FMR6_BACCE	Lipoprotein	Bacillus cereus BAG1X2-1	E-value: 1.1E-99;	Score: 748;	Ident.: 98.8%		unreviewed	1 out of 5
A0A3S0ZXI0	A0A3S0ZXI0_9BACI	Uncharacterized protein	Bacillus sp. VKPM B-3276	E-value: 1.1E-99;	Score: 748;	Ident.: 98.8%		unreviewed	1 out of 5
A0A7W7TQ27	A0A7W7TQ27_9BACI	Uncharacterized protein	Bacillus toyonensis	E-value: 1.1E-99;	Score: 748;	Ident.: 98.8%		unreviewed	1 out of 5
R8FTC7	R8FTC7_BACCE	Lipoprotein	Bacillus cereus BAG1X2-2	E-value: 1.1E-99;	Score: 748;	Ident.: 98.8%		unreviewed	1 out of 5
R8K9P2	R8K9P2_BACCE	Lipoprotein	Bacillus cereus BAG2O-1	E-value: 1.1E-99;	Score: 748;	Ident.: 98.8%		unreviewed	1 out of 5
A0A242Y204	A0A242Y204_BACTU	Uncharacterized protein	Bacillus thuringiensis serovar novosibirsk	E-value: 1.1E-99;	Score: 748;	Ident.: 98.8%		unreviewed	1 out of 5
B7IV94	B7IV94_BACC2	Putative lipoprotein	Bacillus cereus (strain G9842)	E-value: 1.1E-99;	Score: 748;	Ident.: 98.8%		unreviewed	1 out of 5
A0A243E5F7	A0A243E5F7_BACTU	Uncharacterized protein	Bacillus thuringiensis serovar toumanoffi	E-value: 1.1E-99;	Score: 748;	Ident.: 98.8%		unreviewed	1 out of 5
R8S1H3	R8S1H3_BACCE	Lipoprotein	Bacillus cereus HuB4-4	E-value: 1.1E-99;	Score: 748;	Ident.: 98.8%		unreviewed	1 out of 5
A0A6H9JEB8	A0A6H9JEB8_9BACI	Uncharacterized protein	Bacillus sp. AY2-1	E-value: 1.1E-99;	Score: 748;	Ident.: 98.8%		unreviewed	1 out of 5
A0A4E7Q1C3	A0A4E7Q1C3_BACTI	Uncharacterized protein	Bacillus thuringiensis subsp. israelensis	E-value: 1.1E-99;	Score: 748;	Ident.: 98.8%		unreviewed	1 out of 5
A0A150DLY3	A0A150DLY3_BACCE	Uncharacterized protein	Bacillus cereus	E-value: 1.1E-99;	Score: 748;	Ident.: 98.8%		unreviewed	1 out of 5
A0A0K0QBU2	A0A0K0QBU2_BACTU	Lipoprotein	Bacillus thuringiensis	E-value: 1.1E-99;	Score: 748;	Ident.: 98.8%		unreviewed	1 out of 5
A0A6D1SZX9	A0A6D1SZX9_9BACI	Uncharacterized protein	Bacillus sp. BH32	E-value: 1.1E-99;	Score: 748;	Ident.: 98.8%		unreviewed	1 out of 5
B7H517	B7H517_BACC4	Putative lipoprotein	Bacillus cereus (strain B4264)	E-value: 2.2E-99;	Score: 746;	Ident.: 98.8%		unreviewed	1 out of 5
A0A1J9WGF0	A0A1J9WGF0_BACCE	Uncharacterized protein	Bacillus cereus	E-value: 2.2E-99;	Score: 746;	Ident.: 98.8%		unreviewed	1 out of 5
A0A2V4XYH7	A0A2V4XYH7_9BACI	Uncharacterized protein	Bacillus sp. 196mf	E-value: 3.2E-99;	Score: 745;	Ident.: 98.1%		unreviewed	1 out of 5
A0A0F6JAV3	A0A0F6JAV3_BACTU	Uncharacterized protein	Bacillus thuringiensis T01-328	E-value: 3.2E-99;	Score: 745;	Ident.: 98.1%		unreviewed	1 out of 5
A0A2S8VY19	A0A2S8VY19_9BACI	Uncharacterized protein	Bacillus sp. MYb78	E-value: 3.2E-99;	Score: 745;	Ident.: 98.1%		unreviewed	1 out of 5
A0A2A9I3M3	A0A2A9I3M3_9BACI	Uncharacterized protein	Bacillus sp. YF23	E-value: 3.2E-99;	Score: 745;	Ident.: 98.1%		unreviewed	1 out of 5
A0A1C9BSZ4	A0A1C9BSZ4_BACTU	Uncharacterized protein	Bacillus thuringiensis Bt18247	E-value: 3.2E-99;	Score: 745;	Ident.: 98.1%		unreviewed	1 out of 5
J8YB75	J8YB75_BACCE	Uncharacterized protein	Bacillus cereus HuB1-1	E-value: 3.2E-99;	Score: 745;	Ident.: 98.1%		unreviewed	1 out of 5
A0A242ZY29	A0A242ZY29_BACTU	Uncharacterized protein	Bacillus thuringiensis serovar kim	E-value: 3.2E-99;	Score: 745;	Ident.: 98.1%		unreviewed	1 out of 5
J8N1A9	J8N1A9_BACCE	Uncharacterized protein	Bacillus cereus VD200	E-value: 3.2E-99;	Score: 745;	Ident.: 98.8%		unreviewed	1 out of 5
A0A2C9YX21	A0A2C9YX21_BACTY	Uncharacterized protein	Bacillus thuringiensis subsp. kyushuensis	E-value: 3.2E-99;	Score: 745;	Ident.: 98.1%		unreviewed	1 out of 5
M1Q8J7	M1Q8J7_BACTU	Lipoprotein, putative	Bacillus thuringiensis serovar thuringiensis str. IS5056	E-value: 3.2E-99;	Score: 745;	Ident.: 98.1%		unreviewed	1 out of 5
V5M9A5	V5M9A5_BACTU	Uncharacterized protein	Bacillus thuringiensis YBT-1518	E-value: 3.2E-99;	Score: 745;	Ident.: 98.1%		unreviewed	1 out of 5
A0A2A2P8A6	A0A2A2P8A6_9BACI	Uncharacterized protein	Bacillus toyonensis	E-value: 3.2E-99;	Score: 745;	Ident.: 98.1%		unreviewed	1 out of 5
A0A6N2H2V3	A0A6N2H2V3_9BACI	Uncharacterized protein	Bacillus sp. AR8-1	E-value: 3.2E-99;	Score: 745;	Ident.: 98.1%		unreviewed	1 out of 5
A0A1I4CA56	A0A1I4CA56_9BACI	Uncharacterized protein	Bacillus sp. 5mfcol3.1	E-value: 3.2E-99;	Score: 745;	Ident.: 98.1%		unreviewed	1 out of 5
S3JEA8	S3JEA8_BACCE	Lipoprotein	Bacillus cereus BAG1O-3	E-value: 3.2E-99;	Score: 745;	Ident.: 98.1%		unreviewed	1 out of 5
A0A160GYW1	A0A160GYW1_BACCE	Lipoprotein (Phosphonate ABC transporter phosphate-binding periplasmic component)	Bacillus cereus	E-value: 3.2E-99;	Score: 745;	Ident.: 98.1%		unreviewed	1 out of 5
