# Supplementary material for: The Membrane Proteome of Spores and Vegetative Cells of the Food-Borne Pathogen Bacillus cereus
Source: Int J Mol Sci. 2021 Nov 19;22(22):12475. doi: 10.3390/ijms222212475 (PMC8624511; doi:10.3390/ijms222212475)
Supplement: Supplementary file 1 [file ijms-22-12475-s001.zip › ijms-1446819-supplementary/Supplemental file S1/B20210915F248CABF64506F29A91F8037F07B67D100EE4CF.tab]

Entry	Entry name	Protein names	Organism	Info			Status	Annotation
A0A243KIL7	A0A243KIL7_BACTU	Uncharacterized protein	Bacillus thuringiensis serovar iberica	E-value: 5.2E-162;	Score: 1,172;	Ident.: 100.0%		unreviewed	1 out of 5
C2T6D1	C2T6D1_BACCE	Uncharacterized protein	Bacillus cereus BDRD-Cer4	E-value: 5.2E-162;	Score: 1,172;	Ident.: 100.0%		unreviewed	1 out of 5
A0A5E9IPT5	A0A5E9IPT5_BACTU	Uncharacterized protein	Bacillus thuringiensis F14-1	E-value: 5.2E-162;	Score: 1,172;	Ident.: 100.0%		unreviewed	1 out of 5
J8N5J4	J8N5J4_BACCE	Uncharacterized protein	Bacillus cereus VD200	E-value: 5.2E-162;	Score: 1,172;	Ident.: 100.0%		unreviewed	1 out of 5
A0A243LZT6	A0A243LZT6_BACTJ	Uncharacterized protein	Bacillus thuringiensis subsp. jegathesan	E-value: 5.2E-162;	Score: 1,172;	Ident.: 100.0%		unreviewed	1 out of 5
Q817Z7	Q817Z7_BACCR	Uncharacterized protein	Bacillus cereus (strain ATCC 14579 / DSM 31 / JCM 2152 / NBRC 15305 / NCIMB 9373 / NRRL B-3711)	E-value: 5.2E-162;	Score: 1,172;	Ident.: 100.0%		unreviewed	1 out of 5
A0A5B7VLS2	A0A5B7VLS2_BACCR	Uncharacterized protein	Bacillus cereus (strain ATCC 14579 / DSM 31 / JCM 2152 / NBRC 15305 / NCIMB 9373 / NRRL B-3711)	E-value: 5.2E-162;	Score: 1,172;	Ident.: 100.0%		unreviewed	1 out of 5
A0A1Y0TNP3	A0A1Y0TNP3_BACTU	Uncharacterized protein	Bacillus thuringiensis	E-value: 5.2E-162;	Score: 1,172;	Ident.: 100.0%		unreviewed	1 out of 5
J8I4U5	J8I4U5_BACCE	Uncharacterized protein	Bacillus cereus VD045	E-value: 5.2E-162;	Score: 1,172;	Ident.: 100.0%		unreviewed	1 out of 5
A0A164W9D4	A0A164W9D4_BACCE	Uncharacterized protein	Bacillus cereus	E-value: 5.2E-162;	Score: 1,172;	Ident.: 100.0%		unreviewed	1 out of 5
A0A2B9BJ35	A0A2B9BJ35_BACCE	Uncharacterized protein	Bacillus cereus	E-value: 5.3E-162;	Score: 1,172;	Ident.: 100.0%		unreviewed	1 out of 5
A0A1M6IDK5	A0A1M6IDK5_9BACI	Uncharacterized protein	Bacillus sp. cl25	E-value: 30E-162;	Score: 1,167;	Ident.: 99.6%		unreviewed	1 out of 5
A0A1J9WKT8	A0A1J9WKT8_BACCE	Uncharacterized protein	Bacillus cereus	E-value: 30E-162;	Score: 1,167;	Ident.: 99.6%		unreviewed	1 out of 5
A0A6L5MEW2	A0A6L5MEW2_BACTU	Uncharacterized protein	Bacillus thuringiensis	E-value: 2.5E-159;	Score: 1,155;	Ident.: 97.5%		unreviewed	1 out of 5
A0A1S9YE19	A0A1S9YE19_BACCE	Uncharacterized protein	Bacillus cereus	E-value: 41E-159;	Score: 1,146;	Ident.: 99.6%		unreviewed	1 out of 5
A0A243DQF7	A0A243DQF7_BACUD	Uncharacterized protein	Bacillus thuringiensis subsp. darmstadiensis	E-value: 21E-156;	Score: 1,128;	Ident.: 97.4%		unreviewed	1 out of 5
A0A4P7U3T2	A0A4P7U3T2_9BACI	Uncharacterized protein	Bacillus sp. DU-106	E-value: 21E-156;	Score: 1,128;	Ident.: 97.4%		unreviewed	1 out of 5
A0A229MNM3	A0A229MNM3_9BACI	Uncharacterized protein	Bacillus sp. KbaL1	E-value: 21E-156;	Score: 1,128;	Ident.: 97.4%		unreviewed	1 out of 5
J8MC30	J8MC30_BACCE	Uncharacterized protein	Bacillus cereus VD166	E-value: 21E-156;	Score: 1,128;	Ident.: 97.4%		unreviewed	1 out of 5
A0A7V7H572	A0A7V7H572_9BACI	Uncharacterized protein	Bacillus sp. BF2-3	E-value: 21E-156;	Score: 1,128;	Ident.: 97.4%		unreviewed	1 out of 5
R8GST3	R8GST3_BACCE	Uncharacterized protein	Bacillus cereus VD196	E-value: 21E-156;	Score: 1,128;	Ident.: 97.4%		unreviewed	1 out of 5
J8J6G0	J8J6G0_BACCE	Uncharacterized protein	Bacillus cereus VD169	E-value: 21E-156;	Score: 1,128;	Ident.: 97.4%		unreviewed	1 out of 5
A0A2B2NPK4	A0A2B2NPK4_BACCE	Uncharacterized protein	Bacillus cereus	E-value: 21E-156;	Score: 1,128;	Ident.: 97.4%		unreviewed	1 out of 5
A0A3Q9I240	A0A3Q9I240_BACTU	Uncharacterized protein	Bacillus thuringiensis	E-value: 350E-156;	Score: 1,120;	Ident.: 97.0%		unreviewed	1 out of 5
A0A443GB89	A0A443GB89_BACCE	Uncharacterized protein	Bacillus cereus	E-value: 2E-153;	Score: 1,115;	Ident.: 96.1%		unreviewed	1 out of 5
A0A249XG39	A0A249XG39_BACCE	Uncharacterized protein	Bacillus cereus	E-value: 2E-153;	Score: 1,115;	Ident.: 96.6%		unreviewed	1 out of 5
A0A6L3BGQ6	A0A6L3BGQ6_9BACI	Uncharacterized protein	Bacillus sp. TE8-1	E-value: 2.9E-153;	Score: 1,114;	Ident.: 95.7%		unreviewed	1 out of 5
A0A7V7Z4V3	A0A7V7Z4V3_9BACI	Uncharacterized protein	Bacillus sp. B1-WWTP-T-0.5-Post-4	E-value: 2.9E-153;	Score: 1,114;	Ident.: 95.7%		unreviewed	1 out of 5
A0A0D1QRA0	A0A0D1QRA0_BACTU	Contig0101, whole genome shotgun sequence	Bacillus thuringiensis Sbt003	E-value: 2.9E-153;	Score: 1,114;	Ident.: 95.7%		unreviewed	1 out of 5
C2RDM0	C2RDM0_BACCE	Uncharacterized protein	Bacillus cereus m1550	E-value: 2.9E-153;	Score: 1,114;	Ident.: 95.7%		unreviewed	1 out of 5
B7HE13	B7HE13_BACC4	Uncharacterized protein	Bacillus cereus (strain B4264)	E-value: 2.9E-153;	Score: 1,114;	Ident.: 95.7%		unreviewed	1 out of 5
C3E8W7	C3E8W7_BACTU	Uncharacterized protein	Bacillus thuringiensis serovar pakistani str. T13001	E-value: 2.9E-153;	Score: 1,114;	Ident.: 95.7%		unreviewed	1 out of 5
A0A7Z2CWV0	A0A7Z2CWV0_9BACI	Uncharacterized protein	Bacillus sp. SH8-8	E-value: 2.9E-153;	Score: 1,114;	Ident.: 95.7%		unreviewed	1 out of 5
A0A5P8FEZ2	A0A5P8FEZ2_BACTU	Uncharacterized protein	Bacillus thuringiensis	E-value: 2.9E-153;	Score: 1,114;	Ident.: 95.7%		unreviewed	1 out of 5
A0A2J9BQD3	A0A2J9BQD3_BACTU	Uncharacterized protein	Bacillus thuringiensis	E-value: 2.9E-153;	Score: 1,114;	Ident.: 95.7%		unreviewed	1 out of 5
A0A2B0JGT0	A0A2B0JGT0_BACCE	Uncharacterized protein	Bacillus cereus	E-value: 2.9E-153;	Score: 1,114;	Ident.: 95.7%		unreviewed	1 out of 5
R8THB1	R8THB1_BACCE	Uncharacterized protein	Bacillus cereus VD184	E-value: 2.9E-153;	Score: 1,114;	Ident.: 95.7%		unreviewed	1 out of 5
C2UJ87	C2UJ87_BACCE	Uncharacterized protein	Bacillus cereus Rock1-15	E-value: 2.9E-153;	Score: 1,114;	Ident.: 95.7%		unreviewed	1 out of 5
J8L879	J8L879_BACCE	Uncharacterized protein	Bacillus cereus VD154	E-value: 2.9E-153;	Score: 1,114;	Ident.: 95.7%		unreviewed	1 out of 5
A0A0J7GIG3	A0A0J7GIG3_BACCE	Uncharacterized protein	Bacillus cereus	E-value: 2.9E-153;	Score: 1,114;	Ident.: 95.7%		unreviewed	1 out of 5
N1LUE5	N1LUE5_9BACI	Uncharacterized protein	Bacillus sp. GeD10	E-value: 34E-153;	Score: 1,107;	Ident.: 94.8%		unreviewed	1 out of 5
A0A160HHA7	A0A160HHA7_BACCE	Uncharacterized protein	Bacillus cereus	E-value: 140E-153;	Score: 1,103;	Ident.: 94.4%		unreviewed	1 out of 5
A0A7X2EQA9	A0A7X2EQA9_BACTU	Uncharacterized protein	Bacillus thuringiensis	E-value: 140E-153;	Score: 1,103;	Ident.: 94.4%		unreviewed	1 out of 5
A0A243DIJ2	A0A243DIJ2_BACTU	Uncharacterized protein	Bacillus thuringiensis serovar subtoxicus	E-value: 280E-153;	Score: 1,101;	Ident.: 94.4%		unreviewed	1 out of 5
A0A6N0CPF8	A0A6N0CPF8_BACTU	Uncharacterized protein	Bacillus thuringiensis	E-value: 280E-153;	Score: 1,101;	Ident.: 94.4%		unreviewed	1 out of 5
A0A193CXM3	A0A193CXM3_BACTU	Uncharacterized protein	Bacillus thuringiensis serovar coreanensis	E-value: 790E-153;	Score: 1,098;	Ident.: 94.0%		unreviewed	1 out of 5
R8CDT2	R8CDT2_BACCE	Uncharacterized protein	Bacillus cereus str. Schrouff	E-value: 790E-153;	Score: 1,098;	Ident.: 94.0%		unreviewed	1 out of 5
A0A243N343	A0A243N343_BACTV	Uncharacterized protein	Bacillus thuringiensis subsp. medellin	E-value: 790E-153;	Score: 1,098;	Ident.: 94.0%		unreviewed	1 out of 5
A0A243C0B6	A0A243C0B6_BACTU	Uncharacterized protein	Bacillus thuringiensis serovar yosoo	E-value: 790E-153;	Score: 1,098;	Ident.: 94.0%		unreviewed	1 out of 5
A0A6L4WBP4	A0A6L4WBP4_9BACI	Uncharacterized protein	Bacillus sp. B2-WWTP-C-10-Post-4	E-value: 790E-153;	Score: 1,098;	Ident.: 94.0%		unreviewed	1 out of 5
A0A243AS24	A0A243AS24_BACTU	Uncharacterized protein	Bacillus thuringiensis serovar poloniensis	E-value: 790E-153;	Score: 1,098;	Ident.: 94.0%		unreviewed	1 out of 5
A0A6H1RUR2	A0A6H1RUR2_9BACI	Uncharacterized protein	Bacillus sp. RZ2MS9	E-value: 790E-153;	Score: 1,098;	Ident.: 94.0%		unreviewed	1 out of 5
A0A243F690	A0A243F690_BACUK	Uncharacterized protein	Bacillus thuringiensis subsp. kumamotoensis	E-value: 790E-153;	Score: 1,098;	Ident.: 94.0%		unreviewed	1 out of 5
R8DYV1	R8DYV1_BACCE	Uncharacterized protein	Bacillus cereus VD133	E-value: 790E-153;	Score: 1,098;	Ident.: 94.0%		unreviewed	1 out of 5
A0A135WU18	A0A135WU18_9BACI	Uncharacterized protein	Bacillus sp. JH7	E-value: 790E-153;	Score: 1,098;	Ident.: 94.0%		unreviewed	1 out of 5
R8IWB2	R8IWB2_BACCE	Uncharacterized protein	Bacillus cereus K-5975c	E-value: 790E-153;	Score: 1,098;	Ident.: 94.0%		unreviewed	1 out of 5
A0A2N3NZB8	A0A2N3NZB8_9BACI	Uncharacterized protein	Bacillus sp. BI3	E-value: 790E-153;	Score: 1,098;	Ident.: 94.0%		unreviewed	1 out of 5
C2WT51	C2WT51_BACCE	Uncharacterized protein	Bacillus cereus Rock4-2	E-value: 790E-153;	Score: 1,098;	Ident.: 94.0%		unreviewed	1 out of 5
J4A1A3	J4A1A3_BACTU	Uncharacterized protein	Bacillus thuringiensis HD-771	E-value: 790E-153;	Score: 1,098;	Ident.: 94.0%		unreviewed	1 out of 5
A0A5C1FK13	A0A5C1FK13_9BACI	Uncharacterized protein	Bacillus sp. JAS24-2	E-value: 790E-153;	Score: 1,098;	Ident.: 94.0%		unreviewed	1 out of 5
A0A242ZJ76	A0A242ZJ76_BACTU	Uncharacterized protein	Bacillus thuringiensis serovar londrina	E-value: 790E-153;	Score: 1,098;	Ident.: 94.0%		unreviewed	1 out of 5
A0A023PBT6	A0A023PBT6_9BACI	Uncharacterized protein	Bacillus bombysepticus str. Wang	E-value: 790E-153;	Score: 1,098;	Ident.: 94.0%		unreviewed	1 out of 5
R8LB44	R8LB44_BACCE	Uncharacterized protein	Bacillus cereus HuB13-1	E-value: 790E-153;	Score: 1,098;	Ident.: 94.0%		unreviewed	1 out of 5
C2P417	C2P417_BACCE	Uncharacterized protein	Bacillus cereus 172560W	E-value: 790E-153;	Score: 1,098;	Ident.: 94.0%		unreviewed	1 out of 5
A0A7V7LMJ7	A0A7V7LMJ7_9BACI	Uncharacterized protein	Bacillus sp. BB56-3	E-value: 790E-153;	Score: 1,098;	Ident.: 94.0%		unreviewed	1 out of 5
A0A369D080	A0A369D080_9BACI	Uncharacterized protein	Bacillus sp. AG102	E-value: 790E-153;	Score: 1,098;	Ident.: 94.0%		unreviewed	1 out of 5
A0A3S0XAV1	A0A3S0XAV1_9BACI	Uncharacterized protein	Bacillus sp. VKPM B-3276	E-value: 790E-153;	Score: 1,098;	Ident.: 94.0%		unreviewed	1 out of 5
C2XH35	C2XH35_BACCE	Uncharacterized protein	Bacillus cereus F65185	E-value: 790E-153;	Score: 1,098;	Ident.: 94.0%		unreviewed	1 out of 5
J8H4R1	J8H4R1_BACCE	Uncharacterized protein	Bacillus cereus VD014	E-value: 790E-153;	Score: 1,098;	Ident.: 94.0%		unreviewed	1 out of 5
C3H6L6	C3H6L6_BACTU	Uncharacterized protein	Bacillus thuringiensis serovar huazhongensis BGSC 4BD1	E-value: 790E-153;	Score: 1,098;	Ident.: 94.0%		unreviewed	1 out of 5
G9Q1E1	G9Q1E1_9BACI	Uncharacterized protein	Bacillus sp. 7_6_55CFAA_CT2	E-value: 790E-153;	Score: 1,098;	Ident.: 94.0%		unreviewed	1 out of 5
A0A243J7L6	A0A243J7L6_BACTU	Uncharacterized protein	Bacillus thuringiensis serovar pirenaica	E-value: 790E-153;	Score: 1,098;	Ident.: 94.0%		unreviewed	1 out of 5
A0A242Y9S4	A0A242Y9S4_BACTU	Uncharacterized protein	Bacillus thuringiensis serovar novosibirsk	E-value: 790E-153;	Score: 1,098;	Ident.: 94.0%		unreviewed	1 out of 5
A0A3D1QLD4	A0A3D1QLD4_BACSP	Uncharacterized protein	Bacillus sp.	E-value: 790E-153;	Score: 1,098;	Ident.: 94.0%		unreviewed	1 out of 5
R8RM31	R8RM31_BACCE	Uncharacterized protein	Bacillus cereus HuB4-4	E-value: 790E-153;	Score: 1,098;	Ident.: 94.0%		unreviewed	1 out of 5
A0A4E7Q349	A0A4E7Q349_BACTI	Uncharacterized protein	Bacillus thuringiensis subsp. israelensis	E-value: 790E-153;	Score: 1,098;	Ident.: 94.0%		unreviewed	1 out of 5
A0A0F6FP28	A0A0F6FP28_BACTK	Uncharacterized protein	Bacillus thuringiensis subsp. kurstaki	E-value: 790E-153;	Score: 1,098;	Ident.: 94.0%		unreviewed	1 out of 5
A0A150BJ08	A0A150BJ08_BACCE	Putative lipoprotein	Bacillus cereus	E-value: 790E-153;	Score: 1,098;	Ident.: 94.0%		unreviewed	1 out of 5
A0A1B1STH8	A0A1B1STH8_BACTU	Uncharacterized protein	Bacillus thuringiensis	E-value: 790E-153;	Score: 1,098;	Ident.: 94.0%		unreviewed	1 out of 5
A0A7T8RG49	A0A7T8RG49_9BACI	Uncharacterized protein	Bacillus sp. TK-2	E-value: 790E-153;	Score: 1,098;	Ident.: 94.0%		unreviewed	1 out of 5
A0A6I2EG17	A0A6I2EG17_BACTU	Uncharacterized protein	Bacillus thuringiensis	E-value: 1.1E-150;	Score: 1,097;	Ident.: 93.5%		unreviewed	1 out of 5
Q3ETQ8	Q3ETQ8_BACTI	Uncharacterized protein	Bacillus thuringiensis serovar israelensis ATCC 35646	E-value: 1.3E-150;	Score: 1,098;	Ident.: 94.0%		unreviewed	1 out of 5
A0A1W2GGJ4	A0A1W2GGJ4_9BACI	Uncharacterized protein	Bacillus sp. JKS001846	E-value: 1.6E-150;	Score: 1,096;	Ident.: 93.5%		unreviewed	1 out of 5
A0A2H3Q2B0	A0A2H3Q2B0_9BACI	Uncharacterized protein	Bacillus sp. AFS012607	E-value: 3.2E-150;	Score: 1,094;	Ident.: 93.5%		unreviewed	1 out of 5
A0A243M833	A0A243M833_BACTU	Uncharacterized protein	Bacillus thuringiensis serovar zhaodongensis	E-value: 3.2E-150;	Score: 1,094;	Ident.: 93.5%		unreviewed	1 out of 5
J7WQ29	J7WQ29_BACCE	Uncharacterized protein	Bacillus cereus VD022	E-value: 3.2E-150;	Score: 1,094;	Ident.: 93.5%		unreviewed	1 out of 5
W8YHH5	W8YHH5_BACTU	Uncharacterized protein	Bacillus thuringiensis DB27	E-value: 3.2E-150;	Score: 1,094;	Ident.: 93.5%		unreviewed	1 out of 5
J8M9U2	J8M9U2_BACCE	Uncharacterized protein	Bacillus cereus VD156	E-value: 3.2E-150;	Score: 1,094;	Ident.: 93.5%		unreviewed	1 out of 5
R8YLV4	R8YLV4_BACCE	Uncharacterized protein	Bacillus cereus TIAC219	E-value: 3.2E-150;	Score: 1,094;	Ident.: 93.5%		unreviewed	1 out of 5
A0A387A212	A0A387A212_BACTU	Uncharacterized protein	Bacillus thuringiensis	E-value: 3.2E-150;	Score: 1,094;	Ident.: 93.5%		unreviewed	1 out of 5
A0A7W7X5L7	A0A7W7X5L7_9BACI	Uncharacterized protein	Bacillus toyonensis	E-value: 3.2E-150;	Score: 1,094;	Ident.: 93.5%		unreviewed	1 out of 5
A0A7V7RXG5	A0A7V7RXG5_BACCE	Uncharacterized protein	Bacillus cereus	E-value: 3.2E-150;	Score: 1,094;	Ident.: 93.5%		unreviewed	1 out of 5
A0A226R8M7	A0A226R8M7_9BACI	Uncharacterized protein	Bacillus sp. M13(2017)	E-value: 3.2E-150;	Score: 1,094;	Ident.: 93.5%		unreviewed	1 out of 5
B5UMU7	B5UMU7_BACCE	Uncharacterized protein	Bacillus cereus AH1134	E-value: 3.2E-150;	Score: 1,094;	Ident.: 93.5%		unreviewed	1 out of 5
B7IYN2	B7IYN2_BACC2	Uncharacterized protein	Bacillus cereus (strain G9842)	E-value: 3.2E-150;	Score: 1,094;	Ident.: 93.5%		unreviewed	1 out of 5
A0A6H9IYI1	A0A6H9IYI1_9BACI	Uncharacterized protein	Bacillus sp. AY2-1	E-value: 3.2E-150;	Score: 1,094;	Ident.: 93.5%		unreviewed	1 out of 5
A0A1S7FB30	A0A1S7FB30_BACTU	Uncharacterized protein	Bacillus thuringiensis	E-value: 3.2E-150;	Score: 1,094;	Ident.: 93.5%		unreviewed	1 out of 5
A0A6D1T7F4	A0A6D1T7F4_9BACI	Uncharacterized protein	Bacillus sp. BH32	E-value: 3.2E-150;	Score: 1,094;	Ident.: 93.5%		unreviewed	1 out of 5
A0A679H5N0	A0A679H5N0_9BACI	Uncharacterized protein	Bacillus wiedmannii	E-value: 6.5E-150;	Score: 1,092;	Ident.: 93.5%		unreviewed	1 out of 5
A0A7Z8H124	A0A7Z8H124_9BACI	Uncharacterized protein	Bacillus sp. 007/AIA-02/001	E-value: 6.5E-150;	Score: 1,092;	Ident.: 93.5%		unreviewed	1 out of 5
