# Supplementary material for: The Membrane Proteome of Spores and Vegetative Cells of the Food-Borne Pathogen Bacillus cereus
Source: Int J Mol Sci. 2021 Nov 19;22(22):12475. doi: 10.3390/ijms222212475 (PMC8624511; doi:10.3390/ijms222212475)
Supplement: Supplementary file 1 [file ijms-22-12475-s001.zip › ijms-1446819-supplementary/Supplemental file S1/B20210915F248CABF64506F29A91F8037F07B67D100EE4ES.tab]

Entry	Entry name	Protein names	Organism	Info			Status	Annotation
Q81FT8	Q81FT8_BACCR	Uncharacterized protein	Bacillus cereus (strain ATCC 14579 / DSM 31 / JCM 2152 / NBRC 15305 / NCIMB 9373 / NRRL B-3711)	E-value: 15E-153;	Score: 1,109;	Ident.: 100.0%		unreviewed	1 out of 5
A0A243DNB0	A0A243DNB0_BACUD	Uncharacterized protein	Bacillus thuringiensis subsp. darmstadiensis	E-value: 62E-153;	Score: 1,105;	Ident.: 99.6%		unreviewed	1 out of 5
A0A1M6HHP3	A0A1M6HHP3_9BACI	Uncharacterized protein	Bacillus sp. cl25	E-value: 62E-153;	Score: 1,105;	Ident.: 99.6%		unreviewed	1 out of 5
A0A243KWJ2	A0A243KWJ2_BACTU	Uncharacterized protein	Bacillus thuringiensis serovar iberica	E-value: 62E-153;	Score: 1,105;	Ident.: 99.6%		unreviewed	1 out of 5
A0A7V7Z2B7	A0A7V7Z2B7_9BACI	Uncharacterized protein	Bacillus sp. B1-WWTP-T-0.5-Post-4	E-value: 62E-153;	Score: 1,105;	Ident.: 99.6%		unreviewed	1 out of 5
A0A193CQT2	A0A193CQT2_BACTU	Uncharacterized protein	Bacillus thuringiensis serovar coreanensis	E-value: 62E-153;	Score: 1,105;	Ident.: 99.6%		unreviewed	1 out of 5
A0A243C6U5	A0A243C6U5_BACTU	Uncharacterized protein	Bacillus thuringiensis serovar yosoo	E-value: 62E-153;	Score: 1,105;	Ident.: 99.6%		unreviewed	1 out of 5
A0A4P7TZD1	A0A4P7TZD1_9BACI	Uncharacterized protein	Bacillus sp. DU-106	E-value: 62E-153;	Score: 1,105;	Ident.: 99.6%		unreviewed	1 out of 5
A0A6L4W1Z7	A0A6L4W1Z7_9BACI	Uncharacterized protein	Bacillus sp. B2-WWTP-C-10-Post-4	E-value: 62E-153;	Score: 1,105;	Ident.: 99.6%		unreviewed	1 out of 5
C2SYL0	C2SYL0_BACCE	Uncharacterized protein	Bacillus cereus BDRD-Cer4	E-value: 62E-153;	Score: 1,105;	Ident.: 99.6%		unreviewed	1 out of 5
A0A0D1PBA0	A0A0D1PBA0_BACTU	Contig0103, whole genome shotgun sequence	Bacillus thuringiensis Sbt003	E-value: 62E-153;	Score: 1,105;	Ident.: 99.6%		unreviewed	1 out of 5
W8Y867	W8Y867_BACTU	Uncharacterized protein	Bacillus thuringiensis DB27	E-value: 62E-153;	Score: 1,105;	Ident.: 99.6%		unreviewed	1 out of 5
A0A6H1RQ71	A0A6H1RQ71_9BACI	Uncharacterized protein	Bacillus sp. RZ2MS9	E-value: 62E-153;	Score: 1,105;	Ident.: 99.6%		unreviewed	1 out of 5
R8EQU9	R8EQU9_BACCE	Uncharacterized protein	Bacillus cereus VD133	E-value: 62E-153;	Score: 1,105;	Ident.: 99.6%		unreviewed	1 out of 5
A0A243EYQ4	A0A243EYQ4_BACUK	Uncharacterized protein	Bacillus thuringiensis subsp. kumamotoensis	E-value: 62E-153;	Score: 1,105;	Ident.: 99.6%		unreviewed	1 out of 5
A0A5E9IJY3	A0A5E9IJY3_BACTU	Uncharacterized protein	Bacillus thuringiensis F14-1	E-value: 62E-153;	Score: 1,105;	Ident.: 99.6%		unreviewed	1 out of 5
A0A229M5R5	A0A229M5R5_9BACI	Uncharacterized protein	Bacillus sp. KbaL1	E-value: 62E-153;	Score: 1,105;	Ident.: 99.6%		unreviewed	1 out of 5
A0A7Z8M5B3	A0A7Z8M5B3_9BACI	Uncharacterized protein	Bacillus sp. 007/AIA-02/001	E-value: 62E-153;	Score: 1,105;	Ident.: 99.6%		unreviewed	1 out of 5
C2R5Q7	C2R5Q7_BACCE	Uncharacterized protein	Bacillus cereus m1550	E-value: 62E-153;	Score: 1,105;	Ident.: 99.6%		unreviewed	1 out of 5
J8NN58	J8NN58_BACCE	Uncharacterized protein	Bacillus cereus VD200	E-value: 62E-153;	Score: 1,105;	Ident.: 99.6%		unreviewed	1 out of 5
A0A135X1M6	A0A135X1M6_9BACI	Uncharacterized protein	Bacillus sp. JH7	E-value: 62E-153;	Score: 1,105;	Ident.: 99.6%		unreviewed	1 out of 5
A0A243LFJ1	A0A243LFJ1_BACTJ	Uncharacterized protein	Bacillus thuringiensis subsp. jegathesan	E-value: 62E-153;	Score: 1,105;	Ident.: 99.6%		unreviewed	1 out of 5
J8LIV9	J8LIV9_BACCE	Uncharacterized protein	Bacillus cereus VD166	E-value: 62E-153;	Score: 1,105;	Ident.: 99.6%		unreviewed	1 out of 5
A0A2N3NRP3	A0A2N3NRP3_9BACI	Uncharacterized protein	Bacillus sp. BI3	E-value: 62E-153;	Score: 1,105;	Ident.: 99.6%		unreviewed	1 out of 5
A0A7V7H2Z5	A0A7V7H2Z5_9BACI	Uncharacterized protein	Bacillus sp. BF2-3	E-value: 62E-153;	Score: 1,105;	Ident.: 99.6%		unreviewed	1 out of 5
C2WK29	C2WK29_BACCE	Uncharacterized protein	Bacillus cereus Rock4-2	E-value: 62E-153;	Score: 1,105;	Ident.: 99.6%		unreviewed	1 out of 5
A0A5C1FCI8	A0A5C1FCI8_9BACI	Uncharacterized protein	Bacillus sp. JAS24-2	E-value: 62E-153;	Score: 1,105;	Ident.: 99.6%		unreviewed	1 out of 5
A0A242YIR1	A0A242YIR1_BACTU	Uncharacterized protein	Bacillus thuringiensis serovar londrina	E-value: 62E-153;	Score: 1,105;	Ident.: 99.6%		unreviewed	1 out of 5
A0A023P2L6	A0A023P2L6_9BACI	Uncharacterized protein	Bacillus bombysepticus str. Wang	E-value: 62E-153;	Score: 1,105;	Ident.: 99.6%		unreviewed	1 out of 5
A0A5B7VFH0	A0A5B7VFH0_BACCR	Uncharacterized protein	Bacillus cereus (strain ATCC 14579 / DSM 31 / JCM 2152 / NBRC 15305 / NCIMB 9373 / NRRL B-3711)	E-value: 62E-153;	Score: 1,105;	Ident.: 99.6%		unreviewed	1 out of 5
C3E168	C3E168_BACTU	Uncharacterized protein	Bacillus thuringiensis serovar pakistani str. T13001	E-value: 62E-153;	Score: 1,105;	Ident.: 99.6%		unreviewed	1 out of 5
C2NWI2	C2NWI2_BACCE	Uncharacterized protein	Bacillus cereus 172560W	E-value: 62E-153;	Score: 1,105;	Ident.: 99.6%		unreviewed	1 out of 5
A0A243DEL8	A0A243DEL8_BACTU	Uncharacterized protein	Bacillus thuringiensis serovar subtoxicus	E-value: 62E-153;	Score: 1,105;	Ident.: 99.6%		unreviewed	1 out of 5
A0A6L7H604	A0A6L7H604_BACAN	Uncharacterized protein	Bacillus anthracis	E-value: 62E-153;	Score: 1,105;	Ident.: 99.6%		unreviewed	1 out of 5
R8H9Z7	R8H9Z7_BACCE	Uncharacterized protein	Bacillus cereus VD196	E-value: 62E-153;	Score: 1,105;	Ident.: 99.6%		unreviewed	1 out of 5
J8JDZ0	J8JDZ0_BACCE	Uncharacterized protein	Bacillus cereus VD169	E-value: 62E-153;	Score: 1,105;	Ident.: 99.6%		unreviewed	1 out of 5
A0A7Z2CRH0	A0A7Z2CRH0_9BACI	Uncharacterized protein	Bacillus sp. SH8-8	E-value: 62E-153;	Score: 1,105;	Ident.: 99.6%		unreviewed	1 out of 5
C2X9G1	C2X9G1_BACCE	Uncharacterized protein	Bacillus cereus F65185	E-value: 62E-153;	Score: 1,105;	Ident.: 99.6%		unreviewed	1 out of 5
N1LVA8	N1LVA8_9BACI	Uncharacterized protein	Bacillus sp. GeD10	E-value: 62E-153;	Score: 1,105;	Ident.: 99.6%		unreviewed	1 out of 5
G9QB26	G9QB26_9BACI	Uncharacterized protein	Bacillus sp. 7_6_55CFAA_CT2	E-value: 62E-153;	Score: 1,105;	Ident.: 99.6%		unreviewed	1 out of 5
B5UIK2	B5UIK2_BACCE	Uncharacterized protein	Bacillus cereus AH1134	E-value: 62E-153;	Score: 1,105;	Ident.: 99.6%		unreviewed	1 out of 5
A0A7U4B3B4	A0A7U4B3B4_BACAN	Group-specific protein	Bacillus anthracis str. H9401	E-value: 62E-153;	Score: 1,105;	Ident.: 99.6%		unreviewed	1 out of 5
C2UBH8	C2UBH8_BACCE	Uncharacterized protein	Bacillus cereus Rock1-15	E-value: 62E-153;	Score: 1,105;	Ident.: 99.6%		unreviewed	1 out of 5
R8UCP4	R8UCP4_BACCE	Uncharacterized protein	Bacillus cereus VD184	E-value: 62E-153;	Score: 1,105;	Ident.: 99.6%		unreviewed	1 out of 5
A0A3D1QI90	A0A3D1QI90_BACSP	Uncharacterized protein	Bacillus sp.	E-value: 62E-153;	Score: 1,105;	Ident.: 99.6%		unreviewed	1 out of 5
J8KW18	J8KW18_BACCE	Uncharacterized protein	Bacillus cereus VD154	E-value: 62E-153;	Score: 1,105;	Ident.: 99.6%		unreviewed	1 out of 5
A0A6H3AF30	A0A6H3AF30_BACAN	Uncharacterized protein	Bacillus anthracis	E-value: 62E-153;	Score: 1,105;	Ident.: 99.6%		unreviewed	1 out of 5
A0A1B1T146	A0A1B1T146_BACTU	Uncharacterized protein	Bacillus thuringiensis	E-value: 62E-153;	Score: 1,105;	Ident.: 99.6%		unreviewed	1 out of 5
A0A0A3VY15	A0A0A3VY15_BACCE	Uncharacterized protein	Bacillus cereus	E-value: 62E-153;	Score: 1,105;	Ident.: 99.6%		unreviewed	1 out of 5
A0A7T8LV29	A0A7T8LV29_9BACI	Uncharacterized protein	Bacillus sp. TK-2	E-value: 62E-153;	Score: 1,105;	Ident.: 99.6%		unreviewed	1 out of 5
A0A243NYH9	A0A243NYH9_BACTV	Uncharacterized protein	Bacillus thuringiensis subsp. medellin	E-value: 130E-153;	Score: 1,103;	Ident.: 99.1%		unreviewed	1 out of 5
A0A679H374	A0A679H374_9BACI	Uncharacterized protein	Bacillus wiedmannii	E-value: 130E-153;	Score: 1,103;	Ident.: 99.1%		unreviewed	1 out of 5
R8MSJ9	R8MSJ9_BACCE	Uncharacterized protein	Bacillus cereus HuB13-1	E-value: 130E-153;	Score: 1,103;	Ident.: 99.1%		unreviewed	1 out of 5
A0A2A8KIS9	A0A2A8KIS9_BACCE	Uncharacterized protein	Bacillus cereus	E-value: 130E-153;	Score: 1,103;	Ident.: 99.1%		unreviewed	1 out of 5
A0A7D4CKR9	A0A7D4CKR9_BACCE	Uncharacterized protein	Bacillus cereus	E-value: 130E-153;	Score: 1,103;	Ident.: 99.1%		unreviewed	1 out of 5
A0A0F6G180	A0A0F6G180_BACTK	Uncharacterized protein	Bacillus thuringiensis subsp. kurstaki	E-value: 130E-153;	Score: 1,103;	Ident.: 99.1%		unreviewed	1 out of 5
A0A243G3L4	A0A243G3L4_BACTU	Uncharacterized protein	Bacillus thuringiensis	E-value: 130E-153;	Score: 1,103;	Ident.: 99.1%		unreviewed	1 out of 5
A0A643MJ29	A0A643MJ29_BACTU	Uncharacterized protein	Bacillus thuringiensis	E-value: 130E-153;	Score: 1,103;	Ident.: 99.1%		unreviewed	1 out of 5
A0A1W2GSZ2	A0A1W2GSZ2_9BACI	Uncharacterized protein	Bacillus sp. JKS001846	E-value: 250E-153;	Score: 1,101;	Ident.: 99.1%		unreviewed	1 out of 5
R8GK14	R8GK14_BACCE	Uncharacterized protein	Bacillus cereus BAG1X2-3	E-value: 250E-153;	Score: 1,101;	Ident.: 99.1%		unreviewed	1 out of 5
A0A0D0QKK1	A0A0D0QKK1_9BACI	Contig18, whole genome shotgun sequence	Bacillus sp. L_1B0_5	E-value: 250E-153;	Score: 1,101;	Ident.: 99.1%		unreviewed	1 out of 5
A0A243K0P2	A0A243K0P2_BACUH	Uncharacterized protein	Bacillus thuringiensis subsp. higo	E-value: 250E-153;	Score: 1,101;	Ident.: 99.1%		unreviewed	1 out of 5
J8LT70	J8LT70_BACCE	Uncharacterized protein	Bacillus cereus VD156	E-value: 250E-153;	Score: 1,101;	Ident.: 99.1%		unreviewed	1 out of 5
B7HHN4	B7HHN4_BACC4	Uncharacterized protein	Bacillus cereus (strain B4264)	E-value: 250E-153;	Score: 1,101;	Ident.: 99.1%		unreviewed	1 out of 5
A0A0D0PY10	A0A0D0PY10_9BACI	Contig_17, whole genome shotgun sequence	Bacillus sp. L_1B0_8	E-value: 250E-153;	Score: 1,101;	Ident.: 99.1%		unreviewed	1 out of 5
R8DSB9	R8DSB9_BACCE	Uncharacterized protein	Bacillus cereus BAG1X1-1	E-value: 250E-153;	Score: 1,101;	Ident.: 99.1%		unreviewed	1 out of 5
R8FRY3	R8FRY3_BACCE	Uncharacterized protein	Bacillus cereus BAG1X2-1	E-value: 250E-153;	Score: 1,101;	Ident.: 99.1%		unreviewed	1 out of 5
J8HFH8	J8HFH8_BACCE	Uncharacterized protein	Bacillus cereus VD014	E-value: 250E-153;	Score: 1,101;	Ident.: 99.1%		unreviewed	1 out of 5
C3GYN2	C3GYN2_BACTU	Uncharacterized protein	Bacillus thuringiensis serovar huazhongensis BGSC 4BD1	E-value: 250E-153;	Score: 1,101;	Ident.: 99.1%		unreviewed	1 out of 5
R8FQQ7	R8FQQ7_BACCE	Uncharacterized protein	Bacillus cereus BAG1X2-2	E-value: 250E-153;	Score: 1,101;	Ident.: 99.1%		unreviewed	1 out of 5
A0A226QYM4	A0A226QYM4_9BACI	Uncharacterized protein	Bacillus sp. M13(2017)	E-value: 250E-153;	Score: 1,101;	Ident.: 99.1%		unreviewed	1 out of 5
R8KD93	R8KD93_BACCE	Uncharacterized protein	Bacillus cereus BAG2O-1	E-value: 250E-153;	Score: 1,101;	Ident.: 99.1%		unreviewed	1 out of 5
A0A0K0QA62	A0A0K0QA62_BACTU	Uncharacterized protein	Bacillus thuringiensis	E-value: 250E-153;	Score: 1,101;	Ident.: 99.1%		unreviewed	1 out of 5
A0A0G8FAC2	A0A0G8FAC2_BACCE	Uncharacterized protein	Bacillus cereus	E-value: 250E-153;	Score: 1,101;	Ident.: 99.1%		unreviewed	1 out of 5
A0A150BZ43	A0A150BZ43_BACCE	Uncharacterized protein	Bacillus cereus	E-value: 510E-153;	Score: 1,099;	Ident.: 99.1%		unreviewed	1 out of 5
A0A243JDN1	A0A243JDN1_BACTU	Uncharacterized protein	Bacillus thuringiensis serovar pirenaica	E-value: 510E-153;	Score: 1,099;	Ident.: 99.1%		unreviewed	1 out of 5
A0A3D5U137	A0A3D5U137_BACSP	Uncharacterized protein	Bacillus sp.	E-value: 510E-153;	Score: 1,099;	Ident.: 99.1%		unreviewed	1 out of 5
A0A4U2U6T1	A0A4U2U6T1_BACCE	Uncharacterized protein	Bacillus cereus	E-value: 1E-150;	Score: 1,097;	Ident.: 99.1%		unreviewed	1 out of 5
A0A2V4XRY6	A0A2V4XRY6_9BACI	Uncharacterized protein	Bacillus sp. 196mf	E-value: 1.5E-150;	Score: 1,096;	Ident.: 98.7%		unreviewed	1 out of 5
A0A0F6JCP4	A0A0F6JCP4_BACTU	Uncharacterized protein	Bacillus thuringiensis T01-328	E-value: 1.5E-150;	Score: 1,096;	Ident.: 98.7%		unreviewed	1 out of 5
A0A2S8W417	A0A2S8W417_9BACI	Uncharacterized protein	Bacillus sp. MYb78	E-value: 1.5E-150;	Score: 1,096;	Ident.: 98.7%		unreviewed	1 out of 5
A0A2A9I1I5	A0A2A9I1I5_9BACI	Uncharacterized protein	Bacillus sp. YF23	E-value: 1.5E-150;	Score: 1,096;	Ident.: 98.7%		unreviewed	1 out of 5
A0A1C9BQW4	A0A1C9BQW4_BACTU	Uncharacterized protein	Bacillus thuringiensis Bt18247	E-value: 1.5E-150;	Score: 1,096;	Ident.: 98.7%		unreviewed	1 out of 5
J9BJM9	J9BJM9_BACCE	Uncharacterized protein	Bacillus cereus HuB1-1	E-value: 1.5E-150;	Score: 1,096;	Ident.: 98.7%		unreviewed	1 out of 5
A0A242ZSR7	A0A242ZSR7_BACTU	Uncharacterized protein	Bacillus thuringiensis serovar kim	E-value: 1.5E-150;	Score: 1,096;	Ident.: 98.7%		unreviewed	1 out of 5
A0A243FG14	A0A243FG14_BACTY	Uncharacterized protein	Bacillus thuringiensis subsp. kyushuensis	E-value: 1.5E-150;	Score: 1,096;	Ident.: 98.7%		unreviewed	1 out of 5
J8RGQ5	J8RGQ5_BACCE	Uncharacterized protein	Bacillus cereus BAG1X1-2	E-value: 1.5E-150;	Score: 1,096;	Ident.: 98.7%		unreviewed	1 out of 5
M1PHP0	M1PHP0_BACTU	Uncharacterized protein	Bacillus thuringiensis serovar thuringiensis str. IS5056	E-value: 1.5E-150;	Score: 1,096;	Ident.: 98.7%		unreviewed	1 out of 5
V5M9N5	V5M9N5_BACTU	Uncharacterized protein	Bacillus thuringiensis YBT-1518	E-value: 1.5E-150;	Score: 1,096;	Ident.: 98.7%		unreviewed	1 out of 5
A0A2A2PAP6	A0A2A2PAP6_9BACI	Uncharacterized protein	Bacillus toyonensis	E-value: 1.5E-150;	Score: 1,096;	Ident.: 98.7%		unreviewed	1 out of 5
A0A6N2H921	A0A6N2H921_9BACI	Uncharacterized protein	Bacillus sp. AR8-1	E-value: 1.5E-150;	Score: 1,096;	Ident.: 98.7%		unreviewed	1 out of 5
A0A1M7AMX6	A0A1M7AMX6_9BACI	Uncharacterized protein	Bacillus sp. bc15	E-value: 1.5E-150;	Score: 1,096;	Ident.: 98.7%		unreviewed	1 out of 5
A0A1I4ACT4	A0A1I4ACT4_9BACI	Uncharacterized protein	Bacillus sp. 5mfcol3.1	E-value: 1.5E-150;	Score: 1,096;	Ident.: 98.7%		unreviewed	1 out of 5
S3IB61	S3IB61_BACCE	Uncharacterized protein	Bacillus cereus BAG1O-3	E-value: 1.5E-150;	Score: 1,096;	Ident.: 98.7%		unreviewed	1 out of 5
A0A243FRR6	A0A243FRR6_BACTU	Uncharacterized protein	Bacillus thuringiensis serovar ostriniae	E-value: 1.5E-150;	Score: 1,096;	Ident.: 98.7%		unreviewed	1 out of 5
A0A1B1L2Z6	A0A1B1L2Z6_BACTU	Uncharacterized protein	Bacillus thuringiensis	E-value: 1.5E-150;	Score: 1,096;	Ident.: 98.7%		unreviewed	1 out of 5
A0A160GX95	A0A160GX95_BACCE	Uncharacterized protein	Bacillus cereus	E-value: 1.5E-150;	Score: 1,096;	Ident.: 98.7%		unreviewed	1 out of 5
A0A6L3BK89	A0A6L3BK89_9BACI	Uncharacterized protein	Bacillus sp. TE8-1	E-value: 2.1E-150;	Score: 1,095;	Ident.: 99.1%		unreviewed	1 out of 5
A0A2B2LLE6	A0A2B2LLE6_BACCE	Uncharacterized protein	Bacillus cereus	E-value: 3E-150;	Score: 1,094;	Ident.: 97.8%		unreviewed	1 out of 5
A0A1H6D5R8	A0A1H6D5R8_9BACI	Uncharacterized protein	Bacillus sp. ok061	E-value: 4.2E-150;	Score: 1,093;	Ident.: 98.2%		unreviewed	1 out of 5
