# Supplementary material for: The Membrane Proteome of Spores and Vegetative Cells of the Food-Borne Pathogen Bacillus cereus
Source: Int J Mol Sci. 2021 Nov 19;22(22):12475. doi: 10.3390/ijms222212475 (PMC8624511; doi:10.3390/ijms222212475)
Supplement: Supplementary file 1 [file ijms-22-12475-s001.zip › ijms-1446819-supplementary/Supplemental file S1/B20210915F248CABF64506F29A91F8037F07B67D100EE6B9.tab]

Entry	Entry name	Protein names	Organism	Info			Status	Annotation
A0A1J9XVE5	A0A1J9XVE5_9BACI	DUF4247 domain-containing protein	Bacillus pacificus	E-value: 9.7E-159;	Score: 1,159;	Ident.: 100.0%		unreviewed	1 out of 5
Q816M9	Q816M9_BACCR	Uncharacterized protein	Bacillus cereus (strain ATCC 14579 / DSM 31 / JCM 2152 / NBRC 15305 / NCIMB 9373 / NRRL B-3711)	E-value: 9.7E-159;	Score: 1,159;	Ident.: 100.0%		unreviewed	1 out of 5
A0A5B7VQ82	A0A5B7VQ82_BACCR	DUF4247 domain-containing protein	Bacillus cereus (strain ATCC 14579 / DSM 31 / JCM 2152 / NBRC 15305 / NCIMB 9373 / NRRL B-3711)	E-value: 9.7E-159;	Score: 1,159;	Ident.: 100.0%		unreviewed	1 out of 5
A0A0F5RR08	A0A0F5RR08_9BACI	Lipoprotein	Bacillus sp. UMTAT18	E-value: 9.7E-159;	Score: 1,159;	Ident.: 100.0%		unreviewed	1 out of 5
A0A2C3G748	A0A2C3G748_BACAN	DUF4247 domain-containing protein	Bacillus anthracis	E-value: 9.7E-159;	Score: 1,159;	Ident.: 100.0%		unreviewed	1 out of 5
R8GS90	R8GS90_BACCE	Lipoprotein	Bacillus cereus VD196	E-value: 9.7E-159;	Score: 1,159;	Ident.: 100.0%		unreviewed	1 out of 5
A0A1J9YWC3	A0A1J9YWC3_9BACI	Uncharacterized protein	Bacillus paranthracis	E-value: 9.7E-159;	Score: 1,159;	Ident.: 100.0%		unreviewed	1 out of 5
A0A402GNC9	A0A402GNC9_BACCE	Uncharacterized protein	Bacillus cereus	E-value: 9.7E-159;	Score: 1,159;	Ident.: 99.6%		unreviewed	1 out of 5
J8GK03	J8GK03_BACCE	Uncharacterized protein	Bacillus cereus MSX-D12	E-value: 9.7E-159;	Score: 1,159;	Ident.: 100.0%		unreviewed	1 out of 5
Q72YR3	Q72YR3_BACC1	Lipoprotein, putative	Bacillus cereus (strain ATCC 10987 / NRS 248)	E-value: 9.7E-159;	Score: 1,159;	Ident.: 100.0%		unreviewed	1 out of 5
A0A151UNS3	A0A151UNS3_BACCE	DUF4247 domain-containing protein (Putative lipoprotein)	Bacillus cereus	E-value: 9.7E-159;	Score: 1,159;	Ident.: 100.0%		unreviewed	1 out of 5
A0A7Z8SBJ5	A0A7Z8SBJ5_9BACI	DUF4247 domain-containing protein	Bacillus sp. BF9-10	E-value: 40E-159;	Score: 1,155;	Ident.: 99.6%		unreviewed	1 out of 5
J8GDD7	J8GDD7_BACCE	Uncharacterized protein	Bacillus cereus VD102	E-value: 40E-159;	Score: 1,155;	Ident.: 99.6%		unreviewed	1 out of 5
A0A1Y5Z8F8	A0A1Y5Z8F8_9BACI	Uncharacterized protein	Bacillus pacificus	E-value: 40E-159;	Score: 1,155;	Ident.: 99.6%		unreviewed	1 out of 5
A0A243IHQ8	A0A243IHQ8_BACHU	Uncharacterized protein	Bacillus thuringiensis subsp. konkukian	E-value: 40E-159;	Score: 1,155;	Ident.: 99.6%		unreviewed	1 out of 5
A0A5C5AB10	A0A5C5AB10_9BACI	DUF4247 domain-containing protein	Bacillus tropicus	E-value: 40E-159;	Score: 1,155;	Ident.: 99.6%		unreviewed	1 out of 5
A0A6I6YTZ2	A0A6I6YTZ2_9BACI	DUF4247 domain-containing protein	Bacillus paranthracis	E-value: 40E-159;	Score: 1,155;	Ident.: 99.6%		unreviewed	1 out of 5
A0A2N0YLX7	A0A2N0YLX7_BACCE	DUF4247 domain-containing protein	Bacillus cereus	E-value: 40E-159;	Score: 1,155;	Ident.: 99.6%		unreviewed	1 out of 5
A0A2M9X612	A0A2M9X612_BACCE	Uncharacterized protein	Bacillus cereus	E-value: 40E-159;	Score: 1,155;	Ident.: 99.6%		unreviewed	1 out of 5
A0A4P9EY78	A0A4P9EY78_9BACI	DUF4247 domain-containing protein	Bacillus paranthracis	E-value: 56E-159;	Score: 1,154;	Ident.: 99.3%		unreviewed	1 out of 5
A0A6L5LNU9	A0A6L5LNU9_BACTU	DUF4247 domain-containing protein	Bacillus thuringiensis	E-value: 56E-159;	Score: 1,154;	Ident.: 99.3%		unreviewed	1 out of 5
A0A5C5AHY3	A0A5C5AHY3_9BACI	DUF4247 domain-containing protein	Bacillus sp. CD3-5	E-value: 56E-159;	Score: 1,154;	Ident.: 99.3%		unreviewed	1 out of 5
A0A516QY23	A0A516QY23_9BACI	DUF4247 domain-containing protein	Bacillus sp. BD59S	E-value: 110E-159;	Score: 1,152;	Ident.: 99.3%		unreviewed	1 out of 5
A0A3G5UG07	A0A3G5UG07_9BACI	DUF4247 domain-containing protein	Bacillus sp. FDAARGOS_527	E-value: 160E-159;	Score: 1,151;	Ident.: 99.3%		unreviewed	1 out of 5
B7HTR2	B7HTR2_BACC7	Putative lipoprotein	Bacillus cereus (strain AH187)	E-value: 160E-159;	Score: 1,151;	Ident.: 99.3%		unreviewed	1 out of 5
A0A1J9U6Q0	A0A1J9U6Q0_9BACI	Uncharacterized protein	Bacillus sp. N35-10-4	E-value: 160E-159;	Score: 1,151;	Ident.: 99.3%		unreviewed	1 out of 5
A0A5M9GP30	A0A5M9GP30_9BACI	DUF4247 domain-containing protein	Bacillus paranthracis	E-value: 160E-159;	Score: 1,151;	Ident.: 99.3%		unreviewed	1 out of 5
A0A229MV87	A0A229MV87_9BACI	Uncharacterized protein	Bacillus sp. KbaB1	E-value: 160E-159;	Score: 1,151;	Ident.: 99.3%		unreviewed	1 out of 5
B9J2A0	B9J2A0_BACCQ	Lipoprotein, putative	Bacillus cereus (strain Q1)	E-value: 160E-159;	Score: 1,151;	Ident.: 99.3%		unreviewed	1 out of 5
A0A0E1M912	A0A0E1M912_BACCE	DUF4247 domain-containing protein (Lipoprotein)	Bacillus cereus	E-value: 160E-159;	Score: 1,151;	Ident.: 99.3%		unreviewed	1 out of 5
A0A2A7E2E7	A0A2A7E2E7_9BACI	DUF4247 domain-containing protein	Bacillus sp. AFS094611	E-value: 230E-159;	Score: 1,150;	Ident.: 98.9%		unreviewed	1 out of 5
A0A242XHS5	A0A242XHS5_BACTU	Uncharacterized protein	Bacillus thuringiensis serovar guiyangiensis	E-value: 230E-159;	Score: 1,150;	Ident.: 98.9%		unreviewed	1 out of 5
A0A657W3F0	A0A657W3F0_9BACI	Uncharacterized protein	Bacillus sp. AFS051223	E-value: 230E-159;	Score: 1,150;	Ident.: 98.9%		unreviewed	1 out of 5
B7JT68	B7JT68_BACC0	Putative lipoprotein	Bacillus cereus (strain AH820)	E-value: 320E-159;	Score: 1,149;	Ident.: 99.3%		unreviewed	1 out of 5
A0A347V1C1	A0A347V1C1_BACTU	DUF4247 domain-containing protein	Bacillus thuringiensis LM1212	E-value: 320E-159;	Score: 1,149;	Ident.: 99.3%		unreviewed	1 out of 5
A0A150ERC0	A0A150ERC0_BACCE	DUF4247 domain-containing protein	Bacillus cereus	E-value: 320E-159;	Score: 1,149;	Ident.: 99.3%		unreviewed	1 out of 5
A0A136BI80	A0A136BI80_BACCE	Uncharacterized protein	Bacillus cereus	E-value: 320E-159;	Score: 1,149;	Ident.: 99.6%		unreviewed	1 out of 5
A0A243CLZ4	A0A243CLZ4_BACTU	Uncharacterized protein	Bacillus thuringiensis serovar vazensis	E-value: 320E-159;	Score: 1,149;	Ident.: 99.3%		unreviewed	1 out of 5
A0RK26	A0RK26_BACAH	Uncharacterized protein	Bacillus thuringiensis (strain Al Hakam)	E-value: 460E-159;	Score: 1,148;	Ident.: 98.5%		unreviewed	1 out of 5
A0A1T2PP77	A0A1T2PP77_BACCE	Uncharacterized protein	Bacillus cereus	E-value: 460E-159;	Score: 1,148;	Ident.: 98.5%		unreviewed	1 out of 5
A0A2B1ED21	A0A2B1ED21_BACCE	Uncharacterized protein	Bacillus cereus	E-value: 460E-159;	Score: 1,148;	Ident.: 98.9%		unreviewed	1 out of 5
A0A2B4FCU9	A0A2B4FCU9_9BACI	Uncharacterized protein	Bacillus sp. AFS059628	E-value: 460E-159;	Score: 1,148;	Ident.: 99.3%		unreviewed	1 out of 5
A0A7V7YPW3	A0A7V7YPW3_9BACI	DUF4247 domain-containing protein	Bacillus sp. B4-WWTP-NA-D-NA-NA	E-value: 660E-159;	Score: 1,147;	Ident.: 98.9%		unreviewed	1 out of 5
A0A7X2AC33	A0A7X2AC33_BACTU	DUF4247 domain-containing protein	Bacillus thuringiensis	E-value: 660E-159;	Score: 1,147;	Ident.: 98.9%		unreviewed	1 out of 5
A0A2K8ZI02	A0A2K8ZI02_9BACI	DUF4247 domain-containing protein	Bacillus sp. HBCD-sjtu	E-value: 930E-159;	Score: 1,146;	Ident.: 98.9%		unreviewed	1 out of 5
A0A2B6UTX4	A0A2B6UTX4_9BACI	DUF4247 domain-containing protein	Bacillus wiedmannii	E-value: 930E-159;	Score: 1,146;	Ident.: 98.9%		unreviewed	1 out of 5
A0A7D4IVL0	A0A7D4IVL0_9BACI	DUF4247 domain-containing protein	Bacillus tropicus	E-value: 930E-159;	Score: 1,146;	Ident.: 98.9%		unreviewed	1 out of 5
A0A2A7D5D0	A0A2A7D5D0_BACAN	Uncharacterized protein	Bacillus anthracis	E-value: 930E-159;	Score: 1,146;	Ident.: 98.5%		unreviewed	1 out of 5
A0A068NCH7	A0A068NCH7_BACCE	Lipoprotein	Bacillus cereus	E-value: 930E-159;	Score: 1,146;	Ident.: 98.9%		unreviewed	1 out of 5
A0A7V7I568	A0A7V7I568_9BACI	DUF4247 domain-containing protein	Bacillus sp. BB51/4	E-value: 1.9E-156;	Score: 1,144;	Ident.: 98.9%		unreviewed	1 out of 5
A0A7V7HGH7	A0A7V7HGH7_9BACI	DUF4247 domain-containing protein	Bacillus sp. AR2-1	E-value: 1.9E-156;	Score: 1,144;	Ident.: 98.9%		unreviewed	1 out of 5
A0A6H0TEZ2	A0A6H0TEZ2_BACTU	DUF4247 domain-containing protein	Bacillus thuringiensis serovar andalousiensis	E-value: 1.9E-156;	Score: 1,144;	Ident.: 98.9%		unreviewed	1 out of 5
A0A246PQW5	A0A246PQW5_9BACI	Uncharacterized protein	Bacillus sp. K2I17	E-value: 1.9E-156;	Score: 1,144;	Ident.: 98.9%		unreviewed	1 out of 5
A0A7Z8RR17	A0A7Z8RR17_9BACI	DUF4247 domain-containing protein	Bacillus sp. AY18-3	E-value: 1.9E-156;	Score: 1,144;	Ident.: 98.9%		unreviewed	1 out of 5
A0A386V6T3	A0A386V6T3_9BACI	DUF4247 domain-containing protein	Bacillus mobilis	E-value: 1.9E-156;	Score: 1,144;	Ident.: 98.9%		unreviewed	1 out of 5
A0A2C4E7A1	A0A2C4E7A1_9BACI	DUF4247 domain-containing protein	Bacillus wiedmannii	E-value: 1.9E-156;	Score: 1,144;	Ident.: 98.9%		unreviewed	1 out of 5
A0A0J7D8A5	A0A0J7D8A5_BACCE	DUF4247 domain-containing protein (Lipoprotein)	Bacillus cereus	E-value: 1.9E-156;	Score: 1,144;	Ident.: 98.9%		unreviewed	1 out of 5
A0A2N1K5M4	A0A2N1K5M4_9BACI	DUF4247 domain-containing protein	Bacillus sp. SN10	E-value: 2.7E-156;	Score: 1,143;	Ident.: 98.2%		unreviewed	1 out of 5
A0A4R4B0V9	A0A4R4B0V9_BACTU	Uncharacterized protein DUF4247	Bacillus thuringiensis	E-value: 2.7E-156;	Score: 1,143;	Ident.: 98.5%		unreviewed	1 out of 5
A0A2B6RE88	A0A2B6RE88_9BACI	Uncharacterized protein	Bacillus wiedmannii	E-value: 7.6E-156;	Score: 1,140;	Ident.: 98.2%		unreviewed	1 out of 5
A0A0J7F4K0	A0A0J7F4K0_9BACI	Lipoprotein	Bacillus wiedmannii	E-value: 7.6E-156;	Score: 1,140;	Ident.: 98.5%		unreviewed	1 out of 5
J9A8H7	J9A8H7_9BACI	Uncharacterized protein	Bacillus wiedmannii	E-value: 7.6E-156;	Score: 1,140;	Ident.: 98.5%		unreviewed	1 out of 5
A0A2C3UK33	A0A2C3UK33_9BACI	Uncharacterized protein	Bacillus wiedmannii	E-value: 7.6E-156;	Score: 1,140;	Ident.: 98.5%		unreviewed	1 out of 5
A0A6L5Q0K5	A0A6L5Q0K5_9BACI	DUF4247 domain-containing protein	Bacillus sp. RIT694	E-value: 7.6E-156;	Score: 1,140;	Ident.: 98.5%		unreviewed	1 out of 5
A0A4V1LKG4	A0A4V1LKG4_9BACI	DUF4247 domain-containing protein	Bacillus albus	E-value: 7.6E-156;	Score: 1,140;	Ident.: 97.8%		unreviewed	1 out of 5
A0A1J9TPC2	A0A1J9TPC2_9BACI	Uncharacterized protein	Bacillus albus	E-value: 7.6E-156;	Score: 1,140;	Ident.: 98.2%		unreviewed	1 out of 5
A0A6H9I634	A0A6H9I634_9BACI	DUF4247 domain-containing protein	Bacillus sp. BPN334	E-value: 7.6E-156;	Score: 1,140;	Ident.: 98.5%		unreviewed	1 out of 5
A0A2B0Y646	A0A2B0Y646_BACAN	DUF4247 domain-containing protein	Bacillus anthracis	E-value: 7.6E-156;	Score: 1,140;	Ident.: 98.9%		unreviewed	1 out of 5
A0A0G8EJ28	A0A0G8EJ28_BACCE	Uncharacterized protein	Bacillus cereus	E-value: 7.6E-156;	Score: 1,140;	Ident.: 98.5%		unreviewed	1 out of 5
A0A164DX01	A0A164DX01_BACCE	Putative lipoprotein	Bacillus cereus	E-value: 7.6E-156;	Score: 1,140;	Ident.: 98.9%		unreviewed	1 out of 5
A0A6L3BY94	A0A6L3BY94_9BACI	DUF4247 domain-containing protein	Bacillus sp. BB081	E-value: 7.6E-156;	Score: 1,140;	Ident.: 98.5%		unreviewed	1 out of 5
A0A243JV05	A0A243JV05_BACTU	Uncharacterized protein	Bacillus thuringiensis serovar argentinensis	E-value: 7.6E-156;	Score: 1,140;	Ident.: 98.5%		unreviewed	1 out of 5
A0A0G8C331	A0A0G8C331_9BACI	DUF4247 domain-containing protein	Bacillus wiedmannii	E-value: 7.6E-156;	Score: 1,140;	Ident.: 98.5%		unreviewed	1 out of 5
A0A4U2N2K3	A0A4U2N2K3_9BACI	DUF4247 domain-containing protein	Bacillus wiedmannii	E-value: 7.6E-156;	Score: 1,140;	Ident.: 98.5%		unreviewed	1 out of 5
Q6HC77	Q6HC77_BACHK	Uncharacterized protein	Bacillus thuringiensis subsp. konkukian (strain 97-27)	E-value: 11E-156;	Score: 1,139;	Ident.: 98.2%		unreviewed	1 out of 5
A0A242W4E6	A0A242W4E6_BACTU	Uncharacterized protein	Bacillus thuringiensis serovar mexicanensis	E-value: 11E-156;	Score: 1,139;	Ident.: 98.2%		unreviewed	1 out of 5
A0A4S4HHQ0	A0A4S4HHQ0_9BACI	DUF4247 domain-containing protein	Bacillus sp. HUB-I-004	E-value: 11E-156;	Score: 1,139;	Ident.: 98.2%		unreviewed	1 out of 5
A0A6H9IQ24	A0A6H9IQ24_9BACI	DUF4247 domain-containing protein	Bacillus sp. AY1-10	E-value: 11E-156;	Score: 1,139;	Ident.: 98.2%		unreviewed	1 out of 5
A0A158RJC0	A0A158RJC0_BACC3	Putative lipoprotein	Bacillus cereus (strain 03BB102)	E-value: 11E-156;	Score: 1,139;	Ident.: 98.2%		unreviewed	1 out of 5
Q632N8	Q632N8_BACCZ	Uncharacterized protein	Bacillus cereus (strain ZK / E33L)	E-value: 11E-156;	Score: 1,139;	Ident.: 98.5%		unreviewed	1 out of 5
A0A4Y7QR13	A0A4Y7QR13_9BACI	DUF4247 domain-containing protein	Bacillus sp. BH2	E-value: 11E-156;	Score: 1,139;	Ident.: 98.2%		unreviewed	1 out of 5
A0A243AXN2	A0A243AXN2_BACTU	Uncharacterized protein	Bacillus thuringiensis serovar pingluonsis	E-value: 11E-156;	Score: 1,139;	Ident.: 98.5%		unreviewed	1 out of 5
A0A7X2DP25	A0A7X2DP25_BACTU	DUF4247 domain-containing protein	Bacillus thuringiensis	E-value: 11E-156;	Score: 1,139;	Ident.: 98.2%		unreviewed	1 out of 5
A0A1C4GBS5	A0A1C4GBS5_BACTU	Uncharacterized protein	Bacillus thuringiensis	E-value: 11E-156;	Score: 1,139;	Ident.: 98.2%		unreviewed	1 out of 5
A0A657NRI6	A0A657NRI6_BACCE	Uncharacterized protein	Bacillus cereus	E-value: 11E-156;	Score: 1,139;	Ident.: 98.2%		unreviewed	1 out of 5
B3ZL71	B3ZL71_BACCE	Uncharacterized protein	Bacillus cereus 03BB108	E-value: 11E-156;	Score: 1,139;	Ident.: 98.2%		unreviewed	1 out of 5
A0A3R9EBW3	A0A3R9EBW3_BACSP	DUF4247 domain-containing protein	Bacillus sp.	E-value: 11E-156;	Score: 1,139;	Ident.: 98.2%		unreviewed	1 out of 5
A0A506QBG2	A0A506QBG2_BACSP	DUF4247 domain-containing protein	Bacillus sp.	E-value: 11E-156;	Score: 1,139;	Ident.: 98.5%		unreviewed	1 out of 5
A0A1J9WNB6	A0A1J9WNB6_BACAN	Uncharacterized protein	Bacillus anthracis	E-value: 11E-156;	Score: 1,139;	Ident.: 98.2%		unreviewed	1 out of 5
A0A0J1HS00	A0A0J1HS00_BACAN	DUF4247 domain-containing protein (Lipoprotein)	Bacillus anthracis	E-value: 11E-156;	Score: 1,139;	Ident.: 98.2%		unreviewed	1 out of 5
A0A437SE93	A0A437SE93_BACTU	DUF4247 domain-containing protein	Bacillus thuringiensis	E-value: 11E-156;	Score: 1,139;	Ident.: 98.2%		unreviewed	1 out of 5
A0A0G8DJJ5	A0A0G8DJJ5_BACCE	DUF4247 domain-containing protein	Bacillus cereus	E-value: 11E-156;	Score: 1,139;	Ident.: 98.2%		unreviewed	1 out of 5
A0A2A8CPT3	A0A2A8CPT3_9BACI	Uncharacterized protein	Bacillus wiedmannii	E-value: 15E-156;	Score: 1,138;	Ident.: 98.5%		unreviewed	1 out of 5
A0A0B5NWB4	A0A0B5NWB4_BACTU	DUF4247 domain-containing protein	Bacillus thuringiensis	E-value: 15E-156;	Score: 1,138;	Ident.: 97.8%		unreviewed	1 out of 5
A0A2B5XXR5	A0A2B5XXR5_9BACI	DUF4247 domain-containing protein	Bacillus wiedmannii	E-value: 22E-156;	Score: 1,137;	Ident.: 98.2%		unreviewed	1 out of 5
A0A6I7X936	A0A6I7X936_9BACI	DUF4247 domain-containing protein	Bacillus sp. SH7-1	E-value: 44E-156;	Score: 1,135;	Ident.: 98.5%		unreviewed	1 out of 5
A0A243GCI0	A0A243GCI0_BACTF	Uncharacterized protein	Bacillus thuringiensis subsp. finitimus	E-value: 44E-156;	Score: 1,135;	Ident.: 98.5%		unreviewed	1 out of 5
A0A2B6CG37	A0A2B6CG37_BACAN	DUF4247 domain-containing protein	Bacillus anthracis	E-value: 44E-156;	Score: 1,135;	Ident.: 97.8%		unreviewed	1 out of 5
A0A0S3C3K9	A0A0S3C3K9_BACTU	Uncharacterized protein	Bacillus thuringiensis	E-value: 44E-156;	Score: 1,135;	Ident.: 98.5%		unreviewed	1 out of 5
A0A2B2F103	A0A2B2F103_BACCE	DUF4247 domain-containing protein	Bacillus cereus	E-value: 44E-156;	Score: 1,135;	Ident.: 98.5%		unreviewed	1 out of 5
