# Supplementary material for: The Membrane Proteome of Spores and Vegetative Cells of the Food-Borne Pathogen Bacillus cereus
Source: Int J Mol Sci. 2021 Nov 19;22(22):12475. doi: 10.3390/ijms222212475 (PMC8624511; doi:10.3390/ijms222212475)
Supplement: Supplementary file 1 [file ijms-22-12475-s001.zip › ijms-1446819-supplementary/Supplemental file S1/B20210915F248CABF64506F29A91F8037F07B67D100EE78N.tab]

Entry	Entry name	Protein names	Organism	Info			Status	Annotation
A0A5B7VEG3	A0A5B7VEG3_BACCR	Transglycosylase	Bacillus cereus (strain ATCC 14579 / DSM 31 / JCM 2152 / NBRC 15305 / NCIMB 9373 / NRRL B-3711)	E-value: 0.0;	Score: 1,679;	Ident.: 100.0%		unreviewed	1 out of 5
Q81FG0	Q81FG0_BACCR	Uncharacterized protein	Bacillus cereus (strain ATCC 14579 / DSM 31 / JCM 2152 / NBRC 15305 / NCIMB 9373 / NRRL B-3711)	E-value: 0.0;	Score: 1,679;	Ident.: 100.0%		unreviewed	1 out of 5
A0A5P8F926	A0A5P8F926_BACTU	Transglycosylase	Bacillus thuringiensis	E-value: 0.0;	Score: 1,676;	Ident.: 99.1%		unreviewed	1 out of 5
A0A1J9WP74	A0A1J9WP74_BACCE	Transglycosylase	Bacillus cereus	E-value: 0.0;	Score: 1,676;	Ident.: 99.8%		unreviewed	1 out of 5
A0A7Z1KA55	A0A7Z1KA55_BACCE	Transglycosylase	Bacillus cereus	E-value: 0.0;	Score: 1,672;	Ident.: 99.6%		unreviewed	1 out of 5
A0A2B9TFG0	A0A2B9TFG0_BACCE	Transglycosylase	Bacillus cereus	E-value: 0.0;	Score: 1,669;	Ident.: 99.6%		unreviewed	1 out of 5
A0A6I2EC60	A0A6I2EC60_BACTU	Transglycosylase	Bacillus thuringiensis	E-value: 0.0;	Score: 1,668;	Ident.: 99.6%		unreviewed	1 out of 5
A0A5E9IK49	A0A5E9IK49_BACTU	Transglycosylase	Bacillus thuringiensis F14-1	E-value: 0.0;	Score: 1,667;	Ident.: 99.3%		unreviewed	1 out of 5
J8MTQ6	J8MTQ6_BACCE	Uncharacterized protein	Bacillus cereus VD169	E-value: 0.0;	Score: 1,666;	Ident.: 99.6%		unreviewed	1 out of 5
A0A4P7U193	A0A4P7U193_9BACI	Transglycosylase	Bacillus sp. DU-106	E-value: 0.0;	Score: 1,665;	Ident.: 99.1%		unreviewed	1 out of 5
J8LID1	J8LID1_BACCE	Uncharacterized protein	Bacillus cereus VD166	E-value: 0.0;	Score: 1,665;	Ident.: 99.1%		unreviewed	1 out of 5
A0A3Q9HXU4	A0A3Q9HXU4_BACTU	Transglycosylase	Bacillus thuringiensis	E-value: 0.0;	Score: 1,665;	Ident.: 99.1%		unreviewed	1 out of 5
A0A249X8I0	A0A249X8I0_BACCE	Transglycosylase	Bacillus cereus	E-value: 0.0;	Score: 1,662;	Ident.: 99.3%		unreviewed	1 out of 5
N1LP31	N1LP31_9BACI	Uncharacterized protein	Bacillus sp. GeD10	E-value: 0.0;	Score: 1,662;	Ident.: 99.1%		unreviewed	1 out of 5
A0A1M6QHJ1	A0A1M6QHJ1_9BACI	Uncharacterized protein	Bacillus sp. cl25	E-value: 0.0;	Score: 1,661;	Ident.: 99.1%		unreviewed	1 out of 5
A0A1S9Z0E7	A0A1S9Z0E7_BACCE	Transglycosylase	Bacillus cereus	E-value: 0.0;	Score: 1,660;	Ident.: 98.9%		unreviewed	1 out of 5
A0A2B9BR08	A0A2B9BR08_BACCE	Transglycosylase	Bacillus cereus	E-value: 0.0;	Score: 1,660;	Ident.: 99.1%		unreviewed	1 out of 5
A0A7V7Z214	A0A7V7Z214_9BACI	Transglycosylase	Bacillus sp. B1-WWTP-T-0.5-Post-4	E-value: 0.0;	Score: 1,659;	Ident.: 98.7%		unreviewed	1 out of 5
A0A0D1PBN2	A0A0D1PBN2_BACTU	Contig0103, whole genome shotgun sequence	Bacillus thuringiensis Sbt003	E-value: 0.0;	Score: 1,658;	Ident.: 98.7%		unreviewed	1 out of 5
A0A243DCD6	A0A243DCD6_BACTU	Transglycosylase	Bacillus thuringiensis serovar subtoxicus	E-value: 0.0;	Score: 1,658;	Ident.: 98.9%		unreviewed	1 out of 5
A0A6N0CJH4	A0A6N0CJH4_BACTU	Transglycosylase	Bacillus thuringiensis	E-value: 0.0;	Score: 1,658;	Ident.: 98.9%		unreviewed	1 out of 5
J8HYI6	J8HYI6_BACCE	Uncharacterized protein	Bacillus cereus VD154	E-value: 0.0;	Score: 1,658;	Ident.: 98.7%		unreviewed	1 out of 5
A0A4U2U535	A0A4U2U535_BACCE	Transglycosylase	Bacillus cereus	E-value: 0.0;	Score: 1,658;	Ident.: 98.9%		unreviewed	1 out of 5
A0A0J7H2T8	A0A0J7H2T8_BACCE	Transglycosylase	Bacillus cereus	E-value: 0.0;	Score: 1,655;	Ident.: 98.9%		unreviewed	1 out of 5
A0A2J9DTH8	A0A2J9DTH8_BACTU	Transglycosylase	Bacillus thuringiensis	E-value: 0.0;	Score: 1,655;	Ident.: 97.1%		unreviewed	1 out of 5
A0A3D5TVH9	A0A3D5TVH9_BACSP	Transglycosylase	Bacillus sp.	E-value: 0.0;	Score: 1,655;	Ident.: 98.9%		unreviewed	1 out of 5
R8UAI6	R8UAI6_BACCE	Uncharacterized protein	Bacillus cereus VD184	E-value: 0.0;	Score: 1,653;	Ident.: 98.2%		unreviewed	1 out of 5
A0A6L5MBN5	A0A6L5MBN5_BACTU	Transglycosylase	Bacillus thuringiensis	E-value: 0.0;	Score: 1,652;	Ident.: 97.2%		unreviewed	1 out of 5
J8I6X5	J8I6X5_BACCE	Uncharacterized protein	Bacillus cereus VD045	E-value: 0.0;	Score: 1,652;	Ident.: 97.2%		unreviewed	1 out of 5
A0A7V7L3C4	A0A7V7L3C4_9BACI	Transglycosylase	Bacillus sp. BF2-3	E-value: 0.0;	Score: 1,651;	Ident.: 96.5%		unreviewed	1 out of 5
R8H7A1	R8H7A1_BACCE	Uncharacterized protein	Bacillus cereus VD196	E-value: 0.0;	Score: 1,650;	Ident.: 96.5%		unreviewed	1 out of 5
A0A1Y6AQT7	A0A1Y6AQT7_BACCE	Uncharacterized protein	Bacillus cereus	E-value: 0.0;	Score: 1,650;	Ident.: 95.9%		unreviewed	1 out of 5
A0A243KR67	A0A243KR67_BACTU	Transglycosylase	Bacillus thuringiensis serovar iberica	E-value: 0.0;	Score: 1,647;	Ident.: 96.3%		unreviewed	1 out of 5
A0A243LFB5	A0A243LFB5_BACTJ	Transglycosylase	Bacillus thuringiensis subsp. jegathesan	E-value: 0.0;	Score: 1,647;	Ident.: 96.3%		unreviewed	1 out of 5
A0A6I5J6D4	A0A6I5J6D4_BACCE	Transglycosylase	Bacillus cereus	E-value: 0.0;	Score: 1,647;	Ident.: 96.3%		unreviewed	1 out of 5
A0A7X2EIW2	A0A7X2EIW2_BACTU	Transglycosylase	Bacillus thuringiensis	E-value: 0.0;	Score: 1,645;	Ident.: 95.7%		unreviewed	1 out of 5
A0A160HAS8	A0A160HAS8_BACCE	Transglycosylase	Bacillus cereus	E-value: 0.0;	Score: 1,645;	Ident.: 95.7%		unreviewed	1 out of 5
A0A243DVE4	A0A243DVE4_BACUD	Transglycosylase	Bacillus thuringiensis subsp. darmstadiensis	E-value: 0.0;	Score: 1,642;	Ident.: 96.3%		unreviewed	1 out of 5
J8NNK0	J8NNK0_BACCE	Uncharacterized protein	Bacillus cereus VD200	E-value: 0.0;	Score: 1,642;	Ident.: 96.3%		unreviewed	1 out of 5
A0A1Y0TE82	A0A1Y0TE82_BACTU	Transglycosylase	Bacillus thuringiensis	E-value: 0.0;	Score: 1,642;	Ident.: 96.3%		unreviewed	1 out of 5
J8N4N7	J8N4N7_BACCE	Uncharacterized protein	Bacillus cereus BAG1X1-2	E-value: 0.0;	Score: 1,641;	Ident.: 96.7%		unreviewed	1 out of 5
A0A5B9HT41	A0A5B9HT41_BACCE	Transglycosylase	Bacillus cereus	E-value: 0.0;	Score: 1,638;	Ident.: 94.4%		unreviewed	1 out of 5
A0A229MEF2	A0A229MEF2_9BACI	Transglycosylase	Bacillus sp. KbaL1	E-value: 0.0;	Score: 1,637;	Ident.: 95.5%		unreviewed	1 out of 5
A0A6M5HIV7	A0A6M5HIV7_BACCE	Transglycosylase	Bacillus cereus	E-value: 0.0;	Score: 1,637;	Ident.: 95.5%		unreviewed	1 out of 5
A0A2A9I2L0	A0A2A9I2L0_9BACI	Uncharacterized protein	Bacillus sp. YF23	E-value: 0.0;	Score: 1,634;	Ident.: 96.7%		unreviewed	1 out of 5
S3ICN6	S3ICN6_BACCE	Uncharacterized protein	Bacillus cereus BAG1O-3	E-value: 0.0;	Score: 1,634;	Ident.: 96.7%		unreviewed	1 out of 5
A0A3D1QGT3	A0A3D1QGT3_BACSP	Transglycosylase	Bacillus sp.	E-value: 0.0;	Score: 1,634;	Ident.: 94.5%		unreviewed	1 out of 5
B7HI40	B7HI40_BACC4	Uncharacterized protein	Bacillus cereus (strain B4264)	E-value: 0.0;	Score: 1,633;	Ident.: 95.7%		unreviewed	1 out of 5
A0A2C3I3J4	A0A2C3I3J4_BACTU	Transglycosylase	Bacillus thuringiensis	E-value: 0.0;	Score: 1,632;	Ident.: 96.5%		unreviewed	1 out of 5
R8EPD9	R8EPD9_BACCE	Uncharacterized protein	Bacillus cereus VD133	E-value: 0.0;	Score: 1,630;	Ident.: 96.5%		unreviewed	1 out of 5
A0A2A7JTV3	A0A2A7JTV3_BACTU	Transglycosylase	Bacillus thuringiensis	E-value: 0.0;	Score: 1,626;	Ident.: 95.2%		unreviewed	1 out of 5
A0A443GGW4	A0A443GGW4_BACCE	Transglycosylase	Bacillus cereus	E-value: 0.0;	Score: 1,626;	Ident.: 95.0%		unreviewed	1 out of 5
A0A386ZRF1	A0A386ZRF1_BACTU	Transglycosylase	Bacillus thuringiensis	E-value: 0.0;	Score: 1,626;	Ident.: 94.1%		unreviewed	1 out of 5
A0A5C4YSR9	A0A5C4YSR9_BACCE	Transglycosylase	Bacillus cereus	E-value: 0.0;	Score: 1,625;	Ident.: 93.7%		unreviewed	1 out of 5
A0A2A8LZP0	A0A2A8LZP0_BACCE	Transglycosylase	Bacillus cereus	E-value: 0.0;	Score: 1,624;	Ident.: 93.7%		unreviewed	1 out of 5
A0A7Z7ZEL8	A0A7Z7ZEL8_BACTU	Transglycosylase	Bacillus thuringiensis	E-value: 0.0;	Score: 1,623;	Ident.: 94.5%		unreviewed	1 out of 5
J8GT18	J8GT18_BACCE	Uncharacterized protein	Bacillus cereus VD014	E-value: 0.0;	Score: 1,623;	Ident.: 94.5%		unreviewed	1 out of 5
A0A243FTY0	A0A243FTY0_BACTU	Transglycosylase	Bacillus thuringiensis serovar ostriniae	E-value: 0.0;	Score: 1,623;	Ident.: 95.0%		unreviewed	1 out of 5
J9BXY0	J9BXY0_BACCE	Uncharacterized protein	Bacillus cereus HuB1-1	E-value: 0.0;	Score: 1,622;	Ident.: 92.0%		unreviewed	1 out of 5
A0A242ZTI4	A0A242ZTI4_BACTU	Transglycosylase	Bacillus thuringiensis serovar kim	E-value: 0.0;	Score: 1,621;	Ident.: 94.6%		unreviewed	1 out of 5
A0A0K0QBG2	A0A0K0QBG2_BACTU	Transglycosylase	Bacillus thuringiensis	E-value: 0.0;	Score: 1,621;	Ident.: 94.6%		unreviewed	1 out of 5
R8MTH8	R8MTH8_BACCE	Uncharacterized protein	Bacillus cereus HuB13-1	E-value: 0.0;	Score: 1,620;	Ident.: 96.5%		unreviewed	1 out of 5
A0A2A8KF15	A0A2A8KF15_BACCE	Transglycosylase	Bacillus cereus	E-value: 0.0;	Score: 1,620;	Ident.: 96.5%		unreviewed	1 out of 5
A0A2B1HJL9	A0A2B1HJL9_BACTU	Transglycosylase	Bacillus thuringiensis	E-value: 0.0;	Score: 1,620;	Ident.: 94.5%		unreviewed	1 out of 5
A0A0F6FMV1	A0A0F6FMV1_BACTK	Transglycosylase	Bacillus thuringiensis subsp. kurstaki	E-value: 0.0;	Score: 1,620;	Ident.: 96.5%		unreviewed	1 out of 5
A0A643MTZ9	A0A643MTZ9_BACTU	Transglycosylase	Bacillus thuringiensis	E-value: 0.0;	Score: 1,620;	Ident.: 96.5%		unreviewed	1 out of 5
A0A0F6JD49	A0A0F6JD49_BACTU	Uncharacterized protein	Bacillus thuringiensis T01-328	E-value: 0.0;	Score: 1,618;	Ident.: 94.5%		unreviewed	1 out of 5
A0A2S8W3M2	A0A2S8W3M2_9BACI	Transglycosylase	Bacillus sp. MYb78	E-value: 0.0;	Score: 1,618;	Ident.: 94.5%		unreviewed	1 out of 5
A0A193CR08	A0A193CR08_BACTU	Transglycosylase	Bacillus thuringiensis serovar coreanensis	E-value: 0.0;	Score: 1,618;	Ident.: 93.7%		unreviewed	1 out of 5
M1PI43	M1PI43_BACTU	Uncharacterized protein	Bacillus thuringiensis serovar thuringiensis str. IS5056	E-value: 0.0;	Score: 1,618;	Ident.: 94.5%		unreviewed	1 out of 5
A0A2C1BG69	A0A2C1BG69_BACCE	Transglycosylase	Bacillus cereus	E-value: 0.0;	Score: 1,618;	Ident.: 94.3%		unreviewed	1 out of 5
A0A1W6WKC1	A0A1W6WKC1_BACTU	Transglycosylase	Bacillus thuringiensis	E-value: 0.0;	Score: 1,618;	Ident.: 94.5%		unreviewed	1 out of 5
A0A6H9ZUD1	A0A6H9ZUD1_BACTU	Transglycosylase	Bacillus thuringiensis	E-value: 0.0;	Score: 1,618;	Ident.: 94.1%		unreviewed	1 out of 5
A0A226QW73	A0A226QW73_9BACI	Transglycosylase	Bacillus sp. M13(2017)	E-value: 0.0;	Score: 1,618;	Ident.: 94.3%		unreviewed	1 out of 5
A0A7X2B4S6	A0A7X2B4S6_BACTU	Transglycosylase	Bacillus thuringiensis	E-value: 0.0;	Score: 1,615;	Ident.: 93.8%		unreviewed	1 out of 5
A0A243NS40	A0A243NS40_BACTV	Transglycosylase	Bacillus thuringiensis subsp. medellin	E-value: 0.0;	Score: 1,614;	Ident.: 93.7%		unreviewed	1 out of 5
J8IG97	J8IG97_BACCE	Uncharacterized protein	Bacillus cereus VD156	E-value: 0.0;	Score: 1,614;	Ident.: 93.2%		unreviewed	1 out of 5
A0A7D4DFJ0	A0A7D4DFJ0_BACCE	Transglycosylase	Bacillus cereus	E-value: 0.0;	Score: 1,613;	Ident.: 93.7%		unreviewed	1 out of 5
A0A2C2GMH1	A0A2C2GMH1_BACTU	Transglycosylase	Bacillus thuringiensis	E-value: 0.0;	Score: 1,613;	Ident.: 94.3%		unreviewed	1 out of 5
R8GKD3	R8GKD3_BACCE	Uncharacterized protein	Bacillus cereus BAG1X2-3	E-value: 0.0;	Score: 1,612;	Ident.: 94.1%		unreviewed	1 out of 5
A0A6I0AQX5	A0A6I0AQX5_9BACI	Transglycosylase	Bacillus sp. RM2(2019)	E-value: 0.0;	Score: 1,612;	Ident.: 93.4%		unreviewed	1 out of 5
A0A023P331	A0A023P331_9BACI	Transglycosylase	Bacillus bombysepticus str. Wang	E-value: 0.0;	Score: 1,612;	Ident.: 93.4%		unreviewed	1 out of 5
R8DRU2	R8DRU2_BACCE	Uncharacterized protein	Bacillus cereus BAG1X1-1	E-value: 0.0;	Score: 1,612;	Ident.: 94.1%		unreviewed	1 out of 5
R8FR36	R8FR36_BACCE	Uncharacterized protein	Bacillus cereus BAG1X2-1	E-value: 0.0;	Score: 1,612;	Ident.: 94.1%		unreviewed	1 out of 5
A0A2B3KNN8	A0A2B3KNN8_BACTU	Transglycosylase	Bacillus thuringiensis	E-value: 0.0;	Score: 1,612;	Ident.: 94.1%		unreviewed	1 out of 5
A0A2C3M977	A0A2C3M977_BACCE	Transglycosylase	Bacillus cereus	E-value: 0.0;	Score: 1,612;	Ident.: 94.1%		unreviewed	1 out of 5
A0A7X2E8I0	A0A7X2E8I0_BACTU	Transglycosylase	Bacillus thuringiensis	E-value: 0.0;	Score: 1,612;	Ident.: 93.4%		unreviewed	1 out of 5
R8FQD3	R8FQD3_BACCE	Uncharacterized protein	Bacillus cereus BAG1X2-2	E-value: 0.0;	Score: 1,612;	Ident.: 94.1%		unreviewed	1 out of 5
R8KDA4	R8KDA4_BACCE	Uncharacterized protein	Bacillus cereus BAG2O-1	E-value: 0.0;	Score: 1,612;	Ident.: 94.1%		unreviewed	1 out of 5
A0A2C2T3Q1	A0A2C2T3Q1_BACTU	Transglycosylase	Bacillus thuringiensis	E-value: 0.0;	Score: 1,612;	Ident.: 93.4%		unreviewed	1 out of 5
A0A1B1L3G9	A0A1B1L3G9_BACTU	Uncharacterized protein	Bacillus thuringiensis	E-value: 0.0;	Score: 1,611;	Ident.: 94.3%		unreviewed	1 out of 5
A0A2C0JKZ1	A0A2C0JKZ1_BACCE	Transglycosylase	Bacillus cereus	E-value: 0.0;	Score: 1,611;	Ident.: 93.3%		unreviewed	1 out of 5
A0A6L4W1E5	A0A6L4W1E5_9BACI	Transglycosylase	Bacillus sp. B2-WWTP-C-10-Post-4	E-value: 0.0;	Score: 1,610;	Ident.: 92.8%		unreviewed	1 out of 5
A0A243LAT5	A0A243LAT5_BACUH	Transglycosylase	Bacillus thuringiensis subsp. higo	E-value: 0.0;	Score: 1,610;	Ident.: 94.1%		unreviewed	1 out of 5
A0A5C1FDG6	A0A5C1FDG6_9BACI	Transglycosylase	Bacillus sp. JAS24-2	E-value: 0.0;	Score: 1,609;	Ident.: 93.0%		unreviewed	1 out of 5
A0A2V2H6G6	A0A2V2H6G6_BACTU	Transglycosylase	Bacillus thuringiensis	E-value: 0.0;	Score: 1,609;	Ident.: 93.2%		unreviewed	1 out of 5
A0A221BV17	A0A221BV17_BACCE	Uncharacterized protein	Bacillus cereus	E-value: 0.0;	Score: 1,609;	Ident.: 92.4%		unreviewed	1 out of 5
A0A7Z8M8X5	A0A7Z8M8X5_9BACI	Transglycosylase	Bacillus sp. 007/AIA-02/001	E-value: 0.0;	Score: 1,608;	Ident.: 93.2%		unreviewed	1 out of 5
A0A1Q9I4V7	A0A1Q9I4V7_BACCE	Transglycosylase	Bacillus cereus	E-value: 0.0;	Score: 1,608;	Ident.: 91.1%		unreviewed	1 out of 5
A0A243EF54	A0A243EF54_BACTU	Transglycosylase	Bacillus thuringiensis serovar toumanoffi	E-value: 0.0;	Score: 1,608;	Ident.: 93.2%		unreviewed	1 out of 5
