# Supplementary material for: The Membrane Proteome of Spores and Vegetative Cells of the Food-Borne Pathogen Bacillus cereus
Source: Int J Mol Sci. 2021 Nov 19;22(22):12475. doi: 10.3390/ijms222212475 (PMC8624511; doi:10.3390/ijms222212475)
Supplement: Supplementary file 1 [file ijms-22-12475-s001.zip › ijms-1446819-supplementary/Supplementary tables.xlsx]

## Sheet: Table S1
Table S1. Predictions of all identified proteins.
Protein id	TMHMM_PredHel	Psortb_Final_Localization	LocateP_Subcellular localization	Phouis PREDICTION	Membrane
Q81EL4	5	CytoplasmicMembrane	@Multi-transmembrane		+
Q81EL6	0	OuterMembrane	@Secretory (released) (with CS)		+
Q81EL8	0	CytoplasmicMembrane	@Intracellular		+
Q81EM1	0	Unknown	@Lipid anchored		+
Q81EN0	9	CytoplasmicMembrane	@Multi-transmembrane		+
Q81EN3	0	Unknown	@Lipid anchored		+
Q81EP1	0	Periplasmic	@Lipid anchored		+
Q81EP4	0	Cytoplasmic	@Lipid anchored		+
Q81EQ3	1	CytoplasmicMembrane	@N-terminally anchored (No CS)		+
Q81EK6	0	Cytoplasmic	@Intracellular		+
Q81EF8	0	Periplasmic	@Lipid anchored		+
Q81EH1	2	CytoplasmicMembrane	@Multi-transmembrane		+
Q81EJ6	1	Cytoplasmic	@N-terminally anchored (No CS)		+
Q81EK1	1	CytoplasmicMembrane	@N-terminally anchored (No CS)		+
Q81F13	0	Unknown	@N-terminally anchored (No CS)		+
Q81F35	1	Cytoplasmic	@Secretory (released) (with CS)		+
Q81F11	0	Unknown	@Lipid anchored		+
Q81EX6	1	Cytoplasmic	@Intracellular		+
Q81EZ7	2	Extracellular	@Multi-transmembrane		+
Q81EZ8	0	Unknown	@Secretory (released) (with CS)		+
Q81F00	11	CytoplasmicMembrane	@Multi-transmembrane		+
Q81F02	2	Cytoplasmic	@Multi-transmembrane		+
Q81EF4	3	CytoplasmicMembrane	@Multi-transmembrane		+
Q81EF3	0	Periplasmic	@Lipid anchored		+
Q81DZ4	1	CytoplasmicMembrane	@Lipid anchored		+
Q81E01	1	CytoplasmicMembrane	@N-terminally anchored (No CS)		+
Q81E03	0	CytoplasmicMembrane	@Lipid anchored		+
Q81E06	0	CytoplasmicMembrane	@Intracellular		+
Q81DY8	0	Periplasmic	@Lipid anchored		+
Q81DW5	0	CytoplasmicMembrane	@Intracellular		+
Q81DY5	0	Unknown	@Lipid anchored		+
Q81EA1	1	Cytoplasmic	@Intracellular /TMH start AFTER 60		+
Q81EA5	0	Unknown	@Lipid anchored		+
Q81EC5	1	Cytoplasmic	@N-terminally anchored (No CS)		+
Q81EC6	2	CytoplasmicMembrane	@Multi-transmembrane		+
Q81ED8	2	CytoplasmicMembrane	@Multi-transmembrane (Lipid modified N-termini)		+
Q81EE5	2	CytoplasmicMembrane	@Multi-transmembrane		+
Q81E78	2	CytoplasmicMembrane	@Multi-transmembrane		+
Q81E89	2	CytoplasmicMembrane	@Multi-transmembrane		+
Q81E91	1	Unknown	@N-terminally anchored (No CS)		+
Q81FP7	3	CytoplasmicMembrane	@Multi-transmembrane		+
Q81FP8	4	CytoplasmicMembrane	@Multi-transmembrane		+
Q81FP9	1	CytoplasmicMembrane	@N-terminally anchored (No CS)		+
Q81FQ2	1	Cytoplasmic	@Intracellular /TMH start AFTER 60		+
Q81FN2	0	Cytoplasmic	@N-terminally anchored (with CS)		+
Q81FN3	1	Cytoplasmic	@N-terminally anchored (No CS)		+
Q81FR4	0	Cytoplasmic	@N-terminally anchored (No CS)		+
Q81FR5	0	CytoplasmicMembrane	@Intracellular		+
Q81FV3	13	CytoplasmicMembrane	@Multi-transmembrane		+
Q81FV8	0	CytoplasmicMembrane	@Intracellular		+
Q81FW0	1	CytoplasmicMembrane	@N-terminally anchored (No CS)		+
Q81FW2	8	CytoplasmicMembrane	@Multi-transmembrane		+
Q81FW6	7	CytoplasmicMembrane	@Multi-transmembrane		+
Q81FX4	2	CytoplasmicMembrane	@Multi-transmembrane		+
Q81FU5	1	Periplasmic	@N-terminally anchored (with CS)		+
Q81FU4	3	CytoplasmicMembrane	@Multi-transmembrane		+
Q81FR7	3	CytoplasmicMembrane	@Multi-transmembrane		+
Q81FT8	3	CytoplasmicMembrane	@Multi-transmembrane		+
Q81FU0	2	CytoplasmicMembrane	@Multi-transmembrane		+
Q81FU2	10	CytoplasmicMembrane	@Multi-transmembrane		+
Q81FU3	1	Unknown	@Intracellular /TMH start AFTER 60		+
Q81DT1	0	CytoplasmicMembrane	@Lipid anchored		+
Q81FC4	4	CytoplasmicMembrane	@Multi-transmembrane		+
Q81FC7	4	CytoplasmicMembrane	@Multi-transmembrane		+
Q81FC8	1	Unknown	@N-terminally anchored (No CS)		+
Q81FD0	0	CytoplasmicMembrane	@Intracellular		+
Q81FA7	0	Cytoplasmic	@N-terminally anchored (No CS)		+
Q81FA6	1	Unknown	@N-terminally anchored (No CS)		+
Q81F62	9	CytoplasmicMembrane	@Multi-transmembrane		+
Q81F65	6	CytoplasmicMembrane	@Multi-transmembrane		+
Q81F66	6	CytoplasmicMembrane	@Multi-transmembrane		+
Q81F67	0	CytoplasmicMembrane	@Intracellular		+
Q81F76	1	Periplasmic	@N-terminally anchored (No CS)		+
Q81F88	12	CytoplasmicMembrane	@Multi-transmembrane		+
Q81FG4	1	CytoplasmicMembrane	@N-terminally anchored (No CS)		+
Q81FG5	4	CytoplasmicMembrane	@Multi-transmembrane		+
Q81FG0	0	Cytoplasmic	@N-terminally anchored (with CS)		+
Q81FH8	13	CytoplasmicMembrane	@Multi-transmembrane		+
Q81FF9	1	Unknown	@Intracellular /TMH start AFTER 60		+
Q81FE6	2	Unknown	@Multi-transmembrane		+
Q81DS3	1	CytoplasmicMembrane	@N-terminally anchored (No CS)		+
Q81B60	12	CytoplasmicMembrane	@Multi-transmembrane		+
Q81B78	1	CytoplasmicMembrane	@Lipid anchored		+
Q81B79	0	Cytoplasmic	@N-terminally anchored (No CS)		+
Q81B99	1	Unknown	@N-terminally anchored (No CS)		+
Q81AZ9	11	CytoplasmicMembrane	@Multi-transmembrane		+
Q81B11	3	CytoplasmicMembrane	@Multi-transmembrane		+
Q81B14	0	Cytoplasmic	@N-terminally anchored (No CS)		+
Q81BE4	0	Unknown	@LPxTG Cell-wall anchored		+
Q81B36	4	CytoplasmicMembrane	@Multi-transmembrane (Lipid modified N-termini)		+
Q81B38	3	CytoplasmicMembrane	@Multi-transmembrane		+
Q81BS2	1	Unknown	@N-terminally anchored (No CS)		+
Q81BS6	1	CytoplasmicMembrane	@N-terminally anchored (No CS)		+
Q81BT5	1	CytoplasmicMembrane	@N-terminally anchored (No CS)		+
Q81C02	5	CytoplasmicMembrane	@Multi-transmembrane		+
Q81BL8	1	CytoplasmicMembrane	@N-terminally anchored (No CS)		+
Q81BP9	0	Unknown	@N-terminally anchored (with CS)		+
Q81AG8	1	Periplasmic	@N-terminally anchored (No CS)		+
Q81AI1	1	CytoplasmicMembrane	@N-terminally anchored (No CS)		+
Q81AI2	0	Periplasmic	@Lipid anchored		+
Q81AI3	0	Periplasmic	@Lipid anchored		+
Q81AA1	6	CytoplasmicMembrane	@Multi-transmembrane		+
Q81AA2	5	CytoplasmicMembrane	@Multi-transmembrane		+
Q81AA4	0	Cytoplasmic	@N-terminally anchored (No CS)		+
Q81AB4	6	CytoplasmicMembrane	@Multi-transmembrane		+
Q81AD6	0	CytoplasmicMembrane	@Intracellular		+
Q81AI4	0	Periplasmic	@Lipid anchored		+
Q81AX0	3	CytoplasmicMembrane	@Multi-transmembrane		+
Q81AL0	13	CytoplasmicMembrane	@Multi-transmembrane		+
Q81AP1	2	CytoplasmicMembrane	@Multi-transmembrane		+
Q81D73	2	Extracellular	@LPxTG Cell-wall anchored		+
Q81D81	2	CytoplasmicMembrane	@Multi-transmembrane		+
Q81D82	2	CytoplasmicMembrane	@Multi-transmembrane		+
Q81D87	0	Cytoplasmic	@Intracellular		+
Q81D94	1	Cytoplasmic	@Multi-transmembrane		+
Q81D95	6	CytoplasmicMembrane	@Multi-transmembrane		+
Q81DA1	1	CytoplasmicMembrane	@N-terminally anchored (No CS)		+
Q81DA4	0	CytoplasmicMembrane	@Lipid anchored		+
Q81CY0	0	CytoplasmicMembrane	@Intracellular		+
Q81CY5	0	Unknown	@Lipid anchored		+
Q81D00	1	Cytoplasmic	@N-terminally anchored (No CS)		+
Q81D43	2	CytoplasmicMembrane	@Multi-transmembrane		+
Q81DD1	3	CytoplasmicMembrane	@Multi-transmembrane		+
Q81DM9	0	CytoplasmicMembrane	@Intracellular		+
Q81DN8	1	Unknown	@N-terminally anchored (No CS)		+
Q81DH6	1	Cytoplasmic	@N-terminally anchored (No CS)		+
Q81DJ2	5	CytoplasmicMembrane	@Multi-transmembrane		+
Q81CX1	1	Unknown	@N-terminally anchored (No CS)		+
Q81C92	0	Unknown	@Lipid anchored		+
Q81C95	14	CytoplasmicMembrane	@Multi-transmembrane		+
Q81CB1	0	CytoplasmicMembrane	@Lipid anchored		+
Q81C44	0	Cytoplasmic	@N-terminally anchored (No CS)		+
Q81CC5	0	Periplasmic	@Lipid anchored		+
Q81CC7	1	Cytoplasmic	@Secretory (released) (with CS)		+
Q81CK6	0	Cytoplasmic	@Lipid anchored		+
Q81CL5	10	CytoplasmicMembrane	@Multi-transmembrane		+
Q81CP6	1	Extracellular	@Lipid anchored		+
Q81CD0	3	CytoplasmicMembrane	@Multi-transmembrane		+
Q81CH2	1	Unknown	@Lipid anchored		+
Q81CH3	0	CytoplasmicMembrane	@Intracellular		+
Q81A86	1	Unknown	@N-terminally anchored (No CS)		+
Q81FY0	6	CytoplasmicMembrane	@Multi-transmembrane		+
Q81IL9	0	Unknown	@Lipid anchored		+
Q81IM1	9	CytoplasmicMembrane	@Multi-transmembrane		+
Q81IM3	0	Cytoplasmic	@Lipid anchored		+
Q81IN5	2	CytoplasmicMembrane	@Multi-transmembrane		+
Q81IN6	1	CytoplasmicMembrane	@Lipid anchored		+
Q81IL8	1	Cytoplasmic	@Intracellular /TMH start AFTER 60		+
Q81II3	2	CytoplasmicMembrane	@Multi-transmembrane		+
Q81II5	0	Periplasmic	@Lipid anchored		+
Q81II7	5	CytoplasmicMembrane	@Multi-transmembrane		+
Q81IK3	0	CytoplasmicMembrane	@Lipid anchored		+
Q81IL0	0	CytoplasmicMembrane	@Intracellular		+
Q81IP1	0	Unknown	@Lipid anchored		+
Q81IT6	1	Unknown	@Lipid anchored		+
Q81IS0	2	CytoplasmicMembrane	@Multi-transmembrane		+
Q81IP6	2	Cytoplasmic	@Multi-transmembrane		+
Q81IR9	1	Unknown	@N-terminally anchored (No CS)		+
Q81I87	4	CytoplasmicMembrane	@Multi-transmembrane (Lipid modified N-termini)		+
Q81I88	5	CytoplasmicMembrane	@Multi-transmembrane		+
Q81I73	1	Unknown	@N-terminally anchored (No CS)		+
Q81I37	2	CytoplasmicMembrane	@Multi-transmembrane		+
Q81I41	12	CytoplasmicMembrane	@Multi-transmembrane		+
Q81I44	2	CytoplasmicMembrane	@Multi-transmembrane		+
Q81I55	0	Unknown	@Lipid anchored		+
Q81I60	2	CytoplasmicMembrane	@Multi-transmembrane		+
Q81I61	1	CytoplasmicMembrane	@N-terminally anchored (No CS)		+
Q81I70	0	CytoplasmicMembrane	@Intracellular		+
Q81IB1	1	CytoplasmicMembrane	@N-terminally anchored (No CS)		+
Q81IF2	11	CytoplasmicMembrane	@Multi-transmembrane		+
Q81IG1	0	CytoplasmicMembrane	@Intracellular		+
Q81IG2	0	Unknown	@Lipid anchored		+
Q81IG6	2	CytoplasmicMembrane	@Multi-transmembrane		+
Q81IG7	10	CytoplasmicMembrane	@Multi-transmembrane		+
Q81IH2	6	CytoplasmicMembrane	@Multi-transmembrane		+
Q81IH4	9	CytoplasmicMembrane	@Multi-transmembrane		+
Q81IB2	10	CytoplasmicMembrane	@Multi-transmembrane		+
Q81IC9	11	CytoplasmicMembrane	@Multi-transmembrane		+
Q81ID5	6	CytoplasmicMembrane	@Multi-transmembrane		+
Q81IE0	8	CytoplasmicMembrane	@Multi-transmembrane		+
Q81J82	2	CytoplasmicMembrane	@Multi-transmembrane		+
Q81J87	1	Unknown	@N-terminally anchored (No CS)		+
Q81JC7	0	CytoplasmicMembrane	@Secretory (released) (with CS)		+
Q81IZ5	0	CytoplasmicMembrane	@Lipid anchored		+
Q81J09	0	Unknown	@Lipid anchored		+
Q81J14	3	CytoplasmicMembrane	@Multi-transmembrane		+
Q81J15	0	CytoplasmicMembrane	@Intracellular		+
Q81J16	0	CytoplasmicMembrane	@Intracellular		+
Q81IZ3	0	Periplasmic	@Lipid anchored		+
Q81IV1	0	CytoplasmicMembrane	@Intracellular		+
Q81IV2	0	CytoplasmicMembrane	@Intracellular		+
Q81IV5	0	Periplasmic	@Lipid anchored		+
Q81IW1	1	Unknown	@C-terminally anchored (with CS)		+
Q81IX9	0	Periplasmic	@Lipid anchored		+
Q81IY1	0	Periplasmic	@Lipid anchored		+
Q81IY8	0	Unknown	@Lipid anchored		+
Q81IZ0	4	CytoplasmicMembrane	@Multi-transmembrane		+
Q81I31	7	CytoplasmicMembrane	@Multi-transmembrane		+
Q81GL2	0	CytoplasmicMembrane	@Intracellular		+
Q81GL3	0	CytoplasmicMembrane	@Intracellular		+
Q81GL4	6	CytoplasmicMembrane	@Multi-transmembrane		+
Q81GL5	6	CytoplasmicMembrane	@Multi-transmembrane		+
Q81GL6	0	Periplasmic	@Lipid anchored		+
Q81GL9	0	CytoplasmicMembrane	@Intracellular		+
Q81GM0	0	Cytoplasmic	@Intracellular		+
Q81GL0	0	Periplasmic	@Lipid anchored		+
Q81GH1	13	CytoplasmicMembrane	@Multi-transmembrane		+
Q81GH8	0	Unknown	@Lipid anchored		+
Q81GI1	0	Unknown	@Lipid anchored		+
Q81GI3	0	CytoplasmicMembrane	@Intracellular		+
Q81GK4	3	CytoplasmicMembrane	@Multi-transmembrane		+
Q81GY1	1	Unknown	@N-terminally anchored (No CS)		+
Q81GY5	0	CytoplasmicMembrane	@Lipid anchored		+
Q81GR1	0	OuterMembrane	@Secretory (released) (with CS)		+
Q81GR3	2	CytoplasmicMembrane	@Multi-transmembrane		+
Q81GR9	2	CytoplasmicMembrane	@Multi-transmembrane		+
Q81GS5	4	CytoplasmicMembrane	@Multi-transmembrane		+
Q81G20	2	CytoplasmicMembrane	@Multi-transmembrane		+
Q81G27	8	CytoplasmicMembrane	@Multi-transmembrane		+
Q81G40	10	CytoplasmicMembrane	@Multi-transmembrane		+
Q81G42	1	Cytoplasmic	@Secretory (released) (with CS)		+
Q81G49	6	CytoplasmicMembrane	@Multi-transmembrane		+
Q81G50	6	CytoplasmicMembrane	@Multi-transmembrane		+
Q81G51	0	CytoplasmicMembrane	@Intracellular		+
Q81G53	0	CytoplasmicMembrane	@Intracellular		+
Q81G55	1	Cytoplasmic	@Intracellular /TMH start AFTER 60		+
Q81GA7	2	CytoplasmicMembrane	@Multi-transmembrane		+
Q81GA9	0	Unknown	@Lipid anchored		+
Q81GB6	12	CytoplasmicMembrane	@Multi-transmembrane		+
Q81GB8	0	Periplasmic	@Lipid anchored		+
Q81GC0	6	CytoplasmicMembrane	@Multi-transmembrane		+
Q81GC1	0	CytoplasmicMembrane	@Intracellular		+
Q81GD0	2	CytoplasmicMembrane	@Multi-transmembrane		+
Q81GE5	0	Unknown	@Lipid anchored		+
Q81GA5	0	CytoplasmicMembrane	@Intracellular		+
Q81G74	2	CytoplasmicMembrane	@Multi-transmembrane		+
Q81HT1	1	Unknown	@N-terminally anchored (No CS)		+
Q81HT3	3	CytoplasmicMembrane	@Multi-transmembrane (Lipid modified N-termini)		+
Q81HT4	14	CytoplasmicMembrane	@Multi-transmembrane		+
Q81HT5	5	CytoplasmicMembrane	@Multi-transmembrane		+
Q81HT7	13	CytoplasmicMembrane	@Multi-transmembrane		+
Q81HU5	18	CytoplasmicMembrane	@Multi-transmembrane		+
Q81HU9	1	Unknown	@N-terminally anchored (No CS)		+
Q81HV2	1	Unknown	@Secretory (released) (with CS)		+
Q81HV3	0	CytoplasmicMembrane	@Intracellular		+
Q81HS6	0	CytoplasmicMembrane	@Intracellular		+
Q81HS5	9	CytoplasmicMembrane	@Multi-transmembrane		+
Q81HM0	3	CytoplasmicMembrane	@Multi-transmembrane		+
Q81HM6	1	Unknown	@N-terminally anchored (with CS)		+
Q81HM9	10	CytoplasmicMembrane	@Multi-transmembrane		+
Q81HP5	0	Cytoplasmic	@Intracellular		+
Q81HQ9	0	Unknown	@Lipid anchored		+
Q81HS4	0	CytoplasmicMembrane	@Intracellular		+
Q81HX2	14	CytoplasmicMembrane	@Multi-transmembrane		+
Q81I10	11	CytoplasmicMembrane	@Multi-transmembrane		+
Q81I13	13	CytoplasmicMembrane	@Multi-transmembrane		+
Q81I15	3	CytoplasmicMembrane	@Multi-transmembrane (Lipid modified N-termini)		+
Q81I17	9	CytoplasmicMembrane	@Multi-transmembrane		+
Q81I18	1	Unknown	@N-terminally anchored (No CS)		+
Q81I19	1	OuterMembrane	@N-terminally anchored (No CS)		+
Q81I26	5	CytoplasmicMembrane	@Multi-transmembrane		+
Q81I29	13	CytoplasmicMembrane	@Multi-transmembrane		+
Q81I09	0	Periplasmic	@Lipid anchored		+
Q81I07	0	CytoplasmicMembrane	@Intracellular		+
Q81HY6	1	Periplasmic	@Lipid anchored		+
Q81HY8	10	CytoplasmicMembrane	@Multi-transmembrane		+
Q81HZ5	8	CytoplasmicMembrane	@Multi-transmembrane		+
Q81HZ7	12	CytoplasmicMembrane	@Multi-transmembrane		+
Q81HZ8	0	CytoplasmicMembrane	@Intracellular		+
Q81I00	3	CytoplasmicMembrane	@Multi-transmembrane		+
Q81H69	2	Unknown	@Multi-transmembrane		+
Q81HA5	0	CytoplasmicMembrane	@Intracellular		+
Q81HA6	0	CytoplasmicMembrane	@Intracellular		+
Q81HA8	6	CytoplasmicMembrane	@Multi-transmembrane		+
Q81H58	1	Unknown	@N-terminally anchored (No CS)		+
Q81H53	4	CytoplasmicMembrane	@Multi-transmembrane		+
Q81H18	2	CytoplasmicMembrane	@Multi-transmembrane		+
Q81HB9	12	CytoplasmicMembrane	@Multi-transmembrane		+
Q81H31	2	Unknown	@Multi-transmembrane		+
Q81H33	1	Unknown	@N-terminally anchored (No CS)		+
Q81HE9	12	CytoplasmicMembrane	@Multi-transmembrane		+
Q81HJ1	1	Unknown	@Secretory (released) (with CS)		+
Q81HJ2	0	CytoplasmicMembrane	@Intracellular		+
Q81HJ3	4	CytoplasmicMembrane	@Multi-transmembrane		+
Q81HJ4	1	Unknown	@Secretory (released) (with CS)		+
Q81HK3	8	CytoplasmicMembrane	@Multi-transmembrane		+
Q81HK4	0	Cytoplasmic	@Intracellular		+
Q81HK5	1	CytoplasmicMembrane	@N-terminally anchored (No CS)		+
Q81HC2	11	CytoplasmicMembrane	@Multi-transmembrane		+
Q81HC8	1	Unknown	@LPxTG Cell-wall anchored		+
Q81HE0	0	CytoplasmicMembrane	@Intracellular		+
Q81HE1	4	CytoplasmicMembrane	@Multi-transmembrane		+
Q81HE2	0	Periplasmic	@Lipid anchored		+
Q81HE3	4	CytoplasmicMembrane	@Multi-transmembrane		+
Q81HE4	6	CytoplasmicMembrane	@Multi-transmembrane		+
Q815B1	1	Unknown	@N-terminally anchored (No CS)		+
Q815B2	0	CytoplasmicMembrane	@Intracellular		+
Q815B3	4	CytoplasmicMembrane	@Multi-transmembrane		+
Q815C2	8	CytoplasmicMembrane	@Multi-transmembrane		+
Q815C3	1	Cytoplasmic	@N-terminally anchored (No CS)		+
Q815C7	6	CytoplasmicMembrane	@Multi-transmembrane		+
Q815C8	4	CytoplasmicMembrane	@Multi-transmembrane		+
Q815C9	8	CytoplasmicMembrane	@Multi-transmembrane		+
Q815D2	5	CytoplasmicMembrane	@Multi-transmembrane		+
Q815A9	4	CytoplasmicMembrane	@Multi-transmembrane		+
Q814Z0	0	CytoplasmicMembrane	@Intracellular		+
Q814Z2	0	Cytoplasmic	@N-terminally anchored (No CS)		+
Q814Z3	3	CytoplasmicMembrane	@Multi-transmembrane		+
Q814Z7	1	CytoplasmicMembrane	@N-terminally anchored (No CS)		+
Q814Z9	12	CytoplasmicMembrane	@Multi-transmembrane		+
Q815A0	0	CytoplasmicMembrane	@Intracellular		+
Q815A1	13	CytoplasmicMembrane	@Multi-transmembrane		+
Q815A2	1	CytoplasmicMembrane	@Secretory (released) (with CS)		+
Q815A3	1	Unknown	@N-terminally anchored (No CS)		+
Q814Y9	2	Unknown	@Multi-transmembrane		+
Q815E3	8	CytoplasmicMembrane	@Multi-transmembrane		+
Q815F6	11	CytoplasmicMembrane	@Multi-transmembrane		+
Q815I7	5	CytoplasmicMembrane	@Multi-transmembrane		+
Q815J6	0	Cytoplasmic	@Intracellular		+
Q815J7	0	Unknown	@N-terminally anchored (No CS)		+
Q815K0	4	CytoplasmicMembrane	@Multi-transmembrane		+
Q815K1	0	Unknown	@Intracellular		+
Q815F9	1	CytoplasmicMembrane	@N-terminally anchored (No CS)		+
Q815G3	0	Unknown	@N-terminally anchored (No CS)		+
Q815G8	0	CytoplasmicMembrane	@Lipid anchored		+
Q815G9	0	CytoplasmicMembrane	@Intracellular		+
Q815H0	4	CytoplasmicMembrane	@Multi-transmembrane		+
Q815H1	1	CytoplasmicMembrane	@N-terminally anchored (No CS)		+
Q815H2	4	CytoplasmicMembrane	@Multi-transmembrane		+
Q814Y7	0	Cytoplasmic	@Intracellular		+
Q814Q5	1	Unknown	@N-terminally anchored (No CS)		+
Q814R5	0	Periplasmic	@Secretory (released) (with CS)		+
Q814S5	6	CytoplasmicMembrane	@Multi-transmembrane		+
Q814S7	0	Cytoplasmic	@Intracellular		+
Q814M8	6	CytoplasmicMembrane	@Multi-transmembrane		+
Q814N2	3	CytoplasmicMembrane	@Multi-transmembrane		+
Q814N6	0	CytoplasmicMembrane	@Secretory (released) (with CS)		+
Q814P4	0	CytoplasmicMembrane	@Lipid anchored		+
Q814P6	5	CytoplasmicMembrane	@Multi-transmembrane		+
Q814V6	5	CytoplasmicMembrane	@Multi-transmembrane		+
Q814V8	1	CytoplasmicMembrane	@N-terminally anchored (No CS)		+
Q814W2	0	CytoplasmicMembrane	@Intracellular		+
Q814W7	0	CytoplasmicMembrane	@Intracellular		+
Q814X0	8	CytoplasmicMembrane	@Multi-transmembrane		+
Q814Y4	1	Unknown	@N-terminally anchored (No CS)		+
Q814U6	2	CytoplasmicMembrane	@Multi-transmembrane		+
Q816F2	0	Unknown	@Lipid anchored		+
Q816G3	0	Cytoplasmic	@Lipid anchored		+
Q816A5	0	Unknown	@Lipid anchored		+
Q816C3	3	CytoplasmicMembrane	@Multi-transmembrane		+
Q816C9	0	CytoplasmicMembrane	@Intracellular		+
Q816D3	0	Unknown	@Lipid anchored		+
Q816D9	0	CytoplasmicMembrane	@Intracellular		+
Q816E0	0	CytoplasmicMembrane	@Intracellular		+
Q816H5	8	CytoplasmicMembrane	@Multi-transmembrane		+
Q816M0	2	CytoplasmicMembrane	@Multi-transmembrane		+
Q816M1	6	CytoplasmicMembrane	@Multi-transmembrane		+
Q816M5	0	Unknown	@Lipid anchored		+
Q816M6	0	CytoplasmicMembrane	@Intracellular		+
Q816M9	1	Unknown	@Lipid anchored		+
Q816N3	9	CytoplasmicMembrane	@Multi-transmembrane		+
Q816Q0	6	CytoplasmicMembrane	@Multi-transmembrane		+
Q816I3	2	CytoplasmicMembrane	@Multi-transmembrane		+
Q816J0	10	CytoplasmicMembrane	@Multi-transmembrane		+
Q816J1	0	CytoplasmicMembrane	@Intracellular		+
Q816J4	2	CytoplasmicMembrane	@Multi-transmembrane		+
Q816J8	0	CytoplasmicMembrane	@Intracellular		+
Q816J9	10	CytoplasmicMembrane	@Multi-transmembrane		+
Q815Q7	1	Cytoplasmic	@N-terminally anchored (No CS)		+
Q815R7	6	CytoplasmicMembrane	@Multi-transmembrane		+
Q815S1	0	CytoplasmicMembrane	@Intracellular		+
Q815S6	1	Cytoplasmic	@Secretory (released) (with CS)		+
Q815S9	10	CytoplasmicMembrane	@Multi-transmembrane		+
Q815T0	9	CytoplasmicMembrane	@Multi-transmembrane		+
Q815L8	6	CytoplasmicMembrane	@Multi-transmembrane		+
Q815M3	0	CytoplasmicMembrane	@Intracellular		+
Q815M4	6	CytoplasmicMembrane	@Multi-transmembrane		+
Q815N5	0	Unknown	@Lipid anchored		+
Q815N8	0	CytoplasmicMembrane	@Intracellular		+
Q815T5	11	CytoplasmicMembrane	@Multi-transmembrane		+
Q815X8	0	Cytoplasmic	@N-terminally anchored (No CS)		+
Q815Y1	0	Unknown	@Lipid anchored		+
Q815Y7	0	CytoplasmicMembrane	@Intracellular		+
Q815Y9	0	CytoplasmicMembrane	@Lipid anchored		+
Q815Z0	0	CytoplasmicMembrane	@Lipid anchored		+
Q815U4	2	CytoplasmicMembrane	@Multi-transmembrane		+
Q815V4	5	CytoplasmicMembrane	@Multi-transmembrane		+
Q815W2	12	CytoplasmicMembrane	@Multi-transmembrane		+
Q815W6	1	CytoplasmicMembrane	@Multi-transmembrane		+
Q815W9	0	CytoplasmicMembrane	@Intracellular		+
Q815X0	0	Unknown	@N-terminally anchored (No CS)		+
Q815X1	0	Cytoplasmic	@Intracellular		+
Q812W3	1	CytoplasmicMembrane	@N-terminally anchored (No CS)		+
Q812W5	0	CytoplasmicMembrane	@Intracellular		+
Q812T4	5	CytoplasmicMembrane	@Multi-transmembrane (Lipid modified N-termini)		+
Q812T8	0	CytoplasmicMembrane	@Intracellular		+
Q812U0	4	CytoplasmicMembrane	@Multi-transmembrane		+
Q812U4	1	Unknown	@N-terminally anchored (No CS)		+
Q812U9	3	CytoplasmicMembrane	@Multi-transmembrane		+
Q812V1	0	Unknown	@Lipid anchored		+
Q812V6	1	Cytoplasmic	@N-terminally anchored (No CS)		+
Q813G8	8	CytoplasmicMembrane	@Multi-transmembrane		+
Q813I0	0	Unknown	@Lipid anchored		+
Q813I5	1	Cytoplasmic	@N-terminally anchored (No CS)		+
Q813E8	6	CytoplasmicMembrane	@Multi-transmembrane		+
Q812Y8	1	CytoplasmicMembrane	@N-terminally anchored (No CS)		+
Q812Z2	5	CytoplasmicMembrane	@Multi-transmembrane		+
Q812Z6	5	CytoplasmicMembrane	@Multi-transmembrane		+
Q813B7	8	CytoplasmicMembrane	@Multi-transmembrane		+
Q813E0	5	CytoplasmicMembrane	@Multi-transmembrane		+
Q813E4	1	Unknown	@N-terminally anchored (No CS)		+
Q812H5	7	CytoplasmicMembrane	@Multi-transmembrane		+
Q812H8	1	Cytoplasmic	@N-terminally anchored (No CS)		+
Q812I7	5	CytoplasmicMembrane	@Multi-transmembrane		+
Q812J1	1	OuterMembrane	@N-terminally anchored (No CS)		+
Q812J4	7	CytoplasmicMembrane	@Multi-transmembrane		+
P0A3V0	1	Unknown	@Secretory (released) (with CS)		+
Q7BYC6	2	Unknown	@Multi-transmembrane		+
Q812J9	3	CytoplasmicMembrane	@Multi-transmembrane		+
Q812Q7	0	Unknown	@N-terminally anchored (No CS)		+
Q812Q8	0	OuterMembrane	@Intracellular		+
Q812R5	12	CytoplasmicMembrane	@Multi-transmembrane		+
Q812S6	3	CytoplasmicMembrane	@Multi-transmembrane		+
Q812K4	1	Cytoplasmic	@N-terminally anchored (No CS)		+
Q812K8	5	CytoplasmicMembrane	@Multi-transmembrane		+
Q812L6	1	Unknown	@Lipid anchored		+
Q812M6	5	CytoplasmicMembrane	@Multi-transmembrane		+
Q812M7	6	CytoplasmicMembrane	@Multi-transmembrane		+
Q816Q1	5	CytoplasmicMembrane	@Multi-transmembrane		+
Q814G9	2	Cytoplasmic	@Multi-transmembrane		+
Q814H3	2	CytoplasmicMembrane	@Multi-transmembrane		+
Q814H4	1	Cytoplasmic	@N-terminally anchored (No CS)		+
Q814H5	1	Cytoplasmic	@N-terminally anchored (No CS)		+
Q814H6	1	Unknown	@N-terminally anchored (No CS)		+
Q814H8	0	CytoplasmicMembrane	@Intracellular		+
Q814G3	3	CytoplasmicMembrane	@Multi-transmembrane		+
Q814D7	1	Unknown	@N-terminally anchored (No CS)		+
Q814F4	5	CytoplasmicMembrane	@Multi-transmembrane (Lipid modified N-termini)		+
Q814G0	0	CytoplasmicMembrane	@Intracellular		+
Q814K5	12	CytoplasmicMembrane	@Multi-transmembrane		+
Q814K6	0	CytoplasmicMembrane	@Intracellular		+
Q814K7	10	CytoplasmicMembrane	@Multi-transmembrane		+
Q814L6	0	CytoplasmicMembrane	@Intracellular		+
Q814K2	9	CytoplasmicMembrane	@Multi-transmembrane		+
Q814I8	12	CytoplasmicMembrane	@Multi-transmembrane		+
Q814I9	12	CytoplasmicMembrane	@Multi-transmembrane		+
Q814J0	6	CytoplasmicMembrane	@Multi-transmembrane		+
Q814J5	12	CytoplasmicMembrane	@Multi-transmembrane		+
Q814J8	2	CytoplasmicMembrane	@Multi-transmembrane		+
Q814J9	13	CytoplasmicMembrane	@Multi-transmembrane		+
Q814K0	14	CytoplasmicMembrane	@Multi-transmembrane		+
Q814K1	0	CytoplasmicMembrane	@Intracellular		+
Q813S7	10	CytoplasmicMembrane	@Multi-transmembrane		+
Q813T1	5	CytoplasmicMembrane	@Multi-transmembrane		+
Q813T2	4	CytoplasmicMembrane	@Multi-transmembrane		+
Q813U6	0	Unknown	@Lipid anchored		+
Q813R3	1	Cytoplasmic	@N-terminally anchored (No CS)		+
Q813R2	3	CytoplasmicMembrane	@Multi-transmembrane		+
Q813M6	6	CytoplasmicMembrane	@Multi-transmembrane		+
Q813M7	1	CytoplasmicMembrane	@N-terminally anchored (No CS)		+
Q813N4	2	CytoplasmicMembrane	@Multi-transmembrane		+
Q813N5	1	Cytoplasmic	@Intracellular /TMH start AFTER 60		+
Q813V6	5	CytoplasmicMembrane	@Multi-transmembrane		+
Q813N7	6	CytoplasmicMembrane	@Multi-transmembrane		+
Q813N9	3	CytoplasmicMembrane	@Multi-transmembrane		+
Q813Q0	4	CytoplasmicMembrane	@Multi-transmembrane		+
Q813Q8	2	Cytoplasmic	@Multi-transmembrane		+
Q813W2	2	CytoplasmicMembrane	@Multi-transmembrane		+
Q814B4	4	CytoplasmicMembrane	@Multi-transmembrane		+
Q814B7	3	CytoplasmicMembrane	@Multi-transmembrane		+
Q814B8	0	Extracellular	@Lipid anchored		+
Q814B9	1	Unknown	@N-terminally anchored (No CS)		+
Q814C0	3	CytoplasmicMembrane	@Multi-transmembrane		+
Q814C7	4	CytoplasmicMembrane	@Multi-transmembrane		+
Q814A8	2	Unknown	@Multi-transmembrane (Lipid modified N-termini)		+
Q813W4	6	CytoplasmicMembrane	@Multi-transmembrane		+
Q813W8	2	Cytoplasmic	@Multi-transmembrane		+
Q813Y0	1	Cytoplasmic	@Intracellular /TMH start AFTER 60		+
Q813Y9	0	Unknown	@Lipid anchored		+
Q813Z6	4	CytoplasmicMembrane	@Multi-transmembrane		+
Q819D8	0	Unknown	@Intracellular		+
Q819G3	1	Cytoplasmic	@Lipid anchored		+
Q819G4	1	Unknown	@Lipid anchored		+
Q819B9	0	Unknown	@Intracellular		+
Q819C2	4	CytoplasmicMembrane	@Multi-transmembrane		+
Q819C4	0	Unknown	@N-terminally anchored (with CS)		+
Q819G6	0	CytoplasmicMembrane	@Intracellular		+
Q819D5	10	CytoplasmicMembrane	@Multi-transmembrane		+
Q819H5	1	CytoplasmicMembrane	@N-terminally anchored (No CS)		+
Q819H6	0	CytoplasmicMembrane	@Intracellular		+
Q819I0	14	CytoplasmicMembrane	@Multi-transmembrane		+
Q819I5	0	CytoplasmicMembrane	@Intracellular		+
Q819B5	12	CytoplasmicMembrane	@Multi-transmembrane		+
Q818S2	1	Unknown	@N-terminally anchored (No CS)		+
Q818U1	0	Periplasmic	@N-terminally anchored (No CS)		+
Q818U2	3	CytoplasmicMembrane	@Multi-transmembrane		+
Q818U3	0	CytoplasmicMembrane	@Intracellular		+
Q818N9	1	Cytoplasmic	@N-terminally anchored (No CS)		+
Q818Z8	0	Cytoplasmic	@Lipid anchored		+
Q819A2	2	CytoplasmicMembrane	@Multi-transmembrane		+
Q819A3	13	CytoplasmicMembrane	@Multi-transmembrane		+
Q819A7	8	CytoplasmicMembrane	@Multi-transmembrane		+
Q819B1	0	CytoplasmicMembrane	@Secretory (released) (with CS)		+
Q818Y0	1	Cytoplasmic	@N-terminally anchored (No CS)		+
Q81A03	5	CytoplasmicMembrane	@Multi-transmembrane		+
Q81A05	0	Unknown	@Lipid anchored		+
Q819X6	0	Cytoplasmic	@Intracellular		+
Q81A06	0	CytoplasmicMembrane	@Intracellular		+
Q81A40	1	Cytoplasmic	@N-terminally anchored (No CS)		+
Q81A44	11	CytoplasmicMembrane	@Multi-transmembrane		+
Q81A53	0	CytoplasmicMembrane	@Lipid anchored		+
Q81A60	7	CytoplasmicMembrane	@Multi-transmembrane		+
Q81A71	8	CytoplasmicMembrane	@Multi-transmembrane		+
Q81A12	0	Cytoplasmic	@Intracellular		+
Q81A13	1	Cytoplasmic	@Intracellular /TMH start AFTER 60		+
Q81A14	4	CytoplasmicMembrane	@Multi-transmembrane		+
Q81A17	1	Cytoplasmic	@N-terminally anchored (No CS)		+
Q819W7	1	CytoplasmicMembrane	@N-terminally anchored (No CS)		+
Q819Q5	1	Cytoplasmic	@N-terminally anchored (No CS)		+
Q819R1	2	CytoplasmicMembrane	@Multi-transmembrane		+
Q819N1	9	CytoplasmicMembrane	@Multi-transmembrane		+
Q819N2	3	CytoplasmicMembrane	@Multi-transmembrane (Lipid modified N-termini)		+
Q819N3	14	CytoplasmicMembrane	@Multi-transmembrane		+
Q819N4	5	CytoplasmicMembrane	@Multi-transmembrane		+
Q819P3	1	Cytoplasmic	@N-terminally anchored (No CS)		+
Q819P9	1	Unknown	@N-terminally anchored (No CS)		+
Q819W2	0	CytoplasmicMembrane	@Intracellular		+
Q819T3	0	Cytoplasmic	@Lipid anchored		+
Q819U5	1	Unknown	@Intracellular /TMH start AFTER 60		+
Q817G3	2	CytoplasmicMembrane	@Multi-transmembrane		+
Q817F9	0	Cytoplasmic	@N-terminally anchored (No CS)		+
Q817M1	0	CytoplasmicMembrane	@N-terminally anchored (with CS)		+
Q817M2	0	CytoplasmicMembrane	@Intracellular		+
Q817M5	4	CytoplasmicMembrane	@Multi-transmembrane		+
Q817M6	1	CytoplasmicMembrane	@N-terminally anchored (with CS)		+
Q817M7	0	OuterMembrane	@Lipid anchored		+
Q817M9	7	CytoplasmicMembrane	@Multi-transmembrane		+
Q817J2	3	CytoplasmicMembrane	@Multi-transmembrane		+
Q817K1	0	Cytoplasmic	@Intracellular		+
Q817K4	1	CytoplasmicMembrane	@N-terminally anchored (No CS)		+
Q817K5	0	CytoplasmicMembrane	@Intracellular		+
Q817L2	0	Unknown	@Lipid anchored		+
Q817L3	0	Periplasmic	@Lipid anchored		+
Q816W0	14	CytoplasmicMembrane	@Multi-transmembrane		+
Q816W8	0	Unknown	@Intracellular		+
Q816T6	4	CytoplasmicMembrane	@Multi-transmembrane		+
Q816R7	5	CytoplasmicMembrane	@Multi-transmembrane		+
Q816S4	0	CytoplasmicMembrane	@Intracellular		+
Q816S5	9	CytoplasmicMembrane	@Multi-transmembrane		+
Q816S9	11	CytoplasmicMembrane	@Multi-transmembrane		+
Q816T4	0	Cytoplasmic	@Lipid anchored		+
Q816X4	0	CytoplasmicMembrane	@Intracellular		+
Q817A9	1	Cytoplasmic	@N-terminally anchored (No CS)		+
Q817B6	1	Cytoplasmic	@N-terminally anchored (No CS)		+
Q816Y3	1	Unknown	@N-terminally anchored (No CS)		+
Q816Y4	0	Unknown	@Lipid anchored		+
Q816Z0	2	CytoplasmicMembrane	@Multi-transmembrane		+
Q818E4	0	CytoplasmicMembrane	@Intracellular		+
Q818B9	0	Unknown	@Lipid anchored		+
Q818C6	0	CytoplasmicMembrane	@Intracellular		+
Q818I3	1	CytoplasmicMembrane	@N-terminally anchored (No CS)		+
Q818K7	10	CytoplasmicMembrane	@Multi-transmembrane		+
Q818F8	7	CytoplasmicMembrane	@Multi-transmembrane		+
Q818G1	0	CytoplasmicMembrane	@Intracellular		+
Q818G9	1	CytoplasmicMembrane	@N-terminally anchored (No CS)		+
Q818H5	0	CytoplasmicMembrane	@Intracellular		+
Q818I0	4	CytoplasmicMembrane	@Multi-transmembrane		+
Q817Z9	1	Unknown	@N-terminally anchored (No CS)		+
Q817T5	1	CytoplasmicMembrane	@N-terminally anchored (No CS)		+
Q817T8	0	CytoplasmicMembrane	@Intracellular		+
Q817U9	0	CytoplasmicMembrane	@Intracellular		+
Q817Z1	1	Unknown	@Secretory (released) (with CS)		+
Q817Z7	0	Cytoplasmic	@Lipid anchored		+
Q817V9	0	Unknown	@Lipid anchored		+
Q817W2	1	CytoplasmicMembrane	@Lipid anchored		+
Q817W7	1	CytoplasmicMembrane	@N-terminally anchored (No CS)		+
Q817X1	6	CytoplasmicMembrane	@Multi-transmembrane		+
Q816J2	10	CytoplasmicMembrane	@Multi-transmembrane		+
Q814R4	1	Cytoplasmic	@LPxTG Cell-wall anchored		+
Q81BD8	2	CytoplasmicMembrane	@Multi-transmembrane		+
Q81GE0	6	CytoplasmicMembrane	@Multi-transmembrane		+
Q81HU7	12	CytoplasmicMembrane	@Multi-transmembrane		+
Q81DK2	1	Cytoplasmic	@N-terminally anchored (No CS)		+
Q81GN0	0	CytoplasmicMembrane	@Lipid anchored		+
Q81IX3	1	Periplasmic	@N-terminally anchored (No CS)		+
Q81EE7	4	CytoplasmicMembrane	@Multi-transmembrane		+
Q81HF0	10	CytoplasmicMembrane	@Multi-transmembrane		+
Q813R1	3	CytoplasmicMembrane	@Multi-transmembrane		+
Q81EM8	6	CytoplasmicMembrane	@Multi-transmembrane		+
Q813S0	1	Unknown	@N-terminally anchored (No CS)		+
Q813W5	2	CytoplasmicMembrane	@Multi-transmembrane		+
Q814L4	6	CytoplasmicMembrane	@Multi-transmembrane		+
Q818T7	10	CytoplasmicMembrane	@Multi-transmembrane		+
Q81BZ1	2	Cytoplasmic	@Multi-transmembrane		+
Q81DJ3	6	CytoplasmicMembrane	@Multi-transmembrane		+
Q81GB9	7	CytoplasmicMembrane	@Multi-transmembrane		+
Q81GL7	3	CytoplasmicMembrane	@Multi-transmembrane		+
Q81HU2	11	CytoplasmicMembrane	@Multi-transmembrane		+
Q81I83	6	CytoplasmicMembrane	@Multi-transmembrane		+
Q81FK1	0	CytoplasmicMembrane	@Intracellular		+
Q81FT1	1	Cytoplasmic	@N-terminally anchored (No CS)		+
Q81HA7	6	CytoplasmicMembrane	@Multi-transmembrane		+
Q81HV4	7	CytoplasmicMembrane	@Multi-transmembrane		+
Q81HX4	12	CytoplasmicMembrane	@Multi-transmembrane		+
Q81HY0	1	Cytoplasmic	@Intracellular /TMH start AFTER 60		+
Q816C7	0	CytoplasmicMembrane	@Intracellular		+
Q81HF7	1	Cytoplasmic	@Lipid anchored		+
Q81BF1	0	Cytoplasmic	@Lipid anchored		+
Q81A07	9	CytoplasmicMembrane	@Multi-transmembrane		+
Q81DY1	3	CytoplasmicMembrane	@Multi-transmembrane		+
Q815D3	1	Unknown	@N-terminally anchored (No CS)		+
Q818W6	12	CytoplasmicMembrane	@Multi-transmembrane		+
Q819Y2	7	CytoplasmicMembrane	@Multi-transmembrane		+
Q81GS3	1	Cytoplasmic	@Intracellular /TMH start AFTER 60		+
Q81FA4	1	Cytoplasmic	@Lipid anchored		+
Q81CN0	0	Cytoplasmic	@N-terminally anchored (No CS)		+
Q813N8	5	CytoplasmicMembrane	@Multi-transmembrane		+
Q814R9	5	CytoplasmicMembrane	@Multi-transmembrane		+
Q815N7	9	CytoplasmicMembrane	@Multi-transmembrane		+
Q815X5	6	CytoplasmicMembrane	@Multi-transmembrane		+
Q816E9	10	CytoplasmicMembrane	@Multi-transmembrane		+
Q816V8	14	CytoplasmicMembrane	@Multi-transmembrane		+
Q817M0	5	CytoplasmicMembrane	@Multi-transmembrane		+
Q817U8	2	CytoplasmicMembrane	@Multi-transmembrane		+
Q818Y3	12	CytoplasmicMembrane	@Multi-transmembrane		+
Q81BK6	8	CytoplasmicMembrane	@Multi-transmembrane		+
Q81E07	1	Cytoplasmic	@Intracellular /TMH start AFTER 60		+
Q81E98	0	Cytoplasmic	@Lipid anchored		+
Q81EL2	2	CytoplasmicMembrane	@Multi-transmembrane		+
Q81EX8	11	CytoplasmicMembrane	@Multi-transmembrane		+
Q81FY2	11	CytoplasmicMembrane	@Multi-transmembrane		+
Q81GA0	6	CytoplasmicMembrane	@Multi-transmembrane		+
Q81I49	0	Periplasmic	@Lipid anchored		+
Q813Q4	2	Unknown	@C-terminally anchored (with CS)		+
Q815X9	10	CytoplasmicMembrane	@Multi-transmembrane		+
Q819R9	11	CytoplasmicMembrane	@Multi-transmembrane		+
Q81GX8	9	CytoplasmicMembrane	@Multi-transmembrane		+
Q81H59	1	Periplasmic	@LPxTG Cell-wall anchored		+
Q81HX6	11	CytoplasmicMembrane	@Multi-transmembrane		+
Q81I74	1	Extracellular	@N-terminally anchored (No CS)		+
Q81FH5	11	CytoplasmicMembrane	@Multi-transmembrane		+
Q81D51	1	Cytoplasmic	@Intracellular /TMH start AFTER 60		+
Q81EJ5	5	CytoplasmicMembrane	@Multi-transmembrane		+
Q814X5	14	CytoplasmicMembrane	@Multi-transmembrane		+
Q815D5	0	Cytoplasmic	@Intracellular		+
Q81EE3	0	CytoplasmicMembrane	@Intracellular		+
Q81GB2	0	CytoplasmicMembrane	@Intracellular		+
Q812R4	3	CytoplasmicMembrane	@Multi-transmembrane		+
Q812R7	8	CytoplasmicMembrane	@Multi-transmembrane		+
Q813S1	2	CytoplasmicMembrane	@Multi-transmembrane		+
Q814Y8	0	CytoplasmicMembrane	@Intracellular		+
Q815D7	9	CytoplasmicMembrane	@Multi-transmembrane		+
Q816R5	0	CytoplasmicMembrane	@Intracellular		+
Q818I2	12	CytoplasmicMembrane	@Multi-transmembrane		+
Q81BF3	14	CytoplasmicMembrane	@Multi-transmembrane		+
Q81C37	4	CytoplasmicMembrane	@Multi-transmembrane		+
Q81CH1	0	Cytoplasmic	@Intracellular		+
Q81CH4	6	CytoplasmicMembrane	@Multi-transmembrane		+
Q81CQ3	1	Unknown	@N-terminally anchored (No CS)		+
Q81D37	0	Unknown	@Lipid anchored		+
Q81G22	8	CytoplasmicMembrane	@Multi-transmembrane		+
Q814W5	11	CytoplasmicMembrane	@Multi-transmembrane (Lipid modified N-termini)		+
Q81GW7	1	CytoplasmicMembrane	@N-terminally anchored (No CS)		+
Q81H43	0	Unknown	@Intracellular		+
Q814P7	1	CytoplasmicMembrane	@N-terminally anchored (No CS)		+
Q817Q3	1	Cytoplasmic	@N-terminally anchored (No CS)		+
Q81AJ2	3	CytoplasmicMembrane	@Multi-transmembrane		+
Q81BQ4	0	CytoplasmicMembrane	@Lipid anchored		+
Q81CT2	0	CytoplasmicMembrane	@Intracellular		+
Q81D93	2	CytoplasmicMembrane	@Multi-transmembrane		+
Q81HZ1	3	CytoplasmicMembrane	@Multi-transmembrane		+
Q81HM1	1	Cytoplasmic	@N-terminally anchored (No CS)		+
Q812K5	10	CytoplasmicMembrane	@Multi-transmembrane		+
Q814V7	2	CytoplasmicMembrane	@Multi-transmembrane		+
Q81AU0	0	CytoplasmicMembrane	@Lipid anchored		+
Q81FT2	1	Cytoplasmic	@N-terminally anchored (No CS)		+
Q81HI9	6	CytoplasmicMembrane	@Multi-transmembrane		+
Q81HN6	0	Periplasmic	@Lipid anchored		+
P0A392	0	Cytoplasmic	@Intracellular
Q81EL1	0	Cytoplasmic	@Intracellular
Q81EL7	0	Unknown	@Intracellular
Q81EN1	0	Unknown	@Intracellular
Q81EP2	0	Cytoplasmic	@Intracellular
Q81EP6	0	Cytoplasmic	@Intracellular
Q81EK7	0	Cytoplasmic	@Intracellular
Q81EF5	0	Cytoplasmic	@Intracellular
Q81EF6	0	Cytoplasmic	@Intracellular
Q81EF7	0	Cytoplasmic	@Intracellular
Q81EG0	0	Cytoplasmic	@Intracellular
Q81EG2	0	Cytoplasmic	@Intracellular
Q81EG6	0	Cytoplasmic	@Intracellular
Q81EQ4	0	Cytoplasmic	@Intracellular
Q81EI2	0	Cytoplasmic	@Intracellular
Q81EI9	0	Cytoplasmic	@Intracellular
Q81EK4	0	Cytoplasmic	@Intracellular
Q81EK5	0	Cytoplasmic	@Intracellular
Q81EX2	0	Cytoplasmic	@Intracellular
Q81F14	0	Cytoplasmic	@Intracellular
Q81F19	0	Cytoplasmic	@Intracellular
Q81F26	0	Cytoplasmic	@Intracellular
Q81F27	0	Unknown	@Intracellular
Q81F33	0	Cytoplasmic	@Intracellular
Q81F39	0	Cytoplasmic	@Intracellular
Q81F41	0	Cytoplasmic	@Intracellular
Q81F53	0	Cytoplasmic	@Intracellular
Q81F54	0	Cytoplasmic	@Intracellular
Q81F55	0	Cytoplasmic	@Intracellular
Q81F57	0	Cytoplasmic	@Intracellular
Q81F58	0	Cytoplasmic	@Intracellular
Q81F10	0	Cytoplasmic	@Intracellular
Q81EX9	0	Cytoplasmic	@Intracellular
Q81EY2	0	Cytoplasmic	@Intracellular
Q81EY3	0	Cytoplasmic	@Intracellular
Q81EY6	0	Cytoplasmic	@Intracellular
Q81EY8	0	Cytoplasmic	@Intracellular
Q81EY9	0	Cytoplasmic	@Intracellular
Q81F01	0	Cytoplasmic	@Intracellular
Q81F03	0	Cytoplasmic	@Intracellular
Q81F08	0	Cytoplasmic	@Intracellular
Q81DZ1	0	Cytoplasmic	@Intracellular
Q81DZ2	0	Cytoplasmic	@Intracellular
Q81DZ6	0	Cytoplasmic	@Intracellular
Q81E02	0	Cytoplasmic	@Intracellular
Q81E04	0	Cytoplasmic	@Intracellular
Q81E05	0	Cytoplasmic	@Intracellular
Q81E17	0	Cytoplasmic	@Intracellular
Q81E22	0	Cytoplasmic	@Intracellular
Q81E26	0	Cytoplasmic	@Intracellular
Q81E30	0	Cytoplasmic	@Intracellular
Q81DY7	0	Cytoplasmic	@Intracellular
Q81DT6	0	Unknown	@Intracellular
Q81DT7	0	Unknown	@Intracellular
Q81DU4	0	Cytoplasmic	@Intracellular
Q81DV0	0	Cytoplasmic	@Intracellular
Q81DV3	0	Cytoplasmic	@Intracellular
Q81DV8	0	Cytoplasmic	@Intracellular
Q81DW7	0	Cytoplasmic	@Intracellular
Q81DX1	0	Cytoplasmic	@Intracellular
Q81DX6	0	Cytoplasmic	@Intracellular
Q81DX8	0	Cytoplasmic	@Intracellular
Q81DY3	0	Cytoplasmic	@Intracellular
Q81DY6	0	Cytoplasmic	@Intracellular
Q81E31	0	Cytoplasmic	@Intracellular
Q81E36	0	Unknown	@Intracellular
Q81EA6	0	Unknown	@Intracellular
Q81EA9	0	Cytoplasmic	@Intracellular
Q81ED4	0	Cytoplasmic	@Intracellular
Q81ED6	0	Cytoplasmic	@Intracellular
Q81EE4	0	Unknown	@Intracellular
Q81EE8	0	Cytoplasmic	@Intracellular
Q81EF0	0	Cytoplasmic	@Intracellular
Q81EF1	0	Cytoplasmic	@Intracellular
Q81E95	0	Cytoplasmic	@Intracellular
Q81E94	0	Unknown	@Intracellular
Q81E41	0	Cytoplasmic	@Intracellular
Q81E49	0	Unknown	@Intracellular
Q81E55	0	Cytoplasmic	@Intracellular
Q81E65	0	Cytoplasmic	@Intracellular
Q81E75	0	Cytoplasmic	@Intracellular
Q81E83	0	Unknown	@Intracellular
Q81E85	0	Cytoplasmic	@Intracellular
Q81E87	0	Cytoplasmic	@Intracellular
Q81E92	0	Cytoplasmic	@Intracellular
Q81E93	0	Unknown	@Intracellular
Q81F60	0	Cytoplasmic	@Intracellular
Q81F61	0	Cytoplasmic	@Intracellular
Q81FQ0	0	Cytoplasmic	@Intracellular
Q81FQ1	0	Cytoplasmic	@Intracellular
Q81FQ3	0	Cytoplasmic	@Intracellular
Q81FQ4	0	Cytoplasmic	@Intracellular
Q81FQ5	0	Cytoplasmic	@Intracellular
Q81FQ6	0	Cytoplasmic	@Intracellular
Q81FQ7	0	Cytoplasmic	@Intracellular
Q81FQ8	0	Cytoplasmic	@Intracellular
Q81FQ9	0	Cytoplasmic	@Intracellular
Q81FR0	0	Cytoplasmic	@Intracellular
Q81FP5	0	Cytoplasmic	@Intracellular
Q81FP4	0	Cytoplasmic	@Intracellular
Q81FL3	0	Cytoplasmic	@Intracellular
Q81FL5	0	Cytoplasmic	@Intracellular
Q81FL6	0	Cytoplasmic	@Intracellular
Q81FL8	0	Cytoplasmic	@Intracellular
Q81FL9	0	Unknown	@Intracellular
Q81FM0	0	Unknown	@Intracellular
Q81FN6	0	Cytoplasmic	@Intracellular
Q81FN7	0	Cytoplasmic	@Intracellular
Q81FP0	0	Cytoplasmic	@Intracellular
Q81FP1	0	Cytoplasmic	@Intracellular
Q81FP2	0	Cytoplasmic	@Intracellular
Q81FP3	0	Cytoplasmic	@Intracellular
Q81FU6	0	Cytoplasmic	@Intracellular
Q81FV0	0	Periplasmic	@Intracellular
Q81FV2	0	Cytoplasmic	@Intracellular
Q81FV5	0	Cytoplasmic	@Intracellular
Q81FW1	0	Cytoplasmic	@Intracellular
Q81FW4	0	Cytoplasmic	@Intracellular
Q81FW8	0	Cytoplasmic	@Intracellular
Q81FW9	0	Cytoplasmic	@Intracellular
Q81FX3	0	Cytoplasmic	@Intracellular
Q81FL0	0	Cytoplasmic	@Intracellular
Q81FR6	0	Unknown	@Intracellular
Q81FS1	0	Cytoplasmic	@Intracellular
Q81FS2	0	Cytoplasmic	@Intracellular
Q81FS3	0	Cytoplasmic	@Intracellular
Q81FS4	0	Cytoplasmic	@Intracellular
Q81FS8	0	Cytoplasmic	@Intracellular
Q81FT4	0	Cytoplasmic	@Intracellular
Q81FU1	0	Cytoplasmic	@Intracellular
Q81FK7	0	Unknown	@Intracellular
Q81FC1	0	Cytoplasmic	@Intracellular
Q81FC2	0	Cytoplasmic	@Intracellular
Q81FC3	0	Periplasmic	@Intracellular
Q81FC9	0	Cytoplasmic	@Intracellular
Q81FD1	0	Unknown	@Intracellular
Q81FD3	0	Extracellular	@Intracellular
Q81FD4	0	Extracellular	@Intracellular
Q81FD5	0	Extracellular	@Intracellular
Q81FD8	0	Cytoplasmic	@Intracellular
Q81FD9	0	Cytoplasmic	@Intracellular
Q81F68	0	Cytoplasmic	@Intracellular
Q81F72	0	Unknown	@Intracellular
Q81FE0	0	Cytoplasmic	@Intracellular
Q81F73	0	Cytoplasmic	@Intracellular
Q81F80	0	Cytoplasmic	@Intracellular
Q81F83	0	Cytoplasmic	@Intracellular
Q81F85	0	Cytoplasmic	@Intracellular
Q81FA2	0	Cytoplasmic	@Intracellular
Q81FE1	0	Extracellular	@Intracellular
Q81FG1	0	Cytoplasmic	@Intracellular
Q81FG3	0	Cytoplasmic	@Intracellular
Q81FG6	0	Cytoplasmic	@Intracellular
Q81FH1	0	Cytoplasmic	@Intracellular
Q81FH4	0	Cytoplasmic	@Intracellular
Q81FH7	0	Cytoplasmic	@Intracellular
Q81FI4	0	Cytoplasmic	@Intracellular
Q81FI5	0	Cytoplasmic	@Intracellular
Q81FI8	0	Unknown	@Intracellular
Q81FK0	0	Cytoplasmic	@Intracellular
Q81FK6	0	Cytoplasmic	@Intracellular
Q81FE3	0	Cytoplasmic	@Intracellular
Q81FE4	0	Cytoplasmic	@Intracellular
Q81FE5	0	Cytoplasmic	@Intracellular
Q81FE7	0	Unknown	@Intracellular
Q81FE8	0	Periplasmic	@Intracellular
Q81FE9	0	Periplasmic	@Intracellular
Q81FF1	0	Cytoplasmic	@Intracellular
Q81FF2	0	Unknown	@Intracellular
Q81FF3	0	Extracellular	@Intracellular
Q81FF4	0	Extracellular	@Intracellular
Q81FF5	0	Unknown	@Intracellular
Q81FF7	0	Cytoplasmic	@Intracellular
Q81FF8	0	Cytoplasmic	@Intracellular
Q81B65	0	Cytoplasmic	@Intracellular
Q81B71	0	Cytoplasmic	@Intracellular
Q81B82	0	Unknown	@Intracellular
Q81B83	0	Cytoplasmic	@Intracellular
Q81BB2	0	Cytoplasmic	@Intracellular
Q81BB4	0	Cytoplasmic	@Intracellular
Q81BC0	0	Cytoplasmic	@Intracellular
Q81BC1	0	Cytoplasmic	@Intracellular
Q81BD6	0	Cytoplasmic	@Intracellular
Q81BD9	0	Unknown	@Intracellular
Q81B59	0	Cytoplasmic	@Intracellular
Q81B54	0	Cytoplasmic	@Intracellular
Q81AZ3	0	Cytoplasmic	@Intracellular
Q81B04	0	Cytoplasmic	@Intracellular
Q81B06	0	Unknown	@Intracellular
Q81B20	0	Cytoplasmic	@Intracellular
Q81B21	0	Cytoplasmic	@Intracellular
Q81B23	0	Cytoplasmic	@Intracellular
Q81B24	0	Periplasmic	@Intracellular
Q81B49	0	Cytoplasmic	@Intracellular
Q81B50	0	Cytoplasmic	@Intracellular
Q81BE9	0	Cytoplasmic	@Intracellular
Q81BS5	0	Cytoplasmic	@Intracellular
Q81BT4	0	Cytoplasmic	@Intracellular
Q81BU6	0	Cytoplasmic	@Intracellular
Q81BW3	0	Cytoplasmic	@Intracellular
Q81BS1	0	Cytoplasmic	@Intracellular
Q81BW8	0	Cytoplasmic	@Intracellular
Q81BX0	0	Cytoplasmic	@Intracellular
Q81BY9	0	Cytoplasmic	@Intracellular
Q81BZ2	0	Unknown	@Intracellular
Q81C06	0	Cytoplasmic	@Intracellular
Q81C08	0	Cytoplasmic	@Intracellular
Q81BR3	0	Cytoplasmic	@Intracellular
Q81BF4	0	Cytoplasmic	@Intracellular
Q81BI0	0	Cytoplasmic	@Intracellular
Q81BI1	0	Cytoplasmic	@Intracellular
Q81BJ8	0	Unknown	@Intracellular
Q81BL2	0	Unknown	@Intracellular
Q81BL4	0	Cytoplasmic	@Intracellular
Q81BP6	0	Cytoplasmic	@Intracellular
Q81BQ7	0	Cytoplasmic	@Intracellular
Q81BQ8	0	Cytoplasmic	@Intracellular
Q81BQ9	0	Cytoplasmic	@Intracellular
Q81BR0	0	Unknown	@Intracellular
Q81BR2	0	Cytoplasmic	@Intracellular
Q81C10	0	Cytoplasmic	@Intracellular
Q81AZ1	0	Cytoplasmic	@Intracellular
Q81AY7	0	Cytoplasmic	@Intracellular
Q81AF6	0	Cytoplasmic	@Intracellular
Q81AF9	0	Cytoplasmic	@Intracellular
Q81AG3	0	Unknown	@Intracellular
Q81AG4	0	Cytoplasmic	@Intracellular
Q81AG5	0	Cytoplasmic	@Intracellular
Q81AG7	0	Cytoplasmic	@Intracellular
Q81AG9	0	Cytoplasmic	@Intracellular
Q81AH1	0	Cytoplasmic	@Intracellular
Q81AH2	0	Cytoplasmic	@Intracellular
Q81AH3	0	Unknown	@Intracellular
Q81AE4	0	Cytoplasmic	@Intracellular
Q81AE3	0	Cytoplasmic	@Intracellular
Q81A92	0	Cytoplasmic	@Intracellular
Q81A99	0	Cytoplasmic	@Intracellular
Q81AB1	0	Cytoplasmic	@Intracellular
Q81AB3	0	Cytoplasmic	@Intracellular
Q81AB9	0	Unknown	@Intracellular
Q81AC5	0	Unknown	@Intracellular
Q81AC7	0	Cytoplasmic	@Intracellular
Q81AD0	0	Cytoplasmic	@Intracellular
Q81AD4	0	Cytoplasmic	@Intracellular
Q81AI8	0	Unknown	@Intracellular
Q81AR0	0	Cytoplasmic	@Intracellular
Q81AR8	0	Cytoplasmic	@Intracellular
Q81AR9	0	Cytoplasmic	@Intracellular
Q81AS2	0	Cytoplasmic	@Intracellular
Q81AS3	0	Cytoplasmic	@Intracellular
Q81AS7	0	Cytoplasmic	@Intracellular
Q81AS8	0	Cytoplasmic	@Intracellular
Q81AT5	0	Cytoplasmic	@Intracellular
Q81AU4	0	Unknown	@Intracellular
Q81AU5	0	Cytoplasmic	@Intracellular
Q81AU6	0	Cytoplasmic	@Intracellular
Q81AW3	0	Cytoplasmic	@Intracellular
Q81AW8	0	Unknown	@Intracellular
Q81AQ6	0	Cytoplasmic	@Intracellular
Q81AQ4	0	Cytoplasmic	@Intracellular
Q81AK7	0	Cytoplasmic	@Intracellular
Q81AK8	0	Cytoplasmic	@Intracellular
Q81AL4	0	Cytoplasmic	@Intracellular
Q81AL5	0	Cytoplasmic	@Intracellular
Q81AM1	0	Cytoplasmic	@Intracellular
Q81AM3	0	Cytoplasmic	@Intracellular
Q81AM7	0	Cytoplasmic	@Intracellular
Q81AM9	0	Unknown	@Intracellular
Q81AN0	0	Cytoplasmic	@Intracellular
Q81AN9	0	Cytoplasmic	@Intracellular
Q81AP3	0	Cytoplasmic	@Intracellular
Q81C15	0	Cytoplasmic	@Intracellular
Q81D74	0	Cytoplasmic	@Intracellular
Q81D80	0	Cytoplasmic	@Intracellular
Q81D85	0	Unknown	@Intracellular
Q81D88	0	Cytoplasmic	@Intracellular
Q81D89	0	Cytoplasmic	@Intracellular
Q81D92	0	Cytoplasmic	@Intracellular
Q81D67	0	Cytoplasmic	@Intracellular
Q81D66	0	Unknown	@Intracellular
Q81CX3	0	Cytoplasmic	@Intracellular
Q81CY1	0	Cytoplasmic	@Intracellular
Q81D05	0	Cytoplasmic	@Intracellular
Q81D33	0	Cytoplasmic	@Intracellular
Q81DC9	0	Cytoplasmic	@Intracellular
Q81D34	0	Cytoplasmic	@Intracellular
Q81D41	0	Cytoplasmic	@Intracellular
Q81D44	0	Cytoplasmic	@Intracellular
Q81D45	0	Cytoplasmic	@Intracellular
Q81D47	0	Cytoplasmic	@Intracellular
Q81D49	0	Cytoplasmic	@Intracellular
Q81DN5	0	Cytoplasmic	@Intracellular
Q81DP2	0	Cytoplasmic	@Intracellular
Q81DP3	0	Cytoplasmic	@Intracellular
Q81DR0	0	Cytoplasmic	@Intracellular
Q81DR1	0	Cytoplasmic	@Intracellular
Q81DM7	0	Cytoplasmic	@Intracellular
Q81DR3	0	Cytoplasmic	@Intracellular
Q81DR5	0	Cytoplasmic	@Intracellular
Q81DR6	0	Cytoplasmic	@Intracellular
Q81DR7	0	Cytoplasmic	@Intracellular
Q81DR8	0	Cytoplasmic	@Intracellular
Q81DR9	0	Cytoplasmic	@Intracellular
Q81DS0	0	Cytoplasmic	@Intracellular
Q81DL3	0	Cytoplasmic	@Intracellular
Q81DD2	0	Cytoplasmic	@Intracellular
Q81DD6	0	Cytoplasmic	@Intracellular
Q81DE0	0	Cytoplasmic	@Intracellular
Q81DE1	0	Cytoplasmic	@Intracellular
Q81DF9	0	Cytoplasmic	@Intracellular
Q81DG6	0	Cytoplasmic	@Intracellular
Q81DH7	0	Cytoplasmic	@Intracellular
Q81DH8	0	Cytoplasmic	@Intracellular
Q81DI6	0	Cytoplasmic	@Intracellular
Q81DJ5	0	Unknown	@Intracellular
Q81DK3	0	Cytoplasmic	@Intracellular
Q81DK9	0	Cytoplasmic	@Intracellular
Q81CW3	0	Cytoplasmic	@Intracellular
Q81C83	0	Cytoplasmic	@Intracellular
Q81C88	0	Cytoplasmic	@Intracellular
Q81C90	0	Cytoplasmic	@Intracellular
Q81C98	0	Cytoplasmic	@Intracellular
Q81CA1	0	Cytoplasmic	@Intracellular
Q81CA3	0	Unknown	@Intracellular
Q81CA4	0	Cytoplasmic	@Intracellular
Q81CB3	0	Cytoplasmic	@Intracellular
Q81CB4	0	Cytoplasmic	@Intracellular
Q81CC3	0	Unknown	@Intracellular
Q81CC4	0	Unknown	@Secretory (released) (with CS)
Q81C77	0	Cytoplasmic	@Intracellular
Q81C72	0	Cytoplasmic	@Intracellular
Q81C17	0	Cytoplasmic	@Intracellular
Q81C25	0	Cytoplasmic	@Intracellular
Q81C32	0	Unknown	@Secretory (released) (with CS)
Q81C41	0	Cytoplasmic	@Intracellular
Q81C42	0	Cytoplasmic	@Intracellular
Q81C43	0	Cytoplasmic	@Intracellular
Q81C45	0	Cytoplasmic	@Intracellular
Q81C46	0	Cytoplasmic	@Intracellular
Q81C47	0	Cytoplasmic	@Intracellular
Q81C48	0	Cytoplasmic	@Intracellular
Q81C52	0	Cytoplasmic	@Secretory (released) (with CS)
Q81C62	0	Cytoplasmic	@Intracellular
Q81C67	0	Cytoplasmic	@Intracellular
Q81CL1	0	Unknown	@Intracellular
Q81CL8	0	Cytoplasmic	@Intracellular
Q81CM3	0	Cytoplasmic	@Intracellular
Q81CN9	0	Cytoplasmic	@Intracellular
Q81CQ4	0	Cytoplasmic	@Intracellular
Q81CS9	0	Cytoplasmic	@Intracellular
Q81CT0	0	Unknown	@Intracellular
Q81CT4	0	Cytoplasmic	@Intracellular
Q81CT5	0	Cytoplasmic	@Intracellular
Q81CU4	0	Unknown	@Intracellular
Q81CV9	0	Cytoplasmic	@Intracellular
Q81CJ2	0	Cytoplasmic	@Intracellular
Q81CI7	0	Cytoplasmic	@Intracellular
Q81CC9	0	Unknown	@Intracellular
Q81CD1	0	Cytoplasmic	@Intracellular
Q81CE2	0	Unknown	@Intracellular
Q81CE3	0	Unknown	@Intracellular
Q81CE5	0	Cytoplasmic	@Intracellular
Q81CF4	0	Cytoplasmic	@Intracellular
Q81CG7	0	Cytoplasmic	@Intracellular
Q81CG8	0	Unknown	@Intracellular
Q81CG9	0	Unknown	@Intracellular
Q81CI6	0	Cytoplasmic	@Intracellular
Q81FX9	0	Cytoplasmic	@Intracellular
Q81IM0	0	Cytoplasmic	@Intracellular
Q81IM4	0	Cytoplasmic	@Intracellular
Q81IM7	0	Cytoplasmic	@Intracellular
Q81IM9	0	Cytoplasmic	@Intracellular
Q81IN1	0	Cytoplasmic	@Intracellular
Q81IN2	0	Cytoplasmic	@Intracellular
Q81IN3	0	Cytoplasmic	@Intracellular
Q81IN4	0	Cytoplasmic	@Intracellular
Q81IP0	0	Cytoplasmic	@Intracellular
Q81IL2	0	Cytoplasmic	@Intracellular
Q81II8	0	Cytoplasmic	@Intracellular
Q81IJ1	0	Cytoplasmic	@Intracellular
Q81IJ2	0	Cytoplasmic	@Intracellular
Q81IJ6	0	Cytoplasmic	@Intracellular
Q81IJ7	0	Cytoplasmic	@Intracellular
Q81IK1	0	Cytoplasmic	@Intracellular
Q81IK7	0	Cytoplasmic	@Intracellular
Q81IK9	0	Cytoplasmic	@Intracellular
Q81IL1	0	Cytoplasmic	@Intracellular
Q81II1	0	Cytoplasmic	@Intracellular
Q81IP2	0	Cytoplasmic	@Intracellular
Q81IS6	0	Cytoplasmic	@Intracellular
Q81IS7	0	Cytoplasmic	@Intracellular
Q81IS8	0	Extracellular	@Intracellular
Q81IT0	0	Extracellular	@Intracellular
Q81IT1	0	Cytoplasmic	@Intracellular
Q81IT3	0	Cytoplasmic	@Intracellular
Q81IT4	0	Cytoplasmic	@Intracellular
Q81IT5	0	Cytoplasmic	@Intracellular
Q81IT7	0	Cytoplasmic	@Intracellular
Q81IT9	0	Cytoplasmic	@Intracellular
Q81IU0	0	Cytoplasmic	@Intracellular
Q81IU1	0	Cytoplasmic	@Intracellular
Q81IU4	0	Cytoplasmic	@Intracellular
Q81IS3	0	Cytoplasmic	@Intracellular
Q81IP3	0	Cytoplasmic	@Intracellular
Q81IP4	0	Cytoplasmic	@Intracellular
Q81IP8	0	Cytoplasmic	@Intracellular
Q81IP9	0	Cytoplasmic	@Intracellular
Q81IQ1	0	Cytoplasmic	@Intracellular
Q81IQ3	0	Cytoplasmic	@Intracellular
Q81IQ6	0	Cytoplasmic	@Intracellular
Q81IQ7	0	Cytoplasmic	@Intracellular
Q81IQ9	0	Unknown	@Intracellular
Q81IR6	0	Cytoplasmic	@Intracellular
Q81IR8	0	Cytoplasmic	@Intracellular
Q81IH5	0	Cytoplasmic	@Intracellular
Q81I79	0	Cytoplasmic	@Intracellular
Q81I80	0	Cytoplasmic	@Intracellular
Q81I84	0	Cytoplasmic	@Intracellular
Q81I85	0	Cytoplasmic	@Intracellular
Q81I86	0	Cytoplasmic	@Intracellular
Q81I89	0	Cytoplasmic	@Intracellular
Q81I92	0	Unknown	@Intracellular
Q81I93	0	Cytoplasmic	@Intracellular
Q81I95	0	Unknown	@Intracellular
Q81I97	0	Cytoplasmic	@Intracellular
Q81IA1	0	Cytoplasmic	@Intracellular
Q81IA2	0	Cytoplasmic	@Intracellular
Q81I71	0	Cytoplasmic	@Intracellular
Q81I35	0	Cytoplasmic	@Intracellular
Q81I36	0	Cytoplasmic	@Intracellular
Q81I38	0	Cytoplasmic	@Intracellular
Q81I40	0	Cytoplasmic	@Intracellular
Q81IA3	0	Cytoplasmic	@Intracellular
Q81I54	0	Cytoplasmic	@Intracellular
Q81I63	0	Extracellular	@Secretory (released) (with CS)
Q81I69	0	Cytoplasmic	@Intracellular
Q81IE5	0	Cytoplasmic	@Intracellular
Q81IE6	0	Cytoplasmic	@Intracellular
Q81IE9	0	Cytoplasmic	@Intracellular
Q81IF1	0	Cytoplasmic	@Intracellular
Q81IE4	0	Cytoplasmic	@Intracellular
Q81IG5	0	Cytoplasmic	@Intracellular
Q81IG9	0	Unknown	@Intracellular
Q81IH1	0	Cytoplasmic	@Intracellular
Q81IU6	0	Cytoplasmic	@Intracellular
Q81IE2	0	Cytoplasmic	@Intracellular
Q81IB3	0	Cytoplasmic	@Intracellular
Q81IC3	0	Cytoplasmic	@Intracellular
Q81IC5	0	Cytoplasmic	@Intracellular
Q81IC6	0	Unknown	@Intracellular
Q81IC7	0	Cytoplasmic	@Intracellular
Q81ID0	0	Unknown	@Intracellular
Q81ID3	0	Cytoplasmic	@Intracellular
Q81ID7	0	Unknown	@Intracellular
Q81ID8	0	Cytoplasmic	@Intracellular
Q81IE1	0	Cytoplasmic	@Intracellular
Q81IV0	0	Cytoplasmic	@Intracellular
Q81J71	0	Cytoplasmic	@Intracellular
Q81J73	0	Cytoplasmic	@Intracellular
Q81J75	0	Cytoplasmic	@Intracellular
Q81J77	0	Cytoplasmic	@Intracellular
Q81J78	0	Cytoplasmic	@Intracellular
Q81J79	0	Cytoplasmic	@Intracellular
Q81J80	0	Cytoplasmic	@Intracellular
Q81J81	0	Cytoplasmic	@Intracellular
Q81J83	0	Cytoplasmic	@Intracellular
Q81J86	0	Cytoplasmic	@Intracellular
Q81J91	0	Cytoplasmic	@Intracellular
Q81J93	0	Cytoplasmic	@Intracellular
Q81J70	0	Cytoplasmic	@Intracellular
Q81J69	0	Cytoplasmic	@Intracellular
Q81J53	0	Cytoplasmic	@Intracellular
Q81J54	0	Cytoplasmic	@Intracellular
Q81J56	0	Cytoplasmic	@Intracellular
Q81J57	0	Cytoplasmic	@Intracellular
Q81J59	0	Cytoplasmic	@Intracellular
Q81J60	0	Cytoplasmic	@Intracellular
Q81J61	0	Cytoplasmic	@Intracellular
Q81J94	0	Cytoplasmic	@Intracellular
Q81J62	0	Cytoplasmic	@Intracellular
Q81J63	0	Cytoplasmic	@Intracellular
Q81J64	0	Cytoplasmic	@Intracellular
Q81J65	0	Cytoplasmic	@Intracellular
Q81J66	0	Cytoplasmic	@Intracellular
Q81J67	0	Cytoplasmic	@Intracellular
Q81J68	0	Cytoplasmic	@Intracellular
Q81J96	0	Cytoplasmic	@Intracellular
Q81JC0	0	Cytoplasmic	@Intracellular
Q81JC3	0	Cytoplasmic	@Intracellular
Q81JC4	0	Cytoplasmic	@Intracellular
Q81JC5	0	Cytoplasmic	@Intracellular
Q81JC6	0	Cytoplasmic	@Intracellular
Q81JC8	0	Cytoplasmic	@Intracellular
Q81JB9	0	Cytoplasmic	@Intracellular
Q81JC9	0	Unknown	@Intracellular
Q81JD0	0	Cytoplasmic	@Intracellular
Q81JD1	0	Cytoplasmic	@Intracellular
Q81JD2	0	Cytoplasmic	@Intracellular
Q81JD3	0	Unknown	@Intracellular
Q81JD4	0	Cytoplasmic	@Intracellular
Q81JD5	0	Cytoplasmic	@Intracellular
Q81JB5	0	Cytoplasmic	@Intracellular
Q81J97	0	Cytoplasmic	@Intracellular
Q81J98	0	Cytoplasmic	@Intracellular
Q81JA1	0	Cytoplasmic	@Intracellular
Q81JA2	0	Cytoplasmic	@Intracellular
Q81JA3	0	Unknown	@Intracellular
Q81JA5	0	Cytoplasmic	@Intracellular
Q81JA7	0	Cytoplasmic	@Intracellular
Q81JA8	0	Cytoplasmic	@Intracellular
Q81JA9	0	Cytoplasmic	@Intracellular
Q81JB0	0	Cytoplasmic	@Intracellular
Q81JB1	0	Cytoplasmic	@Intracellular
Q81JB2	0	Cytoplasmic	@Intracellular
Q81JB3	0	Cytoplasmic	@Intracellular
Q81JB4	0	Cytoplasmic	@Intracellular
Q81J52	0	Cytoplasmic	@Intracellular
Q81J51	0	Cytoplasmic	@Intracellular
Q81IZ9	0	Cytoplasmic	@Intracellular
Q81J01	0	Cytoplasmic	@Intracellular
Q81J03	0	Cytoplasmic	@Intracellular
Q81J04	0	Cytoplasmic	@Intracellular
Q81J05	0	Cytoplasmic	@Intracellular
Q81J10	0	Cytoplasmic	@Intracellular
Q81J12	0	Cytoplasmic	@Intracellular
Q81J13	0	Cytoplasmic	@Intracellular
Q81J17	0	Cytoplasmic	@Intracellular
Q81IZ2	0	Cytoplasmic	@Intracellular
Q81IW7	0	Unknown	@Intracellular
Q81IX0	0	Cytoplasmic	@Intracellular
Q81IX2	0	Cytoplasmic	@Intracellular
Q81IX6	0	Cytoplasmic	@Intracellular
Q81IX7	0	Cytoplasmic	@Intracellular
Q81IY2	0	Periplasmic	@Intracellular
Q81J18	0	Cytoplasmic	@Intracellular
Q81J19	0	Cytoplasmic	@Intracellular
Q81J36	0	Cytoplasmic	@Intracellular
Q81J37	0	Cytoplasmic	@Intracellular
Q81J38	0	Cytoplasmic	@Intracellular
Q81J39	0	Cytoplasmic	@Intracellular
Q81J40	0	Unknown	@Intracellular
Q81J41	0	Cytoplasmic	@Intracellular
Q81J42	0	Cytoplasmic	@Intracellular
Q81J43	0	Cytoplasmic	@Intracellular
Q81J44	0	Cytoplasmic	@Intracellular
Q81J45	0	Cytoplasmic	@Intracellular
Q81J47	0	Cytoplasmic	@Intracellular
Q81J48	0	Cytoplasmic	@Intracellular
Q81J49	0	Cytoplasmic	@Intracellular
Q81J50	0	Cytoplasmic	@Intracellular
Q81J35	0	Cytoplasmic	@Intracellular
Q81J34	0	Unknown	@Intracellular
Q81J20	0	Cytoplasmic	@Intracellular
Q81J21	0	Cytoplasmic	@Intracellular
Q81J22	0	Cytoplasmic	@Intracellular
Q81J23	0	Cytoplasmic	@Intracellular
Q81J24	0	Cytoplasmic	@Intracellular
Q81J25	0	Cytoplasmic	@Intracellular
Q81J26	0	Cytoplasmic	@Intracellular
Q81J27	0	Cytoplasmic	@Intracellular
Q81J28	0	Cytoplasmic	@Intracellular
Q81J30	0	Cytoplasmic	@Intracellular
Q81J31	0	Cytoplasmic	@Intracellular
Q81J32	0	Cytoplasmic	@Intracellular
Q81J33	0	Cytoplasmic	@Intracellular
Q81I33	0	Cytoplasmic	@Intracellular
Q81GM1	0	Unknown	@Intracellular
Q81GM5	0	Cytoplasmic	@Intracellular
Q81GM7	0	Cytoplasmic	@Intracellular
Q81GN1	0	Cytoplasmic	@Intracellular
Q81GN2	0	Cytoplasmic	@Intracellular
Q81GN6	0	Unknown	@Intracellular
Q81GN7	0	Cytoplasmic	@Intracellular
Q81GK5	0	Cytoplasmic	@Intracellular
Q81GH0	0	Cytoplasmic	@Intracellular
Q81GH4	0	Cytoplasmic	@Intracellular
Q81GH5	0	Cytoplasmic	@Intracellular
Q81GH7	0	Cytoplasmic	@Intracellular
Q81GI5	0	Cytoplasmic	@Intracellular
Q81GJ3	0	Cytoplasmic	@Intracellular
Q81GJ7	0	Cytoplasmic	@Intracellular
Q81GJ9	0	Cytoplasmic	@Intracellular
Q81GK2	0	Cytoplasmic	@Intracellular
Q81GP2	0	Cytoplasmic	@Intracellular
Q81GP4	0	Cytoplasmic	@Intracellular
Q81GV4	0	Unknown	@Intracellular
Q81GV8	0	Cytoplasmic	@Intracellular
Q81GW5	0	Cytoplasmic	@Intracellular
Q81GW6	0	Cytoplasmic	@Intracellular
Q81GW8	0	Unknown	@Intracellular
Q81GX9	0	Unknown	@Intracellular
Q81GY0	0	Cytoplasmic	@Intracellular
Q81GY6	0	Cytoplasmic	@Intracellular
Q81GZ1	0	Cytoplasmic	@Intracellular
Q81GZ2	0	Cytoplasmic	@Intracellular
Q81GZ4	0	Cytoplasmic	@Intracellular
Q81GZ8	0	Cytoplasmic	@Intracellular
Q81H02	0	Cytoplasmic	@Intracellular
Q81GF7	0	Cytoplasmic	@Intracellular
Q81GV0	0	Unknown	@Intracellular
Q81GU9	0	Cytoplasmic	@Intracellular
Q81GP9	0	Cytoplasmic	@Intracellular
Q81GQ0	0	Cytoplasmic	@Intracellular
Q81GQ9	0	Cytoplasmic	@Intracellular
Q81GR0	0	Cytoplasmic	@Intracellular
Q81GS1	0	Cytoplasmic	@Intracellular
Q81GS4	0	Cytoplasmic	@Intracellular
Q81GS6	0	Unknown	@Secretory (released) (with CS)
Q81GS8	0	Cytoplasmic	@Intracellular
Q81GT4	0	Cytoplasmic	@Intracellular
Q81GF6	0	Unknown	@Intracellular
Q81G24	0	Cytoplasmic	@Intracellular
Q81G26	0	Cytoplasmic	@Intracellular
Q81G39	0	Cytoplasmic	@Intracellular
Q81G44	0	Unknown	@Intracellular
Q81G47	0	Cytoplasmic	@Intracellular
Q81G19	0	Unknown	@Intracellular
Q81G15	0	Cytoplasmic	@Intracellular
Q81FY4	0	Cytoplasmic	@Intracellular
Q81FY8	0	Cytoplasmic	@Intracellular
Q81FZ0	0	Cytoplasmic	@Intracellular
Q81FZ7	0	Cytoplasmic	@Intracellular
Q81FZ9	0	Cytoplasmic	@Intracellular
Q81G02	0	Cytoplasmic	@Intracellular
Q81G56	0	Cytoplasmic	@Intracellular
Q81G03	0	Cytoplasmic	@Intracellular
Q81G05	0	Cytoplasmic	@Intracellular
Q81G06	0	Cytoplasmic	@Intracellular
Q81G08	0	Cytoplasmic	@Intracellular
Q81G11	0	Cytoplasmic	@Intracellular
Q81G12	0	Cytoplasmic	@Intracellular
Q81G13	0	Cytoplasmic	@Intracellular
Q81G61	0	Unknown	@Intracellular
Q81GA8	0	Cytoplasmic	@Intracellular
Q81GB1	0	Cytoplasmic	@Intracellular
Q81GA6	0	Cytoplasmic	@Intracellular
Q81GC2	0	Cytoplasmic	@Intracellular
Q81GE4	0	Cytoplasmic	@Intracellular
Q81GF2	0	Cytoplasmic	@Intracellular
Q81GF3	0	Cytoplasmic	@Intracellular
Q81G65	0	Unknown	@Intracellular
Q81G66	0	Cytoplasmic	@Intracellular
Q81G67	0	Unknown	@Intracellular
Q81G69	0	Cytoplasmic	@Intracellular
Q81G71	0	Cytoplasmic	@Intracellular
Q81G72	0	Cytoplasmic	@Intracellular
Q81G89	0	Cytoplasmic	@Intracellular
Q81G91	0	Cytoplasmic	@Intracellular
Q81G95	0	Unknown	@Intracellular
Q81G96	0	Cytoplasmic	@Intracellular
Q81G97	0	Cytoplasmic	@Intracellular
Q81GA3	0	Cytoplasmic	@Intracellular
Q81GA4	0	Cytoplasmic	@Intracellular
Q81H03	0	Cytoplasmic	@Intracellular
Q81H06	0	Cytoplasmic	@Intracellular
Q81HT9	0	Cytoplasmic	@Intracellular
Q81HV6	0	Unknown	@Intracellular
Q81HW3	0	Cytoplasmic	@Intracellular
Q81HW6	0	Cytoplasmic	@Intracellular
Q81HX0	0	Cytoplasmic	@Intracellular
Q81HM4	0	Unknown	@Intracellular
Q81HM8	0	Cytoplasmic	@Intracellular
Q81HN0	0	Cytoplasmic	@Intracellular
Q81HN1	0	Cytoplasmic	@Intracellular
Q81HN4	0	Cytoplasmic	@Intracellular
Q81HR4	0	Unknown	@Secretory (released) (with CS)
Q81HR6	0	Cytoplasmic	@Intracellular
Q81HR7	0	Cytoplasmic	@Intracellular
Q81HX1	0	Cytoplasmic	@Intracellular
Q81I11	0	Unknown	@Intracellular
Q81I12	0	Cytoplasmic	@Intracellular
Q81I14	0	Cytoplasmic	@Intracellular
Q81I20	0	Unknown	@Intracellular
Q81I25	0	Cytoplasmic	@Intracellular
Q81I30	0	Cytoplasmic	@Intracellular
Q81HL8	0	Cytoplasmic	@Intracellular
Q81HX5	0	Cytoplasmic	@Intracellular
Q81HY9	0	Cytoplasmic	@Intracellular
Q81HZ4	0	Cytoplasmic	@Intracellular
Q81I01	0	Cytoplasmic	@Intracellular
Q81I02	0	Cytoplasmic	@Intracellular
Q81I04	0	Unknown	@Intracellular
Q81I05	0	Cytoplasmic	@Intracellular
Q81HL7	0	Cytoplasmic	@Intracellular
Q81H77	0	Cytoplasmic	@Intracellular
Q81H80	0	Cytoplasmic	@Intracellular
Q81H81	0	Cytoplasmic	@Intracellular
Q81H82	0	Unknown	@Intracellular
Q81HA4	0	Unknown	@Intracellular
Q81HA9	0	Periplasmic	@Intracellular
Q81HB3	0	Cytoplasmic	@Intracellular
Q81HB4	0	Unknown	@Secretory (released) (with CS)
Q81HB5	0	Cytoplasmic	@Intracellular
Q81HB8	0	Cytoplasmic	@Intracellular
Q81H07	0	Cytoplasmic	@Intracellular
Q81H11	0	Cytoplasmic	@Intracellular
Q81H14	0	Unknown	@Intracellular
Q81H19	0	Cytoplasmic	@Intracellular
Q81H23	0	Cytoplasmic	@Intracellular
Q81H29	0	Unknown	@Intracellular
Q81H34	0	Unknown	@Secretory (released) (with CS)
Q81H37	0	Cytoplasmic	@Intracellular
Q81H38	0	Unknown	@Intracellular
Q81H44	0	Cytoplasmic	@Intracellular
Q81HC0	0	Unknown	@Intracellular
Q81HH1	0	Cytoplasmic	@Intracellular
Q81HH2	0	Cytoplasmic	@Intracellular
Q81HI2	0	Cytoplasmic	@Intracellular
Q81HI7	0	Cytoplasmic	@Intracellular
Q81HE7	0	Cytoplasmic	@Intracellular
Q81HK1	0	Cytoplasmic	@Intracellular
Q81HK6	0	Unknown	@Intracellular
Q81HE6	0	Cytoplasmic	@Intracellular
Q81HC3	0	Cytoplasmic	@Intracellular
Q81HC6	0	Cytoplasmic	@Intracellular
Q81HC7	0	Cytoplasmic	@Intracellular
Q81HD0	0	Cytoplasmic	@Intracellular
Q81HD2	0	Cytoplasmic	@Intracellular
Q81HD5	0	Unknown	@Intracellular
Q81HD9	0	Cytoplasmic	@Intracellular
Q81A77	0	Cytoplasmic	@Intracellular
Q815B6	0	Unknown	@Secretory (released) (with CS)
Q815C0	0	Cytoplasmic	@Intracellular
Q815C1	0	Cytoplasmic	@Intracellular
Q815D0	0	Unknown	@Secretory (released) (with CS)
Q815E1	0	Unknown	@Intracellular
Q815A5	0	Cytoplasmic	@Intracellular
Q814Z1	0	Cytoplasmic	@Intracellular
Q814Z4	0	Cytoplasmic	@Intracellular
Q814Z5	0	Cytoplasmic	@Intracellular
Q814Z8	0	Cytoplasmic	@Intracellular
Q815A4	0	Cytoplasmic	@Intracellular
Q815I4	0	Cytoplasmic	@Intracellular
Q815I8	0	Cytoplasmic	@Intracellular
Q815J0	0	Cytoplasmic	@Intracellular
Q815J1	0	Cytoplasmic	@Intracellular
Q815J3	0	Cytoplasmic	@Intracellular
Q815J4	0	Cytoplasmic	@Intracellular
Q815J9	0	Cytoplasmic	@Intracellular
Q815K2	0	Unknown	@Intracellular
Q815K3	0	Cytoplasmic	@Intracellular
Q815I3	0	Cytoplasmic	@Intracellular
Q815H3	0	Unknown	@Intracellular
Q815F8	0	Cytoplasmic	@Intracellular
Q815G0	0	Cytoplasmic	@Intracellular
Q815G1	0	Cytoplasmic	@Intracellular
Q815G2	0	Cytoplasmic	@Intracellular
Q815G5	0	Cytoplasmic	@Intracellular
Q815G7	0	Cytoplasmic	@Intracellular
Q814Q2	0	Cytoplasmic	@Intracellular
Q814Q7	0	Unknown	@Intracellular
Q814Q8	0	Cytoplasmic	@Intracellular
Q814R6	0	Cytoplasmic	@Intracellular
Q814S2	0	Cytoplasmic	@Intracellular
Q814S6	0	Cytoplasmic	@Intracellular
Q814S8	0	Cytoplasmic	@Intracellular
Q814S9	0	Cytoplasmic	@Intracellular
Q814T1	0	Cytoplasmic	@Intracellular
Q814T2	0	Cytoplasmic	@Intracellular
Q814Q1	0	Cytoplasmic	@Intracellular
Q814P8	0	Cytoplasmic	@Intracellular
Q814M7	0	Cytoplasmic	@Intracellular
Q814M9	0	Cytoplasmic	@Intracellular
Q814N0	0	Cytoplasmic	@Intracellular
Q814N4	0	Unknown	@Intracellular
Q814N5	0	Unknown	@Intracellular
Q814T3	0	Cytoplasmic	@Intracellular
Q814N7	0	Cytoplasmic	@Intracellular
Q814N8	0	Cytoplasmic	@Intracellular
Q814N9	0	Unknown	@Intracellular
Q814P3	0	Cytoplasmic	@Intracellular
Q814T4	0	Cytoplasmic	@Intracellular
Q814V9	0	Cytoplasmic	@Intracellular
Q814W0	0	Cytoplasmic	@Intracellular
Q814W1	0	Unknown	@Intracellular
Q814W3	0	Unknown	@Intracellular
Q814V3	0	Cytoplasmic	@Intracellular
Q814W8	0	Cytoplasmic	@Intracellular
Q814W9	0	Cytoplasmic	@Intracellular
Q814X9	0	Cytoplasmic	@Intracellular
Q814Y6	0	Cytoplasmic	@Intracellular
Q815K5	0	Cytoplasmic	@Intracellular
Q814V2	0	Cytoplasmic	@Intracellular
Q814T5	0	Cytoplasmic	@Intracellular
Q814T6	0	Cytoplasmic	@Intracellular
Q814T7	0	Cytoplasmic	@Intracellular
Q814T8	0	Cytoplasmic	@Intracellular
Q814T9	0	Cytoplasmic	@Intracellular
Q814U0	0	Cytoplasmic	@Intracellular
Q814U1	0	Cytoplasmic	@Intracellular
Q814U4	0	Cytoplasmic	@Intracellular
Q814U7	0	Cytoplasmic	@Intracellular
Q814U8	0	Cytoplasmic	@Intracellular
Q814U9	0	Cytoplasmic	@Intracellular
Q814V0	0	Cytoplasmic	@Intracellular
Q814V1	0	Cytoplasmic	@Intracellular
Q815K6	0	Cytoplasmic	@Intracellular
Q816E7	0	Cytoplasmic	@Intracellular
Q816F1	0	Unknown	@Intracellular
Q816F3	0	Cytoplasmic	@Intracellular
Q816F6	0	Cytoplasmic	@Intracellular
Q816F7	0	Cytoplasmic	@Intracellular
Q816F8	0	Cytoplasmic	@Intracellular
Q816G0	0	Cytoplasmic	@Intracellular
Q816G1	0	Cytoplasmic	@Intracellular
Q816G8	0	Cytoplasmic	@Intracellular
Q816G9	0	Cytoplasmic	@Intracellular
Q816H2	0	Cytoplasmic	@Intracellular
Q816H3	0	Cytoplasmic	@Intracellular
Q816E5	0	Cytoplasmic	@Secretory (released) (with CS)
Q816E4	0	Cytoplasmic	@Intracellular
Q816A7	0	Cytoplasmic	@Intracellular
Q816A9	0	Cytoplasmic	@Intracellular
Q816B3	0	Cytoplasmic	@Intracellular
Q816B6	0	Cytoplasmic	@Intracellular
Q816C5	0	Unknown	@Intracellular
Q816H4	0	Cytoplasmic	@Intracellular
Q816D1	0	Cytoplasmic	@Intracellular
Q816E1	0	Cytoplasmic	@Intracellular
Q816E3	0	Cytoplasmic	@Intracellular
Q816L4	0	Cytoplasmic	@Intracellular
Q816L9	0	Cytoplasmic	@Intracellular
Q816M8	0	Cytoplasmic	@Intracellular
Q816L3	0	Cytoplasmic	@Intracellular
Q816N4	0	Cytoplasmic	@Intracellular
Q816N5	0	Cytoplasmic	@Intracellular
Q816N8	0	Cytoplasmic	@Intracellular
Q816P1	0	Cytoplasmic	@Intracellular
Q816L1	0	Cytoplasmic	@Intracellular
Q816H6	0	Cytoplasmic	@Intracellular
Q816H7	0	Cytoplasmic	@Intracellular
Q816H8	0	Cytoplasmic	@Intracellular
Q816H9	0	Cytoplasmic	@Intracellular
Q816I1	0	Cytoplasmic	@Intracellular
Q816I2	0	Cytoplasmic	@Intracellular
Q816J5	0	Cytoplasmic	@Intracellular
Q816J7	0	Cytoplasmic	@Intracellular
Q816A4	0	Cytoplasmic	@Intracellular
Q816A1	0	Cytoplasmic	@Intracellular
Q815Q8	0	Cytoplasmic	@Intracellular
Q815R8	0	Unknown	@Intracellular
Q815R9	0	Cytoplasmic	@Intracellular
Q815S0	0	Cytoplasmic	@Intracellular
Q815S2	0	Unknown	@Intracellular
Q815S3	0	Cytoplasmic	@Intracellular
Q815S5	0	Cytoplasmic	@Intracellular
Q815S8	0	Cytoplasmic	@Intracellular
Q815Q6	0	Cytoplasmic	@Intracellular
Q815Q1	0	Unknown	@Intracellular
Q815K7	0	Cytoplasmic	@Intracellular
Q815K8	0	Cytoplasmic	@Intracellular
Q815L3	0	Unknown	@Intracellular
Q815L4	0	Cytoplasmic	@Intracellular
Q815L9	0	Cytoplasmic	@Intracellular
Q815M0	0	Cytoplasmic	@Intracellular
Q815M1	0	Cytoplasmic	@Intracellular
Q815M2	0	Cytoplasmic	@Intracellular
Q815Q0	0	Cytoplasmic	@Intracellular
Q815T1	0	Cytoplasmic	@Intracellular
Q815Y3	0	Unknown	@Intracellular
Q815Y4	0	Cytoplasmic	@Intracellular
Q815Y5	0	Unknown	@Intracellular
Q815Z1	0	Cytoplasmic	@Intracellular
Q815Z2	0	Cytoplasmic	@Intracellular
Q815Z3	0	Cytoplasmic	@Intracellular
Q815Z4	0	Cytoplasmic	@Intracellular
Q815Z5	0	Cytoplasmic	@Intracellular
Q816A0	0	Cytoplasmic	@Intracellular
Q815X7	0	Unknown	@Intracellular
Q815X6	0	Unknown	@Intracellular
Q815T6	0	Cytoplasmic	@Intracellular
Q815U1	0	Cytoplasmic	@Intracellular
Q815U6	0	Cytoplasmic	@Intracellular
Q815U8	0	Cytoplasmic	@Intracellular
Q815W8	0	Cytoplasmic	@Intracellular
Q815X2	0	Cytoplasmic	@Intracellular
Q814M6	0	Cytoplasmic	@Intracellular
Q814M4	0	Cytoplasmic	@Intracellular
Q812W6	0	Cytoplasmic	@Intracellular
Q812W7	0	Cytoplasmic	@Intracellular
Q812W8	0	Unknown	@Intracellular
Q812X1	0	Cytoplasmic	@Intracellular
Q812X2	0	Cytoplasmic	@Intracellular
Q812X3	0	Cytoplasmic	@Intracellular
Q812X4	0	Cytoplasmic	@Intracellular
Q812X5	0	Cytoplasmic	@Intracellular
Q812X6	0	Cytoplasmic	@Intracellular
Q812X7	0	Cytoplasmic	@Intracellular
Q812X9	0	Cytoplasmic	@Intracellular
Q812Y0	0	Cytoplasmic	@Intracellular
Q812W2	0	Cytoplasmic	@Intracellular
Q812W1	0	Cytoplasmic	@Intracellular
Q812T2	0	Cytoplasmic	@Intracellular
Q812T3	0	Cytoplasmic	@Intracellular
Q812U1	0	Cytoplasmic	@Intracellular
Q812U2	0	Cytoplasmic	@Intracellular
Q812V3	0	Unknown	@Intracellular
Q812V5	0	Cytoplasmic	@Intracellular
Q812V9	0	Unknown	@Intracellular
Q812Y4	0	Cytoplasmic	@Intracellular
Q812Y5	0	Extracellular	@Intracellular
Q813F0	0	Unknown	@Intracellular
Q813G9	0	Unknown	@Intracellular
Q813H4	0	Cytoplasmic	@Intracellular
Q813I4	0	Cytoplasmic	@Intracellular
Q813J0	0	Cytoplasmic	@Intracellular
Q813J1	0	Unknown	@Intracellular
Q813J2	0	Cytoplasmic	@Intracellular
Q813J9	0	Cytoplasmic	@Intracellular
Q813K1	0	Cytoplasmic	@Intracellular
Q813K6	0	Cytoplasmic	@Intracellular
Q813K8	0	Unknown	@Secretory (released) (with CS)
Q813K9	0	Cytoplasmic	@Intracellular
Q812T1	0	Cytoplasmic	@Intracellular
Q813E9	0	Cytoplasmic	@Intracellular
Q812Y7	0	Unknown	@Intracellular
Q812Z5	0	Unknown	@Intracellular
Q812Z9	0	Cytoplasmic	@Intracellular
Q813A2	0	Unknown	@Intracellular
Q813A5	0	Cytoplasmic	@Intracellular
Q813B9	0	Cytoplasmic	@Intracellular
Q813C0	0	Cytoplasmic	@Intracellular
Q812S7	0	Cytoplasmic	@Intracellular
Q812H4	0	Cytoplasmic	@Intracellular
Q812I2	0	Cytoplasmic	@Intracellular
Q812I3	0	Cytoplasmic	@Intracellular
Q812I4	0	Cytoplasmic	@Intracellular
Q812I8	0	Cytoplasmic	@Intracellular
Q812J2	0	Cytoplasmic	@Intracellular
Q812J3	0	Cytoplasmic	@Intracellular
Q812J6	0	Cytoplasmic	@Intracellular
Q812J7	0	Cytoplasmic	@Intracellular
Q812H1	0	Cytoplasmic	@Intracellular
Q812H0	0	Cytoplasmic	@Intracellular
P0A4F2	0	Cytoplasmic	@Intracellular
P0A4F4	0	Cytoplasmic	@Intracellular
P0A4F6	0	Cytoplasmic	@Intracellular
P0A4I3	0	Cytoplasmic	@Intracellular
P0C0A4	0	Cytoplasmic	@Intracellular
Q812J8	0	Cytoplasmic	@Intracellular
P59701	0	Cytoplasmic	@Intracellular
P59717	0	Cytoplasmic	@Intracellular
P59731	0	Cytoplasmic	@Intracellular
P60180	0	Cytoplasmic	@Intracellular
P62175	0	Cytoplasmic	@Intracellular
Q7BYD5	0	Cytoplasmic	@Intracellular
Q812P6	0	Cytoplasmic	@Intracellular
Q812P7	0	Cytoplasmic	@Intracellular
Q812Q5	0	Cytoplasmic	@Intracellular
Q812Q9	0	Cytoplasmic	@Intracellular
Q812R1	0	Cytoplasmic	@Intracellular
Q812N8	0	Unknown	@Intracellular
Q812R2	0	Periplasmic	@Intracellular
Q812R6	0	Cytoplasmic	@Intracellular
Q812R8	0	Unknown	@Intracellular
Q812R9	0	Cytoplasmic	@Intracellular
Q812S1	0	Cytoplasmic	@Intracellular
Q812N7	0	Cytoplasmic	@Intracellular
Q812K0	0	Cytoplasmic	@Intracellular
Q812K1	0	Cytoplasmic	@Intracellular
Q812K2	0	Unknown	@Intracellular
Q812K3	0	Cytoplasmic	@Intracellular
Q812K6	0	Cytoplasmic	@Intracellular
Q812L2	0	Unknown	@Intracellular
Q812L9	0	Cytoplasmic	@Intracellular
Q812M4	0	Cytoplasmic	@Intracellular
Q812N6	0	Cytoplasmic	@Intracellular
Q813L4	0	Unknown	@Intracellular
Q813L9	0	Cytoplasmic	@Intracellular
Q814G4	0	Cytoplasmic	@Intracellular
Q814G5	0	Cytoplasmic	@Intracellular
Q814G6	0	Unknown	@Intracellular
Q814G7	0	Cytoplasmic	@Intracellular
Q814H0	0	Cytoplasmic	@Intracellular
Q814H1	0	Cytoplasmic	@Intracellular
Q814H2	0	Cytoplasmic	@Intracellular
Q814H9	0	Cytoplasmic	@Intracellular
Q814G1	0	Cytoplasmic	@Intracellular
Q814D1	0	Cytoplasmic	@Intracellular
Q814D3	0	Unknown	@Intracellular
Q814E2	0	Unknown	@Intracellular
Q814E7	0	Cytoplasmic	@Intracellular
Q814E9	0	Unknown	@Intracellular
Q814F0	0	Unknown	@Intracellular
Q814F5	0	Cytoplasmic	@Intracellular
Q814F6	0	Cytoplasmic	@Intracellular
Q814F7	0	Cytoplasmic	@Intracellular
Q814F8	0	Cytoplasmic	@Intracellular
Q814F9	0	Cytoplasmic	@Intracellular
Q814I1	0	Cytoplasmic	@Intracellular
Q814I2	0	Cytoplasmic	@Intracellular
Q814K4	0	Cytoplasmic	@Intracellular
Q814K9	0	Cytoplasmic	@Intracellular
Q814L0	0	Unknown	@Intracellular
Q814L2	0	Cytoplasmic	@Intracellular
Q814L5	0	Cytoplasmic	@Intracellular
Q814L7	0	Cytoplasmic	@Intracellular
Q814L8	0	Cytoplasmic	@Intracellular
Q814M0	0	Cytoplasmic	@Intracellular
Q814M2	0	Cytoplasmic	@Intracellular
Q814M3	0	Cytoplasmic	@Intracellular
Q814D0	0	Cytoplasmic	@Intracellular
Q814K3	0	Cytoplasmic	@Intracellular
Q814I4	0	Cytoplasmic	@Intracellular
Q814J1	0	Cytoplasmic	@Intracellular
Q814J4	0	Cytoplasmic	@Intracellular
Q814J6	0	Cytoplasmic	@Intracellular
Q814J7	0	Cytoplasmic	@Intracellular
Q814C9	0	Unknown	@Intracellular
Q813S4	0	Unknown	@Intracellular
Q813S9	0	Cytoplasmic	@Intracellular
Q813T0	0	Cytoplasmic	@Intracellular
Q813T5	0	Cytoplasmic	@Intracellular
Q813T6	0	Cytoplasmic	@Intracellular
Q813T7	0	Cytoplasmic	@Intracellular
Q813U3	0	Cytoplasmic	@Intracellular
Q813V0	0	Unknown	@Intracellular
Q813V1	0	Cytoplasmic	@Intracellular
Q813V3	0	Cytoplasmic	@Intracellular
Q813M5	0	Unknown	@Intracellular
Q813N0	0	Cytoplasmic	@Intracellular
Q813P2	0	Cytoplasmic	@Intracellular
Q813P4	0	Cytoplasmic	@Intracellular
Q813P8	0	Unknown	@Intracellular
Q814B1	0	Cytoplasmic	@Intracellular
Q814B3	0	Cytoplasmic	@Intracellular
Q814B0	0	Cytoplasmic	@Intracellular
Q814C1	0	Cytoplasmic	@Intracellular
Q814C2	0	Cytoplasmic	@Intracellular
Q814C3	0	Cytoplasmic	@Intracellular
Q814C4	0	Cytoplasmic	@Intracellular
Q814C5	0	Cytoplasmic	@Intracellular
Q814C6	0	Cytoplasmic	@Intracellular
Q813W6	0	Cytoplasmic	@Intracellular
Q813X8	0	Unknown	@Intracellular
Q813X9	0	Unknown	@Secretory (released) (with CS)
Q813Y7	0	Unknown	@Intracellular
Q813Z5	0	Cytoplasmic	@Intracellular
Q813Z9	0	Cytoplasmic	@Intracellular
Q814A3	0	Cytoplasmic	@Intracellular
Q814A4	0	Cytoplasmic	@Intracellular
Q814A6	0	Cytoplasmic	@Intracellular
Q816Q7	0	Cytoplasmic	@Intracellular
Q819E0	0	Cytoplasmic	@Intracellular
Q819E3	0	Cytoplasmic	@Intracellular
Q819E4	0	Cytoplasmic	@Intracellular
Q819E5	0	Cytoplasmic	@Intracellular
Q819E6	0	Cytoplasmic	@Intracellular
Q819E8	0	Cytoplasmic	@Intracellular
Q819E9	0	Cytoplasmic	@Intracellular
Q819F0	0	Cytoplasmic	@Intracellular
Q819F4	0	Cytoplasmic	@Intracellular
Q819F8	0	Cytoplasmic	@Intracellular
Q819G0	0	Cytoplasmic	@Intracellular
Q819D7	0	Cytoplasmic	@Intracellular
Q819D6	0	Cytoplasmic	@Intracellular
Q819C3	0	Cytoplasmic	@Intracellular
Q819C5	0	Cytoplasmic	@Intracellular
Q819C6	0	Unknown	@Intracellular
Q819C7	0	Unknown	@Intracellular
Q819C8	0	Cytoplasmic	@Intracellular
Q819D0	0	Cytoplasmic	@Intracellular
Q819D1	0	Cytoplasmic	@Intracellular
Q819D2	0	Cytoplasmic	@Intracellular
Q819D3	0	Cytoplasmic	@Intracellular
Q819D4	0	Cytoplasmic	@Intracellular
Q819G8	0	Cytoplasmic	@Intracellular
Q819K0	0	Unknown	@Intracellular
Q819K1	0	Cytoplasmic	@Intracellular
Q819K2	0	Cytoplasmic	@Intracellular
Q819K3	0	Cytoplasmic	@Intracellular
Q819K4	0	Cytoplasmic	@Intracellular
Q819K5	0	Cytoplasmic	@Intracellular
Q819K6	0	Cytoplasmic	@Intracellular
Q819J9	0	Cytoplasmic	@Intracellular
Q819K8	0	Unknown	@Intracellular
Q819L4	0	Cytoplasmic	@Intracellular
Q819L6	0	Cytoplasmic	@Intracellular
Q819L8	0	Cytoplasmic	@Intracellular
Q819M0	0	Cytoplasmic	@Intracellular
Q819M4	0	Cytoplasmic	@Intracellular
Q819M5	0	Cytoplasmic	@Intracellular
Q819J8	0	Cytoplasmic	@Intracellular
Q819H1	0	Cytoplasmic	@Intracellular
Q819H2	0	Cytoplasmic	@Intracellular
Q819H7	0	Cytoplasmic	@Intracellular
Q819I4	0	Cytoplasmic	@Intracellular
Q819I8	0	Cytoplasmic	@Intracellular
Q819I9	0	Cytoplasmic	@Intracellular
Q819J3	0	Cytoplasmic	@Intracellular
Q819J4	0	Cytoplasmic	@Intracellular
Q819J5	0	Cytoplasmic	@Intracellular
Q819J6	0	Cytoplasmic	@Intracellular
Q819M6	0	Cytoplasmic	@Intracellular
Q819B4	0	Cytoplasmic	@Intracellular
Q818S1	0	Cytoplasmic	@Intracellular
Q818S6	0	Cytoplasmic	@Intracellular
Q818S8	0	Cytoplasmic	@Intracellular
Q818T0	0	Cytoplasmic	@Intracellular
Q818T1	0	Cytoplasmic	@Intracellular
Q818T2	0	Cytoplasmic	@Intracellular
Q818T3	0	Cytoplasmic	@Intracellular
Q818T4	0	Cytoplasmic	@Intracellular
Q818T5	0	Cytoplasmic	@Intracellular
Q818U0	0	Unknown	@Intracellular
Q818S0	0	Cytoplasmic	@Intracellular
Q818R9	0	Cytoplasmic	@Intracellular
Q818M5	0	Cytoplasmic	@Intracellular
Q818P0	0	Cytoplasmic	@Intracellular
Q818P1	0	Cytoplasmic	@Intracellular
Q818P4	0	Cytoplasmic	@Intracellular
Q818P5	0	Cytoplasmic	@Intracellular
Q818P6	0	Cytoplasmic	@Intracellular
Q818P9	0	Cytoplasmic	@Intracellular
Q818R2	0	Cytoplasmic	@Intracellular
Q818R3	0	Cytoplasmic	@Intracellular
Q818R4	0	Cytoplasmic	@Intracellular
Q818R5	0	Cytoplasmic	@Intracellular
Q818R6	0	Cytoplasmic	@Intracellular
Q818R8	0	Cytoplasmic	@Intracellular
Q818U7	0	Cytoplasmic	@Intracellular
Q818U8	0	Cytoplasmic	@Intracellular
Q818Z3	0	Cytoplasmic	@Intracellular
Q818Z5	0	Cytoplasmic	@Intracellular
Q818Z7	0	Cytoplasmic	@Intracellular
Q818Z9	0	Cytoplasmic	@Intracellular
Q819A0	0	Cytoplasmic	@Intracellular
Q819A1	0	Cytoplasmic	@Intracellular
Q819A5	0	Cytoplasmic	@Intracellular
Q819B2	0	Cytoplasmic	@Intracellular
Q819B3	0	Cytoplasmic	@Intracellular
Q818Z2	0	Cytoplasmic	@Intracellular
Q818Z0	0	Cytoplasmic	@Intracellular
Q818V3	0	Cytoplasmic	@Intracellular
Q818V5	0	Cytoplasmic	@Intracellular
Q818V6	0	Cytoplasmic	@Intracellular
Q818V7	0	Cytoplasmic	@Intracellular
Q818V8	0	Cytoplasmic	@Intracellular
Q818W2	0	Cytoplasmic	@Intracellular
Q818W3	0	Cytoplasmic	@Intracellular
Q818W5	0	Cytoplasmic	@Intracellular
Q818X5	0	Cytoplasmic	@Intracellular
Q818X6	0	Cytoplasmic	@Intracellular
Q818Y8	0	Cytoplasmic	@Intracellular
Q818Y9	0	Cytoplasmic	@Intracellular
Q818M4	0	Cytoplasmic	@Intracellular
Q819M7	0	Unknown	@Intracellular
Q819Y7	0	Unknown	@Intracellular
Q819Y8	0	Cytoplasmic	@Intracellular
Q819Y9	0	Cytoplasmic	@Intracellular
Q819Z0	0	Cytoplasmic	@Intracellular
Q819Z1	0	Cytoplasmic	@Intracellular
Q819Z3	0	Unknown	@Intracellular
Q819Z7	0	Cytoplasmic	@Intracellular
Q819Z8	0	Cytoplasmic	@Intracellular
Q819Z9	0	Cytoplasmic	@Intracellular
Q81A00	0	Cytoplasmic	@Intracellular
Q81A01	0	Cytoplasmic	@Intracellular
Q81A04	0	Cytoplasmic	@Intracellular
Q819Y6	0	Cytoplasmic	@Intracellular
Q819Y5	0	Cytoplasmic	@Intracellular
Q819W8	0	Cytoplasmic	@Intracellular
Q819X0	0	Cytoplasmic	@Intracellular
Q819X1	0	Cytoplasmic	@Intracellular
Q819X3	0	Cytoplasmic	@Intracellular
Q819X4	0	Cytoplasmic	@Intracellular
Q819X5	0	Cytoplasmic	@Intracellular
Q819X7	0	Cytoplasmic	@Intracellular
Q819X8	0	Cytoplasmic	@Intracellular
Q819X9	0	Cytoplasmic	@Intracellular
Q819Y0	0	Cytoplasmic	@Intracellular
Q819Y1	0	Cytoplasmic	@Intracellular
Q819Y3	0	Cytoplasmic	@Intracellular
Q819Y4	0	Cytoplasmic	@Intracellular
Q81A08	0	Cytoplasmic	@Intracellular
Q81A26	0	Cytoplasmic	@Intracellular
Q81A48	0	Cytoplasmic	@Intracellular
Q81A52	0	Cytoplasmic	@Intracellular
Q81A25	0	Cytoplasmic	@Intracellular
Q81A62	0	Cytoplasmic	@Intracellular
Q81A68	0	Cytoplasmic	@Intracellular
Q81A69	0	Cytoplasmic	@Intracellular
Q81A70	0	Cytoplasmic	@Intracellular
Q81A74	0	Cytoplasmic	@Intracellular
Q81A76	0	Cytoplasmic	@Intracellular
Q81A24	0	Cytoplasmic	@Intracellular
Q81A09	0	Cytoplasmic	@Intracellular
Q81A11	0	Unknown	@Intracellular
Q81A15	0	Cytoplasmic	@Intracellular
Q81A16	0	Cytoplasmic	@Intracellular
Q81A18	0	Cytoplasmic	@Intracellular
Q81A19	0	Unknown	@Intracellular
Q81A20	0	Cytoplasmic	@Intracellular
Q81A21	0	Cytoplasmic	@Intracellular
Q81A22	0	Unknown	@Intracellular
Q81A23	0	Cytoplasmic	@Intracellular
Q819W6	0	Cytoplasmic	@Intracellular
Q819Q6	0	Cytoplasmic	@Intracellular
Q819Q7	0	Cytoplasmic	@Intracellular
Q819Q9	0	Cytoplasmic	@Intracellular
Q819R3	0	Cytoplasmic	@Intracellular
Q819R4	0	Cytoplasmic	@Intracellular
Q819R5	0	Cytoplasmic	@Intracellular
Q819R7	0	Cytoplasmic	@Intracellular
Q819R8	0	Cytoplasmic	@Intracellular
Q819S0	0	Cytoplasmic	@Intracellular
Q819S1	0	Cytoplasmic	@Intracellular
Q819S2	0	Cytoplasmic	@Intracellular
Q819S3	0	Cytoplasmic	@Intracellular
Q819Q2	0	Cytoplasmic	@Intracellular
Q819Q0	0	Cytoplasmic	@Intracellular
Q819M9	0	Cytoplasmic	@Intracellular
Q819N7	0	Cytoplasmic	@Intracellular
Q819N9	0	Cytoplasmic	@Intracellular
Q819P0	0	Cytoplasmic	@Intracellular
Q819P1	0	Cytoplasmic	@Intracellular
Q819P2	0	Extracellular	@Intracellular
Q819P7	0	Cytoplasmic	@Intracellular
Q819P8	0	Cytoplasmic	@Intracellular
Q819S4	0	Cytoplasmic	@Intracellular
Q819S5	0	Cytoplasmic	@Intracellular
Q819V0	0	Unknown	@Intracellular
Q819V1	0	Cytoplasmic	@Intracellular
Q819V2	0	Cytoplasmic	@Intracellular
Q819V3	0	Cytoplasmic	@Intracellular
Q819V4	0	Cytoplasmic	@Intracellular
Q819V5	0	Cytoplasmic	@Intracellular
Q819V6	0	Cytoplasmic	@Intracellular
Q819V7	0	Cytoplasmic	@Intracellular
Q819V8	0	Cytoplasmic	@Intracellular
Q819V9	0	Cytoplasmic	@Intracellular
Q819W0	0	Cytoplasmic	@Intracellular
Q819W3	0	Cytoplasmic	@Intracellular
Q819W5	0	Cytoplasmic	@Intracellular
Q819U9	0	Cytoplasmic	@Intracellular
Q819U7	0	Cytoplasmic	@Intracellular
Q819S6	0	Cytoplasmic	@Intracellular
Q819S7	0	Cytoplasmic	@Intracellular
Q819T4	0	Cytoplasmic	@Intracellular
Q819T6	0	Cytoplasmic	@Intracellular
Q819T7	0	Unknown	@Intracellular
Q819T8	0	Unknown	@Secretory (released) (with CS)
Q819U0	0	Cytoplasmic	@Intracellular
Q819U1	0	Cytoplasmic	@Intracellular
Q819U2	0	Cytoplasmic	@Intracellular
Q819U3	0	Cytoplasmic	@Intracellular
Q819U6	0	Cytoplasmic	@Intracellular
Q9L4F0	0	Cytoplasmic	@Intracellular
Q818M3	0	Cytoplasmic	@Intracellular
Q817G2	0	Cytoplasmic	@Intracellular
Q817G4	0	Cytoplasmic	@Intracellular
Q817G5	0	Cytoplasmic	@Intracellular
Q817G7	0	Cytoplasmic	@Intracellular
Q817G8	0	Cytoplasmic	@Intracellular
Q817G9	0	Cytoplasmic	@Intracellular
Q817H0	0	Cytoplasmic	@Intracellular
Q817H1	0	Cytoplasmic	@Intracellular
Q817H2	0	Cytoplasmic	@Intracellular
Q817H5	0	Cytoplasmic	@Intracellular
Q817H6	0	Cytoplasmic	@Intracellular
Q817H7	0	Cytoplasmic	@Intracellular
Q817H8	0	Cytoplasmic	@Intracellular
Q817F8	0	Cytoplasmic	@Intracellular
Q817D2	0	Cytoplasmic	@Intracellular
Q817D3	0	Cytoplasmic	@Intracellular
Q817E1	0	Cytoplasmic	@Intracellular
Q817E2	0	Unknown	@Intracellular
Q817E4	0	Cytoplasmic	@Intracellular
Q817E6	0	Cytoplasmic	@Intracellular
Q817E8	0	Cytoplasmic	@Intracellular
Q817I4	0	Unknown	@Intracellular
Q817E9	0	Cytoplasmic	@Intracellular
Q817F0	0	Cytoplasmic	@Intracellular
Q817F1	0	Cytoplasmic	@Intracellular
Q817F2	0	Cytoplasmic	@Intracellular
Q817F3	0	Cytoplasmic	@Intracellular
Q817F4	0	Cytoplasmic	@Intracellular
Q817F7	0	Cytoplasmic	@Intracellular
Q817I5	0	Cytoplasmic	@Intracellular
Q817M3	0	Cytoplasmic	@Intracellular
Q817M8	0	Cytoplasmic	@Intracellular
Q817L9	0	Cytoplasmic	@Intracellular
Q817N0	0	Unknown	@Intracellular
Q817N8	0	Cytoplasmic	@Intracellular
Q817P1	0	Cytoplasmic	@Intracellular
Q817P3	0	Cytoplasmic	@Intracellular
Q817P4	0	Cytoplasmic	@Intracellular
Q817P5	0	Cytoplasmic	@Intracellular
Q817L8	0	Cytoplasmic	@Intracellular
Q817I6	0	Cytoplasmic	@Intracellular
Q817I7	0	Cytoplasmic	@Intracellular
Q817I8	0	Cytoplasmic	@Intracellular
Q817J1	0	Unknown	@Intracellular
Q817J3	0	Cytoplasmic	@Intracellular
Q817L4	0	Cytoplasmic	@Intracellular
Q817L6	0	Cytoplasmic	@Intracellular
Q817L7	0	Cytoplasmic	@Intracellular
Q817P7	0	Cytoplasmic	@Intracellular
Q817D1	0	Cytoplasmic	@Intracellular
Q817C9	0	Cytoplasmic	@Intracellular
Q816U3	0	Cytoplasmic	@Intracellular
Q816U4	0	Cytoplasmic	@Intracellular
Q816U5	0	Cytoplasmic	@Intracellular
Q816V1	0	Cytoplasmic	@Intracellular
Q816V6	0	Unknown	@Intracellular
Q816V9	0	Cytoplasmic	@Intracellular
Q816W1	0	Cytoplasmic	@Intracellular
Q816W3	0	Cytoplasmic	@Intracellular
Q816W5	0	Cytoplasmic	@Intracellular
Q816W7	0	Cytoplasmic	@Intracellular
Q816W9	0	Cytoplasmic	@Intracellular
Q816X1	0	Cytoplasmic	@Intracellular
Q816T9	0	Cytoplasmic	@Intracellular
Q816Q8	0	Cytoplasmic	@Intracellular
Q816R0	0	Cytoplasmic	@Intracellular
Q816R6	0	Cytoplasmic	@Intracellular
Q816S2	0	Cytoplasmic	@Intracellular
Q816S3	0	Unknown	@Intracellular
Q816S6	0	Cytoplasmic	@Intracellular
Q816S7	0	Cytoplasmic	@Intracellular
[truncated: 568 more rows]

## Sheet: Table S2
Table S2. Identification of whole cell proteins using "One-Pot" method.
protein IDs	Membrane	Peptides C-R1	Peptides C-R2	Peptides C-R3	LFQ intensity C-R1	LFQ intensity C-R2	LFQ intensity C-R3	iBAQ C-R1	iBAQ C-R2	iBAQ C-R3	Average iBAQ	Rank iBAQ
Q814W2	+	40	43	41	48180000	47607000	51923000	1212900	1170500	1355900	1.24643e+06	72
Q81GI3	+	18	22	21	24119000	25007000	26981000	823500	994470	1061500	959823	87
Q815S1	+	19	21	20	23320000	22523000	25311000	818210	775060	909270	834180	94
Q81GL9	+	25	26	25	22701000	23484000	23786000	786310	817000	834490	812600	95
Q816G3	+	17	18	18	15642000	12632000	12256000	693340	589170	610660	631057	108
Q815J6	+	15	12	13	5781400	7102900	7028900	626900	580010	627230	611380	111
Q814P4	+	17	15	12	11068000	8312200	11008000	471750	417190	420350	436430	143
Q817W7	+	5	6	5	1154100	1315800	1421600	436030	369450	344700	383393	154
Q81HT3	+	11	11	11	8107000	9838100	12302000	293240	356270	447460	365657	160
Q81GY5	+	23	22	20	10532000	10658000	10879000	354700	322310	367120	348043	162
Q812Y8	+	6	6	4	4955400	2965200	2423100	488550	314180	212540	338423	163
Q81J82	+	33	36	33	15492000	13759000	15319000	319930	291940	318610	310160	174
Q81H69	+	15	14	11	12794000	8611800	14690000	319120	295050	302310	305493	179
Q819D5	+	21	24	21	13218000	10911000	12165000	290940	290390	295430	292253	181
Q814Y7	+	9	8	8	2086500	1986500	1820300	286940	282410	257370	275573	187
Q814V8	+	13	11	11	5771400	5091600	5221000	289830	251880	276970	272893	188
Q81GM0	+	18	15	16	7435100	7325500	7627000	273420	247570	289570	270187	191
Q81EL6	+	23	21	21	6184600	8416100	10534000	228350	192870	260860	227360	214
Q817M7	+	15	18	17	3358400	5927900	5635000	197510	215230	218660	210467	224
Q81FN2	+	20	21	19	5970300	5166600	6294800	208350	188840	234200	210463	225
Q814Y9	+	13	11	13	2764500	6138700	6358300	210110	188670	230690	209823	226
Q812I7	+	3	3	3	1591900	1632600	1719400	179160	179180	225720	194687	237
Q815U4	+	26	27	25	2450500	2632800	2667400	185990	183520	199170	189560	240
Q81IL0	+	19	16	18	5367900	5275200	5754200	181770	172670	197600	184013	248
Q81FR5	+	17	19	16	7541900	6046400	6531600	186810	171860	178180	178950	252
Q815A3	+	13	12	11	4457400	4853000	4999100	155710	157740	140620	151357	283
Q815G9	+	12	11	11	3336400	3088200	2913000	159410	140500	147790	149233	286
Q81HT4	+	7	6	8	1873600	1707500	2514600	152790	125730	165080	147867	289
Q812M6	+	7	4	5	1063100	903410	1361800	141620	107830	192490	147313	290
Q81GL3	+	16	12	13	3650400	3110100	3206400	163600	137130	139790	146840	291
Q815M3	+	15	15	12	4597700	4528900	4843900	151080	134040	154380	146500	292
Q81AI2	+	23	25	22	7027800	7273000	7764000	137780	129090	144920	137263	307
Q818N9	+	5	6	6	2067900	2545300	2636900	134020	116480	153920	134807	311
Q81GR1	+	4	5	5	1396900	1669500	1256400	125380	132040	131680	129700	316
Q815A2	+	13	15	14	2538000	3022900	2524100	118080	118070	131860	122670	325
Q81IG6	+	14	11	10	1480800	3394700	1823100	119090	129750	118010	122283	326
Q81HV3	+	17	15	13	2589600	3690600	4380400	132340	113310	120450	122033	327
Q81GB8	+	16	14	15	4743400	4765500	5078200	126050	104960	131160	120723	329
Q81HE2	+	17	20	22	3733000	3462700	3428800	99148	130320	129890	119786	331
Q816M6	+	15	12	14	1898900	1805100	1964000	128570	97535	120720	115608	338
Q816E0	+	8	9	9	1742100	1763300	1982400	107680	117830	119760	115090	340
Q814F4	+	2	2	2	1117500	1076800	1027800	123650	108700	112420	114923	341
Q81A17	+	22	24	23	4929000	5321500	5009800	95064	120470	120960	112165	344
Q81JC7	+	15	14	15	3907600	3841200	3976000	102250	108990	123160	111467	345
Q818E4	+	26	25	26	4834000	4802800	5153700	107000	102750	117340	109030	350
Q815C3	+	27	29	29	1175100	2015200	1817800	89534	102410	115340	102428	359
Q81EJ6	+	13	14	13	1509300	1410000	1721000	96024	95866	115050	102313	360
Q817T8	+	18	17	17	2496600	2498300	2464000	96256	89688	99457	95133.7	376
Q81IZ3	+	6	6	3	1221500	798990	1175900	107300	81966	80768	90011.3	388
Q81G55	+	9	12	11	2277300	2206100	2288300	78966	92964	97116	89682	389
Q81IX9	+	21	19	18	3800000	3780300	3881500	89240	83044	88499	86927.7	402
Q815B1	+	16	17	16	2417200	2497400	2696600	81264	83097	87896	84085.7	408
Q814Z0	+	7	9	8	1268800	1552100	1545400	57727	93213	97270	82736.7	414
Q81FD0	+	15	18	19	3067900	2993000	3174000	70546	82162	94789	82499	415
Q817F9	+	6	9	7	1310000	1084000	1249700	84297	71544	90150	81997	417
Q818Z8	+	5	5	5	2372400	2048400	2597100	76480	72609	92820	80636.3	420
Q81A05	+	13	13	13	2244400	2107200	2747200	70993	71786	97028	79935.7	423
Q81GL2	+	12	14	14	1675500	1685600	1665600	76461	77635	84395	79497	425
Q81I60	+	18	20	22	3117700	3007700	3149200	62632	71622	86188	73480.7	446
Q815H0	+	5	5	5	747760	908550	964530	64482	68182	87388	73350.7	447
Q81EP4	+	13	12	11	765530	686890	1067100	78493	61470	75449	71804	452
Q81EH1	+	21	18	19	1063800	2094800	2271600	72441	64662	68905	68669.3	461
Q815N5	+	10	9	6	2524600	2409100	2083800	83769	61092	56677	67179.3	473
Q818G1	+	12	13	11	1750200	1530500	1581700	72186	62926	58952	64688	480
Q819I0	+	2	3	2	1942500	1923600	697190	69039	65397	53140	62525.3	490
Q819W2	+	15	18	17	2281300	2364000	2186800	54701	68109	59739	60849.7	496
Q816Y3	+	4	6	5	939650	832510	1009600	54832	59281	63256	59123	505
Q819W7	+	8	9	6	1255700	1339600	1133100	56281	68158	52807	59082	506
Q81GL5	+	4	5	4	840030	824610	922190	57538	57110	59945	58197.7	512
Q81AI4	+	16	19	18	1595000	2895300	1933100	49102	56794	66462	57452.7	516
Q813T2	+	5	5	5	808870	974680	862060	58580	60620	52251	57150.3	520
Q81IK3	+	11	11	11	1230400	1093700	1251300	53299	51183	64238	56240	527
Q81HM9	+	4	5	4	651410	609560	557150	54476	49706	62204	55462	533
Q814Z7	+	8	7	7	838040	831070	1009900	52689	48917	62078	54561.3	538
Q81G42	+	14	14	13	2239700	2493200	2371200	57382	53603	50354	53779.7	540
Q81EC5	+	11	12	10	1773800	1413600	1581300	57038	53509	49707	53418	543
Q816S4	+	9	9	9	1153700	815300	887560	47673	51285	60305	53087.7	544
Q817M1	+	24	22	22	3141100	3115700	3500900	52850	45787	59154	52597	546
Q81I10	+	3	3	3	1679400	880720	1072000	54510	44755	55826	51697	555
Q817M2	+	9	7	7	1173500	856030	1002200	59232	43726	50764	51240.7	558
Q814J8	+	10	7	8	1022400	983690	1191100	54962	40782	53108	49617.3	568
Q814G3	+	6	4	5	1408700	1324600	1653700	54441	38317	52170	48309.3	579
Q818K7	+	5	6	5	1180100	702490	798410	53848	43259	47436	48181	580
Q818U1	+	8	8	8	1000900	994330	950000	46808	47209	49632	47883	581
Q819C4	+	7	7	6	832720	612830	948010	54575	36892	49610	47025.7	585
Q81I44	+	16	18	18	2260200	2347400	2397100	40902	46071	52252	46408.3	589
Q815B2	+	4	4	4	716280	752190	718700	48428	40785	49774	46329	590
Q816J8	+	8	7	6	671440	649490	721130	45054	39664	46983	43900.3	605
Q812R5	+	16	16	17	2431800	2448500	2623200	46499	36891	46118	43169.3	611
Q812W5	+	10	10	10	900050	848410	1113500	39447	39698	49019	42721.3	615
Q814J5	+	22	18	18	2292600	2345700	2570000	42083	34508	42505	39698.7	625
Q81HU9	+	8	8	9	1057600	1240000	1141400	35013	42566	40510	39363	632
Q817T5	+	10	10	10	1524200	1588400	1843200	40946	35935	40605	39162	633
Q815C8	+	2	4	3	379320	391630	462000	26995	43048	44920	38321	637
Q81I09	+	9	6	5	596130	897320	900890	17976	44400	52222	38199.3	638
Q814Z2	+	11	12	11	671410	499280	819380	31094	34012	46048	37051.3	646
Q81FE6	+	15	11	11	1939800	2069000	2062800	36056	34852	38511	36473	647
Q817Z9	+	4	4	3	900280	934040	687180	42526	35888	29800	36071.3	649
Q81II7	+	3	6	4	1144800	674540	1186600	32246	35188	40260	35898	650
Q81IP1	+	10	11	12	1371900	1474500	1481200	33621	34295	39713	35876.3	652
Q813I0	+	2	4	4	1234200	833610	791560	21614	37559	43125	34099.3	667
Q815B3	+	8	9	7	1099800	1146100	1237100	34720	30896	35891	33835.7	668
Q81E03	+	11	15	12	2096000	2312100	2146100	34041	33267	33824	33710.7	669
Q81FY0	+	3	3	3	947050	716160	1018500	37044	24197	39720	33653.7	670
Q817A9	+	16	15	13	2383200	2236300	2263300	38863	30246	31728	33612.3	671
Q814C7	+	7	6	5	945120	960870	838660	35845	34621	28186	32884	683
Q81DZ4	+	3	3	3	475950	465630	501460	30971	30264	35006	32080.3	691
Q81GL4	+	3	5	4	562600	425890	439440	32355	30436	31665	31485.3	693
Q818C6	+	4	5	7	630100	731360	848580	15726	20197	55306	30409.7	696
Q812L4	+	4	2	2	364780	335660	263930	42181	23935	24945	30353.7	698
Q81A71	+	7	6	8	904200	640200	967120	30172	21534	37570	29758.7	707
Q81HE0	+	7	5	4	844060	624450	565740	47566	21728	18310	29201.3	716
Q816W8	+	3	4	4	287890	335840	374920	26897	28883	31759	29179.7	718
Q812K4	+	9	10	10	937170	1038000	1018800	28425	27485	28016	27975.3	733
Q81B79	+	8	9	9	1334200	1097700	1020800	29109	28367	24125	27200.3	745
Q814Z3	+	14	17	17	1186100	1376600	1249600	23742	26209	30129	26693.3	754
Q815X8	+	4	5	6	798330	697030	950860	25728	20899	32592	26406.3	757
Q815S9	+	5	3	5	936620	972650	957060	34936	15553	28075	26188	759
Q81GY1	+	3	3	3	367280	402400	341210	26597	26806	23204	25535.7	768
Q817Z1	+	5	6	6	1496200	1251400	1304200	31712	20415	24103	25410	772
Q81I73	+	4	4	4	527980	564780	519380	25224	25541	24781	25182	774
Q81G27	+	1	2	2		714480	640600	6588	34239	32728	24518.3	777
Q81IQ8	+	5	7	7	728010	906480	833200	18790	27045	27440	24425	778
Q81GC1	+	5	5	4	1077900	975260	918040	26955	21981	23532	24156	785
Q817M6	+	3	4	4	662210	842570	793030	19911	25605	26759	24091.7	786
Q814N6	+	11	10	11	830440	756340	802760	24115	22097	25468	23893.3	790
Q81GL6	+	12	13	12	1344100	1168300	1336000	23850	22080	25725	23885	791
Q813E0	+	5	5	4	465830	433810	386840	27377	25059	18947	23794.3	792
Q81HJ2	+	5	5	4	362740	375370	327280	24764	24249	21968	23660.3	797
Q81IP6	+	5	6	6	484220	487400	504670	19920	24347	24654	22973.7	800
Q81EF8	+	7	8	9	763530	826610	713270	21502	22979	24361	22947.3	802
Q81IG2	+	11	10	9	635320	627660	643380	24905	20056	22717	22559.3	804
Q81B11	+	7	6	8	1046700	964140	1037300	21655	17546	27839	22346.7	807
Q81AP1	+	13	16	15	872190	1343200	996240	22461	17690	26795	22315.3	808
Q81FR4	+	8	12	10	803610	692700	789420	19858	22533	23223	21871.3	811
Q815C9	+	3	4	3	604010	461650	597030	22996	18164	23974	21711.3	815
Q813E4	+	13	14	13	643550	1423000	625590	19972	20242	24423	21545.7	816
Q81A13	+	5	6	4	575430	519550	550680	25983	18291	18481	20918.3	821
Q812M7	+	6	4	4	519430	584460	678540	25643	15966	20603	20737.3	824
Q81I61	+	11	11	14	1233200	1072600	1339000	19839	15687	24602	20042.7	830
Q81AG8	+	6	6	6	519090	492500	476500	15887	25110	17692	19563	838
Q817M9	+	7	6	6	298690	232790	301160	20261	16781	20432	19158	839
Q815G8	+	3	4	2	258370	220220	175210	20147	20220	15868	18745	842
Q816D9	+	6	9	8	446770	711110	765130	12042	19643	24173	18619.3	844
Q81E01	+	5	4	4	562850	523430	398680	24683	15016	15190	18296.3	850
Q81G51	+	6	7	6	534110	405820	453420	18547	16903	18455	17968.3	855
Q81A06	+	12	11	12	811670	831150	821850	18356	15561	17458	17125	873
Q81DY8	+	6	7	7	862430	578230	450010	18460	15799	16430	16896.3	878
Q819G3	+	4	4	3	371600	587530	330590	19721	21734	8826.8	16760.6	879
Q81HK5	+	4	7	6	1001100	862080	969110	15709	14389	19571	16556.3	882
Q81I18	+	4	6	5	166300	283980	160570	14837	17618	16544	16333	886
Q814R5	+	4	3	4	469410	409570	641760	27854	7264.8	12447	15855.3	891
Q81II3	+	6	5	5	655100	642070	712530	15728	14325	17375	15809.3	892
Q81HJ1	+	6	7	8	542890	516320	608410	13589	16207	16718	15504.7	898
Q81B36	+	5	5	4	588440	523030	550120	17654	13794	14872	15440	900
Q81HV2	+	6	4	5	532470	432860	518170	14576	12915	18820	15437	901
Q81DS3	+	17	15	15	908540	907810	951980	15808	13977	16368	15384.3	902
Q815X1	+	7	8	7	645410	600470	676490	14621	14681	16433	15245	906
Q81HT5	+	2	2	2	50528	204250	195180	6929.4	17848	19988	14921.8	914
Q816Y4	+	7	5	5	416970	385700	386030	15917	13038	14912	14622.3	920
Q819H6	+	2	2	2	179060	166860	131660	16291	14354	12594	14413	925
Q815Q7	+	2	2	2	218090	93283	111860	14936	12685	15306	14309	928
Q81C02	+	3	3	3	662870	253340	293810	16542	11939	13197	13892.7	936
Q81CB1	+	3	4	3	386360	382000	383220	13182	14260	13319	13587	943
Q81IV5	+	6	6	11	448460	536590	917080	9179	10131	21061	13457	944
Q81GL0	+	10	10	10	675630	549530	671230	12814	11651	15162	13209	949
Q814G0	+	4	3	3	286570	460550	137910	13351	16118	9727.9	13065.6	950
Q819T3	+	6	8	6	422120	539580	501230	13465	12833	12295	12864.3	957
Q81FU5	+	2	4	4	192140	221050	258640	10981	11344	14918	12414.3	966
Q81B78	+	7	6	8	454870	358260	481510	12346	10105	13951	12134	972
Q81I26	+	6	12	10	531410	642070	760150	8509	13049	14837	12131.7	974
Q815Y9	+	6	9	6	286450	302870	386630	7096.3	15878	13089	12021.1	979
Q814K1	+	4	4	5	561700	392010	480660	14734	9593.4	10794	11707.1	982
Q818I3	+	12	13	11	993150	899310	891290	11301	12445	11319	11688.3	983
Q814K7	+	3	2	3	252410	1095500	345270	12688	9520.6	12797	11668.5	985
Q81GA5	+	3	3	4	245060	171490	196300	8394.5	11288	15045	11575.8	987
Q81HS5	+	2	2	2	314930	255590	346430	11560	9992.6	12565	11372.5	989
Q81IZ0	+	6	6	8	498090	477770	639500	11215	8476	13831	11174	993
Q814C0	+	4	3	4	272830	240150	237650	12031	9058.9	12216	11102	995
Q81HJ4	+	4	6	4	442370	552390	388960	8990.1	13731	10113	10944.7	998
Q818F8	+	7	6	7	497710	376110	428280	11016	9715	10892	10541	1005
Q81IH2	+	12	11	13	1149400	899790	1135000	10575	9045.4	11333	10317.8	1007
Q816J1	+	3	3	3	304060	292760	264560	9097.1	11073	10551	10240.4	1008
Q815R7	+	6	7	4	654760	448020	556950	12306	12178	5780.2	10088.1	1011
Q81I07	+	3	3	3	300350	279070	339090	10220	7522.3	11967	9903.1	1019
Q814K2	+	5	4	3	215670	270720	438500	10783	8228.1	10254	9755.03	1021
Q81GD0	+	6	4	5	521200	422510	498990	10359	7079.2	10652	9363.4	1033
Q81FU0	+	5	5	6	526070	435970	535490	8984.2	8775.9	9257.9	9006	1037
Q81IB2	+	4	2	4	306980	195190	395340	10366	3963.9	12035	8788.3	1041
Q81J16	+	3	4	3	167520	185150	143110	14733	5846.4	4993.2	8524.2	1047
Q81DN8	+	2	2	2	179900	201550	209370	7844.2	8268.5	9442.7	8518.47	1048
Q814J9	+	8	8	9	868960	789690	820900	9078.6	7234.8	8667.1	8326.83	1051
Q81EC6	+	2	2	1	76576	61989		9488	7285	7763.3	8178.77	1055
Q81FG5	+	3	3	2	184660	212990	149560	7988.1	9424.7	6595.6	8002.8	1056
Q81HM6	+	2	4	4		235340	216680	4000.8	9337	10203	7846.93	1059
Q812Q8	+	2	5	3	176290	176150	260920	3767.4	9849	9848.1	7821.5	1060
Q815C2	+	2	2	2	667070			8268.1	7969.1	6985.9	7741.03	1063
Q817L2	+	3	2	1	302950	353470		9507.5	6318.4	6937	7587.63	1066
Q815H1	+	7	7	5	241260	324340	243900	6642.2	9265.1	6087.7	7331.67	1072
Q81HS4	+	2	2	4	175980	158960	112100	6624.9	6044.2	7921	6863.37	1083
Q815A0	+	4	4	3	250240	276080	293070	6512.6	6355.8	6992.8	6620.4	1092
Q816C3	+	0	3	3		127370	125260		9097	10135	9616	1096
Q81I55	+	1	2	2		108230	118490	5233.8	6537.9	7312.4	6361.37	1097
Q815I7	+	2	2	2	140290	80113	93666	6450.2	5312.2	7216.3	6326.23	1100
Q81HZ5	+	3	3	3	139930	71196	80238	7607.7	3059.4	8235.5	6300.87	1101
Q81BS6	+	2	3	3	135950	132960	123460	5680.2	6261.6	6024.5	5988.77	1107
Q813E8	+	3	2	2	192330	148800	174570	7348.2	4643.2	5911.9	5967.77	1109
Q816M5	+	2	1	2	223850		220220	8201.3	1342.5	8003.8	5849.2	1112
Q81FQ2	+	1	2	2		241910	346830	1169.6	9967.7	6180.1	5772.47	1114
Q81IY8	+	2	2	1	162430	152640		7658.5	6568	2933.2	5719.9	1116
Q815C7	+	3	1	2	214830		113110	9758.7	3327.7	3748.7	5611.7	1118
Q81IW1	+	3	2	4	266460	275310	382730	4412.3	5007.9	6804.2	5408.13	1122
Q817W2	+	3	4	4	374330	85428	173950	5120.2	5054.8	5805.6	5326.87	1125
Q81HT7	+	6	5	5	356420	194560	295760	5828.6	4339.3	5692.6	5286.83	1130
Q81GR3	+	3	4	6	245360	173860	189980	7627.3	3541.4	4572.3	5247	1132
Q816C9	+	3	4	3	160570	127620	164890	4617	7386	3657.8	5220.27	1134
Q812W3	+	7	6	9	241140	250350	304760	4935.2	4787.8	5913.9	5212.3	1135
Q81I13	+	2	2	1	410200	272250		6819.5	4283.1	4337.7	5146.77	1139
Q815F9	+	3	4	2	163860	235010	171890	4837.8	5212.6	4620.7	4890.37	1141
Q814H3	+	4	6	4	215390	427120	284180	4523.1	5674.2	4164.6	4787.3	1143
Q815G3	+	2	3	3	129850	153250	164190	4175.1	4444.7	5077.5	4565.77	1147
Q814S7	+	4	3	3	43999	32066	67475	4881.5	2821.5	5885	4529.33	1149
Q812K8	+	1	2	3		136210	153950	2825.8	3839.9	6815.1	4493.6	1151
Q816R7	+	2	1	3	313430		352500	5698.2	1623.9	5810.9	4377.67	1158
Q81E72	+	2	1	2	313890			3684	3905.6	4552	4047.2	1164
Q815X0	+	6	8	8	168580	177780	212400	3404.8	3522.4	4393.5	3773.57	1176
Q81HT1	+	3	2	3	123650	58446	160220	3983.8	2123.4	4850.9	3652.7	1178
Q81HK4	+	2	2	4	112720	104760	152040	3312.5	2826.7	4642.4	3593.87	1180
Q81CC7	+	1	3	4		131420	186010	1507.1	3555.8	5713.4	3592.1	1181
Q81EL8	+	2	3	3	112280	164320	140180	3551.8	3609	3535.1	3565.3	1183
Q818H5	+	2	2	3	120190	83682	142150	3739.1	2826.5	4105.4	3557	1185
Q81FW0	+	1	2	3		299150	113500	302.73	5668.2	4196.6	3389.18	1189
Q81DA4	+	1	2	2				3553.2	3014.6	3436.1	3334.63	1190
Q814H4	+	4	4	6	68227	105430	125120	2758.2	2412.2	4067.2	3079.2	1196
Q816X4	+	6	5	5	254970	217500	261980	2607.4	2743.1	3817.8	3056.1	1198
Q815N8	+	3	2	2	65613	95751	154940	2795	2542.6	3327.6	2888.4	1203
Q81I19	+	3	3	3	197590	173860	240930	2406.7	2307.9	3710.4	2808.33	1205
Q814K6	+	3	1	2	563580		883370	3689.2	1961.2	2451.6	2700.67	1207
Q818I0	+	0	4	2		60267			3643.5	4232.1	3937.8	1210
Q7BYC6	+	2	2	2				2688.3	2571.9	2035.5	2431.9	1214
Q81IL9	+	2	1	3	122020		163510	2337.1	1483.9	3332.9	2384.63	1215
Q814A8	+	1	2	2		80966	37901	4259	1754.7	722.95	2245.55	1220
Q814S5	+	3	2	3	150080		178380	2100.6	1324.8	2286.8	1904.07	1227
Q815W6	+	2	2	2	173770	162650	171430	1953.8	1734.7	1968.4	1885.63	1229
Q819P3	+	3	2	1	146160	125000		2832.7	1726.3	1093.2	1884.07	1230
Q81HJ3	+	1	2	2		111750	142670	1229	1732.3	2387.2	1782.83	1233
Q81EF3	+	2	3	4	5179.5	8032.1	8504.4	531.74	2963.3	1597.6	1697.55	1236
Q813I5	+	0	2	3		50558	36967		1319	2170.2	1744.6	1250
Q815Z0	+	1	4	2		91185			3067.6	381.9	1724.75	1251
Q814B9	+	2	1	2	62458		84288	1136.5	674.16	1627.7	1146.12	1252
Q81A03	+	2	3	1	61603	152940		892.56	1554.9	696.56	1048.01	1254
Q813M6	+	1	2	2			82353	916.17	713.98	1150.9	927.017	1261
Q819U5	+	2	1	3	48933		76867	950.81	251.73	1224	808.847	1267
Q819I5	+	3	2	2	56524	55414	67462	959.55	472.24	680.51	704.1	1269
Q81HC8	+	3	3	1	50634	102450		467.45	1046	257.2	590.217	1271
Q81J50		17	22	18	143550000	163500000	143850000	19448000	13767000	12072000	1.50957e+07	1
Q814C4		33	41	36	331940000	385249984	326820000	11737000	12171000	12218000	12042000	2
Q81AM3		6	6	6	28765000	20734000	40480000	9524800	6192400	12623000	9.44673e+06	3
Q81FD5		30	38	34	224020000	262960000	257950000	7676700	9472700	9982700	9.04403e+06	4
Q816H3		6	6	7	53608000	16545000	68256000	7096500	6683200	8906400	7.56203e+06	5
Q814G5		15	17	16	47904000	60744000	60561000	5391800	7042600	7391600	6.60867e+06	6
Q814F0		14	15	14	83789000	91665000	96415000	5815700	6480600	6598600	6298300	7
Q815K6		25	28	27	134020000	144730000	141130000	5780000	5831500	6421700	6.01107e+06	8
Q81J41		10	13	11	32692000	37711000	35515000	5572500	5830900	5936300	5779900	9
Q815K8		40	48	42	146270000	160500000	169550000	5549900	5451800	5655500	5552400	10
Q81J44		17	21	17	56771000	62027000	62344000	5115600	5301000	5577300	5331300	11
Q81J24		9	10	9	44811000	49551000	56196000	4485600	5004900	4912700	4.80107e+06	12
Q81J25		15	16	15	49497000	53448000	56434000	3719900	4831100	5203200	4.58473e+06	13
Q812X3		38	39	35	97995000	103410000	81963000	4791400	4413800	3850400	4.35187e+06	14
Q814C5		67	75	65	251290000	260820000	279270016	4164600	4071800	4409700	4.21537e+06	15
Q81J30		24	27	23	78104000	73922000	72831000	4311600	4230300	4035300	4192400	16
Q819W6		18	19	18	44026000	52308000	44355000	4047200	5185400	3219900	4.15083e+06	17
Q819K3		27	30	27	75505000	82204000	73360000	4078900	4170700	3894700	4048100	18
Q814T9		9	9	7	38779000	39237000	40261000	3899700	3499500	4040600	3.81327e+06	19
Q81J43		9	11	11	22682000	29385000	27145000	3632800	3779700	3994400	3802300	20
Q819K4		25	30	27	89578000	91905000	105060000	3734000	3564000	3867600	3.72187e+06	21
Q819X9		25	26	24	74970000	84420000	86352000	3459000	3743900	3857100	3.68667e+06	22
Q81J38		11	15	13	33640000	39290000	38832000	3306100	3701300	3953600	3.65367e+06	23
Q81J39		23	25	21	80775000	82288000	77748000	3589300	3470200	3537600	3.53237e+06	24
Q81J13		15	16	14	37144000	42104000	38254000	3547200	3645900	3280500	3491200	25
Q81J36		25	25	23	76816000	63810000	69616000	3572400	3476500	3383100	3.47733e+06	26
Q81J35		6	6	6	21059000	24903000	24503000	3429800	3536500	3331900	3.43273e+06	27
Q81J51		18	22	21	49812000	54800000	51568000	3027200	3480700	3781100	3.42967e+06	28
Q81J28		16	18	16	34726000	35479000	39875000	3422100	3282200	3513700	3406000	29
Q819K6		39	40	40	97239000	100190000	108050000	3116700	3166300	3372800	3218600	30
Q814T5		22	26	24	58180000	64845000	61215000	3400900	3141400	2907400	3149900	31
Q81J37		9	11	8	26677000	27123000	30734000	3009900	2841200	3116100	2.98907e+06	32
P60180		26	27	24	61814000	58733000	58014000	3220700	2937600	2724000	2.96077e+06	33
Q81J12		8	10	8	16039000	11263000	8923300	4060800	2420300	2224100	2.90173e+06	34
Q81J34		3	3	3	14987000	16222000	13525000	2597500	2852500	3087400	2845800	35
Q81A62		8	9	10	18005000	17634000	15097000	3176600	2720600	2475700	2.79097e+06	36
Q817U2		10	12	12	22919000	25696000	25092000	2526000	2839400	2917600	2761000	37
Q81IK9		18	20	17	45065000	45545000	49126000	2603700	2671900	2705100	2.66023e+06	38
Q81J27		17	23	18	36362000	32028000	36556000	2403100	3015600	2438300	2619000	39
Q814G7		10	11	11	13373000	13190000	11839000	2387900	2686800	2641600	2572100	40
Q81J53		9	11	10	34562000	36802000	34172000	2573800	2561400	2534500	2.55657e+06	41
Q81GQ6		6	7	6	14920000	15688000	16606000	2587700	2308900	2685500	2.52737e+06	42
Q81J19		8	11	7	26707000	33993000	34808000	2323600	2649300	2608600	2.52717e+06	43
Q81J40		10	13	11	28506000	28254000	25488000	2502000	2423800	2596200	2.50733e+06	44
Q819Z0		4	7	5	12450000	21279000	14260000	2031300	2742300	2695900	2.48983e+06	45
Q819W3		6	7	4	21079000	18150000	19346000	2256100	2442900	2510200	2.40307e+06	46
Q81J31		9	11	10	21644000	25409000	24855000	2117500	2305400	2430200	2.28437e+06	47
Q814C3		4	4	4	10596000	11353000	11858000	2011500	2195700	2619700	2.27563e+06	48
Q81J52		21	27	20	39999000	53287000	46443000	1902200	2580100	2298200	2.26017e+06	49
P62175		15	19	13	18630000	18224000	22602000	2429000	2185300	2038500	2217600	50
Q812Q9		39	44	43	79838000	73497000	74349000	2204600	2082400	2181600	2156200	51
Q81J32		12	12	12	26730000	31515000	28924000	2133300	2243600	2031700	2136200	52
Q81J42		22	25	21	30352000	32822000	35018000	2063100	1976600	2065100	2.03493e+06	53
Q81FD4		22	32	28	48411000	37339000	53430000	1733100	1737200	2405300	1.95853e+06	54
Q81J17		14	14	12	20500000	18611000	14024000	2425800	1804200	1530900	1920300	55
Q817H7		10	14	10	22877000	21333000	19785000	1989400	1874200	1895700	1.91977e+06	56
Q817H6		5	8	7	13325000	7529000	6457200	2271800	1918700	1455200	1881900	57
Q81FD3		28	34	32	53925000	50901000	54336000	1951500	1703100	1932900	1862500	58
Q819C5		7	8	8	14191000	15794000	17148000	1812200	1740800	2031300	1.86143e+06	59
Q81JA9		6	5	6	15888000	15471000	15181000	1838900	1745000	1841300	1808400	60
Q817L8		11	14	12	14660000	13337000	10044000	2049500	1805700	1398800	1.75133e+06	61
Q817C0		31	34	33	47245000	46060000	48167000	1722400	1606500	1818000	1.71563e+06	62
Q819D6		7	7	6	10006000	10686000	10917000	1592800	1637300	1836700	1.68893e+06	63
Q817A4		23	28	26	37323000	37063000	35811000	1553000	1704800	1529700	1.59583e+06	64
Q812V3		5	4	4	6425800	7183200	6488300	1484600	1320200	1539400	1.44807e+06	65
Q817U4		10	10	8	10826000	16159000	14462000	1141500	1540000	1646700	1.44273e+06	66
Q819K5		27	33	29	44867000	47281000	50266000	1349400	1403800	1427300	1393500	67
Q816B6		6	6	6	13524000	15279000	13744000	1266300	1431600	1464300	1387400	68
Q81J23		13	15	10	16845000	14789000	15406000	1544400	1362800	1243600	1383600	69
Q81FQ9		16	13	14	15371000	15804000	14518000	1354100	1359300	1399100	1.37083e+06	70
Q818E9		49	56	54	55959000	51276000	55906000	1288200	1233900	1441600	1.32123e+06	71
Q817B8		14	15	15	17400000	16914000	19712000	1211900	1150400	1338900	1.23373e+06	73
Q819T7		8	9	10	8827000	7281300	11661000	1085200	1225500	1352100	1.22093e+06	74
Q815Z1		26	27	24	28854000	25837000	29552000	1217000	1095300	1263100	1191800	75
Q818J0		4	3	3	2679800	2501800	2531300	1222200	1005300	1338700	1.18873e+06	76
Q819J5		15	16	14	15008000	13744000	15191000	1178400	1073900	1265100	1.17247e+06	77
Q81HD5		11	14	12	17990000	16693000	14575000	1163800	1117500	1182200	1154500	78
Q81J18		23	23	21	23155000	24688000	26565000	1067300	1061500	1268500	1.13243e+06	79
Q819X8		14	16	14	15532000	12493000	16184000	1187500	1034000	1161800	1.12777e+06	80
Q816G0		31	31	28	36248000	37990000	40118000	1132000	1092000	1150300	1.12477e+06	81
Q814N8		20	22	23	30867000	35942000	31608000	1099400	1075600	1101700	1.09223e+06	82
Q812X4		14	13	12	17646000	16375000	18502000	1044900	1011700	1114500	1.05703e+06	83
Q812K9		3	3	2	1828200	1866400	1298700	1167600	1180900	818220	1.05557e+06	84
Q81J45		7	9	12	5036200	1622800	1667500	737560	1150900	1241800	1043420	85
Q81J97		22	20	21	18127000	18580000	19796000	1022900	948820	1068700	1.01347e+06	86
Q817F4		34	41	41	33910000	36097000	33656000	892860	943330	1002300	946163	88
Q819V7		4	5	3	5113500	4705100	5313300	917660	849600	943490	903583	89
Q81J22		17	18	16	19868000	18939000	21060000	868370	825020	903250	865547	90
Q814U8		12	14	12	13478000	13521000	13581000	844940	829860	898200	857667	91
Q814B0		42	47	43	36265000	33918000	31057000	874280	865040	794930	844750	92
Q815Z2		33	34	36	25236000	24791000	26862000	855170	781150	871560	835960	93
Q818E1		3	5	4	4161900	3775200	3947000	685080	740210	856540	760610	96
Q81J83		13	13	13	11634000	10776000	11758000	679780	639180	924460	747807	97
Q816Q8		28	29	26	16496000	17151000	16778000	592130	1025700	555790	724540	98
Q812H1		10	11	10	11811000	10251000	9785500	774500	672970	667630	705033	99
Q818R2		10	8	8	7102000	7176000	6759400	742640	654680	716160	704493	100
Q819A0		6	9	8	8630500	9292200	9262600	632050	680430	791470	701317	101
Q815S2		8	8	7	5760300	5613500	6085700	715360	579750	786880	693997	102
Q81J29		3	3	2	1826800	3212400	2632300	1067000	527070	456720	683597	103
Q81J54		13	13	13	8627800	8888000	8610100	664400	638060	732840	678433	104
Q81IT9		33	40	36	23083000	25907000	23940000	648670	696520	643900	663030	105
Q81FG3		10	11	11	6838900	6776000	6320700	662070	642430	674300	659600	106
Q81J01		32	36	34	26297000	26321000	28250000	637210	603080	671870	637387	107
Q81J47		105	107	94	66028000	60818000	65477000	650710	599330	635780	628607	109
Q819D7		31	34	32	25571000	25616000	25225000	637770	593940	628060	619923	110
Q814C9		7	7	7	8899000	5087000	4390600	656140	551130	597350	601540	112
Q81J48		82	86	81	56486000	55144000	53481000	685350	536630	533560	585180	113
Q81JC8		38	44	40	23490000	23558000	25151000	537650	581620	634840	584703	114
Q817Z6		10	10	10	6774600	7962000	9273000	511940	563340	661730	579003	115
Q816H9		13	15	15	8178200	8565600	8666600	540550	552880	602750	565393	116
Q81FI2		5	5	6	2981000	2448500	4048400	583340	370310	692240	548630	117
Q81A77		10	9	9	9016100	4833100	9890700	778110	48514	788580	538401	118
Q817F3		18	18	18	13415000	11831000	10064000	605800	450590	507820	521403	119
Q81A99		35	36	37	22072000	20934000	21482000	543340	475160	539870	519457	120
P0A392		22	19	19	9172800	11829000	10368000	455940	580260	498020	511407	121
Q81DK5		3	3	3	1255500	1187100	1636700	475040	446050	602140	507743	122
Q815Z5		36	37	39	20641000	19853000	21020000	487400	484010	546660	506023	123
Q819Z1		37	40	37	25959000	27142000	28575000	552790	444490	494830	497370	124
Q81JC6		14	16	13	11997000	13500000	14313000	506050	504220	479160	496477	125
Q81HE6		33	38	38	24597000	23799000	25405000	465130	486730	534750	495537	126
Q814W0		25	25	25	14395000	16754000	16097000	499250	497000	482910	493053	127
Q819V6		18	18	17	11219000	12162000	11925000	473130	491910	512390	492477	128
Q819Q7		20	17	18	12454000	10627000	10581000	542720	459570	439240	480510	129
Q819Y6		25	29	27	11941000	12033000	10857000	495880	453710	484840	478143	130
Q814T2		39	41	37	19482000	17730000	19277000	482050	453690	492480	476073	131
Q814V3		18	20	19	8769800	7740000	7509700	490700	437880	492590	473723	132
Q815K7		24	22	23	9219300	11521000	11851000	425820	546170	438510	470167	133
Q818I1		6	5	9	5914900	8170800	7077400	375890	470050	557210	467717	134
Q81J03		26	27	24	12706000	12845000	14044000	491190	423600	481340	465377	135
Q812X7		42	40	38	23605000	22787000	24443000	458820	449970	484380	464390	136
Q81J70		37	37	39	17495000	16972000	18513000	469260	428310	492930	463500	137
Q818T4		18	20	18	10785000	9999300	10657000	476520	425460	475980	459320	138
Q819M0		30	33	31	17891000	19836000	18896000	431510	437390	480590	449830	139
Q81CE5		26	26	25	13253000	14099000	15768000	463070	408030	463040	444713	140
Q81IN3		27	29	25	14417000	14057000	15356000	468300	415310	446070	443227	141
Q819K0		3	6	4	3113700	2527700	2045300	388370	455040	472510	438640	142
Q814G4		28	32	26	11969000	12403000	13051000	437170	425700	437170	433347	144
Q817T4		27	30	28	14890000	15530000	15380000	422280	423870	443570	429907	145
Q815Y3		5	6	5	4078400	4740200	4693000	416440	402430	450930	423267	146
Q81IN4		7	6	6	3171500	3613900	3221900	404840	428260	421220	418107	147
Q814T1		5	5	4	3800800	4716700	4083800	499400	392530	349540	413823	148
Q814X9		19	23	20	14521000	14259000	15015000	399510	403020	428400	410310	149
Q812P6		9	8	8	2465500	2595700	4186800	354130	446470	427080	409227	150
Q815M2		14	15	15	11757000	10733000	11158000	452100	365530	403280	406970	151
Q812K0		22	20	21	12123000	11177000	13094000	397870	357120	424780	393257	152
Q818Z9		19	21	22	9424000	10057000	10669000	353480	388340	409590	383803	153
Q81J20		4	3	3	1573800	1174100	1176400	549660	257320	342760	383247	155
Q812N7		10	10	11	6431100	6325000	6283700	339170	361750	414260	371727	156
Q817E9		17	18	19	10506000	10291000	10174000	374320	359030	369720	367690	157
Q819R3		10	10	9	5523300	5045300	5280000	369600	351130	378150	366293	158
Q81IS3		21	23	25	13926000	13139000	14197000	347850	348540	401050	365813	159
Q814H1		25	23	20	10837000	10892000	11557000	372970	336950	349020	352980	161
Q81IP0		29	27	29	11955000	10904000	12391000	336260	304070	364640	334990	164
Q817X3		19	20	17	5530000	5228400	5474600	324060	339600	339780	334480	165
Q819Y0		13	12	12	6714300	7344100	5860700	332850	341240	314450	329513	166
Q814B1		8	9	8	4651200	5935900	5049800	346890	326260	314420	329190	167
Q81J26		8	8	7	2932200	4446200	2286400	278710	437390	266690	327597	168
Q81IA3		40	44	45	11462000	15952000	24640000	331330	292710	346990	323677	169
Q81FL9		10	9	10	1812200	1625400	2261300	301070	279950	379450	320157	170
Q812K1		32	34	32	26112000	23728000	25756000	320510	299710	337370	319197	171
Q818A3		8	10	10	4081800	5426500	3993300	296980	312410	344480	317957	172
Q812S1		12	14	14	5101300	5392500	5607100	310380	311480	321960	314607	173
Q81IC6		3	3	3	1641900	1485600	1831800	307050	271610	350130	309597	175
Q815J1		17	19	19	6422600	7095400	6469700	275490	329790	322630	309303	176
Q81JC4		23	24	22	11397000	10371000	11057000	302990	293440	328320	308250	177
Q81J61		21	25	23	11411000	11466000	11894000	282240	313070	326910	307407	178
Q81IN2		34	37	36	14124000	15159000	14883000	295950	295480	309520	300317	180
Q818F1		12	12	11	4296000	4040100	4243500	317830	252040	304020	291297	182
Q814Q8		40	36	37	10944000	10223000	13196000	279020	245440	325230	283230	183
Q81JD3		7	6	6	1407300	1647700	1587100	262570	279040	301910	281173	184
Q81GM1		5	6	6	2110700	2234800	1761300	247620	301410	290000	279677	185
Q81C48		34	38	34	13574000	12285000	13123000	268060	257470	307280	277603	186
Q819A1		23	24	23	7212200	7428500	7240300	289380	269260	255040	271227	189
Q812U2		9	7	9	2042300	2476500	2476800	207170	270390	335310	270957	190
Q81I71		11	12	12	5079900	4990600	4815700	279910	268380	262190	270160	192
Q81FV5		12	14	11	8038800	5274200	5396500	300210	253170	251010	268130	193
Q812R8		4	5	5	1705900	1898000	1762600	264340	281270	256040	267217	194
Q819Y4		31	29	30	11886000	11708000	12312000	266140	251010	273350	263500	195
Q81IU1		15	17	17	4577400	4426600	4946300	229440	227620	312140	256400	196
Q814G6		9	9	11	3680400	3714600	3340900	240600	259350	266790	255580	197
Q818D4		8	9	8	3452300	4562500	2307100	199940	260560	286840	249113	198
Q816X1		6	6	6	2148700	2140300	2459100	236950	230340	268870	245387	199
Q81FW1		11	12	12	2042400	1899000	2014000	244870	233890	253350	244037	200
Q812S0		2	3	2	1144900	297700	1053700	316540	111470	302830	243613	201
Q819S3		49	50	50	25830000	17697000	17655000	230270	241800	258570	243547	202
Q81FE1		23	24	24	6327000	6748900	7742700	225000	237510	267880	243463	203
Q819X4		25	25	24	7851300	7716600	8025900	228560	240500	256150	241737	204
Q817Z0		38	42	41	13796000	12425000	13397000	239510	240800	243720	241343	205
Q81G66		11	10	10	5098300	3855500	4011100	235930	227100	256100	239710	206
Q812J2		11	12	12	2959100	2412900	2427300	213110	228590	270370	237357	207
Q815F8		20	20	18	7984200	7806000	7837800	239390	239440	221710	233513	208
Q819V0		5	5	5	1015000	1019400	1276000	231670	210300	258150	233373	209
Q81J33		4	8	6	2028200	2397600	1927300	272390	250190	176350	232977	210
Q817Q2		21	21	21	10547000	10498000	10257000	251760	229970	215650	232460	211
Q816X6		32	28	29	7990600	8379200	8649900	220070	218600	253670	230780	212
Q81J79		17	21	20	5267500	5124600	5343500	220000	220140	244140	228093	213
Q81E36		8	7	7	2416400	1485000	1572000	204890	231060	241910	225953	215
Q814L5		13	13	11	4174700	3808700	4103600	244910	199770	228170	224283	216
Q817H5		37	38	36	11986000	11786000	12951000	230770	209730	231530	224010	217
Q817D3		21	23	22	6840600	6724700	7937300	219130	208250	238390	221923	218
Q817A2		18	17	18	6439200	6196200	5456300	229220	205020	229450	221230	219
Q818E8		10	13	12	4023400	4562600	4512100	209660	225640	227010	220770	220
Q817E1		18	18	18	7855300	6860100	7175500	197970	228270	231640	219293	221
Q817D1		8	9	9	4234600	4180800	4243400	208000	221060	214010	214357	222
Q814V9		13	14	11	3191600	3190600	2809300	275600	256410	106940	212983	223
Q814W1		16	17	15	4778400	5150100	4707000	189590	222080	204620	205430	227
Q81FD8		14	14	14	5464800	4884800	5510300	196580	188040	226090	203570	228
Q819Z9		14	15	16	4311300	4031900	4550900	204460	180530	223190	202727	229
Q81IE5		6	8	7	3765000	3740700	3575700	189100	204390	214240	202577	230
Q814Y6		14	17	16	5759100	4708300	5476800	193960	194700	217960	202207	231
Q819Z7		15	14	15	4979700	5027500	5508100	211610	191180	197130	199973	232
Q816T0		39	39	35	11154000	10697000	12272000	199600	188710	208430	198913	233
Q81J98		10	12	12	4084200	3628300	4196100	207980	164140	220830	197650	234
Q818T0		26	23	26	5706100	6136100	6365000	190030	184080	216680	196930	235
Q816T2		5	5	5	1760500	1551300	1522300	221130	175780	192030	196313	236
Q819E0		12	12	11	4144400	4441000	2447800	187960	205970	185540	193157	238
Q817X8		21	24	22	9683900	9499700	9745800	189820	184260	204420	192833	239
Q818R3		15	14	17	6622300	6466400	7232800	181680	172640	212060	188793	241
Q817I8		29	31	31	8145400	8002800	8597300	179240	175430	209680	188117	242
Q81GP2		21	20	21	5266800	4650700	4869100	196320	164290	203410	188007	243
Q819V5		14	11	14	4153900	4376800	4677400	189980	159860	210100	186647	244
Q81C96		3	3	3	1022200	1041900	1138200	190240	170080	196240	185520	245
Q819T5		4	4	4	1584700	1794100	1754000	170160	195160	190330	185217	246
Q81FS1		23	22	21	6666900	6857400	7305800	190600	174260	187510	184123	247
Q819R4		49	45	47	12060000	11778000	13182000	185980	166190	197420	183197	249
Q817R3		16	15	17	4902900	4848100	4705800	175410	176310	194440	182053	250
Q815M1		5	5	4	3032300	2435200	3161300	187000	170920	186940	181620	251
Q817I7		37	39	34	12448000	12709000	12376000	183490	170640	180590	178240	253
Q81HC7		23	21	22	11186000	5489500	6254700	192940	157140	184150	178077	254
Q81IQ7		24	23	23	8091500	7285600	7610800	185710	173720	173850	177760	255
Q81F61		19	22	21	5361200	5466900	7485100	178260	163780	187280	176440	256
Q81ID9		6	4	6	1330900	1440400	1499600	168540	182210	178130	176293	257
Q819V1		18	18	18	8254100	8749800	9356200	168130	157290	196980	174133	258
Q814V0		6	8	8	1412000	1521100	1458600	146050	182660	188960	172557	259
Q817R6		46	45	47	14427000	12455000	14942000	172720	155710	188900	172443	260
Q818T1		18	20	19	6473100	7708600	6078000	174190	170320	172770	172427	261
Q81C41		15	15	13	3921700	4603300	4536100	161280	175130	166890	167767	262
Q812U1		2	2	2	1200400	480880	1531600	156950	186520	156650	166707	263
Q814W3		4	4	3	2144700	2089000	2781000	154920	161920	178980	165273	264
Q819X1		13	14	13	3042900	2778600	3634100	163660	151000	178990	164550	265
Q812I4		19	23	20	5505900	4702800	5178200	152140	164200	176300	164213	266
Q81FQ8		9	8	8	3199700	3145200	3472800	164000	138780	184690	162490	267
Q816A0		14	19	18	8383100	4013000	4416300	138800	162390	185570	162253	268
Q818H2		18	18	16	5986800	6029000	6213500	165020	156770	162470	161420	269
Q81IQ9		8	7	7	1439300	1419000	1521200	94458	93836	294190	160828	270
Q817U6		20	19	16	5425900	5141400	5776800	159370	164770	156600	160247	271
Q81FU1		15	15	15	2048400	1767700	2044100	157430	143940	175590	158987	272
Q814V2		16	16	17	4727200	4979900	5298200	145330	149510	174370	156403	273
Q817F2		15	12	14	3723600	3975600	3853800	160380	141360	167270	156337	274
Q816Y7		16	17	16	3707400	3682500	2842200	157770	167500	141210	155493	275
Q817W6		15	15	14	4313500	4562700	4643300	156490	148010	158030	154177	276
Q814N7		17	15	15	3655100	3590000	4032000	161510	145830	154000	153780	277
Q81A92		7	7	6	1837900	1978100	1962600	163440	148440	149310	153730	278
Q81J99		7	6	6	1563900	1614800	1659900	153610	146930	160620	153720	279
Q815Y2		5	8	7	1284800	1204600	1170300	106310	173130	179060	152833	280
Q81A16		15	14	14	4913700	4871600	4454200	165710	151230	140970	152637	281
Q816Y2		17	19	17	3283300	3364800	3586900	149670	147340	160440	152483	282
Q81GN2		8	8	6	2200100	2410700	2148300	154670	153300	142550	150173	284
Q814N0		7	7	7	2145400	2047900	1906900	157200	147700	144600	149833	285
Q81A18		16	18	19	4393300	3866500	4151300	132420	146120	166700	148413	287
Q818D1		3	4	4	561180	950580	1067100	91510	151560	201710	148260	288
Q81JA8		33	35	35	6606500	6548500	6776300	149660	140080	149600	146447	293
Q814Z4		28	28	30	7549400	8257700	6684500	127940	136810	173980	146243	294
Q81IE4		5	5	5	2693200	2855700	2703500	146970	141980	149250	146067	295
Q81G65		4	4	4	892690	784980	859720	161440	123180	152370	145663	296
Q817X7		20	18	19	4458500	4809300	4643200	137050	144470	154150	145223	297
Q816E5		19	16	14	3339800	3224600	3310900	168270	133850	132480	144867	298
Q814H0		9	8	8	1650900	1701900	1787700	151300	137690	145380	144790	299
Q815C1		4	5	5	2620300	2815600	2766600	140040	137920	155070	144343	300
Q817L7		18	15	15	3818700	3208300	3824500	168650	126930	137140	144240	301
Q818R4		7	7	6	1483800	1443000	1179700	153860	137550	138020	143143	302
Q812Z5		2	2	3	1137800	1233300	1263500	125990	128990	163650	139543	303
Q81IM4		15	16	16	2469600	2558800	2537200	109820	190560	115290	138557	304
Q819S1		18	20	20	5504900	5209100	4382400	143690	138280	133540	138503	305
Q818F4		3	2	1	1137400			325430	82792	5550.3	137924	306
Q818T5		15	16	15	3770200	4271400	3760900	139340	130150	137940	135810	308
Q81J80		13	12	14	2425600	2769800	2911500	137990	123650	145710	135783	309
Q81HC3		6	8	8	1219800	1061800	1294400	136180	129970	139900	135350	310
Q81IQ5		5	5	5	1215100	1540000	1517600	142880	131150	128310	134113	312
Q81I38		12	10	10	2170200	1863900	2314100	146190	116430	127920	130180	313
Q816A7		13	12	9	2552400	2714100	2140800	129300	131070	129630	130000	314
Q819M7		6	4	4	1280600	1692600	1550700	133870	130430	125530	129943	315
Q81EL1		10	12	10	2479500	2656100	2723600	130960	123960	132320	129080	317
Q81A00		30	28	28	5669100	5836100	6187100	128790	120280	137970	129013	318
Q817Y2		6	6	6	1702500	1293800	1506900	158550	129310	93965	127275	319
Q818T3		9	11	10	4344000	3777700	4150700	129290	101270	150260	126940	320
Q816N5		5	6	6	701340	1069500	1168500	84495	141760	151720	125992	321
Q81H14		2	3	3	1097100	1323300	1559800	109140	126340	139900	125127	322
Q816E4		29	33	31	5808600	5168700	5704900	120520	116650	136710	124627	323
Q81GN6		21	20	18	10289000	7096700	7779400	123170	117360	128990	123173	324
Q819W5		9	9	9	1263900	1410200	1639900	109980	119630	136230	121947	328
Q814F7		25	26	25	6109300	6662500	6158900	119160	122350	120240	120583	330
Q81G56		34	30	31	6967700	6836500	7489300	118450	113940	124600	118997	332
Q815Z3		16	16	14	3344000	3990900	4119100	114510	119860	120990	118453	333
Q819J9		29	31	34	6345500	6662800	6948000	103810	114420	136130	118120	334
Q816T9		5	3	3	1318200	864540	937040	126390	107630	119640	117887	335
Q817I6		12	13	12	2445000	2477300	2632900	119820	108590	120860	116423	336
Q819K2		10	10	8	1549600	1648900	1706700	109980	115670	121180	115610	337
Q819S5		9	13	13	1447500	3282500	3290100	81198	150510	114210	115306	339
Q81A22		14	12	14	2473700	2292200	2534200	122500	102650	119240	114797	342
Q819R7		13	12	13	2208500	2417100	2254900	119070	102710	121950	114577	343
Q81JD4		18	21	21	4094700	4015300	4330500	108230	96556	129400	111395	346
Q81EI2		12	14	12	2624300	2565100	2615300	114930	103210	115290	111143	347
Q81CN9		2	2	3	1371800	564760	431520	182290	70505	79051	110615	348
Q81G39		20	20	20	3984200	4317200	4575000	110400	104280	113340	109340	349
Q81GH5		7	9	10	1824600	1680800	1933000	94545	98725	133410	108893	351
Q81DZ2		27	25	27	5897200	5165200	5866300	115410	88847	119630	107962	352
Q818R5		12	12	12	2875500	2704800	2939800	104090	106270	113400	107920	353
Q81GK2		28	30	27	3467500	3299500	3243700	142650	87805	88520	106325	354
Q814D0		5	4	4	1438300	1703100	1649200	94431	128160	96261	106284	355
Q812R6		13	13	14	2026800	2486700	2395300	79668	109950	122870	104163	356
Q819Z3		12	11	10	3152400	3279900	3426100	109730	94049	105480	103086	357
Q819U7		3	3	1	867450	750300		119270	95322	93713	102768	358
Q818G8		14	18	15	2557200	2677100	2192100	98245	107170	101440	102285	361
Q81E85		15	20	21	2894600	2637700	2583800	82369	105660	117360	101796	362
Q814Z5		18	15	16	3363700	3310200	3048200	111130	95075	97528	101244	363
Q814H2		10	10	11	2311200	2232200	2609000	100900	81230	119570	100567	364
P59717		9	8	7	1694300	1177800	1726300	87433	97695	114040	99722.7	365
Q819S2		13	12	12	2523700	2541800	2565900	102620	94569	99036	98741.7	366
Q813M5		7	7	7	1070000	986600	1175000	105040	92756	96976	98257.3	367
Q81IE6		6	4	5	1483200	1580000	1896100	125160	83210	85239	97869.7	368
Q814R6		8	8	8	1816100	1741500	1665300	100580	89405	102800	97595	369
Q81FP4		10	10	9	1837200	1962900	2304600	91201	91418	109210	97276.3	370
Q813Z5		5	4	3	863410	747480	814290	97407	100270	90945	96207.3	371
Q81HK6		2	2	2	651210	336480	728890	85253	97315	104720	95762.7	372
Q81A21		21	24	21	4344900	4056900	3912700	95307	96214	95407	95642.7	373
Q814L0		9	12	12	2052200	2091900	2055400	96571	91772	98197	95513.3	374
Q815G7		35	33	32	6568700	6826100	6953600	88455	95418	102580	95484.3	375
Q81I85		7	10	11	3578500	2737600	2791200	95150	89088	99910	94716	377
Q819S7		8	9	8	2276700	2353800	2149400	96007	95536	92411	94651.3	378
Q817Z4		19	20	18	2946500	2979500	3476500	98812	86932	98082	94608.7	379
Q818F3		17	19	19	3586300	4269300	3632400	96023	87722	97763	93836	380
Q81J66		33	38	35	6089100	5935800	6140800	87268	92083	101680	93677	381
Q81IA2		11	10	12	1463800	1335100	1621100	76414	118750	84633	93265.7	382
Q814J7		19	18	20	3835500	3753000	3619700	90115	93578	93686	92459.7	383
Q812N8		8	6	7	1269500	597500	1232500	103410	77659	95277	92115.3	384
Q81DU1		3	2	2	1107900	1026000	1241400	97219	76280	102490	91996.3	385
Q81J59		19	20	21	4435500	3871400	3586500	92159	87673	93546	91126	386
Q819V8		12	13	14	1811600	1710500	1687000	85965	87842	97606	90471	387
Q819Q0		20	21	23	4486100	4073200	4114800	92864	83840	91631	89445	390
Q819U1		14	11	12	2807000	1882500	2473700	96670	75271	93945	88628.7	391
Q81FQ4		5	6	7	1654900	1502100	1911000	80382	92457	93012	88617	392
Q815Z4		10	9	10	1321200	1219100	1268600	84549	83537	97728	88604.7	393
Q817Z5		8	10	9	1339400	1625300	1906900	71726	92728	100960	88471.3	394
Q814Q2		10	9	8	1871800	1959300	1903400	81690	93414	89373	88159	395
Q815A4		8	7	8	1400100	1584800	1782700	81162	88474	94728	88121.3	396
Q816X5		14	13	13	2158500	2055400	2172100	90184	81873	92301	88119.3	397
Q816C5		5	6	6	430120	624140	471270	80020	87723	95975	87906	398
Q818J2		11	9	9	2130300	1769900	1825200	92157	78839	90361	87119	399
Q816A9		10	9	12	1107800	966990	637250	101360	92802	67171	87111	400
Q81JA5		10	10	11	1606600	1454800	1477300	75595	83962	101440	86999	401
Q814A5		3	3	3	570600	2129200	1223800	36122	164910	59703	86911.7	403
Q817F8		15	19	16	2580300	2522200	3863700	79277	87380	93749	86802	404
Q817F1		7	7	7	2691200	2367900	2180000	98957	78778	76986	84907	405
Q819G0		15	13	11	2315700	1517800	1811200	167580	40360	46029	84656.3	406
Q817B1		15	13	14	2089800	1743400	2044400	92177	70746	90581	84501.3	407
Q817A1		4	4	4	613870	963800	985770	72863	84750	94451	84021.3	409
Q816J5		11	10	10	1001200	1163900	1140400	83272	81933	86204	83803	410
Q819Z8		10	11	12	2503400	2774000	3256900	75969	74381	99889	83413	411
Q814U0		4	6	6	1361100	1304200	1342600	49298	95726	104020	83014.7	412
Q81I80		11	11	10	1658400	1547000	1628800	70578	88296	89622	82832	413
Q817Q6		3	3	3	1015700	791830	1103500	71863	61194	113670	82242.3	416
Q818Z3		2	3	3	1121500	1026500	1299900	69171	77475	99100	81915.3	418
Q818P9		12	11	10	2335000	2369400	2547200	82754	79925	81918	81532.3	419
Q81FS8		9	11	9	2477000	1919100	2384300	80780	71910	88985	80558.3	421
Q81J57		8	10	11	1770000	1843200	1955000	75584	77506	88280	80456.7	422
Q818A1		8	8	8	1319600	924710	1366900	76725	66531	95650	79635.3	424
Q819T6		5	9	10	1925000	1162100	679100	79330	86957	71442	79243	426
Q81IE1		20	18	19	3692100	3143900	3034000	83855	74792	76479	78375.3	427
Q819Q2		19	18	17	2890000	2917300	3087000	75049	76418	82745	78070.7	428
Q81I01		10	10	9	1976600	2292100	2116600	80394	79565	73749	77902.7	429
Q818V6		10	11	9	1314100	704940	985250	84980	81509	66977	77822	430
Q812J3		8	10	9	9352100	6776600	6139500	80328	78827	74238	77797.7	431
Q81J10		11	14	12	1776600	1760800	1825500	77957	76083	77414	77151.3	432
Q819L5		4	3	4	636660	770940	632040	87038	69859	74316	77071	433
Q81FS2		8	8	8	1630000	1632500	1613800	74908	74329	79458	76231.7	434
Q819W8		13	10	12	2337700	1868000	2126500	90619	58013	79760	76130.7	435
Q81JD1		20	20	21	3946000	3873900	4274600	73563	68367	86300	76076.7	436
Q818U0		7	6	6	542180	704190	810460	83161	69519	74796	75825.3	437
Q819U3		16	14	15	2453000	2375300	2276700	72666	79081	73988	75245	438
Q818H8		14	19	19	2804500	2787000	2979900	64652	73939	86660	75083.7	439
Q81FL8		15	18	16	2318600	2235700	2498500	68950	78311	77686	74982.3	440
Q817R2		11	8	9	1948500	1978600	1945900	77432	69040	78009	74827	441
Q816L4		8	9	9	1309300	1086400	1225100	75954	70094	78328	74792	442
Q81FI5		10	10	10	1421700	1490500	1441000	71236	73798	76948	73994	443
Q81IU0		15	17	13	2452800	2586300	2934800	73052	69792	79133	73992.3	444
Q814T4		5	6	7	864250	623670	925570	74658	50646	95736	73680	445
Q819S6		12	11	11	1892700	1557900	1190100	90311	65962	63697	73323.3	448
Q819L6		5	5	6	1141300	1252900	1310300	67139	68914	83632	73228.3	449
Q818U8		14	12	13	1860100	1713300	1838900	83973	67046	68540	73186.3	450
P62171		3	4	3	613320	531070	620500	73660	70144	75678	73160.7	451
Q81DX6		15	15	16	1558700	1595000	1706800	68108	67625	79424	71719	453
Q819Y8		6	5	6	365250	508070	612430	53363	64430	97303	71698.7	454
Q81EA6		4	4	4	1024600	1055400	1128200	62612	70605	80980	71399	455
Q818P5		6	5	5	972960	1019700	849950	77939	62101	73260	71100	456
Q819Y3		16	14	16	2399000	2273300	2495200	71980	63599	76405	70661.3	457
Q81GW8		5	4	5	855430	859760	990370	66772	63423	77392	69195.7	458
Q81JA1		15	14	13	2021400	2065700	1899900	68171	73851	64227	68749.7	459
Q818Z5		5	4	5	842380	885810	596060	80797	59389	65866	68684	460
Q81FN4		2	2	3	552980	684310	556130	69771	25265	110940	68658.7	462
Q817P3		8	8	8	1382800	1371700	1227700	71167	59775	74704	68548.7	463
Q81FF0		4	4	4	818190	596560	745530	67502	70988	66856	68448.7	464
Q81A74		3	6	6	486300	606880	804410	33649	78893	92315	68285.7	465
Q81GY0		7	7	6	920490	929980	1443400	64495	62060	78180	68245	466
Q812Y7		4	6	4	722540	539940	201300	84179	89816	30733	68242.7	467
Q817Y4		8	7	8	979570	922700	894660	69018	62622	71930	67856.7	468
Q81IP2		21	25	27	4175600	4379500	4000500	62515	62713	78330	67852.7	469
Q817H8		8	7	9	1768100	1201800	1844200	71714	47330	83663	67569	470
Q81FE0		4	4	3	688350	605140	753130	70481	59466	72007	67318	471
Q818H0		10	10	11	1218500	1305500	1363700	56808	67094	77926	67276	472
Q81G26		5	6	5	1127900	1079700	1060300	59694	69466	71597	66919	474
Q81AF6		28	28	29	4548100	4474900	5170200	66339	60014	73914	66755.7	475
Q812Z3		2	2	2	424610	461560	524040	60734	63172	75622	66509.3	476
Q814I4		11	8	12	1183700	952880	1240200	71949	50080	75404	65811	477
Q81I79		6	6	6	453590	370540	449320	70019	53464	72858	65447	478
Q819M9		35	40	38	6978700	6581300	6702600	65082	65070	64219	64790.3	479
Q819V4		13	12	11	1577800	1727200	1887500	61081	60619	71564	64421.3	481
Q819U0		5	5	3	503580	508910	637880	59191	63604	70058	64284.3	482
Q81G69		5	5	5	978630	779780	793030	66222	60783	65776	64260.3	483
Q818C8		6	8	8	688610	640860	564570	58497	63815	69885	64065.7	484
Q814T8		11	14	15	1811600	1944200	1849300	55128	64573	72167	63956	485
Q817Z3		9	9	9	1346800	1594700	1826800	59071	64805	67616	63830.7	486
Q813G9		2	1	2	402060		260880	78949	45390	66117	63485.3	487
Q81F60		12	16	15	2683400	2315600	2331900	57920	64392	68067	63459.7	488
Q819P8		11	13	13	1373100	1245300	1277500	54098	65317	68928	62781	489
Q818S1		7	7	5	726700	625590	768640	66241	64625	55654	62173.3	491
Q818R7		4	4	4	447620	407220	449880	63390	53478	67989	61619	492
Q816B3		7	6	8	538120	685030	641810	55190	52017	77590	61599	493
Q81DC9		15	15	15	1900800	1565100	1720100	65771	60372	58307	61483.3	494
Q81FD1		4	4	4	500370	573660	576080	56731	58397	68365	61164.3	495
Q81BQ7		8	8	8	1091600	938200	1224600	59500	56205	66693	60799.3	497
Q816W9		11	11	9	1570400	1583400	1679100	56313	62273	63575	60720.3	498
Q814K3		7	6	7	1536400	1737900	1709700	60832	57555	63071	60486	499
Q816N4		7	6	7	963560	1109200	1014900	64928	63205	51658	59930.3	500
Q81JD0		23	24	24	4124000	3545900	4299100	58685	53690	67136	59837	501
Q81JB5		7	11	11	1083000	1233400	1270700	48694	61635	67791	59373.3	502
Q81IW7		4	6	7	810610	995730	1021600	49745	57532	70244	59173.7	503
Q7BYD5		18	16	21	2193100	2162200	1888400	63954	53464	59981	59133	504
Q81C52		10	10	10	1232800	1335200	1486000	57159	57961	61992	59037.3	507
Q815L3		9	8	8	1295400	1233400	1460900	64198	51285	61211	58898	508
Q812X5		5	4	3				64837	54633	56852	58774	509
Q815L9		26	30	29	3880700	1702100	4298100	56272	55309	64349	58643.3	510
Q81FV7		3	3	3	314980	290920	335460	60945	48764	65774	58494.3	511
Q81F03		15	10	10	2211800	1766400	2203600	70105	47334	57065	58168	513
Q815G2		8	8	8	745350	700240	895710	58438	50160	65525	58041	514
Q81EY8		7	7	7	610240	586240	631120	56342	53507	62925	57591.3	515
Q819Q6		13	12	15	1779500	1835000	2041100	58568	48731	64930	57409.7	517
Q819D2		8	10	10	1333400	1505400	1636500	49057	57234	65927	57406	518
Q818Z2		4	5	5	447150	428600	628870	58386	63725	49917	57342.7	519
Q818C4		10	11	13	1305500	1194500	1489500	48747	45821	76631	57066.3	521
Q81HN1		10	12	12	1518000	2006100	1974100	54254	55473	61344	57023.7	522
Q819X7		21	22	20	2189800	2011800	2098800	64790	51241	54893	56974.7	523
Q812W1		4	2	2	687680	895400	847140	79288	36673	54946	56969	524
Q819H7		22	24	25	3683600	3658900	3569700	55008	54004	61880	56964	525
Q81IM0		13	13	15	1947800	2141000	1647000	58725	53162	58879	56922	526
Q818G0		4	5	6	757560	843960	749860	52113	56802	59033	55982.7	528
Q814K9		13	12	14	2232000	1745000	2110600	58450	47486	61339	55758.3	529
Q812J6		10	12	12	1295500	1335400	1433800	42706	66479	57779	55654.7	530
Q814E9		3	4	4	584140	507820	682650	57802	52531	56341	55558	531
Q818K9		8	8	9	1064200	960630	1010800	61806	51879	52790	55491.7	532
Q815E1		5	3	4	644720	383060	379450	63611	41212	61348	55390.3	534
Q816E3		13	14	11	2053100	1817200	1893400	62918	50688	51306	54970.7	535
P0A4F4		2	3	4	53694	83465	79339	45930	35862	82409	54733.7	536
Q812T2		13	11	12	1623400	1665100	1675000	54665	51725	57625	54671.7	537
Q812K2		4	5	4	361090	400470	383750	43851	59364	59305	54173.3	539
Q819X0		12	10	9	2613400	2114400	3162300	52898	45877	61977	53584	541
Q812X9		9	7	7	1346800	1077200	1199600	56071	49829	54750	53550	542
Q81GF3		12	12	12	1961700	1993800	2048400	58391	45347	55313	53017	545
Q819J1		4	2	3	394110	306750	406780	69337	34679	53464	52493.3	547
Q81H06		8	9	11	1649000	1565700	1510800	49077	46346	61986	52469.7	548
Q81AJ5		2	2	1	1678200	796500		134480	18813	4111.3	52468.1	549
Q81IC5		13	12	13	2429900	2540500	2571700	49843	49469	57930	52414	550
Q817B9		9	10	11	1307400	1391000	1370100	48209	50155	57774	52046	551
Q812T3		8	7	8	1083400	1422600	1257300	46869	52907	55803	51859.7	552
Q816A4		14	13	9	1384100	1132500	1218100	58149	48083	49233	51821.7	553
Q816F1		5	5	6	630450	591610	753290	43328	48884	62905	51705.7	554
Q81IR8		9	9	9	813120	787010	907090	45632	53415	55739	51595.3	556
Q81J21		8	9	8	969160	1218000	1342200	46789	51652	56008	51483	557
Q81IQ3		18	20	20	4150700	4624100	4212100	44832	52706	55142	50893.3	559
Q812P7		4	3	3	531790	759480	820480	53456	48875	50165	50832	560
Q812W8		7	6	5	728010	924180	819660	48565	54224	49127	50638.7	561
Q815L4		27	25	25	4019800	3446900	3825800	51804	50962	48072	50279.3	562
Q812X2		2	3	4		486760	537680	16479	86922	47277	50226	563
Q81IG4		4	4	4	560970	674500	600200	43357	54730	51935	50007.3	564
Q813Z7		5	5	1	659820	768250		69772	69283	10906	49987	565
Q818T2		11	9	9	1932500	1758100	1806400	63389	39338	47037	49921.3	566
Q81HW6		10	11	12	1882500	2234900	2621400	39868	47850	61225	49647.7	567
Q81GU9		15	12	12	2252400	1994200	2250200	53481	45243	50036	49586.7	569
Q81GN1		7	7	7	777630	901230	868250	49476	48619	50304	49466.3	570
Q81J75		9	10	10	1128900	1230900	1165700	42756	49805	54999	49186.7	571
Q81GW5		9	9	8	1159900	1138100	1056200	50074	47617	49313	49001.3	572
Q816E7		3	4	4	417290	439890	557490	36023	58814	52138	48991.7	573
Q81JC5		6	6	7	637230	734390	620470	45712	49892	51276	48960	574
Q81FQ0		13	13	10	1942400	1773600	1795400	58948	49864	37471	48761	575
Q81HC6		11	11	11	1620600	1082200	2048400	50870	43288	51738	48632	576
Q81FC9		4	4	5	598120	494880	520120	53725	39853	51971	48516.3	577
Q81IQ6		4	8	7	848540	1092400	2106200	24366	59831	61058	48418.3	578
Q816L3		6	8	7	957320	1145300	1158300	39900	50012	53627	47846.3	582
Q81A01		2	3	3				33898	67646	41477	47673.7	583
Q81FQ6		5	6	5	948070	897650	1012700	43911	47825	50402	47379.3	584
Q81FU6		4	3	3	1105000	1216100	1154900	50348	44237	46331	46972	586
Q81E02		5	6	6	612650	673300	774370	41645	47322	51144	46703.7	587
Q819R8		6	9	7	798100	1052900	1068000	40697	57748	41097	46514	588
Q818M3		16	15	13	1933200	1977100	1937400	44228	45868	48771	46289	591
Q818R9		18	19	20	1932300	2212000	2216600	42614	47929	47702	46081.7	592
Q813N0		14	14	14	1723900	1617400	1624800	42927	46960	47620	45835.7	593
Q818C9		9	7	7	2287300	1864600	1714400	48188	40081	48345	45538	594
Q819D1		7	7	7	757790	693590	708660	44948	40961	50446	45451.7	595
Q81AG9		6	7	5	915090	925010	1017400	46282	44187	45836	45435	596
Q817X9		8	7	8	710280	1135700	1064800	42128	42627	51411	45388.7	597
Q819S4		7	8	8	778410	1133700	922410	43790	44633	47017	45146.7	598
Q817Q5		4	4	4	735420	690290	677190	44393	48167	42492	45017.3	599
Q817G4		32	31	33	3795500	3643800	3975200	43933	42119	48987	45013	600
Q817W5		13	11	11	1373200	1529700	1350900	48477	44646	41713	44945.3	601
Q815S0		16	16	17	1841600	1812900	1886000	41700	42849	49933	44827.3	602
Q818M5		13	11	12	678330	884390	850070	43234	48421	40578	44077.7	603
Q819H2		7	7	8	931800	980430	787670	48669	38811	44710	44063.3	604
Q819C8		5	6	5	647360	734550	656720	41575	51027	38926	43842.7	606
Q81J91		16	15	15	1368700	1271200	1296200	36306	58515	36465	43762	607
Q813P8		3	8	5	444970	909180	611530	32072	59451	39532	43685	608
Q81IC7		10	9	9	1155200	1214400	1119400	55472	37289	37074	43278.3	609
Q81G68		4	3	3	742080	652880	662950	64619	31050	34024	43231	610
Q81IN1		7	8	9	953080	918140	1011300	42349	40917	45430	42898.7	612
P0A4I3		5	5	7	1036400	940480	731130	45947	41640	40997	42861.3	613
Q81G72		15	17	16	1727000	1717600	1780600	43734	42469	42276	42826.3	614
Q81I30		17	20	18	1760900	1637700	1895000	51631	33622	42675	42642.7	616
Q818M4		12	10	7	1110700	999290	684770	44658	47984	33888	42176.7	617
Q813T0		3	3	3	272520	270140	237830	44009	40611	39669	41429.7	618
Q81HW3		9	8	9	876670	851030	697980	41732	37731	43342	40935	619
Q81GF2		25	25	25	2845500	2604400	2912900	42625	37034	43066	40908.3	620
Q819D3		8	7	9	1038100	986210	1010900	41544	34554	46528	40875.3	621
Q81E87		12	14	15	2236100	2134000	1870600	35056	39719	46435	40403.3	622
Q817Q4		25	21	22	2564800	2421700	2366200	53027	32712	34967	40235.3	623
Q817B5		7	5	6	634360	730360	715410	42929	36226	41012	40055.7	624
Q819A5		3	3	4	340640	316720	511710	34976	30431	53602	39669.7	626
Q815R9		11	11	9	968350	662790	903240	43944	36790	38237	39657	627
Q819W0		8	7	7	1207800	1214600	1316200	40566	37200	40950	39572	628
Q81BC1		3	1	3	154560	961790	88345	38727	36504	43457	39562.7	629
Q814Z6		7	9	8	858820	960530	983780	35023	38589	45070	39560.7	630
Q81DJ5		9	9	8	1246000	1292000	1341500	41732	40227	36642	39533.7	631
Q81IS8		9	11	8	992000	1221800	1091500	36552	41724	38801	39025.7	634
Q81IZ9		5	5	5	693030	675380	691010	39500	36833	40295	38876	635
Q814Q1		6	6	6	968870	698130	616510	49185	33282	32837	38434.7	636
Q81FF5		6	8	8	671080	583460	571520	31183	39373	43939	38165	639
Q815R8		3	2	3	194330	201220	251800	55245	20608	38254	38035.7	640
Q817S2		16	16	15	1291800	1478800	1445300	38177	36997	38650	37941.3	641
Q817R0		10	8	8	547560	632890	696180	36873	35543	40921	37779	642
Q81JB9		5	6	6	626820	559040	564360	39104	35520	37611	37411.7	643
Q817G9		2	2	1	503030	338060		41277	32200	38441	37306	644
Q817M8		11	11	11	808580	768920	1136600	34790	37340	39476	37202	645
Q81GW6		10	10	9	1097900	1027200	1106000	41029	34180	33503	36237.3	648
Q817U3		1	3	3		189310	196290	18153	42540	46987	35893.3	651
Q81FK0		8	9	8	852200	938740	881270	33583	36401	37505	35829.7	653
Q812I3		5	5	4	549610	654400	731220	34664	35058	37279	35667	654
Q818P0		8	9	7	916630	908840	870500	35126	38556	32987	35556.3	655
Q81AM9		9	7	8	753730	757390	1287800	37659	30144	38858	35553.7	656
Q81A04		7	4	6	423530	548610	563080	34156	31841	40239	35412	657
Q81F85		11	11	10	1024000	1140100	1184600	36144	35635	34325	35368	658
Q817B3		5	4	4	316610	331600	294070	41993	36539	27201	35244.3	659
Q81HS3		5	6	6	281900	307000	336580	31728	33902	39191	34940.3	660
Q814T3		5	5	5	557900	563410	550790	33300	36239	35065	34868	661
Q81FS3		6	4	6	945580	474910	593650	40124	26108	38130	34787.3	662
Q81HA9		10	11	11	2108500	2257700	1991500	26496	49616	26990	34367.3	663
Q813X9		17	20	16	2701300	2673900	3241100	31729	36243	34678	34216.7	664
Q818F0		8	8	8	1224700	1022900	1312100	38898	25614	38039	34183.7	665
Q814F1		3	3	2	277050	254060	209580	40624	35973	25726	34107.7	666
Q814S6		11	8	9	1123100	1089200	1109000	37162	28902	34694	33586	672
Q81GF6		3	4	5	624540	607590	624660	29341	31912	39426	33559.7	673
Q81G60		2	2	2	259050	222030	253640	35110	29902	35523	33511.7	674
Q817E6		6	8	11	708980	655590	833980	18290	26041	55879	33403.3	675
Q814I1		7	11	11	725070	774440	851770	27643	32839	39602	33361.3	676
Q81J81		5	5	4	971770	1070300	859380	31771	42384	25914	33356.3	677
Q81I05		10	10	11	1211600	1118000	947510	36392	32213	30970	33191.7	678
Q816D2		2	2	2	429140	374620	415280	36448	29031	33947	33142	679
Q812T1		3	3	3	204770	241580	225740	17394	40292	41384	33023.3	680
Q819K1		5	5	4	534970	630090	706100	32627	31454	34970	33017	681
Q819N9		4	4	6	472420	404930	415720	37220	24720	36828	32922.7	682
Q818J3		3	3	3	436820	415090	474190	32296	31295	34267	32619.3	684
Q81IX7		9	12	10	982290	1019300	719440	34584	33659	29522	32588.3	685
Q818H3		4	5	5	697670	718890	689050	33557	32514	31455	32508.7	686
Q818J4		4	4	4	348720	179930	406820	32425	26616	38462	32501	687
Q81EQ2		3	2	1	216360	284840		35417	33360	28024	32267	688
Q81FP3		3	3	2	473270	634950	621100	46041	27404	23073	32172.7	689
Q81FL2		4	5	4	412400	420360	499560	32103	37408	26764	32091.7	690
Q816H2		4	7	6	862430	577340	707880	29454	27844	38635	31977.7	692
Q813W6		5	5	4	598060	461940	665010	38282	30465	25648	31465	694
Q816Q7		7	10	8	763390	1376500	1212100	25691	31567	34736	30664.7	695
Q81FZ7		9	10	10	925490	823110	1316600	25053	26202	39880	30378.3	697
Q81J62		3	2	2	647670	447070	386770	36714	27135	27159	30336	699
Q817G8		3	2	4	521060	321150	643580	26793	26354	37849	30332	700
Q814Z8		7	6	7	945760	651060	1140600	32763	23578	34518	30286.3	701
Q81DZ6		5	6	5	613700	637000	773220	28519	32818	29446	30261	702
Q819Y9		6	5	8	1324100	1404600	1178700	32260	26957	31074	30097	703
Q813L9		7	5	5	783120	370490	536460	43186	20221	26620	30009	704
Q81IQ4		4	5	4	512150	594930	486640	31148	35358	23068	29858	705
Q815J4		7	10	9	1006900	1077000	1101000	25651	30700	33150	29833.7	706
Q81IP4		5	6	5	281510	352780	329370	30045	31095	28115	29751.7	708
Q815D0		12	11	14	1610400	1433500	1628200	26517	26275	36105	29632.3	709
Q818A2		6	6	8	1104900	1141300	1367300	26841	26384	35580	29601.7	710
Q817L6		4	7	6	992550	821070	813020	28070	29940	30772	29594	711
Q81IG5		20	19	17	1933000	1891100	1005800	30108	26427	31940	29491.7	712
Q814L8		2	4	4	681100	700910	804830	23696	29893	34727	29438.7	713
Q81G61		5	5	3	305220	340330	318930	28686	32675	26794	29385	714
Q81H34		11	13	14	2023500	1752800	1847800	22489	30336	34977	29267.3	715
Q81JA7		4	5	5	508590	402710	426610	27927	26649	33009	29195	717
Q81EI9		2	2	2	45689	39061	37442	36256	25434	25692	29127.3	719
Q81FE8		3	3	4	273410	331710	298840	23966	25976	37179	29040.3	720
Q814T7		8	10	11	767240	802940	727960	27623	28925	30063	28870.3	721
Q81E04		5	5	4	595380	473100	517680	30648	29032	26877	28852.3	722
Q816V6		1	2	2		321750	543290	22042	31177	33063	28760.7	723
Q81JB0		5	5	4	573520	460840	361610	32020	25584	28076	28560	724
Q817G2		5	7	6	358200	360850	351970	25740	30150	29407	28432.3	725
Q81E05		9	9	8	860770	787960	985590	24634	27281	33110	28341.7	726
Q815T6		4	6	5	450230	472500	460710	20382	38126	26211	28239.7	727
Q815G1		4	5	5	727220	653840	745420	22139	27753	34680	28190.7	728
Q81JD5		16	14	14	1090800	1087100	1026300	29705	23569	31113	28129	729
Q81HL8		4	5	4	420740	431730	460700	26145	27950	30240	28111.7	730
Q819X3		13	13	13	1244000	1235200	1402600	26522	25447	32178	28049	731
Q81A19		3	3	2	125080	160130	115710	29322	26742	27884	27982.7	732
Q81JC3		8	7	8	599680	291110	468520	33882	18941	31062	27961.7	734
Q81IP3		17	20	20	2082000	2179000	2216700	28877	25771	29109	27919	735
Q817F7		8	10	9	760610	862040	1003200	25182	25194	33230	27868.7	736
Q817Y3		8	7	7	488150	520280	513490	23336	28804	31465	27868.3	737
Q81JA2		4	7	6	784120	653040	654370	19518	30793	33183	27831.3	738
Q81FQ3		7	7	8	624080	628980	668790	25512	23582	34110	27734.7	739
Q818G4		5	9	8	463030	534870	414210	21440	33325	27371	27378.7	740
Q81CA4		5	6	6	467820	390470	431660	26581	27278	28129	27329.3	741
Q81AL5		6	6	6	793290	784520	661420	29709	27838	24399	27315.3	742
Q819S0		6	6	6	813980	900730	889040	26306	27242	28212	27253.3	743
Q81BE9		4	5	5	446230	516660	460000	20060	30357	31340	27252.3	744
Q815S5		12	14	14	713090	692600	689070	29388	23596	28548	27177.3	746
Q819L4		6	4	6	822580	864700	791610	28154	22805	30417	27125.3	747
Q81G44		6	5	4	375180	279640	261260	32336	21841	27103	27093.3	748
Q81FD9		3	2	2	430190	430620	455730	25941	28077	26998	27005.3	749
Q81DK6		2	2	1	138500	100200		37264	29303	14022	26863	750
Q815T1		3	4	3	336250	318390	263240	21765	35709	23032	26835.3	751
Q81FG1		8	7	9	1237100	1218500	1058900	31186	23375	25745	26768.7	752
Q81AU5		9	8	9	687670	520700	538420	28408	24008	27847	26754.3	753
Q818D0		6	7	6	395560	421440	482880	26097	27319	26306	26574	755
Q817I5		2	2	2	464410	499120	450170	26064	26341	26940	26448.3	756
Q817J1		2	2	2	172040	194740	148760	29055	28226	21539	26273.3	758
Q819J4		2	3	2	665810	903610	797520	22711	29568	26174	26151	760
Q819U2		14	7	12	1365900	1120600	1611600	28051	16392	33989	26144	761
Q81E41		22	17	20	1542300	1271900	1549500	27544	20942	29356	25947.3	762
Q81FF4		12	12	12	1311400	1663700	1607400	27847	24146	25138	25710.3	763
Q815J3		3	3	3	322160	310130	331250	28604	24554	23898	25685.3	764
Q819P1		2	2	3	467570	518670	320950	27463	21740	27643	25615.3	765
Q81D66		6	4	3	1937500	1809500	1583500	30768	26207	19846	25607	766
Q818F5		4	4	4	391100	392290	364690	25042	26915	24819	25592	767
Q816W1		5	6	3	366050	240580	352330	28334	24462	23784	25526.7	769
Q814D1		5	6	6	489670	504640	486040	23694	26283	26561	25512.7	770
Q818V5		4	3	3	374330	315120	295460	30891	21525	24103	25506.3	771
Q815W8		7	8	9	580150	611950	611230	20967	23253	31937	25385.7	773
Q81A23		4	3	3	343430	148580	188160	28746	20027	26437	25070	775
Q817P9		3	4	6	730430	500830	385700	22867	22949	28145	24653.7	776
Q818Z0		4	5	5	533980	502550	577810	22635	22335	28269	24413	779
Q81FE5		8	7	6	1150200	869520	807030	29047	22415	21620	24360.7	780
Q81G91		8	6	4	660190	522260	606970	29111	21747	22166	24341.3	781
Q814F9		6	6	8	613030	693500	621620	17885	24165	30852	24300.7	782
Q81FE9		4	5	6	250430	340620	259890	16688	26115	30056	24286.3	783
Q81J77		3	3	3	249540	286600	346040	23157	21545	27924	24208.7	784
Q81JB3		8	10	8	919840	862800	788180	22958	25108	24201	24089	787
Q814F6		6	7	9	1111700	1267000	1558100	18807	22763	30539	24036.3	788
Q81ID7		6	5	6	549430	372980	303670	27807	21359	22672	23946	789
Q81IE9		12	10	12	1349400	1283200	1362800	23782	21261	26271	23771.3	793
Q817P7		10	11	9	1158200	1075100	1054300	23947	25830	21534	23770.3	794
Q81F14		6	8	6	980170	1148800	1030600	21231	24487	25531	23749.7	795
Q817B0		6	6	5	728860	710500	751580	24600	23537	23021	23719.3	796
Q818D5		4	4	5	371660	357380	388480	20296	20871	28700	23289	798
Q81C45		9	11	13	942760	708380	814590	21795	21408	26124	23109	799
Q81BW8		3	4	3	374050	437160	451520	22954	22314	23583	22950.3	801
Q812R9		5	3	4	331180	308070	157500	34729	17016	17085	22943.3	803
Q81BQ8		18	21	20				16144	23459	27866	22489.7	805
Q812W7		6	5	6	277110	277630	345770	21035	20783	25478	22432	806
Q81HB4		13	15	12	974640	879030	848440	24640	21100	20631	22123.7	809
Q81FF3		9	7	8	644450	750890	679290	21583	19936	24261	21926.7	810
Q818P6		6	7	5	410220	399910	434220	22021	22737	20757	21838.3	812
Q81IT0		3	4	5	444260	509630	405760	17911	24206	23287	21801.3	813
Q812L2		1	3	3		241340	263710	12072	23357	29838	21755.7	814
Q81J49		3	5	4	623100	488190	627370	15887	21590	26650	21375.7	817
Q817P4		2	4	5	470430	346930	368630	17052	20866	25987	21301.7	818
Q81B04		4	8	7	431020	674700	605120	16732	23119	23988	21279.7	819
Q812W6		3	4	4	474830	488160	442230	20446	19280	23612	21112.7	820
Q814A6		10	7	9	928300	655110	591630	28304	16052	18048	20801.3	822
Q81J78		5	6	6	1067400	907660	824470	20653	20588	21159	20800	823
Q813V2		4	2	2	178970	208580	175350	25590	18597	17192	20459.7	825
Q81D33		4	3	5	266180	285550	356190	21373	16365	23548	20428.7	826
Q817R9		2	2	3	345390	368660	663170	10303	22864	28108	20425	827
Q819U6		4	4	4	407850	509310	632160	21251	22143	17595	20329.7	828
Q812Y0		8	12	11	649790	869110	785800	16129	19805	25050	20328	829
Q816U4		4	4	3	589070	388080	426950	27242	15977	16784	20001	831
Q81C08		3	2	5	387430	155140	424460	16791	10108	32992	19963.7	832
Q812X6		4	4	3	185860	210150	159550	22847	24135	12810	19930.7	833
Q815W7		4	2	3	186010	198170	209950	20757	14728	23892	19792.3	834
Q81AH2		13	13	13	1362700	1182200	1404200	20814	17711	20693	19739.3	835
Q81AB9		3	3	4	197820	139160	182770	16655	15366	27098	19706.3	836
Q81HX5		4	4	3	255390	282260	251540	21425	24081	13284	19596.7	837
Q81IT1		5	5	3	216440	245490	214320	18243	21879	16817	18979.7	840
Q815K5		5	3	5	505670	502060	482720	20169	15953	20432	18851.3	841
Q817T7		5	4	4	394810	419750	397810	17800	17726	20679	18735	843
Q81D05		3	4	4	213910	203240	209740	13554	17316	24831	18567	845
Q81FA2		3	3	3	241690	92072	164310	21725	15059	18661	18481.7	846
Q819N7		5	3	5	487530	351640	434650	21800	13867	19593	18420	847
Q814F8		6	7	7	597860	611780	587810	16643	18791	19749	18394.3	848
Q814U4		5	8	6	581460	442680	457160	19223	17896	18040	18386.3	849
Q813P4		4	4	3	343810	343910	368590	17263	18527	18730	18173.3	851
Q815I8		4	5	4	382880	356970	419190	17976	16454	19821	18083.7	852
Q81FE7		2	3	3	272930	219040	138400	18933	18190	16906	18009.7	853
Q81IT3		17	14	15	1414100	1419000	1322600	21161	15391	17455	18002.3	854
Q817C7		5	7	6	420260	517070	497960	17420	16833	19123	17792	856
Q816W3		9	10	10	936980	969030	1028000	13421	19903	19911	17745	857
Q817X4		10	10	9	1536200	1333000	1089700	22569	19682	10980	17743.7	858
Q81FE4		2	3	3	328880	448290	313480	17209	18622	17327	17719.3	859
Q818V3		6	4	4	499270	673230	666350	19841	15127	18127	17698.3	860
Q81IB3		4	5	6	6201500	3153900	4114300	11505	18224	23279	17669.3	861
Q81IV0		5	4	4	369390	328620	347530	19834	13811	19079	17574.7	862
Q81BE4		2	1	3			478780	13660	7967	31061	17562.7	863
Q812Q5		4	2	2	364780	428030	429870	20826	14764	16876	17488.7	864
Q81FK7		2	1	2	264520		298230	20352	5829.3	26212	17464.4	865
Q81FG6		4	4	2	588370	473130	459920	18603	19312	14364	17426.3	866
Q81DD6		3	3	2	184960	296590		17705	17780	16752	17412.3	867
Q81GV0		4	4	2	397320	324000	479670	20767	16445	14694	17302	868
Q818B0		2	3	1	148660	82703		19915	17568	14308	17263.7	869
Q814Z1		5	6	7	577950	656320	709030	14997	15033	21612	17214	870
Q818S0		5	5	5	595130	786930	619240	14689	19754	17018	17153.7	871
Q816D1		3	4	4	333870	375760	311520	16565	16326	18516	17135.7	872
Q814P3		3	3	4	432340	425050	389440	17140	15951	18105	17065.3	874
Q81IH1		20	13	12	1880300	898150	1003600	20992	14274	15622	16962.7	875
Q81J63		8	6	5	287480	314490	336020	21035	14900	14854	16929.7	876
Q81F30		2	3	2	265390	171380	193020	16601	18236	15890	16909	877
Q81G67		4	4	4	264770	281230	320380	15053	16133	18905	16697	880
Q81FL6		6	11	9	895810	882050	1070000	14406	15736	19932	16691.3	881
Q813V1		4	5	5	294080	289620	287010	15120	16477	17670	16422.3	883
Q81J64		8	10	8	566700	537600	606410	16247	16321	16696	16421.3	884
Q814V1		3	4	2	330620	338940	288420	16100	18811	14092	16334.3	885
Q817X5		2	2	3	243900	197530	286530	13879	15554	19503	16312	887
Q815X2		14	12	14	1056600	1025800	998080	17893	13970	16872	16245	888
Q81HD9		2	3	3	12717	9803.3	10476	14944	15838	17500	16094	889
Q817C6		7	5	6	427230	415980	197240	18916	13582	15556	16018	890
Q81GZ2		9	6	7	622240	500070	700720	16186	12409	18581	15725.3	893
Q815I4		16	16	12	1217300	1270100	1362100	15201	18494	13407	15700.7	894
Q81JD2		7	7	4	405160	368790	341720	9259.2	32430	5326.8	15672	895
Q81A70		3	3	3	320630	250860	328510	17523	12743	16574	15613.3	896
Q81I12		2	2	2	246550	293290	367970	11023	15550	20103	15558.7	897
Q81CS9		3	4	4	644360	516620	555230	17052	14018	15382	15484	899
Q81J96		3	3	3	405110	376460	280110	18425	15545	11987	15319	903
Q81A15		6	9	9	645670	549490	604200	15781	13547	16604	15310.7	904
Q812N6		4	8	8	283180	340360	335700	9661	17599	18524	15261.3	905
Q81FW4		8	6	8	527670	390640	466940	17243	12601	15726	15190	907
Q817E4		5	8	7	609180	508720	484980	15593	15401	14386	15126.7	908
Q81IJ8		2	3	2	120890	134480	129570	13541	16572	15235	15116	909
Q814E2		6	9	7	594620	687130	679790	14582	18029	12734	15115	910
Q81FS4		5	4	4	576700	418570	432960	16885	16913	11508	15102	911
Q81FE3		13	12	10	794210	818700	925940	15624	15250	14217	15030.3	912
Q814U7		4	4	4	182010	137230	107450	13315	15923	15663	14967	913
Q818F2		3	2	2	405580	643350	392330	15262	13683	15683	14876	915
Q81EG1		2	2	2	552540	155150		29544	6866.1	8094.4	14834.8	916
Q81A25		15	16	16	1163800	1215000	1518900	13390	15789	15144	14774.3	917
Q81H08		2	2	2	104430	100160	98832	14220	12954	16844	14672.7	918
Q81F55		5	7	7	542230	652190	652670	11923	16403	15614	14646.7	919
Q81IP9		9	10	10	578610	779170	723120	11953	15744	15876	14524.3	921
Q81H82		10	9	9	708120	655210	822120	15770	11500	16258	14509.3	922
Q81J56		5	4	3	404260	278040	243600	20550	11410	11562	14507.3	923
Q81AH1		10	9	9	947660	683090	740510	16269	13505	13730	14501.3	924
Q819L8		3	5	4	400860	366080	392990	11335	16083	15802	14406.7	926
Q817W3		4	3	4	383450	356280	466070	14239	11854	16962	14351.7	927
Q818V2		2	2	2	92898	95993	112680	13618	13143	15925	14228.7	929
Q81AS8		6	4	7	224440	239670	421300	12096	12574	17901	14190.3	930
Q818U3		5	4	3	208290	208970	119300	18979	14216	9291.2	14162.1	931
Q817R7		6	6	7	513240	424930	620370	16941	10133	15382	14152	932
Q81I04		6	6	7	407920	404240	400750	14895	11739	15745	14126.3	933
Q81H02		6	4	5	202490	242480	254770	14913	13010	14364	14095.7	934
Q81BS5		4	4	6	349230	291880	217960	9055.6	8415.9	24573	14014.8	935
Q81B83		1	3	3		205630	153650	4554.3	18581	18528	13887.8	937
Q814K4		3	3	3	66129	204020	241920	12368	13149	15999	13838.7	938
Q81C32		4	5	4	416130	382590	416050	13431	13468	14507	13802	939
Q817J3		8	11	10	669670	466270	563940	13739	12731	14875	13781.7	940
Q81G92		4	4	4	272920	263040	312570	11480	13062	16527	13689.7	941
Q815Q8		1	4	4		420080	163850	7885.9	19812	13225	13641	942
P59731		4	4	3	303470	324970	209640	15997	15513	8746.5	13418.8	945
Q817P1		3	5	6	299610	328130	406100	9918	11898	18179	13331.7	946
Q819E3		6	4	7	478550	430950	412610	14247	10202	15398	13282.3	947
Q81J71		8	8	8	760980	476360	474470	16395	12645	10718	13252.7	948
Q81HN0		7	6	5	521060	497080	539610	14285	12391	12487	13054.3	951
Q81IS7		9	5	5	586230	652670	559580	14536	11985	12600	13040.3	952
Q812Y4		3	5	5	308360	548730	487280	6672.6	16962	15462	13032.2	953
Q81BB2		8	10	7	491560	525820	569560	12975	14487	11328	12930	954
Q818R8		3	5	5	302420	224910	381540	10876	11951	15962	12929.7	955
Q81J04		3	3	3	991430	967840	984130	14277	12293	12026	12865.3	956
Q819M6		1	3	2		182300	197090	11745	13663	12927	12778.3	958
Q81J74		3	3	2		113660	123100	15281	12170	10856	12769	959
Q81DF9		7	8	8	349110	335840	330800	12722	12809	12688	12739.7	960
Q818X5		5	5	5	208480	193390	232580	9011.8	14262	14775	12682.9	961
Q814C2		3	2	1				15659	22011	208.87	12626.3	962
Q81HB7		2	2	1	149230	138360		14976	11759	11040	12591.7	963
Q814Q7		1	3	2		193520	313220	10768	14002	12936	12568.7	964
Q816Y5		12	10	9	335810	326370	316690	15561	10904	10889	12451.3	965
Q81CD1		2	2	1	142980	158230		16757	16730	3563.6	12350.2	967
Q812K6		2	2	3	222370	192080	201320	12505	9994.8	14454	12317.9	968
Q81IS6		5	4	5	325020	474330	409730	10032	14172	12501	12235	969
Q81DY6		4	4	2	174030	242350	514130	8412.6	14928	13299	12213.2	970
Q818L6		4	3	3	331050	303820	249380	14934	11566	9991.2	12163.7	971
Q81ID3		12	10	11	1118900	492020	1041600	13346	9971.8	13081	12132.9	973
Q81AG4		4	3	2	309450	278000	275040	15978	10671	9632.7	12093.9	975
Q81GM5		16	19	19	1271500	1161500	1243300	12877	11847	11473	12065.7	976
Q818A4		14	11	14	843240	661110	1045700	11792	8711.2	15665	12056.1	977
Q818K3		1	2	2		619690	265280	3837.9	14309	17922	12023	978
Q81HZ4		5	5	5	502640	481980	590110	11761	12060	11775	11865.3	980
Q812X1		10	11	11	923600	788910	843580	10838	11690	12983	11837	981
Q81AT5		2	2	2	169190	148260	177570	12307	9497.7	13226	11676.9	984
Q817H0		5	3	3	187870	291690	209420	15455	10810	8472.5	11579.2	986
Q81C83		6	5	6	296060	306770	287620	13551	9342.2	11687	11526.7	988
P62174		1	2	2		154100	113740	9032.1	14222	10700	11318	990
Q81JC0		9	8	10	441800	556910	777340	10484	10224	12954	11220.7	991
Q817V4		2	3	3	188550	203950	164280	9890.3	11454	12265	11203.1	992
Q812W2		9	9	9	642540	604160	702880	11246	10568	11544	11119.3	994
Q81JB2		2	2	2	158350	144180	155930	11530	9909.6	11654	11031.2	996
Q814T6		5	5	5	338940	372650	320300	10779	13193	9006.2	10992.7	997
Q81AN0		4	4	4	265620	318240	334560	9488.1	10878	12338	10901.4	999
Q817Q1		3	3	3	200190	202200	239140	10176	9800.8	12484	10820.3	1000
Q81GZ4		3	3	3	215200	221620	158560	10742	10286	11086	10704.7	1001
Q813Z9		3	3	3	181710	295220	267280	8018.3	12381	11596	10665.1	1002
Q81FK6		7	4	5	395210	378930	367330	12034	9701.1	10195	10643.4	1003
Q81A08		6	6	7	359990	352520	453650	10720	9260.3	11669	10549.8	1004
Q812R1		2	2	3	212980	243430	239120	7731.3	8310.3	15450	10497.2	1006
Q817X2		7	10	8	840950	683400	696960	10329	10637	9505.3	10157.1	1009
Q81JB1		4	6	5	277360	341460	370580	8283.2	9986.9	12114	10128	1010
Q817W4		4	4	3	288350	342540	282710	10205	11339	8700.8	10081.6	1012
Q819J6		2	3	4	308830	293610	336330	6734.5	8427.1	15018	10059.9	1013
Q816H7		6	7	10	526240	532850	645580	8505.9	8983.4	12527	10005.4	1014
Q819Y5		15	19	19	1235100	1687100	1005700	9206.3	9643.4	11035	9961.57	1015
Q818P1		1	4	4		462550	743500	3306.6	11564	14911	9927.2	1016
Q81H77		4	6	8	351570	523900	530660	6120	9960.5	13657	9912.5	1017
Q81CG7		4	3	3	187780	155010	174830	14538	6793.7	8391.8	9907.83	1018
Q81FQ1		4	6	8	304090	436150	497110	4292.4	8374	16647	9771.13	1020
Q819Y7		2	2	2	143340	120050	97805	11552	9692.7	7867.7	9704.13	1022
Q81AU4		3	2	2	219340	243420	247750	12484	7547.2	9079.8	9703.67	1023
Q81I14		5	9	5	388540	430530	633740	6699.3	13822	8581.2	9700.83	1024
Q81B82		3	5	4	202960	240250	318920	7877.8	9112.1	11728	9572.63	1025
Q816M8		2	2	1	198570	309520		8728.8	12965	6932.5	9542.1	1026
Q81I84		3	2	3	428170	318700	442540	16448	2110.5	10024	9527.5	1027
Q81J94		16	15	18	1347600	1027400	986140	10386	8508.8	9658.8	9517.87	1028
Q81I40		3	4	5	305560	335200	383290	6492.1	8117.4	13920	9509.83	1029
Q819V9		16	19	18	701570	1959500	1091200	8878	9217.1	10187	9427.37	1030
Q815B6		2	2	2	149420	132230	141130	10656	7892.3	9689.6	9412.63	1031
Q816N8		1	4	4		187910	191480	3348	9481	15302	9377	1032
Q81A09		6	8	6	199010	268880	304020	7660.2	9611.9	10123	9131.7	1034
Q81DR1		4	5	5	352230	337430	311800	9115.1	8915.6	9310.8	9113.83	1035
Q81J73		2	2	2	140710	176210	152350	9535.2	8101.5	9661.7	9099.47	1036
Q819H1		4	5	4	231610	217300	119940	5446	13812	7583.4	8947.13	1038
Q818D8		2	2	2	107180	110500	118710	6684.2	9122.6	10915	8907.27	1039
Q81A48		5	3	5	414600	237150	391650	10864	5640.7	10063	8855.9	1040
Q81HB3		3	4	4	305060	259030	294800	8452.3	8179	9524.2	8718.5	1042
Q81EN1		4	6	4	251470	267910	254500	7643.6	9886	8534.7	8688.1	1043
Q817G5		3	4	5	240910	291570	356540	6938.9	8559.1	10392	8630	1044
Q81B54		1	4	4		430770	452940	5231.1	9546.1	10991	8589.4	1045
Q814N9		1	2	2		413900	412110	5796.3	9370.7	10470	8545.67	1046
Q81H44		4	6	6	649230	560210	697390	7312.9	8552.1	9240.6	8368.53	1049
Q81HA4		2	2	3	228840	152100	186880	7870.4	6778.2	10350	8332.87	1050
Q81A68		4	8	8	201280	267670	317260	4622.9	9803.3	10448	8291.4	1052
Q817S8		3	4	2	346140	284760	561680	8969.5	8549.7	7259.4	8259.53	1053
Q817V3		3	3	1	112080	116260		9644.4	9240.5	5880.4	8255.1	1054
Q814S2		2	3	3	256130	228560	238100	7704.2	7520.6	8729.2	7984.67	1057
Q814S9		6	6	6	301730	264910	316520	7741.9	6712.5	9128.8	7861.07	1058
Q816F6		4	3	4	288840	281700	265410	7229.5	6347.3	9811.4	7796.07	1061
Q814M7		2	2	3	132590	140790	265940	1585.4	1631.7	20081	7766.03	1062
Q817F0		3	3	4	218020	190370	185260	5458.7	7654	9879	7663.9	1064
Q812J7		2	4	4	289000	410990	237190	5680.7	10766	6496.6	7647.77	1065
Q814S8		4	3	3	306870	307810	542580	8037.7	5439.7	8981.2	7486.2	1067
Q81J65		3	3	4	204100	213470	167700	7074.1	6941.8	8424.4	7480.1	1068
Q81IQ1		2	2	2	182970	218180	194320	7014.9	7750.4	7665.4	7476.9	1069
Q818W5		2	2	2	139360	132730	156420	7383.7	6568.2	8366.5	7439.47	1070
Q81C43		5	5	5	446480	276640	353220	7462.2	6896.3	7721.4	7359.97	1071
Q813K8		3	3	3	287380	308540	326720	8275.6	6316.7	7098.7	7230.33	1073
Q81HB5		5	5	4	210820	176540	169930	8010.8	6529.7	6883.3	7141.27	1074
Q814M9		4	5	4	187950	167620	189970	7210.8	6141.7	7894.7	7082.4	1075
Q813J1		3	2	3	182390		124660	8099.5	4281.5	8720.2	7033.73	1076
Q81B06		2	3	3	39509	17630	21133	10694	3949.7	6453	7032.23	1077
Q81EQ4		3	2	2	264020	257970	294570	8027.2	5773.3	7237.7	7012.73	1078
Q816V9		4	3	4	192460	162890	189670	7701.1	5308	8002.1	7003.73	1079
Q814I2		4	7	6	207080	215910	311230	3921.4	6596.4	10489	7002.27	1080
Q81FP2		2	1	2				8160.6	4361	8166.2	6895.93	1081
Q817S3		6	6	5	267010	256820	257540	7284.4	6503.3	6833.6	6873.77	1082
Q81FC2		3	3	3	57203	57785	62165	9326.1	3150.7	8060.6	6845.8	1084
Q814H9		2	3	4		264120	254370	4012.1	5113.1	11260	6795.07	1085
Q819Y1		2	3	1	179120	150710		9096.6	7780.3	3394.3	6757.07	1086
Q816F8		4	4	2	233350	185090	252300	9113.5	6774.8	4367.9	6752.07	1087
Q81AH3		3	2	3	166130	158990	165980	7711.4	4923	7569.6	6734.67	1088
Q819V3		1	2	2		257050	240870	4805.7	7527	7849.1	6727.27	1089
Q818F7		3	2	2	298140	262880	339140	13093	2985	4052.4	6710.13	1090
Q819J8		4	3	4	101270	275970	115520	7160.3	6062	6899.4	6707.23	1091
Q819C6		2	1	2	168620		166320	7973.9	3541	8334.8	6616.57	1093
Q819T8		4	3	3	343880	302620	322670	7697.5	6485.3	5641.8	6608.2	1094
Q81H80		4	3	3	182520	187540	173080	8044.6	5573.2	5997.4	6538.4	1095
Q815G0		2	4	4	162190	134310	143030	6542.5	6598.1	5936.1	6358.9	1098
Q819I8		0	2	2		267720	318050		9216.7	9821.4	9519.05	1099
Q814L2		3	2	2	191550	200110	213910	8445	5311.7	4871.7	6209.47	1102
Q81AG7		2	3	2	157560	148730	144680	6166.5	6509.5	5942.1	6206.03	1103
Q81E65		2	2	2	83255	95989	129080	5550.3	5961.8	7082.4	6198.17	1104
Q81FP1		5	3	2	62501	138890	164530	7854.4	5794.1	4829	6159.17	1105
Q81AS2		5	5	5	348710	288680	356340	5774.4	5325.1	6931.9	6010.47	1106
Q81GM7		2	2	1	166220	174260		6838.3	7799.6	3279	5972.3	1108
Q814D3		9	9	7	410630	392510	464050	5368.9	6032.3	6261	5887.4	1110
Q81BT4		2	2	2	176550	142510	152980	6689.6	5054.2	5827.3	5857.03	1111
Q81I89		2	3	2	120400	195530	176490	4044.5	7506.6	5965.7	5838.93	1113
Q81G13		4	1	3	16922		214210	9556.9	919.91	6712.7	5729.84	1115
Q81EP2		2	2	2	211940	204480	241480	5553.9	5273.1	6310.8	5712.6	1117
Q81B59		3	3	4	221470	189580	247220	5070.1	3512.5	7997.6	5526.73	1119
Q818B1		2	3	2	52495	85075	85173	3213.9	7622.2	5652.6	5496.23	1120
Q816B0		3	2	2	62920	48537	41117	7973.3	4097.9	4365.4	5478.87	1121
Q816S6		3	4	2	151660	159310	149050	6699	6129.2	3329.4	5385.87	1123
Q81FP0		6	3	4	292370	343310	376690	5064.5	4103.1	6873.1	5346.9	1124
Q81GH4		3	2	2	163000	165280	143120	6169.5	4708.7	5099	5325.73	1126
Q81AZ1		2	4	5	166270	146730	160350	3455.6	5163.4	7323.7	5314.23	1127
Q81J93		4	3	0	29594	46603		6027.1	9895.6		7961.35	1128
Q812V5		3	3	1	59752	110080		4032.2	9379.5	2490.7	5300.8	1129
Q819D0		3	4	5	115520	151720	121030	3850.4	3908.2	8043	5267.2	1131
Q81FF2		4	3	3	228140	205190	234500	5571.2	5214.2	4939.4	5241.6	1133
Q81I02		0	3	6		378680	422610		6857.8	8662	7759.9	1136
Q81D74		1	2	2				3461	4994.7	7058.6	5171.43	1137
Q817S6		4	5	4	226700	197230	262300	5128	4664.8	5662.2	5151.67	1138
Q81F54		3	2	1	161790			7535	3783.9	3889	5069.3	1140
Q81E30		10	10	11	448720	515500	610530	4315.6	4739.6	5437.2	4830.8	1142
Q81C42		3	2	4	211230	165020	200350	4814.4	3142	6088.3	4681.57	1144
Q817G7		4	4	3	230860	162490	168940	5941.9	4112.8	3962.3	4672.33	1145
Q815I3		4	7	5	267010	334050	308490	2460.7	6498.1	5028.1	4662.3	1146
Q81I25		4	5	6	168600	248920	298660	3525.9	4511.6	5604.8	4547.43	1148
Q81GJ9		3	2	3	166280	129540	166270	5192.4	3199.9	5158.3	4516.87	1150
Q81GF7		5	5	6	155980	150580	146110	3670.8	6072.4	3711.4	4484.87	1152
Q814P8		3	2	1	249810	209200		5601	4388.6	3451.1	4480.23	1153
Q819C7		3	3	1	83276	94834		6082.8	4661.9	2649.1	4464.6	1154
Q815M0		1	2	2		32277	95541	3445.1	3623.9	6118.1	4395.7	1155
Q81CK2		3	3	3	109990	105560	133560	3915.5	4464.5	4770.2	4383.4	1156
Q81E75		2	2	2	87715	71889	115910	4622.8	4057.3	4456.4	4378.83	1157
Q81DY3		3	2	3	119750	61788	87184	5662.5	2562.3	4882.5	4369.1	1159
Q819T4		1	4	2				1612.9	7279.9	3825.5	4239.43	1160
Q81A69		2	2	2	161990	80560	120180	3873.1	3419	5387.5	4226.53	1161
Q81FQ5		3	3	2	207360	127220	171070	5487.2	3207.7	3855.2	4183.37	1162
Q817K1		4	2	2	160870	216880	198270	6127.7	2874	3395.3	4132.33	1163
Q812H4		2	2	1	112780	105510	158190	4390.9	2694.4	4884.9	3990.07	1165
Q81AM7		1	5	4		208530	212480	916.51	6624.9	4401.5	3980.97	1166
Q817D2		1	2	2		126730	147730	1607.4	4573.5	5742.2	3974.37	1167
Q81B21		3	3	2	39867	20173		6317.6	3166.5	2416.8	3966.97	1168
Q81DR0		8	7	9	371540	360290	395560	3855.5	3534.4	4320.8	3903.57	1169
Q81IX6		3	3	0	121610	107910		6601.7	5041.5		5821.6	1170
Q81F39		2	2	2	180770	186100	120130	4504.1	4090.7	2983	3859.27	1171
Q81HK1		3	3	2	133810	135510	143710	4045.8	3833	3606.1	3828.3	1172
Q81BS1		3	2	1	174850			5252.9	4370.6	1803.2	3808.9	1173
Q81A24		2	1	2	43319		22726	5634.1	2978.8	2800.1	3804.33	1174
Q818R6		2	2	3	44853	47634	105710	1513.2	1558.2	8267.7	3779.7	1175
Q813P2		1	3	4		13255	73556	1457.7	2325.7	7363.1	3715.5	1177
Q815K3		2	2	2	142870	149340	210840	3473.2	3404.4	3912.8	3596.8	1179
Q81AN9		2	2	2	28188	171330	92491	2505.7	4527.7	3736.8	3590.07	1182
Q818Y9		3	4	2	141440	117590	129460	3569.6	3634.1	3478.8	3560.83	1184
Q816H6		2	2	2	123340	135830	165490	2931.7	3394.9	4120.8	3482.47	1186
Q81EY2		1	2	2		64874	79504	1390.4	3824.6	5145.3	3453.43	1187
Q814A4		2	2	2	121910	134410	152180	2867	3171.1	4266.9	3435	1188
Q81HB8		2	2	2			235660	3100.9	2024.4	4837.3	3320.87	1191
Q818Z7		1	2	2		137960	168610	1840.8	3460.6	4632.6	3311.33	1192
Q81EY6		9	9	8	145570	141770	148470	3315.1	3394.4	3169.7	3293.07	1193
Q81C10		2	2	1		80214		5958.4	2094.6	1794.9	3282.63	1194
Q818E6		5	4	3	136850	168900	194890	3120.5	2870.6	3500.5	3163.87	1195
Q81GX9		3	0	2	236740		115870	7407.4		1794.6	4601	1197
Q81IQ2		2	2	1	108380	130390		3277	3696.5	2106	3026.5	1199
Q81C25		3	4	4	193950	176810	210720	2637.5	3023.1	3299.1	2986.57	1200
Q814I6		2	2	3	80794	35216	56395	3262.2	1003.2	4653	2972.8	1201
Q816R6		2	0	2	228590		104760	5090.5		3781.1	4435.8	1202
Q81HU8		1	2	2		63397	149660	581.34	3480.5	4532.7	2864.85	1204
Q81FL5		1	2	3		71884	430330	1587.6	1322.7	5328.6	2746.3	1206
Q812K3		2	2	1	209990	223060		3779.1	3922.5	399.66	2700.42	1208
Q81IK1		2	2	2				3217.9	2192.1	2659.2	2689.73	1209
Q81I54		2	2	2	199640	70148	112760	3489.8	1964.2	2314.5	2589.5	1211
Q81BC0		3	3	2	51077	55834	64151	2220.4	2454.6	3084.6	2586.53	1212
Q814J4		1	4	2		44355	117530	1049.4	3255	3164.5	2489.63	1213
Q81FC3		2	1	2				2480.1	1077.2	3370.8	2309.37	1216
Q81IT4		0	2	2			49786		3802.9	3070.3	3436.6	1217
Q816U5		2	3	3	92421	58498	67913	1899.6	2073.9	2820.9	2264.8	1218
Q81FL3		2	2	2	39276	45172	59179	1809.2	2209.1	2755.5	2257.93	1219
Q81EL7		1	2	2		171320	79320	636.45	2096	3831.2	2187.88	1221
Q813A5		1	3	4		195170	200310	776.62	2713.9	2984.9	2158.47	1222
Q818W3		2	2	1	78839	92157		1700.8	2862.7	1684.4	2082.63	1223
Q81AQ4		2	2	0				2610.9	3365.4		2988.15	1224
Q81FR0		6	3	2	22985	4801	19855	3768.4	334.56	1733.7	1945.55	1225
Q81CY1		0	2	2					2161.1	3636.6	2898.85	1226
Q81DK9		0	2	2					3181	2508.7	2844.85	1228
Q81EK5		2	1	2				1835.3	1342.3	2229.2	1802.27	1231
Q812I2		3	2	3				2636.6	403.49	2346.5	1795.53	1232
Q81FN6		2	0	2	83720		99091	2168.8		3158.1	2663.45	1234
Q81DN5		3	4	3	91958	101720	71728	2089.1	2019	1209.6	1772.57	1235
Q81CF4		3	3	2	173850	206990	131400	1917.2	1973.4	1094.8	1661.8	1237
P59701		2	1	2				925.88	1310.9	2613.9	1616.89	1238
Q81IH5		1	2	2		141190	142670	1089.1	1845.2	1873	1602.43	1239
Q81GZ1		2	2	2				1666.6	981.39	2141.4	1596.46	1240
Q81ED6		0	2	2		103460	54747		2697.7	1989.8	2343.75	1241
Q81IE2		2	3	2	145880	157030	108560	1456.3	1715.9	1233.2	1468.47	1242
Q81GP9		4	2	4	276830	380020	257480	1333.1	872.37	1880.6	1362.02	1243
Q81FZ0		0	5	2		71338	105810		2059.8	1941	2000.4	1244
Q815U6		2	0	2	83602		18951	3758		209.48	1983.74	1245
Q81D41		0	2	2		125090	53280		3354.1	551.92	1953.01	1246
Q81IA1		2	2	2	260750	209590	236140	1581.8	986.16	1320.9	1296.29	1247
Q81H81		2	1	2			116560	1708.6	787.7	1309.8	1268.7	1248
Q817A0		2	3	3	49156	17261	50299	288.62	1002.8	2448.7	1246.71	1249
Q81GQ0		2	3	3	104300	96108	101930	711.04	1238.7	1406.4	1118.71	1253
Q817Q8		2	2	3	111310		100630	957.33	892.98	1087.5	979.27	1255
P0C0A4		2	2	1	63156	52146		1428.9	1045	451.59	975.163	1256
Q815C0		3	2	3	255460	412670	166350	866	594.6	1386	948.867	1257
Q81FL0		2	4	3	356790	187470	212270	715.38	954.29	1156.6	942.09	1258
Q81H03		1	2	3		46629	72419	427.97	830.08	1566	941.35	1259
Q819I9		0	2	2		60680	60380		1386.8	1403.5	1395.15	1260
Q81HR4		2	1	2	99808		89257	1302.8	423.46	1049.6	925.287	1262
Q817Y5		2	3	2	74333	81036	86845	788.44	884.98	1098.2	923.873	1263
Q81GC3		4	2	2	1644.5	527.39	1411.5	1266.4	262.55	1054.1	861.017	1264
Q81AK8		2	3	1	9342.1	4717.5		1605.4	749.87	125.41	826.893	1265
Q81I86		3	3	5	114930	70286	149100	768.27	500.35	1200	822.873	1266
Q81IP8		2	0	2	43600		38990	1097.3		1072.3	1084.8	1268
Q81AD4		2	0	2	46803		81487	610.15		1430.3	1020.23	1270
Q81DV0		2	2	1	46538	28858		772.3	323.83	614.86	570.33	1272
Q81EY3		2	1	2	40612			801.34	215.54	614.44	543.773	1273
Q81A26		2	2	1	31446	30084		743.68	657.23	144.74	515.217	1274
Q81DP3		1	3	3					644.3	637.57	640.935	1275

## Sheet: Table S3
Table S3. Identification of whole spore proteins using "One-Pot" method.
protein IDs	Membrane	Peptides S-R1	Peptides S-R2	Peptides S-R3	LFQ intensity S-R1	LFQ intensity S-R2	LFQ intensity S-R3	iBAQ S-R1	iBAQ S-R2	iBAQ S-R3	Average iBAQ	Rank iBAQ
Q81GI1	+	7	7	7	78290000	54039000	59986000	4073900	3006800	3120400	3.40037e+06	14
Q817V9	+	26	21	22	106970000	98509000	40002000	2258900	1940200	1449800	1.88297e+06	26
Q81GH8	+	5	5	5	17796000	12131000	16977000	1189800	859970	916590	988787	58
Q815J6	+	13	14	12	18408000	16963000	18477000	911220	780370	752900	814830	70
Q81AI4	+	46	39	37	43958000	41586000	45544000	594420	508790	481820	528343	92
Q81IY1	+	14	10	13	8566100	12088000	5468500	541550	532170	355260	476327	105
Q814W2	+	42	37	39	29926000	29921000	29151000	487250	412980	429750	443327	114
Q81AI3	+	39	30	28	57709000	34829000	14788000	459100	384080	268270	370483	135
Q81FP9	+	12	11	10	15125000	14764000	4173900	389960	357810	277900	341890	145
Q814A8	+	7	7	6	3424400	6372800	3148700	337720	303250	268480	303150	160
Q81GY5	+	27	17	18	18209000	15691000	17419000	356150	287550	257830	300510	161
Q815Y9	+	26	24	21	14396000	15269000	14300000	313830	268310	270580	284240	169
Q81HE2	+	27	26	24	13426000	13739000	13475000	319600	267820	244000	277140	173
Q81EF3	+	35	37	33	24808000	20919000	26410000	304960	277200	246700	276287	174
Q819N2	+	16	12	14	6185900	17322000	7480300	265600	243850	220360	243270	189
Q817W7	+	6	5	5	2159900	2346600	1390000	291890	246870	132550	223770	197
Q81J82	+	30	27	27	22123000	24063000	23995000	254350	197020	213560	221643	198
Q81GL3	+	15	16	14	10412000	9975900	9144000	238670	219650	206040	221453	199
Q81HY6	+	16	13	14	8404800	4281000	3822500	233180	211110	193000	212430	206
Q81G20	+	3	3	3	1725100	2263600	2449900	216180	239360	145640	200393	217
Q81GI3	+	11	14	14	11228000	10992000	11124000	222510	180450	180870	194610	226
Q814H6	+	20	20	18	8437500	9082500	9202500	207550	187510	175890	190317	229
Q813I5	+	20	19	19	7662700	13743000	13231000	189020	172630	161920	174523	240
Q81GL2	+	17	15	15	7366000	5614000	6684700	196390	167130	155930	173150	241
Q819N3	+	4	4	4	3089800	3563600	5850900	186520	164990	162470	171327	244
Q81EX6	+	7	8	8	2960900	3908800	3780000	170500	190130	149800	170143	246
Q817F9	+	10	10	9	3881800	4418200	3968200	172010	159000	139000	156670	257
Q816A5	+	10	9	9	5465400	5350800	4584300	200230	127560	135780	154523	260
P0A3V0	+	10	11	11	6002600	6212300	6383700	161580	147740	144900	151407	263
Q815S1	+	13	15	15	8408300	9046300	9025300	166600	143330	140560	150163	265
Q81CC5	+	29	27	27	10504000	18987000	12244000	168660	150870	130500	150010	266
Q81GL9	+	17	18	18	7757300	8290600	9569300	152330	136380	127850	138853	280
Q81DM9	+	20	20	17	6377100	12118000	6408600	154340	139060	120460	137953	283
Q81CK6	+	6	7	6	3891700	4579800	4877800	138620	138980	130860	136153	287
Q81EP4	+	15	15	13	6724700	8593500	7086300	142880	146500	103280	130887	294
Q818G9	+	4	4	3	1965600	1693600	1372100	157730	137520	81956	125735	304
Q814Y7	+	8	10	9	1662800	1474000	1491800	134820	140270	100250	125113	305
Q81FR5	+	19	15	13	8647700	9100200	8348400	146770	110110	106040	120973	314
Q81EP1	+	19	19	14	7610600	7277300	6450200	134510	119020	92802	115444	325
Q81II5	+	18	13	12	3019300	5413000	3110600	138600	106660	96869	114043	330
Q81J09	+	10	10	10	6480100	6072200	2749500	125540	108720	99963	111408	335
Q817M2	+	10	11	10	3143200	3632900	3230500	119030	114900	100260	111397	336
Q815S6	+	15	15	13	2339500	10252000	5860300	95047	129050	93263	105787	352
Q81CH3	+	26	24	25	7345300	7376600	7041400	120210	100540	86599	102450	358
Q816M6	+	12	12	10	3609000	4552400	4556000	105950	99631	95003	100195	362
Q819B1	+	22	20	18	5554600	5965200	5197800	111890	100050	83716	98552	365
Q81GL4	+	6	6	5	1937000	2052600	827490	115790	105280	72763	97944.3	366
Q816G3	+	5	8	5	5530100	5592400	3703700	127680	111090	53698	97489.3	368
Q81GL5	+	4	4	4	2912500	3580000	3315800	99237	98710	91061	96336	375
Q81FF9	+	2	2	2	3426900	2717000	4369200	114870	49127	124990	96329	376
Q81EC5	+	14	14	12	4973900	4273100	5072900	116870	82146	89308	96108	377
Q819D5	+	18	16	18	7277100	8791600	7329600	101880	94927	90552	95786.3	380
Q814V8	+	11	11	7	4757800	4204800	3360600	113950	97387	73047	94794.7	383
Q81GB8	+	16	16	17	8007100	8427800	8466400	103850	93514	86301	94555	385
Q817M1	+	26	25	23	9395200	10293000	9540300	103930	94789	83251	93990	388
Q814S7	+	13	11	11	3525800	2828300	2610600	107450	92617	74243	91436.7	395
Q81A05	+	16	15	13	3813900	4220700	3670600	99229	81770	67313	82770.7	409
Q818Q9	+	6	6	5	3413600	3370300	4020700	92760	87407	61280	80482.3	415
Q815X1	+	13	12	12	4846200	4682100	4504000	93902	77773	67046	79573.7	420
Q816Y3	+	6	5	6	2066200	2387900	2084500	89089	79604	69232	79308.3	421
Q81IL0	+	18	18	16	6238200	6998200	6244000	86521	84116	65906	78847.7	423
Q81DZ9	+	5	4	3	675910	632940	609300	96228	72664	55348	74746.7	437
Q81FR7	+	8	8	7	3053600	4337600	3192300	75085	85673	57763	72840.3	446
Q81I09	+	14	14	13	3036100	3423800	3366700	69299	97229	51355	72627.7	447
Q81EC6	+	4	5	4	760860	684620	870980	66359	82032	61459	69950	464
Q81HT3	+	9	9	9	4120400	4040800	3888000	75316	64078	54175	64523	477
Q81AI2	+	23	20	20	6149000	6205900	5799100	70444	60456	58447	63115.7	482
Q81CL5	+	2	2	1	1618700	1636600		72688	59184	53221	61697.7	483
Q813T2	+	4	3	4	2151800	1836300	2124600	72642	42347	70014	61667.7	484
Q812Y8	+	5	5	2	1256300	1118700	964110	73461	88247	20635	60781	487
Q81FP8	+	3	3	3	1670300	2207700	2099800	61572	62672	53724	59322.7	495
Q81FH8	+	3	3	3	1481700	1786400	1965100	61788	44259	68967	58338	500
Q816F2	+	4	3	3	1820000	1648700	1737300	69608	53776	46911	56765	509
Q812J9	+	3	2	2	1442500	1696600	1828200	56185	57840	53280	55768.3	518
Q814F4	+	2	2	2	1310800	1130600	1319600	66622	48202	52013	55612.3	519
Q81IB2	+	5	5	4	2872000	3244400	3363300	62623	55001	48987	55537	520
Q81GM0	+	14	12	10	3189900	3173200	3579200	65506	53873	46990	55456.3	522
Q815X0	+	24	24	22	5900400	5408100	4961900	59223	53516	47136	53291.7	529
Q818Z8	+	5	6	5	2841300	2859800	2901700	58016	51874	48899	52929.7	531
Q815Z0	+	14	13	13	2869100	2643900	2172300	56057	48961	51685	52234.3	540
Q81DY8	+	4	5	5	1216300	1883800	1369000	10837	127430	10431	49566	555
Q81FN2	+	15	13	12	2520400	2588300	2351700	54612	45450	42693	47585	562
Q817T8	+	15	13	14	2777400	3251300	2906700	51354	46519	42761	46878	566
Q812U4	+	7	7	7	1575000	992380	1150800	49633	44218	46737	46862.7	567
Q819C2	+	8	8	5	2713900	3077200	3000300	52233	48046	38917	46398.7	570
Q81G29	+	2	2	2	358520	510420	438060	42518	51680	40155	44784.3	577
Q816W8	+	5	4	4	849880	917370	879050	51902	46050	36141	44697.7	578
Q81EK6	+	8	7	7	2327100	2637400	2202300	47977	46504	36726	43735.7	587
Q81EL6	+	15	14	15	2747900	1831200	2431900	53261	38407	37581	43083	589
Q81CH2	+	12	12	11	1512400	1412400	3405700	47675	37905	40693	42091	601
Q81DZ4	+	4	3	3	1040500	1142600	1037700	49228	40413	34679	41440	608
Q81HT4	+	3	2	4	776890	917710	764000	43463	43443	35672	40859.3	614
Q81IK3	+	11	10	10	2395500	2295100	2431800	47495	38119	35726	40446.7	618
Q819W7	+	8	5	6	1613700	1446900	1777300	48330	30210	39768	39436	626
Q81IG2	+	10	8	8	2172900	2177600	2114200	43453	38098	35111	38887.3	632
Q81A17	+	22	16	12	4704700	3850500	3804600	50411	33641	32120	38724	633
Q818U1	+	8	7	6	1088700	1358300	1636100	45816	38270	29302	37796	638
Q81HY8	+	4	5	4	1268900	1406400	1378300	38781	40856	33518	37718.3	640
Q81I61	+	20	14	16	3821600	4155500	3446900	46396	36618	29866	37626.7	641
Q816D9	+	12	12	9	2242900	2327300	2049400	39259	35535	27977	34257	661
Q816E0	+	8	8	7	1493200	1409300	1375100	41371	33889	26413	33891	662
Q818N9	+	3	8	7	823300	1248600	1138400	25291	40243	36021	33851.7	663
Q81FR4	+	12	12	11	1606100	1835300	1548900	39111	35231	22933	32425	678
Q81FP7	+	6	5	2	1102600	355910		54512	27212	7289.7	29671.2	707
Q814C7	+	5	8	5	1879700	1614500	1700500	29173	33032	23662	28622.3	714
Q81FU5	+	5	5	5	744930	987510	696230	26586	27007	32159	28584	715
Q81GR4	+	7	6	6	1612600	1835500	1831600	29221	26309	26180	27236.7	735
Q812I7	+	1	2	2	1099400	671160	600360	30662	27257	23076	26998.3	740
Q815R7	+	3	2	2	1767900	2064900	1427500	29849	25029	23532	26136.7	752
Q81IZ3	+	4	2	2	881440	881850	881130	38963	20736	18530	26076.3	756
Q818G1	+	11	9	8	1566300	1647300	1792200	30483	23582	23740	25935	760
Q81I18	+	8	8	7	1540100	1736800	1659900	27495	25641	22259	25131.7	779
Q816J8	+	6	5	5	798370	896860	850140	27331	24957	23095	25127.7	780
Q819X6	+	3	3	2				43213	24828	7013.1	25018	783
Q81EF8	+	6	8	9	1459300	1308900	1117300	24862	24228	22445	23845	794
Q81JC7	+	9	12	8	1885700	1890000	2020800	26800	25538	18893	23743.7	796
Q818C6	+	5	7	6	1169400	1245900	1080000	22209	25980	22157	23448.7	800
Q81I73	+	5	5	5	884100	966260	537190	28841	26411	15088	23446.7	801
Q81D87	+	11	11	10	1967400	736380	1473600	33659	18778	15744	22727	818
Q813A3	+	11	9	10	2212400	1704400	2177100	25440	21855	20795	22696.7	819
Q81E03	+	10	13	10	2887900	2212500	2922500	24786	21614	20760	22386.7	822
Q81CF2	+	7	4	5	1082000	1094700	942360	34921	13287	18089	22099	829
Q81G55	+	9	7	7	990740	876250	982070	30148	18681	17050	21959.7	833
Q812M6	+	4	2	3	869360	776260	1032800	24760	19158	20393	21437	839
Q817Z1	+	6	9	7	1446900	1204500	1090900	22675	24880	16744	21433	840
Q818E4	+	19	14	16	2199000	2383800	2142700	26104	17578	18545	20742.3	849
Q81G27	+	2	2	2	802740	851880	778350	22084	20988	18937	20669.7	851
Q81A06	+	11	11	9	2050100	1989900	2024300	22573	20395	18067	20345	854
Q815K1	+	3	3	3	657350	600890	364330	27620	21542	10590	19917.3	862
Q81IH6	+	9	8	8	1306300	1301800	1354400	22385	17641	18600	19542	867
Q812R5	+	13	11	8	2429400	2508700	2424200	20062	18952	14674	17896	880
Q814J5	+	15	16	11	2216000	2335300	2271900	19631	19348	14618	17865.7	881
Q81B14	+	5	8	5	635310	473110	688170	21098	17596	13710	17468	890
Q819W2	+	15	9	10	1356100	1310200	1360300	22429	14551	13765	16915	895
Q81FW0	+	12	13	12	2319400	2421500	2485000	18181	16428	14860	16489.7	905
Q817M7	+	6	5	6	552290	578530	632770	17378	16929	14023	16110	913
Q812W4	+	7	6	7	1456400	1521300	1500600	17544	15209	15127	15960	918
Q81BM0	+	5	5	4	935070	1036800	933930	18332	17476	12043	15950.3	920
Q815G8	+	3	2	2	370480	346390	727040	20941	12883	13707	15843.7	925
Q81A14	+	2	2	2	469620	522320	519760	15951	15601	14788	15446.7	933
Q81AK6	+	10	7	11	1284100	1104500	1272700	19265	9154.1	14089	14169.4	960
Q819N4	+	2	2	1	283470	174200		24373	12817	4882.5	14024.2	966
Q81A60	+	10	9	7	1769100	1732400	1654200	15867	14308	11466	13880.3	970
Q815A2	+	7	5	7	665290	614460	794550	16354	10332	14865	13850.3	972
Q81DS3	+	14	12	10	1699200	1498900	1660900	16454	11749	11878	13360.3	988
Q815C8	+	2	2	2	66329	607770	573790	6097.8	19622	12712	12810.6	1001
Q819C4	+	3	3	4	518910	536630	583320	13292	12724	12280	12765.3	1003
Q81IP6	+	3	4	2	620180	602620	799390	14731	19968	2758.3	12485.8	1011
Q813V6	+	2	2	2	447260	610270	493060	13077	13387	10580	12348	1015
Q815G9	+	7	5	5	600380	788840	582650	13959	14189	8764.3	12304.1	1017
Q81FU2	+	2	2	2	490530	691920	801770	10521	12215	13717	12151	1019
Q81HK3	+	4	2	2	991770	1200700	1137700	19526	8772.5	7575.4	11958	1023
Q817J2	+	2	3	3	378550	269210	410000	12291	10573	12903	11922.3	1024
Q815N5	+	7	5	2	1424400	466920	658770	18253	7104.8	9669.6	11675.8	1029
Q81GA5	+	3	3	3	309640	295610	355130	12182	9610.1	10946	10912.7	1041
Q81IC9	+	2	2	2	384460	328930	298690	13610	10306	8632.1	10849.4	1043
Q81I15	+	4	4	3	609610	701270	580170	11940	11845	8400.9	10728.6	1048
Q81IH2	+	12	13	10	2313100	2490300	2669400	12637	11087	8274.7	10666.2	1052
Q819B9	+	3	3	3	413250	379920	491030	11325	9893.1	10494	10570.7	1055
Q819K9	+	2	2	2	358120	291220	253950	14082	9817.6	7801.6	10567.1	1057
Q818F6	+	4	4	5	625000	725800	698300	9935.8	11205	10354	10498.3	1061
Q81ED8	+	2	2	2				11278	10682	8892.3	10284.1	1066
Q814C0	+	4	3	4	437750	434260	413080	11168	9579.7	9476	10074.6	1067
Q81IY8	+	3	2	2	388550	427360	484010	11750	9215.4	9246.8	10070.7	1068
Q81FQ2	+	3	3	2	309210	596480	214310	11839	13219	4775.1	9944.37	1070
Q818U2	+	3	3	3	234860	368040	387260	10145	9742.6	9329.1	9738.9	1079
Q81IZ5	+	6	5	3	444610	158340	217440	13417	9799.5	5923.8	9713.43	1081
Q814J8	+	3	3	5	545820	612810	471980	9345.5	8794.1	8655.3	8931.63	1099
Q817T5	+	9	7	6	915930	1025800	821620	11019	8646.5	6586.3	8750.6	1102
Q81IZ0	+	8	7	8	780710	928740	727570	11012	7445.6	7320.5	8592.7	1108
Q81HE0	+	4	4	4	572610	509720	482380	11122	7567.5	6884.6	8524.7	1111
Q81HY7	+	3	2	2	347440	336130	320650	10937	7331.5	6132.4	8133.63	1125
Q812J1	+	7	7	5	561920	578320	495750	9666.1	8645.4	5893.3	8068.27	1128
Q819R1	+	1	2	2		196790	79912	6723	11815	5416.9	7984.97	1132
Q81F00	+	4	3	3	199500	452320	402070	9009.2	7752.5	6866.3	7876	1136
Q819P3	+	6	4	4	828900	747750	653600	11353	6608.7	5038.7	7666.8	1147
Q814K1	+	4	6	4	434120	558030	579500	6100.7	8903.2	7909.6	7637.83	1148
Q815K0	+	4	2	1	202470	289580		13186	7198.4	2364.5	7582.97	1151
Q81GY1	+	2	1	2	131900		483050	6021.7	4806.7	10744	7190.8	1161
Q816J1	+	3	2	2	502630	566570	546180	8166.8	6855.7	6120.2	7047.57	1168
Q818I0	+	3	2	2	310270	541930	598630	7891.3	6446.6	6525.8	6954.57	1170
Q815K9	+	4	1	3	303180		425010	10721	1716.1	8387.9	6941.67	1172
Q81GN9	+	5	5	4	473980	512360	478860	7437.1	8011.3	5305.9	6918.1	1173
Q816T6	+	7	7	6	749180	736530	778350	7990	6513.8	6211.2	6905	1174
Q81IP1	+	8	8	8	526950	581580	507890	7688.8	7071.3	5779.1	6846.4	1177
Q818K7	+	4	2	4	216530	254580	191140	7105.4	5908	4497.6	5837	1203
Q814P4	+	3	3	2	85708	80303	61663	7096.5	6236.7	3739.2	5690.8	1209
Q81HQ9	+	2	2	2		389170	397430	4478.2	6193.4	5803.8	5491.8	1220
Q81A53	+	2	4	2	331790	165990	250570	4776.7	6850.9	4699.1	5442.23	1224
Q81A13	+	4	3	1	418160	362280		7282	5099.4	3774.8	5385.4	1228
Q81DH2	+	2	2	2	223540	199090	229290	6774	2882	5940.9	5198.97	1236
Q81G42	+	5	5	6	572680	413490	304910	6123.2	4602.1	4391.8	5039.03	1245
Q815M3	+	1	2	3		332450	94198	5451.5	4240.6	5170.5	4954.2	1248
Q81A71	+	4	4	2	319040	284470	236220	5920.4	4838.2	4052.3	4936.97	1249
Q81I26	+	7	5	6	776610	643160	641210	6094.3	4296.3	3981.6	4790.73	1254
Q812W3	+	4	4	3	209360	241780		5864.5	5785	2535.7	4728.4	1260
Q813E0	+	4	3	2	325570	128480	283280	8725.4	2467.6	2782.4	4658.47	1263
Q81HM6	+	3	3	1	247000	152130		7495.1	4837.3	1566.1	4632.83	1265
Q81G51	+	3	4	3	133880	321160	405110	2101.5	5988.3	5773.5	4621.1	1266
Q81IE0	+	5	5	5	498030	556660	527760	4940.3	4766.8	4001.9	4569.67	1267
Q81HH0	+	2	2	1	211990	170740		5337.7	4362	3385	4361.57	1273
Q814X4	+	2	1	2	210810		210170	5057.6	3775.5	3996.2	4276.43	1280
Q812W5	+	6	3	3	374060	284050	331300	5976.3	3233.2	3240.3	4149.93	1283
Q81AX2	+	2	2	2	173320	216360	167220	4497.6	4708.2	3195.3	4133.7	1286
Q81B78	+	2	2	2				4334.4	3747.7	4152.7	4078.27	1289
Q816C9	+	2	2	2	199060	229690	178820	4474.7	4518.6	2974.6	3989.3	1292
Q812Q8	+	2	2	2	467970	429850	327690	4694.9	3652.7	3436.9	3928.17	1294
Q814J9	+	8	9	5	623050	815260	485540	4675.7	4633.2	2465.3	3924.73	1295
Q81GS5	+	3	2	3	324380	288310	313820	4351.6	3436.4	3388.9	3725.63	1306
Q814S5	+	4	4	3	367310	348140	271680	4417.7	3693.9	2897.2	3669.6	1309
Q816J9	+	2	1	2	405300		415290	4832	2109.9	3879.3	3607.07	1310
Q812S5	+	2	3	3	277440	244940	215090	3229.1	4180.6	3377.9	3595.87	1311
Q81HR8	+	5	5	4	492340	607000	587350	3801.3	3810.5	3075.5	3562.43	1313
Q815H1	+	6	3	4	401130	284020	259130	4843.2	2278.6	3458.1	3526.63	1314
Q81EA5	+	3	2	2	228290	178940	188540	4871.2	2851.1	2820	3514.1	1315
Q81II7	+	2	2	1	189290	154330		3872.8	2809.7	3779.7	3487.4	1317
Q818F8	+	5	2	6	501980	274890	556190	4121.1	2055.8	4109.1	3428.67	1320
Q816T4	+	3	3	3	196030	257240	238060	3386.6	3680.1	3102.9	3389.87	1321
Q814Q5	+	2	2	1				4220.9	5324.2	133.82	3226.31	1325
Q814L3	+	2	3	0	227830	238520		4361	5111.7		4736.35	1326
Q816Y4	+	4	2	3	183690	144230	133420	4367.5	2127.7	2885.9	3127.03	1328
Q819U5	+	3	3	3	318850	446900	383600	2967.4	3204.7	3152.8	3108.3	1331
Q81I10	+	2	2	1	55825	276750		2046.9	4514.3	2680.4	3080.53	1332
Q81E72	+	6	8	5	683830	622200	886360	3011.4	3185.7	2724.2	2973.77	1337
Q815B3	+	2	2	4	295990	318620	166210	2739.2	2687.7	3371.3	2932.73	1340
Q815I7	+	2	1	2	99275		86635	3652.8	2349.6	2538	2846.8	1346
Q81FU0	+	4	5	3	463620	415620	459590	2315.1	2934.6	2453.4	2567.7	1363
Q81AG8	+	2	2	1	243390	297430		2928.1	2397.1	2097.7	2474.3	1367
Q81HT7	+	2	3	3	289560	492940	295060	2429	2491.2	1931.4	2283.87	1381
Q812H8	+	2	3	1	132780	141230		2730.3	2535.2	1486.2	2250.57	1384
Q818H5	+	3	2	3	83373	89858	100460	2248.6	2360	2130.1	2246.23	1385
Q814G9	+	2	3	1	378880	328720		2615.7	2327.4	1660.9	2201.33	1387
Q815H2	+	1	2	3				3214.7	1765.8	908.67	1963.06	1401
Q81HJ2	+	2	1	2	101610		111030	2633.4	1311.2	1846.1	1930.23	1403
Q816S4	+	2	3	3	95624	117780	96612	1180.4	2591.7	1831.6	1867.9	1408
Q81C44	+	2	2	1				2424.4	2341.3	649.1	1804.93	1412
Q81F02	+	2	2	2	135770	136630		1931.4	1652.3	1802.5	1795.4	1413
Q81A12	+	2	2	2	81944	50046	54160	2687.4	1200.8	1180.2	1689.47	1419
Q81I19	+	2	3	3	143240	166080	176420	1214.4	1470.6	1942.6	1542.53	1421
Q814H3	+	4	2	1	225260	170390		2965.5	937.61	604.52	1502.54	1423
Q815Y7	+	3	2	0	127290	132570		2146.2	2088.5		2117.35	1428
Q81DA4	+	2	1	2				2397.8		1692	2044.9	1431
Q81IV5	+	2	3	2	135060	159050	250050	1329.4	1471.4	1216.8	1339.2	1433
Q817M9	+	2	3	1	56186	126800		1092.4	2782.7	54.714	1309.94	1435
Q81GL0	+	7	5	3	132830	109980	119790	1492.2	1351	860.66	1234.62	1437
Q815C3	+	2	1	3	10999		59330	376.78	94.334	1676.1	715.738	1448
Q81EH1	+	0	2	2			109710		1195.8	773.28	984.54	1450
Q813E4	+	1	2	2		67126	83692	459.5	675.68	823.77	652.983	1451
Q814B9	+	2	0	2	66320		49210	816.07		340.4	578.235	1456
Q814Z2	+	2	2	2								1460
Q81HD9		8	7	7	468500000	574080000	486100000	41784000	60922000	47296000	5.00007e+07	1
P0A4F4		11	10	10	281880000	245980000	221480000	32755000	23330000	25686000	27257000	2
Q81EI9		9	6	7	170980000	119900000	154210000	16162000	11787000	12865000	1.36047e+07	3
Q81H29		17	16	17	160650000	158090000	163850000	10340000	8414000	8636700	9.13023e+06	4
Q815X7		5	5	5	45559000	43305000	54602000	8303500	7371300	7894100	7856300	5
Q814C4		33	28	28	249440000	257460000	244690000	6105700	5334100	4344900	5.26157e+06	6
Q81DJ0		2	2	2	19995000	9659000	14814000	7188400	3624400	4210600	5007800	7
Q814N4		7	6	5	12667000	48617000	49748000	5346200	4605200	3754400	4568600	8
Q81AM3		6	6	6	22214000	27676000	33664000	4959100	4928400	3739000	4.54217e+06	9
Q81A11		12	11	11	85850000	44864000	67630000	5280400	3830900	4312800	4474700	10
Q815K2		5	5	4	51066000	48121000	53178000	4456100	3916600	3776300	4.04967e+06	11
Q81GC6		22	19	20	108910000	113660000	130450000	3967400	3642000	3770600	3.79333e+06	12
Q81I91		5	5	5	21707000	31462000	27361000	3713400	3961700	3451200	3.70877e+06	13
Q813V0		5	5	5	40196000	31205000	34590000	3382200	2846200	3042600	3.09033e+06	15
Q81H38		11	11	11	72285000	58873000	68418000	3766900	2565000	2797000	3.04297e+06	16
Q815X6		7	7	7	31545000	33932000	33540000	3046200	2638500	2429000	2.70457e+06	17
Q81GC3		58	49	54	321710016	305750016	324960000	3055600	2515400	2411500	2.66083e+06	18
Q81J50		17	15	13	39713000	54069000	41675000	2720300	3039300	1850400	2.53667e+06	19
Q81G17		2	2	2	6885300	8555800	7353300	2550700	2713800	2232800	2499100	20
Q819D8		4	4	4	36633000	38947000	41767000	2402900	2155600	1943900	2.16747e+06	21
Q81A24		13	12	12	51600000	54808000	54119000	2397300	2096200	1850000	2114500	22
Q815K6		22	22	21	93309000	93066000	85530000	2393800	2001100	1794100	2063000	23
Q816H3		4	4	3	7161200	7023700	6702000	2058600	2050300	1925100	2.01133e+06	24
Q81CA3		8	8	8	42425000	37853000	53703000	2218700	1565000	1903100	1895600	25
Q81E93		14	14	13	51931000	48654000	53433000	2107500	1797700	1616000	1840400	27
P0A4F2		6	5	6	14727000	14974000	13469000	2355300	1706200	1436300	1832600	28
Q81A19		6	5	6	16524000	18918000	16759000	2001200	1845900	1611200	1.81943e+06	29
Q81FQ9		15	15	14	33069000	38224000	34663000	1778000	1815100	1434600	1675900	30
Q81I95		3	3	3	9630300	11408000	10533000	2042100	1535000	1385700	1.65427e+06	31
Q81GM8		7	6	6	20285000	20201000	21801000	2000800	1639600	1294000	1644800	32
Q81IJ7		17	18	16	48281000	56714000	44725000	1832300	1744500	1355400	1.64407e+06	33
Q81AF3		5	6	5	8045000	10081000	9644200	1365700	2024200	1315900	1568600	34
Q819C5		10	8	8	27356000	32818000	33407000	1666600	1532100	1506900	1.56853e+06	35
Q81J93		22	17	20	37463000	43673000	40160000	1612800	1622700	1401500	1.54567e+06	36
Q815K8		39	34	33	105490000	99899000	107710000	1775100	1552200	1296500	1.54127e+06	37
Q814F0		13	13	13	38894000	42262000	38505000	1800700	1476500	1344900	1540700	38
Q81IJ6		11	9	10	55422000	12785000	13710000	1935500	1301300	1301500	1.51277e+06	39
Q81IK9		18	17	18	38762000	42734000	41968000	1598500	1406600	1277500	1.42753e+06	40
Q81DP3		10	8	9	12918000	13750000	11869000	1567100	1424200	1195000	1.39543e+06	41
Q81DT6		5	5	5	22524000	17983000	23936000	1613700	1103500	1354100	1357100	42
Q814T5		25	20	22	48037000	53137000	40737000	1505500	1317600	1004300	1275800	43
Q81J25		14	14	13	27380000	23176000	24952000	1434700	1128100	1090500	1.21777e+06	44
Q81HI5		5	5	5	13428000	9576300	11634000	1492200	1017500	1099000	1202900	45
Q81BZ2		5	5	5	14493000	14250000	14473000	1228300	1101600	1071800	1133900	46
Q819K4		26	21	23	48463000	56168000	57189000	1135200	1129200	1073500	1.11263e+06	47
Q81AK8		37	34	32	110160000	35854000	94628000	1341200	1094800	900260	1.11209e+06	48
Q817L8		10	8	9	22518000	17447000	21993000	1399900	1005300	927070	1.11076e+06	49
Q819X8		15	15	15	28565000	26630000	30753000	1206500	1033500	1006400	1.08213e+06	50
Q81HR7		14	13	13	17216000	18606000	17266000	1269900	1068900	874720	1.07117e+06	51
Q817B7		16	16	15	25113000	26192000	9699000	1144400	1063700	974740	1.06095e+06	52
Q817I4		4	4	4	12329000	14198000	13660000	1090100	1083500	987520	1.05371e+06	53
Q819K3		25	22	22	37455000	32521000	40167000	1216000	971580	973380	1.05365e+06	54
Q816S3		5	5	5	9754300	10104000	9999100	1176600	1014000	942120	1044240	55
Q813S4		8	7	7	16310000	14656000	15927000	1136100	961490	876930	991507	56
Q814G5		13	10	12	17240000	21025000	18243000	1135300	1009900	821520	988907	57
Q814C5		63	54	53	124480000	118040000	128090000	1158700	943520	854360	985527	59
Q814C3		3	3	3	9833900	9599000	8768300	1140700	941470	817000	966390	60
Q81GC8		24	21	19	22476000	16044000	14576000	1358100	867730	670240	965357	61
Q812X3		26	24	18	47886000	51821000	47640000	1138700	971360	671750	927270	62
P60180		26	24	21	39257000	34378000	35807000	1150000	844160	740710	911623	63
Q819K6		35	29	31	45842000	49594000	49995000	990050	889490	848720	909420	64
Q81J44		15	15	13	20573000	20490000	24833000	1020500	841840	828780	897040	65
Q81J41		10	10	10	7742600	9517000	10038000	898500	881340	843600	874480	66
Q81A62		9	8	9	9115800	8868900	6814500	1158400	800940	656430	871923	67
Q81J30		19	19	17	25072000	28728000	28803000	987910	846110	726270	853430	68
Q81IB3		2	3	2	41277000	13380000	47163000	984450	825160	672150	827253	69
Q819W6		18	14	15	12421000	10530000	4697800	1092100	937290	397440	808943	71
Q816B6		8	8	8	10941000	8896600	9927600	847620	742310	723950	771293	72
Q819X9		18	15	17	26070000	32210000	30878000	781600	688580	631320	700500	73
Q81J24		9	9	8	11816000	10756000	10168000	781030	686980	556840	674950	74
Q81DT7		5	5	5	8857100	7587200	9009500	806660	604890	611010	674187	75
Q81J35		6	5	5	6756100	8611000	10155000	677790	591470	684040	651100	76
Q812K9		3	2	3	2028700	1814500	1830900	723950	622660	582340	642983	77
Q81D85		8	8	8	18179000	10094000	4059900	791870	571150	486040	616353	78
Q81AG3		34	32	29	49730000	51157000	54734000	665080	598600	567310	610330	79
Q81J39		19	15	14	28717000	29071000	28764000	649250	599110	568610	605657	80
Q81J36		23	19	17	22562000	20928000	28403000	691630	532290	567230	597050	81
Q818J4		9	7	6	8004500	11610000	10208000	628350	622600	510400	587117	82
Q81G97		4	4	4	12013000	4314500	3621300	960970	409620	337910	569500	83
Q81J51		14	12	9	19244000	20061000	23115000	635870	539170	511310	562117	84
Q812V3		5	3	3	4775800	6089400	6843800	671280	472550	503330	549053	85
P0A4F6		10	8	9	8375700	8535000	9296200	598390	526200	506490	543693	86
Q819K5		24	17	20	29410000	33870000	34807000	580430	542360	487140	536643	87
Q818E9		50	45	45	45187000	52443000	49782000	590530	543020	473500	535683	88
Q81J19		8	7	7	13426000	11851000	12868000	631810	494020	479530	535120	89
Q81J13		10	7	7	15104000	14846000	14709000	641210	504730	449180	531707	90
Q819Z0		4	4	4	6380400	6351000	6905900	600410	497500	493660	530523	91
Q816G0		30	24	25	30100000	29759000	31615000	585330	496260	474560	518717	93
Q81A74		11	9	11	7453500	8043800	4873000	579380	545290	417430	514033	94
Q819T7		9	8	9	5474400	4317300	5193700	603430	460990	462200	508873	95
Q819D6		6	5	6	6101100	4848900	5565600	580460	437090	500230	505927	96
Q81FB5		3	4	4	1581400	1663600	1641800	536660	490260	485010	503977	97
Q814T9		5	5	5	8104500	8436400	7857900	561070	488780	451000	500283	98
Q812R2		20	19	15	24958000	31591000	28991000	513090	544870	433620	497193	99
Q81B06		20	18	17	16449000	10028000	5343800	678390	461540	319390	486440	100
Q81B21		16	16	16	14787000	18706000	18952000	590600	430030	436030	485553	101
Q81J28		8	10	8	13155000	12984000	13282000	589470	437580	427390	484813	102
Q81J27		13	9	9	15820000	17206000	13577000	565610	467590	405060	479420	103
Q817B8		13	11	10	15653000	14438000	18271000	586460	436980	413480	478973	104
Q816W6		4	4	4	7380100	7133100	7704500	541570	436290	428470	468777	106
Q81HI6		4	4	3	4617200	4288400	4581200	554400	409670	436380	466817	107
Q818I1		9	5	8	6552200	6367900	5392500	969510	199860	215930	461767	108
Q81J31		8	7	7	7943200	7934800	8827300	519420	426190	425010	456873	109
Q819W3		4	3	4	6017700	6285700	6879000	498490	442620	423380	454830	110
Q81AM8		5	3	3	10756000	3955000	6796800	588200	386490	389400	454697	111
Q81J18		19	18	18	18378000	20775000	19175000	498580	433870	417030	449827	112
Q81BR0		9	9	10	6235200	6319900	6565300	484000	431580	416550	444043	113
Q81J34		2	2	2	2880800	4778900	3262200	484880	418470	424950	442767	115
Q814G7		8	7	7	3690100	3568900	4738300	521710	347430	436760	435300	116
Q81DY9		17	14	14	16065000	4635500	24808000	504250	414790	381090	433377	117
Q812H1		11	11	11	10761000	8164100	10477000	527090	352460	399970	426507	118
Q81AY0		4	2	2	3980300	3435100	4375300	489430	405870	377410	424237	119
Q81CX7		4	4	3	7383300	5694100	6112700	535630	421460	302630	419907	120
Q814N8		20	19	19	25025000	21274000	20394000	496580	384570	378500	419883	121
Q81J17		10	8	8	8139400	6191600	6206700	566860	379590	308860	418437	122
Q816Q8		23	23	22	24456000	22207000	24566000	461370	401230	386380	416327	123
Q81J38		12	8	9	6111200	8232000	9989900	454800	380280	413170	416083	124
Q81EA6		6	6	5	9413200	9504000	9258800	463250	406400	370430	413360	125
Q81J52		18	12	12	14326000	15620000	13011000	493870	458590	283750	412070	126
Q81DK5		3	3	3	1764900	2167400	2243800	422610	464360	344760	410577	127
Q812Q9		31	31	29	26283000	29388000	30063000	447630	403870	370500	407333	128
Q81CA1		6	6	5	4126200	4024700	4141300	449490	376200	375990	400560	129
Q817C0		28	24	22	19838000	22585000	23883000	447190	372920	351950	390687	130
Q819A0		8	8	8	9135300	8155400	8541700	450120	358200	347780	385367	131
Q814B0		40	31	33	28505000	31877000	30789000	404210	420500	321250	381987	132
Q81J12		7	3	4	3316800	2027000	3371900	449260	309350	383410	380673	133
Q818J0		3	3	3	1050000	1017200	900590	458100	369510	313200	380270	134
Q817F4		37	32	32	25882000	28583000	28290000	407860	373180	321680	367573	136
Q817H6		6	6	4	3709500	3048100	3728700	453060	329620	314940	365873	137
Q81CE7		14	13	12	10159000	11254000	11950000	374680	350180	366590	363817	138
Q81E89		2	2	2	1847900	2112500	2150800	373930	359540	338240	357237	139
Q81GH5		12	12	11	9299300	8244100	9292500	416120	331380	319660	355720	140
Q81I11		3	3	3	3331900	3999600	2933000	391460	397680	276520	355220	141
Q814N5		13	9	8	7659300	7557300	7131800	488750	343770	215970	349497	142
Q81J42		16	14	12	9570100	10890000	11595000	395960	317160	328660	347260	143
Q81A99		36	29	26	24446000	29620000	31965000	389410	329710	307930	342350	144
Q819J5		12	11	9	7941900	8822500	7364800	382500	356610	274320	337810	146
Q812S0		3	2	2	1707000	2440900	2051000	383600	343730	281550	336293	147
Q81E43		5	5	4	6026000	5788500	4243900	397330	324940	285010	335760	148
Q817U2		8	6	8	6136200	5275100	5075900	387870	327890	280770	332177	149
Q81J83		12	11	10	11370000	11396000	10690000	371900	317270	304160	331110	150
Q816H4		13	14	14	9520300	11286000	10072000	370150	328260	279960	326123	151
Q81J40		9	9	9	6837600	7181000	7350800	380100	295630	294520	323417	152
Q81EF5		4	4	3	4636800	2245200	4151100	508220	407700	29188	315036	153
Q81J43		6	5	6	7823000	13113000	8805000	319350	299730	315770	311617	154
Q81CB5		4	5	4	5419100	4613100	4516100	410050	328600	185740	308130	155
Q81CE2		3	3	3	1827100	2607500	2224400	304240	327290	288600	306710	156
Q81J79		21	16	18	14526000	12758000	14370000	369160	250850	295650	305220	157
Q81HI7		9	7	6	8596900	5808400	8485900	375540	260970	278600	305037	158
Q812X4		14	10	10	9001800	8930600	8874800	338210	295370	277920	303833	159
Q81J37		7	7	5	5971200	4306700	6620700	336050	293640	269850	299847	162
Q81JC8		36	32	29	23400000	23712000	24077000	346410	286840	263880	299043	163
Q812V5		10	10	9	3419400	2278700	6765300	393360	240170	258800	297443	164
Q812Y5		9	9	10	15948000	14205000	15646000	347470	271120	271480	296690	165
Q81GQ6		3	3	4	3356000	2570600	2284700	329000	294700	240040	287913	166
Q81A01		11	9	10	8707000	8366700	8767400	318310	272330	267400	286013	167
Q81ID0		9	8	8	8739100	7146100	6963200	324750	264140	265800	284897	168
Q81FI2		4	4	3	1936600	1989200	2747000	358430	288160	203200	283263	170
Q81EI2		14	13	14	8411600	8980000	9645400	332720	279510	235920	282717	171
Q815Z1		19	20	18	13792000	12320000	11789000	331670	271380	244470	282507	172
Q814T1		5	4	5	4053800	4600700	4004100	309770	293890	222560	275407	175
Q81FV0		11	12	10	9629200	9735700	9136300	306440	276460	237910	273603	176
Q81A08		23	19	19	17745000	17254000	17054000	304660	259710	245340	269903	177
Q81J45		7	6	3	2401100	1066400	4213600	346630	236600	226020	269750	178
Q81EF0		5	4	4	5388500	5803400	7436600	255100	235810	312620	267843	179
Q813L4		2	2	2	2178600	2677100	2772700	248370	268790	278160	265107	180
Q817U4		7	5	4	4496300	2432700	2946000	300170	258550	230620	263113	181
Q817Q6		7	7	6	2446400	2347700	2118300	321140	244640	204000	256593	182
Q812R8		5	5	5	2974300	2974600	3425800	274170	245880	247200	255750	183
Q817Z6		10	8	10	6839100	5853900	7598600	300340	217160	246380	254627	184
Q817A4		21	17	17	15662000	14546000	13856000	292250	242490	222610	252450	185
Q818Z9		21	19	15	13969000	14274000	15061000	297630	228040	228960	251543	186
Q817D1		10	11	8	7666300	7480400	7835300	287700	251400	209010	249370	187
P59701		22	23	21	10699000	15284000	12083000	270850	245160	230640	248883	188
Q81J54		12	9	9	4911100	3972800	4402000	286410	226910	214770	242697	190
Q814U8		9	7	9	8524700	9427300	7491800	269670	240110	215510	241763	191
Q812X7		36	35	32	19151000	19295000	18913000	299300	224780	187730	237270	192
Q81DE1		12	10	9	6995600	7106400	8562400	264950	223170	215430	234517	193
Q81J47		84	79	72	49171000	54788000	56194000	267750	224470	201920	231380	194
Q819Z1		33	28	29	27524000	28037000	26861000	271080	211590	200230	227633	195
Q816Y7		22	18	20	11432000	11414000	9999200	264730	223530	185900	224720	196
Q819R3		11	11	10	6565700	5580900	5575900	268060	184930	208140	220377	200
Q81J48		71	61	65	53451000	49752000	47627000	273180	202650	181510	219113	201
Q81J97		17	17	16	8487200	8271800	8322800	237390	213440	194960	215263	202
Q816B3		11	12	12	4338400	5026700	5586500	240210	198340	206080	214877	203
Q81HD5		11	10	7	6217400	5455300	8486400	261010	193300	188800	214370	204
Q814W0		23	21	17	13463000	13665000	14977000	252700	204430	184710	213947	205
Q815Z2		30	28	23	14360000	14871000	16177000	254710	202460	177740	211637	207
Q81IP0		28	26	26	14222000	14927000	15541000	258910	183590	192100	211533	208
Q81C41		18	14	14	8861400	10083000	10896000	226170	204580	201470	210740	209
Q819A1		22	21	20	11700000	11840000	12666000	231660	208860	186180	208900	210
Q81I92		3	3	2	2478600	2033400	2225100	365430	173800	81918	207049	211
Q818F1		12	10	9	6099600	6197300	6478400	257400	182480	181260	207047	212
Q813P2		8	8	7	3873300	3639200	3468000	280960	195350	141820	206043	213
P62171		4	4	4	2313400	2520700	2375000	257690	182050	176330	205357	214
P0A392		19	18	17	10483000	10058000	8486700	256390	201680	157300	205123	215
Q814T2		38	31	34	14892000	17515000	16653000	231630	190000	193270	204967	216
Q81IT5		22	24	21	14285000	13742000	13611000	258410	187720	153690	199940	218
Q81IT9		30	27	25	12976000	13353000	13866000	223300	194750	181600	199883	219
Q815H3		6	5	4	4252400	3759700	3449700	261100	158940	174970	198337	220
Q817F3		15	14	12	7662300	6400300	7390100	252860	181480	160610	198317	221
Q81GK2		36	31	27	16722000	15270000	17028000	236880	181100	174900	197627	222
Q81IS3		20	17	17	15453000	15700000	16715000	223630	181990	183150	196257	223
Q814H1		25	18	20	11994000	11023000	11441000	217630	215380	154010	195673	224
Q81GF8		5	4	5	5590200	4328800	5131400	231530	163480	190220	195077	225
Q81FW1		11	12	10	3795100	4397500	3541900	222340	202680	158450	194490	227
Q816H9		14	14	14	7177100	6096300	6433600	222320	177350	171550	190407	228
Q812J2		10	11	6	2711900	3477400	3442400	126590	343520	95577	188562	230
Q81GQ5		2	2	2	2356200	2545800	2137300	201600	190810	155200	182537	231
Q81FL9		8	7	7	2313200	2203100	2176400	210450	177550	157530	181843	232
Q819D7		25	23	21	16428000	16132000	17130000	207490	168550	167340	181127	233
Q81FS1		21	19	16	13925000	13658000	16587000	208550	166490	162390	179143	234
Q81A09		20	19	16	14341000	7242600	7282700	195950	177060	163540	178850	235
Q81J32		7	8	7	8217500	8436900	7840800	196000	183620	155160	178260	236
Q81FR0		30	29	31	15276000	13760000	15889000	212680	160460	154630	175923	237
Q81FR9		3	3	3	2183300	2200400	2397200	175320	197800	151530	174883	238
Q81B20		16	16	16	8441200	11837000	10806000	193380	180970	149300	174550	239
Q819Z3		16	14	14	9753100	9941500	9874600	203700	157480	157080	172753	242
Q819Y6		26	19	19	11013000	12525000	10383000	202780	168490	146600	172623	243
Q81C90		14	16	12	7548000	6889200	7697000	199190	153450	157840	170160	245
Q818E1		3	3	3	1143800	1396700	1544500	210360	112170	186640	169723	247
Q815J1		19	16	16	6443200	7842800	6507400	193290	172780	138890	168320	248
Q818A3		9	9	10	5577300	3685700	5616900	200310	133140	168100	167183	249
Q81GZ8		18	18	17	8477800	8310300	8125100	190550	154120	145050	163240	250
Q818B0		8	9	7	2814500	2568500	1421100	184870	168450	133880	162400	251
Q81J29		3	3	2	990890	556890	965040	238140	166050	77031	160407	252
Q81J70		38	34	33	10613000	11296000	11320000	174210	161630	145180	160340	253
Q81FV5		11	10	9	6178900	6987600	6906100	180460	155510	142550	159507	254
Q81BV2		5	4	5	2438200	2232800	2657200	176990	151680	145410	158027	255
Q819V0		5	4	4	1376200	1815100	2086900	164860	150150	157270	157427	256
Q814V3		17	15	15	4873800	6717200	6673900	160560	162520	145940	156340	258
Q812U2		4	6	6	2289400	1389600	1445400	176230	152080	139750	156020	259
Q81J66		45	41	41	16641000	19876000	18015000	179440	145530	135530	153500	261
Q816T0		31	32	31	17375000	19946000	19083000	162620	159520	134480	152207	262
Q817C9		3	4	3	2266200	2275100	2315600	150480	158390	142020	150297	264
Q817F7		15	15	14	6215200	6999900	6098900	150960	173080	125410	149817	267
Q81FQ4		8	7	7	3586500	4234100	4460700	169940	140420	135560	148640	268
Q81AF8		8	9	8	3970500	4100000	4494000	161390	141560	140400	147783	269
Q81DX6		15	12	12	7747000	6614400	6799900	176560	138400	127280	147413	270
Q81EL7		12	10	11	6204600	3294900	3001500	172200	141530	128280	147337	271
Q816W9		14	14	13	6203300	6841200	6763300	156430	142100	140690	146407	272
Q81J89		9	7	9	4075900	1181100	1555500	199670	103940	134650	146087	273
Q813J6		5	5	4	3027000	2574300	2799500	169400	131520	134890	145270	274
Q81G13		12	13	12	9322600	7906800	8311900	176290	121250	128050	141863	275
Q81JC6		12	8	10	7945500	8704800	9734400	162580	130460	132050	141697	276
Q81I94		4	2	2	1668300	1886600	465690	161030	139450	119860	140113	277
Q817Q2		22	20	17	10928000	10403000	10928000	171140	130270	116380	139263	278
Q818D4		9	9	8	2241400	2508600	2272500	158600	129590	128930	139040	279
Q819V7		2	1	2	727600		536210	175070	132870	107930	138623	281
Q818E2		8	7	6	6657000	6975800	6598200	157010	133200	124370	138193	282
Q81CA2		3	3	3	1479700	1350500	1107600	170440	132280	109210	137310	284
Q81J80		15	14	12	4554800	4483600	4595800	155970	129010	126420	137133	285
Q815S2		7	6	6	2402900	2908300	2677700	166940	127380	116020	136780	286
Q81FW4		16	16	14	6921400	7778900	7152000	146080	145540	113960	135193	288
Q814C9		5	3	4	1338200	1456700	2072500	125600	125940	148670	133403	289
Q814V2		18	16	17	7467200	8112700	8112600	154950	125290	119200	133147	290
Q817Y2		7	6	6	2868000	2451000	2378400	168260	143420	86910	132863	291
Q81FH7		19	20	16	9920500	10612000	8319800	150480	147110	97808	131799	292
Q817R3		15	15	15	5054700	5021400	4776300	129140	160290	103810	131080	293
Q81AG9		8	7	6	4209600	4282600	4520200	147590	130360	113850	130600	295
Q81IC6		2	2	2	1238400	935910	1257700	158490	107640	124200	130110	296
Q81GW8		7	5	7	2960100	3262200	3045400	148140	121360	117520	129007	297
Q81AL1		15	12	12	5132700	5334500	5363600	153740	124490	106090	128107	298
Q814B1		6	5	6	3365000	4162700	3708600	139070	128760	113620	127150	299
Q812S1		10	10	10	4287300	4383000	4587900	140020	129870	110790	126893	300
Q81J23		9	9	7	4158300	5189200	4463500	139220	146130	94812	126721	301
Q81J03		23	19	17	8243600	8016300	10630000	167080	107580	105260	126640	302
Q81FS5		7	6	6	3023800	3181600	3555400	141010	118960	118960	126310	303
Q816X1		5	5	4	2904100	2977200	3107800	143910	122850	106750	124503	306
P62175		8	8	7	1098600	2949000	2051000	138250	174530	60061	124280	307
Q815Z5		28	27	24	9053100	11019000	13991000	136020	122700	113910	124210	308
Q815J9		10	9	8	3457900	3351100	3373800	155100	130550	86476	124042	309
Q818R2		7	5	3	4125100	3917300	4006300	159780	118010	94297	124029	310
Q81D14		4	5	6	2938300	3019500	3628700	120700	117260	130130	122697	311
Q819X1		12	10	9	5152600	4159400	3760200	146110	112070	105440	121207	312
Q815F8		17	13	14	9759400	9476500	9799100	153620	107110	102410	121047	313
Q817H7		8	7	7	4201400	5132700	4193400	111800	141490	109030	120773	315
Q81J61		17	14	17	8979500	8178600	9418300	136040	109870	113240	119717	316
Q81I71		10	9	9	3893900	3151600	4898000	138410	110460	106860	118577	317
Q81DS0		13	12	11	5664500	6207200	6013500	132380	116570	103560	117503	318
Q817H8		9	9	10	4807200	5130700	5744900	128710	115780	107870	117453	319
Q816G1		2	2	2	1799400	1743600	2055900	129250	106550	115670	117157	320
Q817T4		23	22	18	8679200	8787600	8871700	141110	113690	95775	116858	321
Q817N6		5	5	5	1855100	1899900	1933700	107240	131510	110960	116570	322
Q819E0		10	11	9	3222300	3336700	3298000	135070	107420	106310	116267	323
Q81HM4		6	6	6	2628400	2221400	2119700	135800	106780	103920	115500	324
Q819X7		25	21	21	8681800	9337100	9275100	132500	112030	100840	115123	326
Q812N7		9	9	8	3925000	3599300	3705100	133320	113020	98833	115058	327
Q81GY0		9	9	6	3150000	3318100	3468000	127320	111250	106180	114917	328
Q815L4		39	38	33	15736000	16994000	18101000	129510	111310	103790	114870	329
Q819J9		31	33	29	10858000	11612000	12164000	125300	117470	99332	114034	331
Q81B04		19	17	16	5916700	6451500	5882400	125950	112270	99378	112533	332
Q814N7		17	16	13	4450100	4816400	4325300	133380	115370	88227	112326	333
Q81F85		14	14	13	5735300	5875300	5364600	128980	108700	96968	111549	334
Q81DW7		7	7	6	2390600	2478800	2586000	119710	115830	97844	111128	337
Q81FH4		25	26	27	13520000	8542600	8772700	119750	112620	97704	110025	338
Q81BQ9		17	15	16	2473900	3425800	1798500	134880	113660	81288	109943	339
Q819Z6		10	8	10	4334000	4232500	4152000	97602	123870	107930	109801	340
Q81GN2		8	6	7	2794900	2515000	2749600	127520	100100	101480	109700	341
Q819G0		21	16	17	7855900	7150500	7418600	128890	92222	107410	109507	342
Q81JC4		23	19	17	8727100	8687900	7634600	142120	110120	74662	108967	343
Q81IN3		22	17	18	8778800	7907400	8800400	136300	97612	91544	108485	344
Q817B3		6	7	6	1282200	1318900	1062600	139520	102140	83492	108384	345
Q81HN4		14	15	14	4165900	4326100	4489000	122300	113260	87382	107647	346
Q819Z7		14	13	12	5033800	4839300	4238800	127600	103270	89562	106811	347
Q819L5		6	5	5	1379100	1041800	1149700	150880	86857	82032	106590	348
Q81II8		22	20	20	9404400	8846000	9068300	122210	101050	95241	106167	349
Q81DR5		21	18	17	7273900	2817600	7116100	127840	101020	89453	106104	350
Q81DT4		3	4	2	875390	568470	475410	211200	66755	39485	105813	351
Q818G8		17	16	15	4917000	5350400	4826400	116120	105700	93717	105179	353
Q819Z9		12	11	12	3956300	4016900	3910500	116480	98444	94807	103244	354
Q819H7		32	29	27	10623000	11703000	11573000	106330	96926	106310	103189	355
Q81AG2		4	5	4	1387900	1456500	1127200	96668	141780	69895	102781	356
Q816P5		15	15	11	5811200	7341300	1924600	91947	122060	93939	102649	357
Q812N8		8	7	6	2697700	3017500	2674400	116170	105790	85163	102374	359
Q816V1		9	9	7	4511600	4338000	3059500	123180	102110	81150	102147	360
Q813G9		3	3	2	533890	458850	343120	141640	98763	60930	100444	361
Q817D3		21	18	17	6119500	6301700	6596900	123400	83710	91316	99475.3	363
Q81GN6		15	15	14	4505800	5424400	6528500	34986	90050	170860	98632	364
Q819V6		15	15	14	4502300	4644900	5069800	116730	91827	85085	97880.7	367
Q81BY2		19	18	16	5567700	5820900	6389800	108640	92632	89403	96891.7	369
Q815Y2		5	7	4	1569400	1478200	1602800	111840	99425	79328	96864.3	370
Q813E6		3	2	2	1236200	1211200	1235400	126740	85609	77391	96580	371
Q817N7		5	5	5	1791600	1744800	1816300	110170	88003	91566	96579.7	372
Q81IB5		2	2	2	533300	712000	629300	95549	108720	85449	96572.7	373
Q81IN2		26	26	22	10057000	10473000	11632000	114920	93485	80999	96468	374
Q817X3		11	10	11	3161000	3086400	3634400	112020	86685	89065	95923.3	378
Q819M0		23	24	21	8521600	9401400	9254800	107280	94844	85530	95884.7	379
Q815G2		8	7	8	1760600	2403400	2214800	115070	53714	117110	95298	381
Q81HW6		7	8	8	2650000	3265700	1482400	97527	105670	82276	95157.7	382
Q81DV7		11	9	9	8697000	1493300	1779900	107050	85364	91508	94640.7	384
Q81G26		7	5	6	2233100	2399700	2186300	126010	86343	71119	94490.7	386
Q81I69		25	26	23	8755600	23611000	8147400	116060	93712	72635	94135.7	387
Q81HI3		10	10	9	4220900	3393500	3401500	116380	91025	74318	93907.7	389
Q81FU1		9	9	9	3237400	3807600	3229600	100120	95672	85815	93869	390
Q815K7		18	15	10	6073400	4660300	7364400	100050	77685	101700	93145	391
Q81J22		13	11	10	4541500	4546100	5380900	100270	89916	88810	92998.7	392
Q81HH9		2	2	2	555990	617470	601550	97595	92921	84456	91657.3	393
Q819I8		8	9	7	1946000	2497400	1920900	96991	101910	75988	91629.7	394
Q81CR9		10	11	8	4127100	4756400	4973100	90302	104900	74674	89958.7	396
Q81C96		3	2	2	816980	560180	819810	106260	75170	87606	89678.7	397
Q818T4		17	15	14	4682300	4234700	5525100	110570	80556	74849	88658.3	398
Q81CE5		20	15	17	6108100	7863100	5835000	103900	93493	68188	88527	399
Q817L6		9	9	8	4234000	5017000	4862300	93627	90795	77206	87209.3	400
Q817H5		25	27	25	8936500	9721100	9133100	95165	86840	79299	87101.3	401
Q819X4		19	18	14	5188100	5320500	5516400	97872	81124	79863	86286.3	402
Q81DU1		2	2	2	1810400	2086900	1747100	93133	89469	74079	85560.3	403
Q814G6		10	9	9	2169400	2540200	2209000	97152	88918	69767	85279	404
Q815S8		11	11	9	1771400	2172300	2129900	106840	77862	69268	84656.7	405
Q818Z3		5	4	4	1729200	1772200	2117700	99579	74005	79796	84460	406
Q81A22		12	12	10	4419800	4253000	4620800	97879	82099	72794	84257.3	407
Q814Q8		28	24	21	6949600	7292700	7139700	102160	84581	65137	83959.3	408
Q816A9		9	7	8	1722100	2142100	1486400	91158	86049	69632	82279.7	410
Q817U6		15	15	15	6763000	7540700	7540800	87673	81839	77041	82184.3	411
Q81FA2		4	3	4	650400	759540	549030	96847	74419	74319	81861.7	412
Q81IN4		4	5	5	1624000	1612400	1709600	85846	75763	81563	81057.3	413
Q81DR8		16	14	13	8622100	3065400	3061800	99686	77402	64473	80520.3	414
Q814G4		20	17	18	4413400	4809100	4626600	89851	76595	74719	80388.3	416
Q81JD3		5	5	4	1078500	935830	1037900	97207	80739	63204	80383.3	417
Q81IE5		3	3	3	3846700	2997700	3959100	97534	65876	77614	80341.3	418
Q819V1		16	15	17	7048300	8161000	8089400	88665	80171	71281	80039	419
Q815X2		27	27	24	6716900	6203400	6290000	91998	80826	64457	79093.7	422
Q81J59		20	19	19	6214700	6791100	6055300	90378	76004	69085	78489	424
Q81C01		27	24	19	8451400	8422300	8454500	92850	78026	64192	78356	425
Q81AG1		2	2	0	1631800	393810		207690	26792		117241	426
Q817A0		25	24	20	9588100	14683000	6502400	95467	76995	61864	78108.7	427
Q81C17		9	9	9	3162300	3318000	3136200	96997	85965	51257	78073	428
Q814H2		11	12	9	4056700	4026900	3738600	87890	78601	64906	77132.3	429
Q814T7		15	13	13	3236400	4184500	3633300	93722	74039	63413	77058	430
Q817E9		15	14	10	4982800	4328000	5607200	91525	72419	66449	76797.7	431
Q814W1		14	13	14	3386700	3158300	4110700	87936	71460	70640	76678.7	432
Q817I8		24	24	23	6146200	7211200	6832800	81350	80327	67097	76258	433
Q818X5		8	8	8	1666800	1661900	1821600	86418	71713	70507	76212.7	434
Q81FS8		11	9	7	5057600	5196800	5678700	88374	75747	63147	75756	435
Q813K1		11	10	9	1718400	1766700	1539800	87961	78137	58148	74748.7	436
Q81IM4		12	11	11	3631700	4526400	4260900	93733	73772	56504	74669.7	438
Q81JA3		3	3	3	886390	938560	896990	84481	76024	62489	74331.3	439
Q813M5		7	7	7	1491400	1473900	1450300	82324	68530	71819	74224.3	440
Q81EK4		11	11	9	3736800	3992500	3211400	87048	73642	60599	73763	441
Q819Z5		7	6	6	3050600	3066000	3041900	92984	68027	60143	73718	442
Q81DV0		26	24	22	10284000	3334600	5546300	87488	74183	59240	73637	443
Q81EK5		10	8	8	3491400	3205200	2207200	83740	68093	68908	73580.3	444
Q819Y4		23	24	25	5731900	5888700	6032000	86700	63768	68250	72906	445
Q815Z3		12	16	15	4595000	4995300	4087500	79952	75356	61486	72264.7	448
Q81CC4		12	11	10	4760700	4186100	4910500	86234	66594	63703	72177	449
Q812Z5		3	2	2	1050200	1164200	1123100	76207	68741	71460	72136	450
Q81J01		19	23	18	6702100	6473300	6587100	84407	71773	59711	71963.7	451
Q814W3		3	4	2	2143500	2339800	1491900	80898	79683	54626	71735.7	452
Q81GZ6		13	11	12	3980700	4443000	4615700	79706	70268	64918	71630.7	453
Q81C48		25	22	19	7831000	9024900	9237000	79501	71882	63474	71619	454
Q813U4		8	10	9	2416800	5212300	2434800	75658	71827	67055	71513.3	455
Q81AL6		7	7	7	3612000	2817700	3721400	85618	58682	69687	71329	456
Q81GP2		17	14	14	3635000	4239800	3991500	83108	71221	59376	71235	457
Q81GM1		3	3	4	737140	777580	919620	73381	69739	69923	71014.3	458
Q81A18		17	14	17	3573300	3844600	3559700	87365	62546	63098	71003	459
Q81I79		8	6	3	2278500	1558300	1485000	99945	71719	40108	70590.7	460
Q817F8		17	15	14	4557500	5313400	4820600	80120	69379	62255	70584.7	461
Q818C9		7	6	5	2009900	2310900	2077700	82694	59317	69452	70487.7	462
Q81H14		4	4	3	1391800	1407300	1249200	94792	62196	53640	70209.3	463
Q81ID7		8	9	7	1543800	1142100	2042300	70014	69788	69568	69790	465
Q812K2		4	5	5	1510000	1418800	1680600	73523	56331	78901	69585	466
Q812T2		14	13	12	3430200	3526400	3196800	82122	67386	58917	69475	467
Q81FL8		18	17	14	3164000	4161900	4124100	66221	78204	63272	69232.3	468
Q817R6		39	41	33	10713000	10365000	11040000	78825	69299	58829	68984.3	469
Q81I14		8	7	8	2211600	2307800	2528600	69559	66765	68954	68426	470
Q812R6		12	11	10	2038100	2390100	3173000	73113	67953	63100	68055.3	471
Q81A21		20	22	17	5972300	6555400	5017600	76117	70418	56337	67624	472
Q81EM1		5	6	4	1740900	1786000	1834700	76340	65996	56148	66161.3	473
Q819A4		7	8	6	2740500	2698100	2655000	75885	63648	55927	65153.3	474
Q817P3		9	8	6	2299400	2296200	2252400	86036	65750	42850	64878.7	475
Q81BC1		16	14	15	5879200	6090100	6116200	72430	62676	58752	64619.3	476
Q817X8		22	16	17	6042400	7388400	7034400	84570	53194	53737	63833.7	478
Q81E49		2	3	3	653840	680690	512750	64975	67926	57899	63600	479
Q819Y0		8	8	6	4824900	5999500	3618200	67069	64029	58519	63205.7	480
Q817E1		13	14	13	3154900	3184400	3220100	68290	62171	59148	63203	481
Q81AF6		34	30	28	7888900	7180300	8966800	73214	60590	51030	61611.3	485
Q816T9		3	3	3	1484300	1309100	1005000	71793	54541	57600	61311.3	486
Q818P9		9	8	7	3484200	4065400	3854700	68375	61792	52050	60739	488
Q81IT4		4	4	4	562030	1064200	1076000	66310	58003	57595	60636	489
Q81BC0		16	15	14	5045400	3348100	2611200	70983	58253	52313	60516.3	490
Q819K2		9	7	6	1669700	1699500	1775100	69586	55512	54532	59876.7	491
Q817W6		13	11	10	3555100	3610400	3902500	69050	56647	53796	59831	492
Q817C3		4	4	3	959860	1275100	986180	75257	52549	51362	59722.7	493
Q81IE9		16	14	11	3723400	4339600	4171500	66007	62685	50379	59690.3	494
Q818R3		10	11	10	4815800	5062500	5264600	72552	45621	59337	59170	496
Q814R3		13	13	11	4184300	3969900	4341800	69273	57986	50083	59114	497
Q817Z0		27	23	23	8147900	9324700	9051600	62926	60730	53395	59017	498
Q81IP9		14	14	14	4197600	4560500	4601700	62604	60560	53377	58847	499
Q81JA8		30	22	24	5512400	6227400	6858600	67028	50139	57443	58203.3	501
Q816T2		4	4	4	780550	964810	965220	66003	55244	53336	58194.3	502
Q819W0		8	9	8	1974800	2246100	2125100	50295	63862	59521	57892.7	503
Q817X7		15	12	12	4026400	4048000	4068600	68907	53760	50619	57762	504
Q818E8		6	6	7	2576000	2793400	2996200	53636	57967	61622	57741.7	505
Q81IE4		4	4	4	2424200	2324800	2385400	66468	52834	52798	57366.7	506
Q819L3		6	8	7	2282800	2782300	2327400	62599	59506	49929	57344.7	507
Q814S6		12	11	12	3801800	3736000	1704600	68253	55213	48521	57329	508
Q81G71		6	6	6	1420000	1214400	1455600	65607	48356	56138	56700.3	510
Q818T3		10	11	7	2363800	2617300	2607200	58644	62586	48585	56605	511
Q817P9		8	6	7	1963100	2373500	1981600	69704	52142	47903	56583	512
Q818H2		12	11	7	3862600	4784700	4407000	65067	58422	46091	56526.7	513
Q816E3		10	8	6	3956500	3875900	3924500	71112	53016	45220	56449.3	514
Q81G72		22	19	20	5106800	5590600	5458500	61903	56380	50813	56365.3	515
Q81E36		6	4	5	935090	1659100	1112600	67836	43188	57767	56263.7	516
Q81AI8		4	4	4	1024800	1134900	1038400	61083	56372	50187	55880.7	517
Q81IQ7		16	20	20	5043000	4724900	4407200	69819	56373	40272	55488	521
Q81CC3		8	8	6	2749400	2561600	2021000	67818	54424	43230	55157.3	523
Q81EY8		7	8	8	2463100	2993700	2410800	61606	56108	46652	54788.7	524
Q81EK9		8	8	8	2160500	1890500	2307600	61472	47090	55546	54702.7	525
Q816Y2		13	12	11	3421200	3972800	3619800	56355	58506	48805	54555.3	526
Q819X0		18	15	13	4448900	4652100	3986300	65695	56339	41558	54530.7	527
Q81C24		10	11	8	2115900	3573700	1956900	61761	53085	45476	53440.7	528
Q814M2		12	11	12	2637800	2567300	2740800	61180	48536	49386	53034	530
Q81CI6		12	11	12	2438900	2356100	2158700	59483	54294	45010	52929	532
Q819R4		37	37	32	8046000	9225400	8535600	56639	55721	46402	52920.7	533
Q81GN1		8	8	6	1707500	2456600	2316900	62059	52314	43555	52642.7	534
Q819E4		2	3	3	609750	519870	579520	58864	50386	48215	52488.3	535
Q81IC5		6	3	2	1627800	1732900		70043	45108	42140	52430.3	536
Q817M3		5	5	5	622840	735960	706190	52827	53797	50638	52420.7	537
Q816J5		11	9	10	1531100	1439900	1419300	63120	51683	42404	52402.3	538
Q819W5		6	5	4	1553400	1436300	1428100	61739	51694	43399	52277.3	539
Q81E83		4	4	4	926320	1102000	998670	54082	56004	46471	52185.7	541
Q81GF7		14	14	12	2633900	2960200	3350600	59660	53017	43804	52160.3	542
Q818H4		4	4	4	712820	643740	643360	61853	48900	45348	52033.7	543
Q814Q1		9	9	8	2475900	2235300	2397600	59139	47702	48500	51780.3	544
Q815J7		2	2	2	719500	634270	631850	62759	47837	44620	51738.7	545
Q81J04		4	4	4	832890	814950	603150	62046	48134	44115	51431.7	546
Q815Y3		4	3	2	737950	1308800	366880	47104	89128	18022	51418	547
Q814I6		6	4	4	2383500	1768900	1155100	65130	41808	44447	50461.7	548
Q81B65		15	11	13	3220700	3359800	3454900	56663	47321	47070	50351.3	549
Q819D1		7	7	7	1911600	1813500	1783100	57410	49228	43999	50212.3	550
Q81AW8		9	9	8	1595700	1390800	1534400	66217	46401	37788	50135.3	551
Q81AE4		6	5	6	1764800	1323500	931330	60158	44367	45358	49961	552
Q81GW5		9	7	7	2608100	2237900	2662700	61428	45449	42869	49915.3	553
Q818M4		12	12	9	2813500	2358100	2245100	55420	53847	39603	49623.3	554
Q818S1		8	5	6	946610	975140	1047600	60440	38873	48530	49281	556
Q81DR9		21	20	19	1900300	3832600	2414600	54921	46051	46378	49116.7	557
Q81J98		9	11	8	2564100	2481300	2635000	53062	52481	40740	48761	558
Q81B82		10	7	7	1912800	1974500	2172600	57829	43658	43862	48449.7	559
Q816X6		20	22	16	4063100	4120800	3868600	52539	50036	42461	48345.3	560
Q81H11		7	7	6	1917300	2028200	1267000	55501	47756	41216	48157.7	561
Q81A92		6	6	5	1627800	1693000	1737600	59200	45993	37142	47445	563
Q81I12		2	2	1	444010	494660		47427	61893	32892	47404	564
Q81AD4		10	10	10	4268500	4518300	1619900	52784	49257	38854	46965	565
Q81BF4		35	30	32	7514400	12324000	5222700	54983	43301	41483	46589	568
Q81JA1		13	11	9	2905400	2780000	3117900	55214	45305	38805	46441.3	569
Q819L8		7	8	5	683950	2611100	1906100	38334	54556	44519	45803	571
Q819W8		9	10	11	3279300	2733400	2896600	49703	42084	44999	45595.3	572
Q813Z7		6	5	2	1002800	861470	732170	71130	44860	19867	45285.7	573
Q81J57		9	8	8	1996300	2011100	1980300	51577	43261	40546	45128	574
Q817I7		27	29	21	7944000	6977600	8349800	49751	45103	40364	45072.7	575
Q819F4		5	4	6	1575900	1631700	1729000	49536	41487	43885	44969.3	576
Q81FR3		4	2	3	708870	619060	817880	55827	34726	43374	44642.3	579
Q81GV0		5	6	4	1742600	1982500	1260300	48585	54489	30399	44491	580
Q818A2		5	7	5	803260	807280	816200	52120	40997	39668	44261.7	581
Q81H06		9	10	9	2661600	2609800	2621400	48213	45351	39087	44217	582
Q813Y7		12	11	9	2280800	2329300	2259400	56444	43187	32798	44143	583
Q819T6		7	8	6	1534600	1375500	1913800	54765	39616	37440	43940.3	584
Q818D1		3	3	2	766030	792540	510320	53977	49831	27683	43830.3	585
Q815S0		16	15	13	4310100	4276500	4799800	51878	41545	37984	43802.3	586
Q81F01		5	7	6	1637000	1842900	1610300	38587	48966	43167	43573.3	588
Q817I6		11	11	9	1757800	1878600	1948600	47165	43905	37981	43017	590
Q81DD2		9	6	7	1818300	1457800	1276500	54931	32039	42016	42995.3	591
Q816E7		3	3	3	578630	944400	1063300	43499	41457	42978	42644.7	592
Q81F26		11	7	6	2934900	2998700	2957200	54192	41754	31619	42521.7	593
Q814V9		8	8	7	2569400	2788200	2292800	51132	48157	28257	42515.3	594
Q81BL4		15	13	11	3047000	3504800	777640	50052	43866	33609	42509	595
Q818M3		15	12	9	4395000	2325400	2199700	54883	45463	27061	42469	596
Q817L7		10	12	8	2310000	2121800	2580800	47088	42204	37659	42317	597
Q81C45		13	15	14	3310900	3575500	3625300	41858	45310	39430	42199.3	598
Q819M9		41	30	30	8455700	8610200	8393000	54005	40837	31715	42185.7	599
Q819P6		3	3	3	688070	648330	645810	49371	39917	37267	42185	600
Q81J99		4	4	3	1300000	977900	1234300	56757	36315	33190	42087.3	602
Q81IU1		12	10	10	1405700	1787500	1685700	48513	42144	34962	41873	603
Q81E30		27	28	26	5326500	7217600	6942000	44139	43411	37517	41689	604
Q81CG9		3	3	3	570080	690310	563550	45320	45524	33974	41606	605
Q81G39		15	14	11	4489700	4362600	4398300	43536	42284	38989	41603	606
Q818G4		9	9	9	1731000	1295200	1584100	47023	40438	37316	41592.3	607
Q814T8		14	13	11	2650400	2859000	2731300	50361	42117	31771	41416.3	609
Q815Z4		6	6	6	1185500	1281300	1003400	41421	45854	36517	41264	610
Q81AN0		6	6	6	1611900	1312900	1576400	48721	36970	37262	40984.3	611
Q817R9		6	4	5	1228500	684090	1078800	50786	35202	36929	40972.3	612
Q815I8		5	6	6	1080800	1194500	966180	44935	48160	29569	40888	613
Q81CM3		8	7	6	980190	1179900	853020	38112	43703	40740	40851.7	615
Q81JA9		3	3	3	1096300	1009000	1239100	43949	34912	43382	40747.7	616
Q81G96		4	3	3	957550	1029800	964860	46599	41190	33893	40560.7	617
Q818K3		3	2	3	748460	829690	799760	44590	40720	36007	40439	619
Q819U7		2	2	2	535270	922530	883290	44525	39663	36729	40305.7	620
Q814F7		20	19	17	5093100	4656700	4819000	53953	35592	30807	40117.3	621
Q81GU5		6	4	6	1422500	1236900	1556700	50656	28753	40500	39969.7	622
Q812W1		4	3	2	783600	638640	813130	56345	37310	25929	39861.3	623
Q815J4		13	11	12	2200300	2126900	2381800	46301	35440	37223	39654.7	624
Q819R7		13	11	8	1938700	1874600	2392000	49557	35439	33642	39546	625
Q81DR6		7	7	4	1479000	2213000	1548900	49759	37033	30769	39187	627
Q81IC4		4	4	3	1402400	1325400	1409200	46031	37707	33660	39132.7	628
Q81FL7		2	2	3	468360	496690	554500	40730	35541	40812	39027.7	629
Q81FW9		9	10	7	1752800	1702100	1666000	45989	38630	32464	39027.7	630
Q81GM5		29	28	22	6033200	5956400	5950400	49017	38152	29636	38935	631
Q81FI8		5	7	6	1226200	1281100	1013800	35546	47870	32439	38618.3	634
Q818R9		18	18	16	3799200	3759100	3759700	44433	37621	33687	38580.3	635
Q81IU6		13	12	11	1964700	2147600	3086100	43040	38806	33534	38460	636
Q81AY6		3	3	3	536780	450530	489320	47709	31638	35949	38432	637
Q81IN1		10	8	9	1719600	1822600	1332900	44075	36559	32606	37746.7	639
Q81J20		3	3	1	475490	294560		67008	41279	4031.6	37439.5	642
Q818U0		3	2	3	991530	1180500	1240300	46857	27935	36743	37178.3	643
Q812M9		4	5	4	784470	791350	725160	45038	37030	28964	37010.7	644
Q81D92		14	13	11	2303400	1694300	1833700	48036	36422	25799	36752.3	645
P0A4I3		8	8	7	1589200	1650700	1326100	42564	38022	29584	36723.3	646
Q81IR8		8	8	7	1135800	1178200	1132300	39728	38034	31772	36511.3	647
Q813X8		9	7	7	1610200	1707600	1453400	43090	36954	29004	36349.3	648
Q818Z5		3	3	3	1137800	790070	926550	40906	33379	34178	36154.3	649
Q816H2		6	7	6	1616700	1634200	1358200	40021	37864	30387	36090.7	650
Q81F27		9	10	10	1374900	1558800	1576400	34758	40760	31881	35799.7	651
Q81IA6		12	12	10	2589300	2064700	2428500	47097	34807	24968	35624	652
Q818C8		8	6	6	694800	917460	817400	41363	33792	31646	35600.3	653
Q81JD1		15	15	15	3454500	3173600	3030300	36535	37306	31277	35039.3	654
Q81EW8		2	2	0	330040	303300		57666	46702		52184	655
Q81ID9		2	2	2	662600	762590	653910	37767	37262	28675	34568	656
Q81FQ8		6	4	4	735350	908480	1116700	39014	29690	34910	34538	657
Q812I4		13	13	12	2429500	2395200	1984000	41139	34118	28237	34498	658
Q81E85		14	12	14	3513300	2849200	3223100	37036	32227	33824	34362.3	659
Q81HI2		7	7	7	1081800	2340900	2343100	31223	37258	34519	34333.3	660
Q818T2		11	10	8	1543900	1743500	2008000	37064	33127	30601	33597.3	664
Q814M4		12	13	8	1553900	1818800	1457200	37171	40614	22883	33556	665
Q818U8		13	12	8	1598600	1578800	1418700	43116	33149	24267	33510.7	666
Q81IQ9		6	6	6	852350	906750	821890	35212	37122	28025	33453	667
Q81JD0		17	14	13	4864900	5150900	4775400	38438	33295	27844	33192.3	668
Q818R4		4	3	3	863050	673920	1001500	36095	31771	31623	33163	669
Q81G00		3	3	3	412140	413170	447790	35934	31347	31353	32878	670
Q81FP4		8	6	5	1652700	1512100	1135400	41379	34082	22803	32754.7	671
Q818S6		7	7	5	1116200	1008300	874860	39620	33402	24994	32672	672
Q814J4		7	8	8	1103100	1412300	1193500	33945	35490	28524	32653	673
Q81DT0		4	3	3	532750	520350	498040	42400	29852	25444	32565.3	674
Q819E3		7	6	6	1853700	1787700	1863700	39464	30503	27650	32539	675
Q817R2		5	5	5	2129200	2314800	1859200	36219	32760	28529	32502.7	676
Q818B3		5	5	5	619360	713160	639980	34278	34989	28079	32448.7	677
Q81JA5		5	4	3	1552200	1631600	1823900	33014	31045	32779	32279.3	679
Q817F1		4	5	2	547080	1334900	428410	8610	83736	4446.5	32264.2	680
Q817F2		8	7	8	1847600	1618600	1865000	40065	26889	29717	32223.7	681
Q814H0		5	3	3	909590	805330	751560	47997	23774	24744	32171.7	682
Q812X2		6	6	3	544160	488030	441110	41388	34487	20417	32097.3	683
Q81IJ1		5	4	5	749610	557180	734060	46937	19968	29364	32089.7	684
Q81J26		2	3	2	1252300	546980	753030	42932	25973	27363	32089.3	685
Q81HA4		8	8	7	1303400	1546100	1399900	33514	35371	26945	31943.3	686
Q819V5		9	8	5	1585200	1392200	1233000	39337	33663	22498	31832.7	687
Q81IS8		8	9	7	1954300	1898300	2359200	31402	34346	29630	31792.7	688
Q818T5		10	10	7	2733400	2441000	1951500	40032	33643	21594	31756.3	689
Q81IJ5		4	4	5	952690	986470	1149400	31507	31477	32157	31713.7	690
Q81IT0		5	5	5	948610	907440	917120	33703	32998	27741	31480.7	691
Q819D0		13	10	9	1123700	1285600	939090	39849	29739	24556	31381.3	692
Q81GJ7		6	7	6	1558900	1796700	1478300	35234	32560	25971	31255	693
Q812J3		6	8	5	6216200	5185200	7425900	32705	32102	28564	31123.7	694
Q819M5		13	11	11	2190900	2029100	1889600	38902	29456	24875	31077.7	695
Q81FM1		3	3	3	597260	536520	673930	33866	28039	31282	31062.3	696
Q81EM2		2	2	2	266220	284310	360390	30568	28529	34061	31052.7	697
Q81AU4		5	5	4	529430	429350	530000	36926	29412	26190	30842.7	698
Q817Q5		4	4	4	805000	1014200	1060700	27323	31931	32883	30712.3	699
Q814L5		6	5	5	1073900	1180300	1139800	33355	28657	29879	30630.3	700
Q81EH9		5	5	5	1092200	973920	1173700	35435	27132	29014	30527	701
Q81G11		10	10	9	2040800	1619900	1041800	34201	29529	27691	30473.7	702
Q81DV5		3	2	1	1083600	886790		79112	6893.3	4897.5	30300.9	703
Q817E6		10	7	8	1555700	1120100	1250100	41159	21867	27558	30194.7	704
Q81B24		8	9	9	1474100	1836500	1666600	26972	33887	28741	29866.7	705
Q819P5		4	3	3	645260	692270	706610	34942	28161	26219	29774	706
Q813J1		5	3	5	751830	524300	711520	40808	18024	29446	29426	708
Q81FY8		12	12	11	3528300	2581400	2106100	32523	30542	24997	29354	709
Q817V3		4	4	3	867250	952200	999770	32457	27061	28489	29335.7	710
Q81A68		15	13	15	1746600	1780200	1472400	34222	26223	27020	29155	711
Q814I4		8	8	5	953010	1332000	1243600	31125	32371	23419	28971.7	712
Q815E6		5	4	4	1016900	824040	261790	39805	30346	16409	28853.3	713
Q817A2		9	9	10	2000000	2271500	2122800	31710	28744	25264	28572.7	716
Q81CN9		3	1	3	351110		227590	39209	18730	27321	28420	717
Q816E5		10	10	10	1742300	1725800	1804200	32488	27199	25035	28240.7	718
Q818Z0		5	6	5	971450	868230	1128700	31782	25471	27419	28224	719
Q815J3		2	3	3	715500	553620	526780	31907	26412	26237	28185.3	720
Q81HW5		20	15	17	3543200	3333300	4151100	32329	24640	27239	28069.3	721
Q81AE3		7	5	5	1956400	850670	817130	36164	25949	22056	28056.3	722
Q814Q2		7	6	6	1792000	1780900	1504000	34114	30300	19658	28024	723
Q81I80		8	6	5	578450	611630	601640	33329	26831	23866	28008.7	724
Q81C54		5	4	4	585670	460350	551200	37545	22979	23322	27948.7	725
Q81A00		19	18	16	3154900	3026400	2972100	31425	28768	23227	27806.7	726
Q81I38		6	7	5	1468400	1487400	1278200	33845	27027	22499	27790.3	727
Q815G7		25	18	16	5985600	5868000	4738700	36739	26738	19692	27723	728
Q81G87		1	2	2		336840	324510	12318	42736	27933	27662.3	729
Q81AU5		8	8	5	1265700	1409300	1158600	30814	28985	23047	27615.3	730
Q819P8		9	8	7	1361600	1763600	1728800	31353	28744	22731	27609.3	731
Q81F55		11	7	8	1502900	1257300	1541800	37347	23701	21182	27410	732
Q819K0		3	1	2	515710	313680	418560	42893	17954	21362	27403	733
Q81DH7		10	11	11	1730800	2039600	1440300	25546	27210	29094	27283.3	734
Q819V8		9	6	7	1333700	1419600	1252800	33995	24515	23151	27220.3	736
Q819E8		8	9	7	1455600	1449000	1473500	32345	27198	22021	27188	737
Q81B59		7	7	6	1153500	1206800	1299600	31633	24743	25003	27126.3	738
Q817Z5		5	5	4	1407600	1281500	1293300	38492	23435	19403	27110	739
Q818M5		12	10	11	1775400	2116300	1840400	31127	24486	24953	26855.3	741
Q812T3		6	8	7	1205800	945370	1453700	28728	25203	26604	26845	742
Q817B1		12	10	9	1315500	1541300	1262100	32273	28190	19905	26789.3	743
Q816L4		6	7	6	1160800	922530	907690	32908	24482	22602	26664	744
Q81HL8		5	5	5	728240	810460	748620	27771	27627	24524	26640.7	745
Q818H0		9	9	7	1083900	996890	1054300	31785	25025	22976	26595.3	746
Q81IA7		10	9	7	1438500	1441000	1439400	31955	26653	20991	26533	747
Q81J96		4	4	3	937320	666110	518200	37660	22213	19501	26458	748
Q816N5		4	3	3	674640	744420	725480	29294	26644	23366	26434.7	749
Q815T6		4	4	4	1068800	861900	955710	31780	25414	21737	26310.3	750
Q81ED6		9	11	11	1465900	1409800	870630	30537	24828	23167	26177.3	751
Q81D13		2	2	2	410630	547240	450370	29483	27363	21551	26132.3	753
Q818F5		4	4	3	618850	570630	477300	33767	26064	18498	26109.7	754
Q812P6		5	2	2	1068100	973130	936930	38671	23316	16328	26105	755
Q817R4		6	5	5	1304500	1451100	1605000	32157	22338	23513	26002.7	757
Q81G15		7	7	4	1420600	1109100	1151600	37663	25147	15081	25963.7	758
Q814V0		4	5	3	749160	834590	584640	26726	32637	18467	25943.3	759
Q81HW3		8	7	6	1072800	1273300	1356400	28579	25864	23272	25905	761
Q81E02		6	5	5	704590	623960	779040	31076	21836	24797	25903	762
Q81GU4		6	5	4	955390	1041000	959210	31197	27333	18824	25784.7	763
Q812W6		4	4	4	1131300	1020400	1196500	30234	22771	24327	25777.3	764
Q813M4		2	2	1	414070	476020		29078	29123	18947	25716	765
Q81I25		14	15	12	2311300	2667400	2142500	29474	29166	18447	25695.7	766
Q81AU6		5	7	5	1159800	1453300	1008800	22216	39362	15402	25660	767
Q81IT6		6	4	4	1174400	1607500	1231900	38658	20825	17392	25625	768
Q814L0		9	9	8	1357500	1375000	1080500	29562	23877	23375	25604.7	769
Q817P4		3	5	4	1105600	715080	1167600	28017	24657	24009	25561	770
Q812T1		3	3	4	513310	686740	465170	13278	28648	34667	25531	771
Q813T5		3	3	3	832990	651810	719610	29852	23879	22636	25455.7	772
Q81IZ9		4	4	4	1026500	858260	824530	30618	24428	21109	25385	773
Q819Z8		8	9	5	2157300	2359000	2036000	32090	24350	19688	25376	774
Q81I05		9	8	7	1255300	1992900	1936800	28373	25460	22091	25308	775
Q818D5		4	3	3	975130	930600	840090	24529	28133	22947	25203	776
Q812P7		2	2	2	1101700	1155800	1217600	26554	24537	24498	25196.3	777
Q817B5		4	5	4	942740	784530	986540	26122	24593	24774	25163	778
Q81I35		6	4	4	736110	643210	675720	32282	21857	21217	25118.7	781
Q81GI5		10	8	8	1621400	1681000	1667900	28862	23826	22660	25116	782
Q81EG6		7	8	8	1106900	1203800	1095800	26322	25720	22342	24794.7	784
Q81G91		8	6	5	1171100	1113400	885930	32345	23583	18320	24749.3	785
Q81JD4		14	14	13	1632800	2067200	1878000	27953	24814	21441	24736	786
Q81J53		6	7	5	693040	768200	803250	27926	26729	18570	24408.3	787
Q81D46		2	2	2	575120	630780	694280	23804	23003	26104	24303.7	788
Q81FZ0		11	14	12	966110	2684900	1547900	25837	25261	21555	24217.7	789
Q819P1		2	2	2	813500	781480	1255000	25105	22726	24756	24195.7	790
Q81DH4		18	14	14	2351600	2415700	2391000	30997	20492	20948	24145.7	791
Q81EE4		4	4	4	887450	993620	886770	24961	23742	23630	24111	792
Q81B23		9	6	10	1747100	1850100	2075800	24944	18748	28491	24061	793
Q814S9		9	7	8	1098600	1917200	1142300	28233	22094	20984	23770.3	795
Q81FZ7		11	12	9	1283900	1321600	1236300	25838	23676	21629	23714.3	797
Q81FU6		4	4	2	957000	661140	1040200	30162	21205	19477	23614.7	798
Q81FK6		10	11	10	921870	1673800	918330	25949	24553	19853	23451.7	799
Q818S2		7	7	5	1442100	1437400	1501400	30008	24284	15930	23407.3	802
Q81FQ1		8	9	6	1946700	1970800	1900100	25928	25250	19006	23394.7	803
Q819B3		2	3	3	404740	341420	387190	23348	23614	22909	23290.3	804
Q81H02		8	6	6	1568000	917490	1619300	31334	16116	22274	23241.3	805
Q818G0		3	3	3	817540	736540	709690	28534	21761	19067	23120.7	806
Q813W0		14	13	13	2671300	2924500	2904700	25434	21928	21992	23118	807
Q817Y3		8	7	7	1033800	1093400	799970	27124	22847	19230	23067	808
Q819U1		4	4	5	954240	979810	1257100	24338	21306	23505	23049.7	809
Q81JA4		9	8	7	1599100	1375600	1398400	30890	19712	18355	22985.7	810
Q81GQ9		8	8	8	1935500	2141700	920490	24181	24398	20346	22975	811
Q816W3		11	7	9	2328700	1472800	1931600	28345	20710	19702	22919	812
Q81G56		19	22	16	3032700	3558500	3626800	25756	22814	20132	22900.7	813
Q819U3		11	11	8	1480000	1398100	1448500	28612	21713	18166	22830.3	814
Q818H8		13	10	11	2132800	2229700	2006700	28417	20983	18985	22795	815
Q81IU4		5	5	4	1059800	1587900	1520300	25063	22693	20593	22783	816
Q81GZ2		9	8	9	1752800	1537100	1769700	28680	17333	22280	22764.3	817
Q81I85		7	7	7	1677800	1762600	1669200	23779	21738	22069	22528.7	820
Q818P5		2	1	2				37018	5913.6	24500	22477.2	821
Q81JB5		8	8	5	1125900	761470	1050100	31812	18317	17024	22384.3	823
Q81A16		10	9	10	1640000	1726700	1720500	28332	21127	17647	22368.7	824
Q81FV1		3	1	2	618130		263430	30278	19826	16937	22347	825
Q814R6		6	6	5	1192200	1475200	1413400	24501	23138	19196	22278.3	826
Q81G24		2	2	1	751880	345090		38333	22860	5418	22203.7	827
Q81GU9		12	10	10	2781200	2642700	2529800	29138	18140	19138	22138.7	828
Q81IE6		7	5	3	801020	789610	588160	30702	22617	12813	22044	830
Q81DV8		5	4	4	966670	933290	1190800	19831	23265	22939	22011.7	831
Q81BN2		13	11	11	1755400	2003600	1961400	24113	21837	19991	21980.3	832
Q81E04		4	2	3	720750	814190	692550	28505	16904	20210	21873	834
Q81IS6		5	5	5	1206800	1112000	1226300	24009	20849	20549	21802.3	835
Q814K9		11	12	9	1903200	1510600	1709600	26000	21627	17640	21755.7	836
Q81B83		4	4	3	432500	362710	417680	26632	18942	19465	21679.7	837
Q819V4		8	7	7	1863100	1666000	1610900	24109	22624	18121	21618	838
Q817G4		26	27	20	3658400	4058000	4068500	23055	22825	18242	21374	841
Q818Y9		6	5	7	1167300	1173000	1037600	23707	20512	19672	21297	842
Q81DC9		13	11	10	1814800	1763500	1491000	26929	18601	18041	21190.3	843
Q81GI7		5	4	3	966810	1006000	859720	26064	20807	16617	21162.7	844
Q81F14		8	7	7	1567900	1332600	1534200	24898	18325	19657	20960	845
Q819Q2		14	14	15	1841100	1770100	1575100	23947	19073	19449	20823	846
Q81EL1		5	6	4	1205600	1058800	1220400	21752	20129	20509	20796.7	847
Q817Q4		19	20	11	3255100	3116800	2957900	25410	22347	14473	20743.3	848
Q819R8		5	5	5	781220	694010	787600	22182	20116	19840	20712.7	850
Q81II1		10	10	8	1612200	1590800	1330800	22512	22309	17109	20643.3	852
Q814P8		6	5	3	1335400	1279600	748220	26651	18932	16268	20617	853
Q81DW9		4	4	5	470840	1795000	2051200	23654	15212	22035	20300.3	855
Q81HT9		3	3	3	719090	709850	703900	23510	19026	18352	20296	856
Q818U5		4	3	3	827070	902980	998460	24313	18602	17936	20283.7	857
Q816R6		5	6	5	657470	699860	575970	17825	23416	19237	20159.3	858
Q81EQ2		2	1	3	306580		292200	22234	13380	24441	20018.3	859
Q818V8		4	6	3	468460	246280	194180	25250	22500	12070	19940	860
Q818J2		8	7	6	1020200	1061000	1224400	23609	19478	16707	19931.3	861
Q818D6		4	3	4	814930	635060	1007600	19801	17326	22618	19915	863
Q814Y6		9	5	9	1549600	1721400	1466300	25580	15751	18400	19910.3	864
Q81FS2		8	7	7	854720	688100	740240	24247	19086	15727	19686.7	865
Q812I3		4	3	3	669460	808620	759010	23060	16136	19842	19679.3	866
Q816X5		10	10	9	1270800	1336800	1280200	20780	23915	13893	19529.3	868
Q819Y3		13	10	10	1304900	1356600	1480800	23806	17479	16499	19261.3	869
Q813F0		3	4	3	369030	371430	285450	19798	25429	11852	19026.3	870
Q815D1		7	8	6	835010	911760	982550	20379	19017	17056	18817.3	871
Q817G8		5	4	5	1544600	1272200	955050	21851	17829	15673	18451	872
Q819Q0		15	16	12	2283900	2340800	2412600	22495	18419	14392	18435.3	873
Q818F2		2	2	2	722560	1081300	896810	18965	17808	18314	18362.3	874
Q81GZ4		4	4	2	729430	466350	491190	25196	15051	14794	18347	875
Q81FQ0		10	8	9	1268700	1464800	1272800	20001	19314	15707	18340.7	876
Q814Y4		4	4	3	906060	894930	1201600	18126	16656	19488	18090	877
Q816G8		7	7	5	779550	863950	828900	16455	19310	18004	17923	878
Q81D05		4	4	1	275430	339370	520690	26988	19539	7226.5	17917.8	879
Q81F89		4	5	4	684410	664900	712340	20522	17801	15247	17856.7	882
Q81EG2		5	5	4	473720	504150	467910	20643	18818	14101	17854	883
Q814D0		3	3	2	731570	671490	750060	21156	15920	15939	17671.7	884
Q816B0		3	3	3	419140	361930	464860	19822	15752	17376	17650	885
Q819F0		6	5	3	863640	877150	643270	22820	19008	10862	17563.3	886
Q819Y8		3	3	3	266820	700140	663550	17208	18966	16350	17508	887
Q816D2		2	2	2	396370	390720	403060	19991	16911	15590	17497.3	888
Q81DY6		6	5	6	609590	663140	605030	22845	11711	17885	17480.3	889
Q81G60		2	1	2	253590		222140	23403	12726	16271	17466.7	891
Q816N4		6	6	5	461640	420690	492500	20511	14818	15917	17082	892
Q81IP2		17	17	17	3725700	3727000	3780600	19085	15947	16000	17010.7	893
Q81FY9		2	2	2	480830	504980	498570	16632	17721	16659	17004	894
Q81CL1		6	5	5	986100	1049800	920680	19225	17375	14019	16873	896
Q816Z9		3	3	2	496720	516160	255050	18351	16431	15818	16866.7	897
Q818J3		2	2	2				18447	16153	15803	16801	898
Q81ID8		3	2	3				21703	11018	17624	16781.7	899
Q81C42		6	7	6	753250	613250	831530	16939	17453	15806	16732.7	900
Q814U7		3	4	2	906250	466900	610720	25277	15248	9605.3	16710.1	901
Q814Z5		2	1	3	781970		676960	19671	15690	14768	16709.7	902
Q81J67		4	5	6	728140	686800	660320	12256	20179	17603	16679.3	903
Q81DW3		2	2	1	351850	215380		22807	14886	12154	16615.7	904
Q818R5		7	7	5	1376600	1144500	1279100	23710	14782	10796	16429.3	906
Q814F6		9	7	7	1634300	1711800	1661100	21019	14703	13519	16413.7	907
Q81CA4		4	3	3	635200	880700	876860	16768	16987	15423	16392.7	908
Q816E4		17	17	13	2168000	2260600	1990000	19062	17725	12152	16313	909
Q81BG7		2	2	2	405460	322390	362460	20728	14173	13952	16284.3	910
Q813P5		5	6	5	893590	844220	888280	18494	16332	13954	16260	911
Q814W7		3	3	3	261470	447630	378850	18457	16176	13812	16148.3	912
Q817W5		6	5	5	1040200	1184400	1045100	17745	16506	13954	16068.3	914
Q819T5		2	3	3	214260	147030	211290	15368	14475	18335	16059.3	915
Q81CT0		3	3	3	510730	570300	449510	18153	16939	13001	16031	916
Q81CI5		5	5	4	768290	796880	896400	17958	16610	13373	15980.3	917
Q81JB0		4	4	4	567160	538320	607480	17869	15187	14809	15955	919
Q817E2		2	2	3	572000	498420	621780	20019	9263.2	18435	15905.7	921
Q81A15		11	9	7	1247600	1363800	1296100	20925	14248	12515	15896	922
Q81F54		3	4	2	257290	408570	320590	19969	15519	12134	15874	923
Q812U1		2	2	3	261530		275020	23461	9858.9	14250	15856.6	924
Q81BY9		5	5	6	746440	870620	871770	16352	15408	15656	15805.3	926
Q81FW8		5	4	4	941190	730440	772720	19879	14110	13256	15748.3	927
Q81GJ3		8	6	6	972790	783840	680090	21553	14224	11409	15728.7	928
Q81B62		5	5	5	592110	695240	677520	16350	16372	14097	15606.3	929
Q81E53		2	2	2	159840	157580	165500	18886	14429	13110	15475	930
Q81GW6		7	6	8	835490	705390	848840	17491	11696	17194	15460.3	931
Q81F80		3	3	3	456750	483260	400010	17795	15210	13365	15456.7	932
Q814M9		6	3	6	711920	897210	621290	20322	11364	14562	15416	934
Q817H0		3	4	4	528140	709610	591560	12540	16759	16935	15411.3	935
Q817U3		2	2	1	179160	195650		19251	18042	8835.2	15376.1	936
Q813J2		3	3	3	431770	425950	489730	16229	14224	15564	15339	937
Q81D88		9	8	8	1940900	959260	859350	17732	15814	12456	15334	938
Q814E9		3	2	2	343760	194990	235660	30862	6251.8	8513.6	15209.1	939
Q81FI5		6	4	4	656930	613670	731440	18533	14154	12838	15175	940
Q814X9		9	10	7	1321000	1358900	990490	16188	18213	11110	15170.3	941
Q812J6		5	4	4	1246300	1421900	1435200	17973	14230	12989	15064	942
Q81AY7		6	4	3	917390	792540	922530	18950	13129	12928	15002.3	943
Q81HL9		3	3	2	384140	439820	480630	15635	15805	13461	14967	944
Q81DV3		4	4	3	796420	1046500	827980	16000	17746	10817	14854.3	945
Q815S5		17	17	16	1022400	1001500	544460	16611	16143	11762	14838.7	946
Q819Q7		11	9	6	967560	758480	399910	22429	16441	5541.9	14804	947
Q81DH8		3	2	2	378090	394100	354640	18813	14917	10656	14795.3	948
Q813W6		4	5	3	618310	747350	335910	13521	22567	8232.2	14773.4	949
Q815L5		2	2	1	276400	223180		17899	14990	11044	14644.3	950
Q81IU0		8	9	9	1188600	1305000	1201800	13644	14814	15073	14510.3	951
Q81CG7		3	3	1	780190	338970		21877	15770	5827.3	14491.4	952
Q81CI7		7	6	5	730710	681230	684960	18906	12451	12023	14460	953
Q816P9		4	4	5	675530	599700	619050	14465	14638	14259	14454	954
Q819K1		5	2	4	732900	718080	745050	20044	9669.6	13291	14334.9	955
Q81HB8		5	3	3	667440	584530	662700	20892	10600	11382	14291.3	956
Q81G12		7	5	6	1403200	885190	1302200	18277	11576	13008	14287	957
Q81I99		5	3	4	772100	747740	799310	18152	11524	13030	14235.3	958
Q81BR2		4	4	4	633000	726590	628430	17407	15858	9339.4	14201.5	959
Q81BW8		3	4	3	497350	389890	384470	14620	15589	12280	14163	961
Q81J62		5	0	2	208060		385080	30479		11861	21170	962
Q81BD9		4	4	3	399930	400270	403340	18335	15033	8955.6	14107.9	963
Q818F7		3	4	2	777510	909210	791190	15235	16351	10583	14056.3	964
Q817L4		8	10	5	911170	1017700	887950	15934	16614	9594.3	14047.4	965
Q813L9		3	3	3	801740	849630	491360	19865	12257	9932.7	14018.2	967
Q81H77		8	8	7	1078700	1141300	1151300	16662	13066	12326	14018	968
Q81J64		10	8	6	855910	930550	551350	17573	17260	7069.1	13967.4	969
Q81HB5		6	4	4	903880	586560	851860	17120	10387	14050	13852.3	971
Q81FJ1		6	5	4	635570	576350	739300	17188	12291	12026	13835	973
Q81FQ3		6	6	6	757040	970100	787220	13793	16402	11309	13834.7	974
Q81E75		4	3	4	306000	212360	315520	17457	10238	13749	13814.7	975
Q81BS5		4	3	3	847470	672500	691490	17492	11093	12627	13737.3	976
Q81AL5		7	6	6	549570	980010	593520	16154	14417	10589	13720	977
Q81F60		8	8	10	1575400	1488200	1147800	14175	15003	11926	13701.3	978
Q818F0		6	4	4	959060	1012500	1299300	15370	12070	13327	13589	979
Q81ED4		3	2	2	409210	331790	324060	19984	10875	9715	13524.7	980
Q81HL7		7	9	7	1376100	1247400	1421700	14450	14667	11425	13514	981
Q817I5		2	2	2	373760	295690	384770	15174	12613	12753	13513.3	982
Q815Y1		2	2	2	351560	372320	319770	14897	13648	11994	13513	983
Q81EK7		4	3	3	404200	572240	916860	14640	12577	13176	13464.3	984
Q81AP4		4	3	2	875620	812200	904050	15639	12681	12055	13458.3	985
Q81FY7		2	2	2		164890	218220	18274	10098	11981	13451	986
Q81DZ6		4	4	3	682370	698360	642990	15027	13312	11857	13398.7	987
Q816X2		2	2	1	192160	142990		22344	14757	2885.6	13328.9	989
Q819D3		6	7	7	770140	875710	859860	11996	14771	13077	13281.3	990
Q81E06		5	5	4	724540	559360	760430	15789	11081	12888	13252.7	991
Q81AL8		3	3	3	434550	406380	469660	15011	12545	11861	13139	992
Q815U1		2	2	2	610400	563530	560620	15637	12459	11300	13132	993
Q814T4		3	5	4	365070	300860	376420	13516	12993	12620	13043	994
Q81FJ0		6	5	3	1314200	1166000	1483600	15973	11911	10928	12937.3	995
Q819U6		4	4	3	417400	721120	580340	10551	13698	14369	12872.7	996
Q81BJ8		3	3	3	411290	332780	348530	15531	11898	11160	12863	997
Q81CB2		2	2	1	947970	1219800		12620	14497	11467	12861.3	998
Q813N0		9	9	5	1378100	1128400	1166300	17745	12844	7934	12841	999
Q81HK1		5	5	4	554280	823480	905480	13828	12776	11832	12812	1000
Q818Z2		5	3	1	334630	288540		18152	12436	7778.1	12788.7	1002
Q81FY4		2	2	2	287940	309340	261370	14480	13350	10420	12750	1004
Q819D2		4	5	5	1112400	1078300	1090900	13807	13037	11308	12717.3	1005
Q812X9		6	6	6	519530	386850	532270	16219	11169	10748	12712	1006
Q817Z3		3	3	2	653970	1239500	694100	12824	14964	10231	12673	1007
Q818B2		2	3	2	288790	147250	203490	14088	10935	12713	12578.7	1008
Q81C15		2	4	1				18567	16631	2464.6	12554.2	1009
Q81DD1		3	3	3	450290	620980	459920	11641	13732	12178	12517	1010
Q81CE8		4	4	4	657250	626900	624510	15270	11700	10390	12453.3	1012
Q81FZ9		6	4	2	573280	564420	744330	17471	12238	7531.2	12413.4	1013
Q81H08		1	2	2		179290	171850	10541	14555	11967	12354.3	1014
Q816S7		3	3	4	306190	340370	317820	11733	12470	12798	12333.7	1016
Q81DZ1		2	1	2	185440		165910	16490	12056	7975.7	12173.9	1018
Q81B50		4	3	4	546860	394030	501380	16995	6617.3	12613	12075.1	1020
Q81FQ6		6	4	4	633320	310630	485620	19275	6564.8	10184	12007.9	1021
Q817Y4		5	5	4	510860	321720	502290	16446	9824.7	9642.6	11971.1	1022
Q81IJ0		5	4	3	897660	738550	850980	16017	10413	9254.1	11894.7	1025
Q814F8		6	5	5	414680	684870	495700	13078	12440	9841.5	11786.5	1026
Q817X9		3	3	3	747010	736500	849780	12644	11580	11096	11773.3	1027
Q814U4		6	7	5	781940	537120	702580	14610	10416	10205	11743.7	1028
Q817Z4		9	9	9	1173100	1037900	1045500	13274	10640	10805	11573	1030
Q819L4		5	5	5	560630	606420	493750	13356	12384	8649.4	11463.1	1031
Q81J63		5	4	5	680180	571150	695380	14116	8847.6	10985	11316.2	1032
Q817V4		3	3	3	221880	268520	209980	11868	12304	9645.6	11272.5	1033
Q81F03		6	7	5	1082200	1340200	1132700	12431	11691	9401.4	11174.5	1034
Q817G2		2	2	2	433490	442950	430110	12729	10958	9791.3	11159.4	1035
Q81GN8		2	3	3	484270	491680	535230	11125	11011	11117	11084.3	1036
Q81I04		6	5	4	560890	509520	519710	14744	9458.3	9006.2	11069.5	1037
Q818S0		5	4	5	555530	573780	529780	11823	9908.2	11460	11063.7	1038
Q815Q6		4	3	3	408610	413280	332020	18446	8096.7	6628.4	11057	1039
Q818V7		5	5	3	368770	389570	357250	13100	12194	7597.3	10963.8	1040
Q81IW7		3	3	2	469510	483560	693770	14363	10868	7470.5	10900.5	1042
Q817B2		8	8	7	1273200	1227400	1198600	12779	10295	9322.8	10798.9	1044
Q814W9		4	5	4	825100	886300	722660	10481	14529	7367.7	10792.6	1045
Q81GF2		17	14	13	1694500	1787500	1923600	12819	10045	9486	10783.3	1046
Q817G7		5	5	5	514280	461170	487170	12032	10281	9905	10739.3	1047
Q81G06		6	5	6	793390	668370	830770	11574	9051.9	11539	10721.6	1049
Q818P0		6	4	7	658670	569300	659350	11254	8260.5	12645	10719.8	1050
Q81FK9		2	1	2	208040		173070	14925	7592.2	9590.6	10702.6	1051
Q816Q7		5	4	6	522310	525200	524180	11655	9450	10753	10619.3	1053
Q81HF2		2	1	2	328170		293860	12213	10021	9551.5	10595.2	1054
Q815Q1		10	9	11	2132600	951060	1071100	11953	10326	9427.6	10568.9	1056
Q814I2		8	7	7	1176900	1220900	1069100	12433	10159	9094.9	10562.3	1058
Q81G03		4	4	3	652030	510270	767250	11091	10602	9975.1	10556	1059
Q819K8		3	3	2	259460	236040	210680	11546	12748	7261.8	10518.6	1060
Q819J8		4	4	3	199330	253210	357210	12420	9932.1	8948.2	10433.4	1062
Q81J07		3	3	3	452790	502040	571500	10340	10078	10868	10428.7	1063
Q81FC2		2	3	2	551660	554430	608300	10477	11468	9291.3	10412.1	1064
Q81DY3		4	4	3	325120	313820	447650	10848	11308	9004.8	10386.9	1065
Q815L3		6	5	5	545040	549360	489140	12874	8454.5	8722.8	10017.1	1069
Q819E5		4	3	4	314520	249810	183160	15585	7703.2	6539	9942.4	1071
Q81CL8		3	3	3	303670	285980	374970	10806	8823.9	10184	9937.97	1072
Q81GF3		9	6	6	1201500	992620	840320	14631	8120.7	6932.4	9894.7	1073
Q816M8		3	2	3	406150	391230	373070	13273	6276.2	10072	9873.73	1074
Q81I01		5	5	4	897000	727080	723050	12971	9426.6	7152.7	9850.1	1075
Q81BX0		5	5	4	584310	669450	575240	10096	11319	8061.3	9825.43	1076
Q81IA8		7	6	6	911520	910260	986900	12933	8202.9	8303.7	9813.2	1077
Q81A48		3	5	5	318320	606790	355430	6867	12474	10094	9811.67	1078
Q81FS3		3	4	3	534330	584520	316980	11424	10258	7519	9733.67	1080
Q816F1		3	3	2	326020	241620	277510	13342	8006.6	7563.3	9637.3	1082
Q817R0		5	4	5	482850	544690	442910	10983	9593.2	8332.8	9636.33	1083
Q813S3		2	2	2	233110	229010	179810	11446	11161	6247	9618	1084
Q81B33		2	2	3	351000	272550	324740	8280.4	5303.2	14902	9495.2	1085
Q818T0		11	8	10	729680	636200	529880	11641	8614.9	8163.3	9473.07	1086
Q81B34		3	5	4	587950	252680	471430	6513.2	11413	10423	9449.73	1087
Q81FL5		7	7	4	457740	407120	407060	11696	10499	5864	9353	1088
Q819X3		7	5	7	1294900	699920	1044300	11579	6811.3	9629.8	9340.03	1089
Q81C92		3	5	3	356930	481290	453840	9149	10064	8648.9	9287.3	1090
Q81EG1		1	2	2				7817	9039.7	10743	9199.9	1091
Q813V2		3	2	3	242190	168790	200720	13213	6315	8024.2	9184.07	1092
Q816C5		2	3	2	138580	250830	181520	6819.6	13061	7458.6	9113.07	1093
Q81C97		3	3	2	257690	289410	235810	10705	10351	6259.3	9105.1	1094
Q81F08		1	2	2		228450	182770	7063.6	11717	8277.4	9019.33	1095
Q81CV9		3	3	3	451050	596090	517480	9264.3	9603.9	8044.4	8970.87	1096
Q813A5		8	8	9	821270	713070	615370	10479	8847.2	7567.7	8964.63	1097
Q817V7		5	4	3	749470	830000	803540	11246	8742.1	6899.5	8962.53	1098
Q812W2		9	8	7	1055000	1143200	961700	10077	8978.2	7334.8	8796.67	1100
Q81BR7		2	2	2	194600	220720	279180	7102.2	9346.7	9934.8	8794.57	1101
Q81GY6		8	9	6	1115300	1130800	1022600	11711	8287.3	6249.6	8749.3	1103
Q81J75		5	5	3	532370	447800	620620	12981	6098.2	7156.9	8745.37	1104
Q81BI1		5	3	3	780840	705410	753270	11630	7432.9	7165.4	8742.77	1105
Q812X6		4	2	2	156680	220400	202950	12093	7501.7	6590.7	8728.47	1106
Q81J91		7	5	5	914060	1092800	1036600	10336	8554.2	6899.7	8596.63	1107
Q81FN6		3	2	4	449600	198890	162980	10405	6501.1	8826.6	8577.57	1109
Q81CU4		2	1	2	229810		212360	11430	5639.9	8576.6	8548.83	1110
Q81C88		2	2	2	280530	330710	286450	8927.3	9035.4	7356.4	8439.7	1112
Q816U4		3	3	2	459510	324110	332100	10950	9277.4	4980.4	8402.6	1113
Q813Q8		4	3	3	366500	356720	283890	11407	7433.6	6355.7	8398.77	1114
Q81EW3		2	2	2	184460	191140	193630	9341.2	8262.1	7586.5	8396.6	1115
Q81IT3		16	9	7	1531300	1059700	1360600	12227	7017	5818.4	8354.13	1116
Q81DZ2		13	9	9	905380	841970	649840	10060	9249.4	5727.5	8345.63	1117
Q815I4		9	12	11	1300200	1869900	1540200	7854.5	10174	6865.8	8298.1	1118
Q81FL6		7	6	5	985360	1028900	997350	10227	7999.3	6587.3	8271.2	1119
Q819R5		2	2	2	188620	157880	121420	10647	9330.6	4746.1	8241.23	1120
Q81I89		2	2	3	383340	360520	545620	8115.8	6228.2	10325	8223	1121
Q81EF6		4	5	4	340890	507500	364410	6763.4	10264	7548.5	8191.97	1122
Q81IR0		3	3	0	411840	414100		12430	12141		12285.5	1123
Q81CG8		1	2	3		347690	342580	7010.4	8745	8694.9	8150.1	1124
Q817X0		2	2	2				9872.9	7836.5	6657.2	8122.2	1126
Q81AS7		3	2	2	207740	226220	185730	10167	7883.8	6289.8	8113.53	1127
Q81DP2		3	3	3	441110	378160	356040	9437.7	8143.7	6573.7	8051.7	1129
Q81FH1		2	2	1				8981.8	8903.3	6217.6	8034.23	1130
Q814B3		2	4	2	460930	357880	506370	8348.2	9758.6	5913	8006.6	1131
Q81G92		4	4	3	316570	353080	261110	10193	8128.9	5570.7	7964.2	1133
Q818Y6		3	3	3	522840	547240	541980	8641.9	7722.8	7434.4	7933.03	1134
Q81GR0		8	8	6	811530	535620	565600	9735.9	7778.4	6115.7	7876.67	1135
Q819H2		5	6	4	597600	680820	604080	8243.7	9246.9	6120.8	7870.47	1137
Q81JA2		3	5	5	436000	372390	309070	7826.2	8788.5	6812.3	7809	1138
Q81J94		14	14	13	1758000	1949700	1858600	8098.1	7644.4	7596.4	7779.63	1139
Q816W1		3	3	2	355880	331100	336490	8413.9	9547.7	5372.6	7778.07	1140
Q815Y5		3	3	2	250840	71684		10012	8680.8	4577.1	7756.63	1141
Q819L6		4	2	3	440060	415220	465550	10210	6114.1	6922.4	7748.83	1142
Q819N9		2	2	2	208770	246530	127310	9179.7	7694	6285.6	7719.77	1143
Q81JB9		4	3	2	308640	498740	472140	9822.2	8106.6	5186.8	7705.2	1144
Q819M7		2	2	1	226080	206400		9906	7843.9	5339.2	7696.37	1145
Q81FD5		7	6	4	51051	54612	39445	10036	8414.7	4586.3	7679	1146
Q812Y4		5	6	3	384910	491660	349070	9019.9	8641	5217.4	7626.1	1149
Q818B4		5	4	4	705220	375410	354880	11237	6448	5145.8	7610.27	1150
Q817S2		10	6	6	778160	713240	712740	10439	6019.2	6180.5	7546.23	1152
Q818P6		3	3	3	392270	319850	361950	9317.1	6406	6771.4	7498.17	1153
Q818M2		5	4	3	559550	720000	793200	8330.9	7464.1	6284.7	7359.9	1154
Q815I3		11	9	8	968420	875870	744500	9247.4	7046.9	5770.7	7355	1155
Q81E65		2	2	2	204770	199170	200580	8053.4	7465	6489.6	7336	1156
Q81DR7		7	6	4	438220	564560	413820	9281.6	7171.4	5524.6	7325.87	1157
Q819J6		4	4	4	282880	314310	342650	7671.4	7137.8	6975.3	7261.5	1158
Q81A04		4	3	3	233870	187010	222900	10065	6878.8	4783.1	7242.3	1159
Q818W5		2	2	2	197070	121220	180820	10703	3054.2	7906.9	7221.37	1160
Q812R9		3	2	2	206470	300070	314710	7942.5	6901.2	6692.3	7178.67	1162
Q81H44		4	4	5	1386100	1342000	1314900	7617.4	7142.4	6756.9	7172.23	1163
Q817P5		2	1	2	358130		235030	11927	3563.5	5993.6	7161.37	1164
Q81IM0		6	5	4	805960	819220	270800	9583.2	7278.2	4388.3	7083.23	1165
Q81DN5		11	8	6	1564500	819730	484150	11072	6819.3	3356.7	7082.67	1166
Q818U7		1	2	2		361110	357520	5960	8056.3	7188.9	7068.4	1167
Q81J74		2	2	2				11039	5363.6	4507.3	6969.97	1169
Q81AR8		3	2	3	392420	438560	444900	7640	6255.2	6942.9	6946.03	1171
Q81F33		4	4	3	312260	313170	189320	8310.3	7370.3	5015	6898.53	1175
Q814F9		3	3	5	523820	503130	414170	7665.9	6083.8	6849.2	6866.3	1176
Q81IM7		3	2	2				9285.7	6258.5	4881.5	6808.57	1178
Q81GX9		2	2	1	460790	572850		7738.7	7949.8	4735.4	6807.97	1179
Q81FD9		2	2	2	232290	242470	200410	7927.3	7159.6	5288.9	6791.93	1180
Q81GP7		2	2	2	265490	274170	232860	7784.1	6863.3	5464.2	6703.87	1181
Q818H3		2	2	2	428330	385530	411780	7365.3	6298.4	6364.4	6676.03	1182
Q81BY4		8	9	8	940060	842630	762440	8277.8	6733.1	4990.6	6667.17	1183
Q81GS1		2	2	2		266100	338920	7385.7	5839	6627	6617.23	1184
Q818J9		3	3	4	660560	652890	654840	7688.5	6067.6	6017.8	6591.3	1185
Q818J7		4	3	3	634550	311380	277220	8539.8	6182.5	5044	6588.77	1186
Q818D0		4	4	1	205190	470350	332350	6066.5	8405.9	5276.5	6582.97	1187
Q81GG2		3	3	2	229770	241460	212140	8004	7229.4	4338	6523.8	1188
Q81G95		3	2	3	270470	164010	198890	10316	4357.8	4886.2	6520	1189
Q81DG6		4	3	4				6387.5	5212.3	7945.7	6515.17	1190
Q81JD5		7	6	4	1083300	1290300	364060	9063.8	7507.2	2896.6	6489.2	1191
Q81A20		4	4	4	333800	300610	366690	7279.5	5853	6276.7	6469.73	1192
Q819E6		2	2	2	158480	383230		6141.5	6689.3	6120.5	6317.1	1193
Q814F5		1	2	4			399060	3211.5	4408.5	11266	6295.33	1194
Q816A0		4	3	2	233260	259480	50928	8937.6	9474.9	233.86	6215.45	1195
Q81J69		3	3	0	289860	365990		8540.7	9897.8		9219.25	1196
Q81IH5		4	4	4	429170	318440	422600	6540.4	5598.6	6221.3	6120.1	1197
Q815U6		7	6	7	494180	397390	709120	6608.2	5281.1	6437.6	6108.97	1198
Q818B1		2	2	1	197080	120610		7745.8	6826.7	3641.2	6071.23	1199
Q812K6		3	2	2	185350	175530	167940	7975.8	5638	4542.3	6052.03	1200
Q814K4		3	2	2	193140	221530	350050	9218.9	4796.2	4060.2	6025.1	1201
Q81G02		2	2	2	255910	252810	224070	6979.5	6211.3	4753.3	5981.37	1202
Q81GC5		2	2	1		165300		6700.5	7176.2	3430.5	5769.07	1204
Q81BZ9		4	4	5	473360	627710	522950	5618.5	6258.2	5391.4	5756.03	1205
Q819Y9		4	4	3	523700	342080	373840	8198.2	5174	3895.8	5756	1206
Q819R0		2	1	2	154320		195210	6857.5	3617	6711.6	5728.7	1207
Q817X4		7	8	6	1161700	1218400	1499400	6598.2	5363.9	5160.5	5707.53	1208
Q81AH3		2	4	3	257180	298590	240060	4330	7898.4	4804.3	5677.57	1210
Q819U2		6	3	3	594860	581670	385540	8440.1	6126	2406.1	5657.4	1211
Q815W7		2	1	2	150730		161660	8044.5	2308.3	6599.1	5650.63	1212
Q817E4		4	4	3	511050	401860	465450	7474.6	4753.9	4560.5	5596.33	1213
Q813C0		4	3	3	285790	313450	303630	7456.2	5073.4	4235.5	5588.37	1214
Q81E26		4	6	5	322410	463780	362350	4959	6085.2	5570.9	5538.37	1215
Q81GJ9		3	2	2	427980	332660	352080	6989	4756.9	4859	5534.97	1216
Q818V6		4	2	2	148290	285540	304210	6482.2	4995	5079.1	5518.77	1217
Q817J3		6	4	5	429430	663620	451410	6567	5762.8	4213.5	5514.43	1218
Q81AJ5		3	2	2	1022200	801500	1130000	9065.6	2777.8	4662	5501.8	1219
Q816X7		2	3	2	141460	178000	141350	4978.6	7660.8	3823.6	5487.67	1221
Q818V3		4	3	1	354190	406640		8151.5	5823.4	2478.1	5484.33	1222
Q815P9		2	2	1	133060	222270		7598.6	6131.4	2651	5460.33	1223
Q81AS2		6	5	4	556880	479610	500260	6641.5	5539.1	4135.5	5438.7	1225
Q818P4		3	3	3	313030	368520	313130	6468.3	5578.4	4253.6	5433.43	1226
Q818U3		2	3	3	329180	223580	232050	5583	5578	5119.2	5426.73	1227
Q81GP4		3	2	3	274660	226150	278250	6423.6	4191.1	5519	5377.9	1229
Q81D89		3	3	3	300560	229040	240710	6835.7	4493.1	4762.1	5363.63	1230
Q81IK7		3	3	3	384230	327270	372590	6261	4552.7	5231	5348.23	1231
Q81IC8		3	3	2	244520	249040	221380	6380.5	5368.2	4243.2	5330.63	1232
Q81H03		4	2	2	257610	180520	171580	7494.8	4764.2	3732.8	5330.6	1233
Q81EG3		2	2	1	552630	509830		7242.1	5737.8	2743.5	5241.13	1234
Q814M7		2	2	2	368220	257910	347560	7219.2	2361.8	6106.4	5229.13	1235
Q81DM6		2	2	2	169700		169840	5931.2	4797.5	4746.1	5158.27	1237
Q81D49		2	2	2	256460	308230	176400	5779.7	5936.9	3700.9	5139.17	1238
Q81HD6		4	3	3	254110	398750	227400	6459.3	4825.1	4077.8	5120.73	1239
Q81C25		4	3	5	525710	315050	437250	6255.1	5166.2	3936.5	5119.27	1240
Q81IG9		2	2	2	159790	197490	129360	6169.2	5580.8	3551.1	5100.37	1241
Q819Q6		7	5	3	668590	878090	261540	6140.6	6532.5	2585.3	5086.13	1242
Q81C19		4	3	4	376230	442590	356060	5866.6	4824.9	4554.2	5081.9	1243
Q81EN1		3	4	4	408320	293510	265510	5962.9	5104.1	4109.7	5058.9	1244
Q814J7		6	7	5	643860	665870	495440	5798.7	5641.4	3652.1	5030.73	1246
Q81G76		2	2	1	203770	186520		7214.8	5663.7	2082.7	4987.07	1247
Q81DR3		3	3	2	245930	314620		5615.9	5196.7	3956.3	4922.97	1250
Q81DD6		3	3	0	176810	87875		11103	3458.7		7280.85	1251
Q814T6		3	3	4	406000	371960	395150	5704.8	4194.9	4647.4	4849.03	1252
Q814L7		2	2	2				5376.9	4600.3	4513.1	4830.1	1253
Q81IP3		12	7	9	1032300	754860	880760	5565.4	4337.5	4450.7	4784.53	1255
Q81E05		7	5	2	315140	318000	222020	7349	4903.3	1981.6	4744.63	1256
Q818A1		2	2	2	189600	196330	156110	5614.6	4911.7	3707	4744.43	1257
Q814M3		2	3	2	541490	373560	463790	5655.1	4622.6	3937.3	4738.33	1258
Q81IE1		4	4	4	220110	279460	420720	4750.2	4149.6	5313.3	4737.7	1259
Q81AK7		5	2	4	219510	236740	135560	7635.5	3417.5	3060.3	4704.43	1261
Q81B71		5	3	3	266340	316320	281810	6973.8	3934.2	3151	4686.33	1262
Q812X1		8	6	7	683030	481280	679700	5689.3	3507.5	4775.6	4657.47	1264
Q81AQ6		6	4	3	510810	316620	488710	7068.4	3261.9	3121.8	4484.03	1268
Q81HE7		5	4	2	352790	294700	238270	7016.8	4156.1	2219.4	4464.1	1269
Q812Q5		2	1	2	159700		200010	4550.3	3628.1	5213.2	4463.87	1270
Q81B54		3	2	4	150400	149060	527720	2292.4	1528.7	9549.2	4456.77	1271
Q81C43		4	5	4	436970	266610	355470	4724.6	4071.3	4569.2	4455.03	1272
Q812W7		2	3	2	234470	294000	278990	4527.3	4969.3	3540.3	4345.63	1274
Q816F8		3	3	3	250400	252750	297420	4638.6	4064.9	4280.2	4327.9	1275
Q81F61		1	3	2		177590	240040	3814.2	6318.1	2771.3	4301.2	1276
Q813Z5		2	1	2	428100		602260	5064	3295.2	4526.8	4295.33	1277
Q819S7		2	2	2	337180	322840	279870	4544.8	4698.5	3637.8	4293.7	1278
Q81DV6		4	3	2	322130	317430	292010	5802.5	4178.2	2858.7	4279.8	1279
Q81DF9		4	5	4	360660	340500	331200	4574.1	4301.1	3753.6	4209.6	1281
Q81IR6		2	1	2	239770		345370	4834.6	2176.4	5492.7	4167.9	1282
Q813T1		2	2	1	181980	184240		5366.7	4664.4	2402.3	4144.47	1284
Q81I86		10	10	9	874630	853810	632850	4902.3	4148.9	3369.3	4140.17	1285
Q81J49		2	1	2	397030		300770	5469.2	2921.9	3924.4	4105.17	1287
Q819T8		2	3	4	257920	347510	335350	3749.5	4318.2	4192.3	4086.67	1288
Q81C08		2	2	1	264690	254370		5501.9	4558.8	2007.3	4022.67	1290
Q816W7		2	2	2	141090	175420	150050	3922.8	4492.1	3592.2	4002.37	1291
Q81G04		2	2	2	166650	152050	136890	4902.1	3848.3	3160.3	3970.23	1293
Q816J7		2	2	2	175960	225190	247770	3647.9	4042.6	4019.7	3903.4	1296
Q814S8		5	2	3	252410	249840	227280	7143.1	2057.6	2489.8	3896.83	1297
Q81G66		4	2	1	78066	40902		5738.4	3883.9	2050.1	3890.8	1298
Q81C52		3	2	3	347320		467970	4646.9	2031.6	4802.6	3827.03	1299
Q81DY7		2	3	2	192410	172030	197710	3149.4	4565.5	3741.7	3818.87	1300
Q81DK3		2	2	0	122350	123290		5736.5	5702.6		5719.55	1301
Q814W8		2	2	3	201140	216580	207530	3721.3	3817.6	3782.3	3773.73	1302
Q81BS3		2	2	2	117080	122060	124030	4010.8	3694.8	3540.3	3748.63	1303
Q81AA3		2	2	2	143850	128520	120680	4461.8	3889.1	2850	3733.63	1304
Q815K5		2	3	2	302050	159410	313870	4291.5	3232.9	3676.4	3733.6	1305
Q818M1		3	2	1	347300	560160		6118.9	4904.9	119.18	3714.33	1307
Q81B32		3	2	2	253260	241540	241800	5081.3	3158	2850	3696.43	1308
Q81IJ4		2	2	2	162360	185890	170530	3878.7	3904.8	2974.5	3586	1312
Q81D33		4	1	2	300910		374700	6080	1400.3	3011.9	3497.4	1316
Q81D47		3	2	2	193000	403980	442440	3466.5	3656.4	3335.6	3486.17	1318
Q81BD6		3	2	2				5065.5	2379	2972.2	3472.23	1319
Q81F39		3	1	2	370600		145580	7156.6	1125	1851.7	3377.77	1322
Q81FK0		2	2	4	217230	201640	233080	3803.7	3067	3191	3353.9	1323
Q81J65		2	2	2	380910	383990	422610	3574.4	2990	3125.1	3229.83	1324
Q81FS4		3	2	3	235150	317980	314420	3197.8	2905.3	3364.3	3155.8	1327
Q81FE1		2	4	4	62311	78511	50992	2838.2	4705.1	1819.1	3120.8	1329
Q81AG7		2	2	1	168400	173260		3765.6	3456.1	2116.1	3112.6	1330
Q819J0		2	2	1	139190	128450		4382	3630.2	1162.3	3058.17	1333
Q81IM9		3	3	3	163460	226300	198520	3268	3184.3	2677.8	3043.37	1334
Q81F19		3	2	2				4589	2755.5	1688.7	3011.07	1335
Q81DE0		3	1	2	228120		159990	5588.5	1491.8	1942.2	3007.5	1336
Q812M4		2	2	2	133300	135130	161590	3141.1	2744.3	2970.5	2951.97	1338
P0C0A4		3	3	3	243490	243860	235640	3393.1	3022.9	2408.9	2941.63	1339
Q819J3		2	2	0				5696.5	3004.8		4350.65	1341
Q816V9		1	2	2		261510	277550	2354.2	3193.4	3149.9	2899.17	1342
Q81E41		10	7	4	639970	401080	152090	4761.4	2791.8	1135.2	2896.13	1343
Q81J10		3	6	1	94391	281650	56606	3052	4720.4	897.82	2890.07	1344
Q812K3		3	3	1	211580	312450		3171.9	4344.8	1033.8	2850.17	1345
Q81GF4		4	3	3	274150	245340	228270	4253.6	2482	1798.9	2844.83	1347
Q81FP0		5	4	4	160210	469630	235940	3041.1	3075.6	2361.8	2826.17	1348
Q819Y1		2	1	2	78900		59827	3695.5	1902.7	2859.5	2819.23	1349
Q817G5		3	2	0	224940	283820		4938	3420.4		4179.2	1350
Q818L6		1	2	2				1848	3267.8	3165.4	2760.4	1351
Q81EY6		8	7	6	311650	317100	284700	3883.5	2405.9	1965.3	2751.57	1352
Q81G89		2	2	1	217910	195970		3696.5	2814.2	1673.6	2728.1	1353
Q817B9		5	5	2	293840	212460	70896	4498.3	2733.4	932.51	2721.4	1354
Q81BY3		3	2	2	251960	224980	245110	3716.7	2243.9	2180.8	2713.8	1355
Q81AH2		3	6	3	306200	691240	337470	2127.2	3827.1	2096.1	2683.47	1356
Q814I1		2	2	1	224220	298660		4084.5	2843.7	1098.6	2675.6	1357
Q816L3		2	2	2	105480	142630	104310	3174.4	2385.4	2460.3	2673.37	1358
Q818F3		1	2	2				1786.3	3364	2828	2659.43	1359
Q815G1		2	2	2	287020	304770	257150	3011.7	2857.2	1952.6	2607.17	1360
Q81IR4		2	2	2	158110	90585	73663	3455.5	2121.5	2222.3	2599.77	1361
Q81JC9		2	2	1		115800		3950	2513.8	1271.2	2578.33	1362
Q816F6		3	3	3	237200	208490	234890	2810.4	2060.4	2766.3	2545.7	1364
Q81AC7		1	2	2		330140	245600	1097.2	3011	3516.8	2541.67	1365
Q81CW3		2	2	0	83609	141050		3167.5	4386.6		3777.05	1366
Q815R9		3	2	2	146980	147560	96957	3161.2	2484	1769.8	2471.67	1368
Q81HE6		6	3	4	54366	38094	117640	2081.1	1385.2	3940.3	2468.87	1369
Q816U5		4	2	2	203610	217080	190570	3149.7	2204.3	2033.3	2462.43	1370
Q819C7		2	2	1	138140	108080		3928.1	2838.5	597.86	2454.82	1371
Q81IA5		3	3	2	230980	276800	185010	3282.9	2838.3	1235.3	2452.17	1372
Q812J7		3	2	1	238850	278710		3385.9	2818.8	1138.5	2447.73	1373
Q817K1		1	2	2		235330	188060	1397.3	3188.7	2695.7	2427.23	1374
Q81DK9		2	1	2				3187.7	1163.1	2911.9	2420.9	1375
Q817M8		4	2	2	243450	181400	132560	3750.7	1822.4	1606.7	2393.27	1376
Q81AP3		2	2	3	328860	259120	179620	2954.9	2323.9	1859.7	2379.5	1377
Q81HH1		2	2	1				3186.3	2833.4	1040.1	2353.27	1378
Q81AH1		6	5	2	331690	246590	422820	3358.2	2242.3	1436.9	2345.8	1379
Q818R8		3	2	1	280350	150050		3575.6	1993.2	1340.7	2303.17	1380
Q81DR0		5	5	5	185950	324080	89780	2208.2	2353.6	2258.2	2273.33	1382
Q812N6		3	4	2	133790	144980	312410	2655	3179.9	977.21	2270.7	1383
Q81A70		2	2	2	77624	87018	81180	2334.7	2344.7	2005.2	2228.2	1386
Q81EY9		2	3	3	171930	197600	178250	1865.7	2532.8	2182.8	2193.77	1388
Q817C7		4	4	3	190750	152320	130930	2880.3	2375.1	1307.4	2187.6	1389
Q81CV2		6	5	4			215190	2644.9	1968	1916.6	2176.5	1390
Q81HV9		2	1	2	190750		142710	3203.7	1425.6	1884.1	2171.13	1391
Q817F0		3	3	2	103230	306110	87368	1986.8	2838.9	1680.7	2168.8	1392
Q81AD0		2	2	2			95558	2669.7	2309	1465.8	2148.17	1393
Q81EP2		2	2	2	143370	68850	101090	2536.4	1912.6	1869.2	2106.07	1394
Q81DU4		3	3	0	143430	163910		3257	3039.8		3148.4	1395
Q817A5		2	2	1	97191	90485		2623	2134.1	1482	2079.7	1396
Q819H1		2	4	2	334830	156000	205480	2054.5	2156.7	1961.6	2057.6	1397
Q819N7		2	2	2	123610	116430	116060	2480.5	1890.4	1706.8	2025.9	1398
Q81IX7		5	3	3	106290			3689.9	1729.5	551.99	1990.46	1399
Q81IS7		4	5	2	191850	184930	111260	2602.1	2448.7	877.04	1975.95	1400
Q81H34		3	2	1	264510			2535.2	1666.2	1659.2	1953.53	1402
Q81IC3		2	2	2	130600	147340	118470	2004	2142.2	1558.8	1901.67	1404
Q819E9		2	2	2	291350		109240	2923.8	1832.6	910.06	1888.82	1405
Q81ID3		5	5	4	174590	276370	120750	2480	1856.1	1280.6	1872.23	1406
Q81G08		2	1	2				2026.3	730.28	2847.7	1868.09	1407
Q81J81		1	2	2		311660	304660	1422.3	2207.3	1947.6	1859.07	1409
Q81I02		1	2	2				29.704	2493.8	2908.2	1810.57	1410
Q81AS8		3	3	2	82386	89709	193740	1885.1	2309.7	1223.9	1806.23	1411
Q819I4		2	2	2				2182.8	1664.5	1442.3	1763.2	1414
Q81IP4		3	2	0	40967	193070		2988.1	2289.3		2638.7	1415
Q813V1		2	1	2	126080		106190	2384.9	1023.6	1843	1750.5	1416
Q81IG5		1	2	3		153770	168550	1747.1	1666.4	1778.8	1730.77	1417
Q81J78		2	6	1	373570	227550		1989.4	2097.1	1000	1695.5	1418
Q81A77		1	3	2		503100	435690	1441.1	2284.3	1111.6	1612.33	1420
Q81C06		2	1	2	103050		82535	2290.1	904.86	1415.3	1536.75	1422
Q81AM7		2	1	2	157840		174110	1882.8	845.69	1678.6	1469.03	1424
Q819S3		4	3	4	13148	20247	58115	1179.9	954.93	2268.8	1467.88	1425
Q81AZ1		2	3	1	137480	131380		2068.6	1528.9	777.34	1458.28	1426
Q9L4F0		1	2	2		67501	70896	285.58	2460.1	1498.6	1414.76	1427
Q817C6		2	2	2	173660	114750	63425	2463.1	974.61	742.75	1393.49	1429
Q81HC6		5	2	2	154620	45350	122590	2814.4	686.6	635.73	1378.91	1430
Q818T1		2	0	2	364530		23127	3690.8		332.76	2011.78	1432
Q816H7		4	3	2	272750	210020	163500	1934.3	1094.8	951.51	1326.87	1434
Q81IA3		5	3	2	48838	63315	33896	2407.9	653.41	775.04	1278.78	1436
Q81HN1		2	2	2	33096	43786	33187	1035.3	1244.4	840.24	1039.98	1438
Q816G9		3	2	1	54898	258160		1439.2	976.27	403.8	939.757	1439
Q81D41		2	2	1	95935	109090		993.25	966.41	796.88	918.847	1440
Q81EY3		1	2	2				820.78	1048.3	852.65	907.243	1441
Q81AM9		3	2	0	97052	223590		1462.3	1254.7		1358.5	1442
Q817R7		4	3	2	123790	96373	154540	1225.9	612.38	710.02	849.433	1443
Q81A25		4	3	5	45505	141080	125240	590.31	1041.7	865.93	832.647	1444
Q818G7		1	4	2		93679		490.03	1008.4	869.21	789.213	1445
Q81GH0		1	2	2		86747	82058	482.48	1119.9	726.2	776.193	1446
Q81IH1		4	2	3	182340	64689	190060	1074	287.16	861.96	741.04	1447
Q815D0		2	3	1	208920	104190		646.79	1050.2	325.69	674.227	1449
Q818S8		1	2	2		137350	152980	464.05	675.49	759.22	632.92	1452
Q819Y5		5	4	4	76018	42864	84198	860.96	371.29	539.9	590.717	1453
Q81FD3		7	5	3	68993			1358.9	412.09		885.495	1454
Q81IE2		2	2	0	69568	64958		770.32	578.41		674.365	1455
Q81CF4		3	2	1	87096	151360		535.83	340.72	277.2	384.583	1457
Q819V9		3	2	0	310820	20524		448.12	92.341		270.23	1458
Q81I30		12	9	10				41.398			41.398	1459
Q816Y5		4	4	4								1461
Q81BQ8		1	3	2								1462
Q81FD4		5	4	3								1463

## Sheet: Table S4
Table S4. Identification of cell membrane fraction proteins after membrane enrichment.
protein IDs	Membrane	Peptides C-M-R1	Peptides C-M-R2	Peptides C-M-R3	LFQ intensity C-M-R1	LFQ intensity C-M-R2	LFQ intensity C-M-R3	iBAQ C-M-R1	iBAQ C-M-R2	iBAQ C-M-R3	Average iBAQ	Rank iBAQ
Q817W7	+	3	4	3	39276000	20544000	23801000	7117300	8246500	7739300	7.70103e+06	4
Q815S1	+	15	18	11	26972000	67673000	68416000	949520	6468400	3611100	3676340	15
Q814V8	+	16	14	12	35449000	14017000	21131000	3656700	3780800	3541100	3.65953e+06	17
Q816G3	+	18	23	17	24039000	47444000	32562000	1089400	5781500	2913900	3261600	20
Q812Y8	+	5	5	5	29696000	10148000	9806900	4248800	2704500	2563500	3.17227e+06	21
Q81GY5	+	32	32	32	41492000	29649000	32457000	1898500	3165300	3325600	2.79647e+06	25
Q81HT3	+	12	13	9	76019000	20002000	14377000	3932300	2514200	1180800	2.54243e+06	27
Q814W2	+	26	36	25	29888000	60340000	73600000	552000	3564800	3082300	2399700	31
Q81H69	+	14	12	10	56638000	8976600	10442000	2547400	2213100	2382300	2.38093e+06	32
Q814Y9	+	12	14	12	34642000	12822000	29836000	2217300	2132800	2447400	2.26583e+06	35
Q819D5	+	34	28	20	104160000	38029000	35396000	2502600	2140000	1284600	1.97573e+06	41
Q81J82	+	35	38	27	49542000	39708000	47250000	1153100	2467400	1841100	1.82053e+06	46
Q815H0	+	11	11	11	37212000	6886300	13555000	2179000	1571200	1698400	1816200	47
Q815J6	+	9	11	11	10515000	12122000	13142000	634810	2367300	2198800	1.73364e+06	49
Q818N9	+	9	8	10	19337000	6427000	6937300	1879000	1596800	1679100	1718300	51
Q81HT4	+	9	10	7	35654000	10835000	10584000	2241700	1331700	1532100	1.70183e+06	53
Q815U4	+	27	29	26	51801000	17165000	35582000	1106100	1854700	1700300	1553700	58
Q815A3	+	18	20	17	38660000	14366000	16005000	1693400	1416800	1202600	1437600	67
Q81HE2	+	28	27	22	19742000	12750000	16730000	891340	1708700	1306000	1.30201e+06	73
Q815M3	+	15	18	13	17719000	16262000	12055000	612480	1809800	1245800	1.22269e+06	76
Q818Z8	+	14	15	14	20634000	12471000	16727000	910640	1164400	1489800	1188280	81
Q814F4	+	3	3	2	11760000	3972300	4476200	1409600	1009400	1040700	1.15323e+06	83
Q815C3	+	37	38	35	57881000	26084000	30545000	996590	1195000	1201800	1131130	86
Q815B1	+	25	24	24	34924000	9849400	12360000	980510	1133400	1241400	1.11844e+06	88
Q814P4	+	17	17	12	17841000	11456000	9693200	813520	1428700	1061000	1.10107e+06	91
Q81IG6	+	21	25	18	23255000	18124000	8598800	736520	1388000	1153000	1.09251e+06	92
Q81GL9	+	18	22	11	22458000	23922000	16249000	732030	1800100	730220	1087450	93
Q815A2	+	18	18	13	24428000	9247200	9905800	952850	1223800	769210	981953	101
Q81A17	+	29	30	26	23000000	15866000	17297000	550520	1187700	1040900	926373	105
Q81GI3	+	18	12	10	35971000	8176900	8082000	1543200	693080	485930	907403	109
Q81JC7	+	23	24	22	21635000	13998000	14766000	678830	1012900	1006600	899443	110
Q81EH1	+	26	31	24	25827000	13700000	26490000	675930	1087900	857960	873930	112
Q815G9	+	11	13	10	5494300	10436000	9754500	261400	1263700	1069800	864967	114
Q812I7	+	2	2	1	10733000	2513400	987830	1391300	795580	391730	859537	115
Q81GB8	+	23	28	24	15104000	13984000	14948000	508650	1020100	881520	803423	117
Q81FN2	+	18	19	16	8056100	14772000	10475000	254020	1218000	936480	802833	119
Q818K7	+	11	7	7	17565000	5244600	6666400	844290	777670	768860	796940	121
Q81FR5	+	16	23	18	10750000	18293000	16436000	217920	1296500	865670	793363	123
Q817M7	+	15	18	10	12217000	11718000	6659800	553700	1141700	681530	792310	124
Q818E4	+	27	37	24	9413400	21449000	20818000	227170	1387600	732270	782347	128
Q812M6	+	12	8	7	10458000	3545200	3236700	916930	777350	652480	782253	129
Q816Y3	+	6	7	5	5645400	4665500	4895800	502700	874990	777450	718380	133
Q812R5	+	35	32	28	36154000	14285000	13827000	686080	706730	517930	636913	141
Q81EP4	+	12	14	13	3723700	4002600	2652000	285570	853300	689190	609353	147
Q814Y7	+	8	10	8	4605500	4668300	4973900	279110	869410	651730	600083	150
Q81HM9	+	7	6	4	6988600	4625300	4373100	540840	646540	551170	579517	157
Q81II7	+	10	11	7	18030000	7774100	3433600	621810	687090	421040	576647	158
Q814Z0	+	4	11	11	2377500	7310400	4385900	107120	776820	833330	572423	160
Q815C8	+	5	4	4	6664600	2636500	2750500	542060	578610	583390	568020	162
Q81EJ6	+	11	14	11	9884800	5758900	6170900	383070	712980	584270	560107	166
Q815C9	+	12	8	5	20569000	3155000	1505900	1083300	401960	187060	557440	168
Q819W7	+	15	14	12	8837200	3603200	4202300	604610	518300	480550	534487	175
Q81FD0	+	19	20	16	4971900	10838000	7236200	200790	818950	583030	534257	176
Q81FY0	+	4	4	3	10733000	4357000	4335200	680050	490510	425040	531867	177
Q81G42	+	26	26	17	18705000	9329900	7821100	559320	615000	379810	518043	183
Q81I60	+	28	25	22	26519000	10126000	4718900	419630	553050	462220	478300	188
Q814J8	+	12	10	8	9282900	5575800	3902200	415170	592130	425700	477667	189
Q817Z9	+	7	7	6	7625700	2938800	2908700	470370	453080	508930	477460	190
Q814J5	+	40	34	28	37494000	12618000	14033000	532100	491630	406380	476703	191
Q81FE6	+	32	25	20	17263000	8216700	9445500	446880	582790	391100	473590	193
Q813T2	+	6	6	4	3527300	2291400	2237100	320140	703540	363500	462393	194
Q814G3	+	8	9	6	7506100	2797300	3094000	449390	541210	394650	461750	195
Q81IZ3	+	8	11	10	3828500	4055500	3794300	186790	589630	603550	459990	196
Q81GM0	+	19	20	14	6666700	6206700	6399700	294870	681670	383850	453463	197
Q812V1	+	8	7	6	4176000	1950300	2256800	498520	472150	384480	451717	198
Q81I73	+	15	13	9	7798400	3065100	3259200	585000	400760	358350	448037	200
Q815G8	+	5	6	6	2241300	2114500	2080600	279450	556320	495020	443597	202
Q814Z7	+	8	9	7	4346500	3358000	4105900	290290	561320	461300	437637	204
Q81HU9	+	13	13	11	7900100	3924200	4097700	423250	488880	399630	437253	205
Q815S9	+	11	9	6	8793100	2468400	2647400	534710	460170	309840	434907	206
Q81A05	+	16	15	14	7472100	5904500	4910100	271830	530990	353690	385503	220
Q817T5	+	21	19	16	11349000	6431600	6089000	431120	380260	325850	379077	221
Q816M6	+	11	12	9	4434300	3243000	4110300	253430	431070	395870	360123	226
Q819W2	+	15	20	14	2833800	9302600	8141800	88172	633400	304940	342171	234
Q813E4	+	25	24	22	16791000	7980600	3558900	315660	357440	352760	341953	235
Q81IP6	+	11	15	8	6043800	4351300	3561300	272680	418830	314790	335433	239
Q817Z1	+	12	12	4	10709000	5197500	1376400	404290	447990	131320	327867	247
Q816E0	+	12	11	8	5387200	3341900	3106700	292520	404220	274260	323667	248
Q817M6	+	15	14	14	8440900	2530500	3059700	405000	306640	255880	322507	250
Q81A13	+	18	16	15	9093900	3831600	4042300	293220	344970	318390	318860	252
Q81FU5	+	12	9	7	6212800	1811700	1773200	352500	338810	248580	313297	256
Q815L8	+	6	4	4	3839100	1473400	2119400	236330	334100	339200	303210	261
Q818G1	+	13	18	11	3074800	3520400	2683300	110150	473080	301730	294987	266
Q814C7	+	14	9	6	6042900	2680400	3123800	270960	416120	182910	289997	269
Q81I44	+	28	27	19	8292900	6143500	7311300	218420	369100	277860	288460	271
Q818C6	+	10	10	10	3168000	4178600	2839100	149590	388710	326830	288377	272
Q81IL0	+	19	19	11	3558000	7252300	6379100	94495	522310	240290	285698	273
Q814Z3	+	23	27	26	9549700	5385900	8817200	156280	375440	320730	284150	275
Q817A9	+	32	33	27	5394200	6921500	6941500	125120	418710	288000	277277	278
Q815B3	+	15	13	12	7418800	3445700	2540600	280070	294820	244770	273220	282
Q81AP1	+	27	28	22	8698100	10484000	5651000	179700	373940	257180	270273	284
Q81IB2	+	9	7	6	6218000	1993800	2519400	337160	245670	226160	269663	285
Q81HE0	+	12	12	9	3417000	2400700	2266100	149150	417690	241150	269330	286
Q817T8	+	11	17	12	2132300	4215400	4507200	75354	426920	292970	265081	290
Q81E03	+	27	32	28	6818100	7192800	8158100	140390	352540	286120	259683	294
Q814J9	+	25	23	17	18976000	7704200	6375400	284610	284860	198200	255890	297
Q81EC5	+	15	13	11	3975800	3708100	2610500	229400	341460	180680	250513	301
Q817M5	+	7	6	3	5489400	1509700	1424700	364120	194820	180890	246610	305
Q812L6	+	4	5	5	1408500	511160	516430	131160	322630	279060	244283	306
Q81FG5	+	12	13	7	4498600	2042700	1379900	245940	326630	154650	242407	308
Q813E0	+	6	7	7	3989800	1298700	1581500	257080	223310	243360	241250	310
Q81GC1	+	15	16	12	4785100	4344000	2212600	166470	366210	181270	237983	311
Q812K4	+	18	20	13	8323900	3985300	2513300	223060	298380	185090	235510	314
Q81H33	+	14	19	19	5365800	1710400	2512300	205730	269870	222670	232757	318
Q814K7	+	9	10	9	7637100	2614800	2880200	261210	216100	220770	232693	319
Q815N5	+	12	18	10	3084300	3651100	3476600	124450	329500	239170	231040	321
Q81B79	+	11	12	12	2229800	2346000	2322400	140330	269860	277280	229157	324
Q816W8	+	5	5	5	1439800	1049000	1163700	132290	275390	275740	227807	326
Q813I0	+	7	6	5	3336200	999500	1359900	230780	240960	205830	225857	328
Q81G27	+	4	4	4	2436900	1582100	1731800	204120	230530	236800	223817	330
Q81IP1	+	14	18	14	4643500	3724400	4010000	120570	302630	244210	222470	333
Q815X8	+	8	9	6	1699700	1549200	1723800	100660	318310	234980	217983	335
Q81G55	+	11	12	7	2283200	3372400	3246300	91675	347370	212800	217282	336
Q81HK5	+	18	18	17	9730500	3894100	2647100	255730	224820	169480	216677	337
Q814Z2	+	5	10	8	700080	2178000	2383600	25570	388340	218320	210743	342
Q81DS3	+	33	34	25	12275000	6127800	6602500	220050	251000	159240	210097	343
Q814K2	+	5	6	4	4475800	2143400	1759000	188580	251110	181050	206913	344
Q81HZ5	+	10	10	7	6035300	1966800	947890	233860	216340	169290	206497	345
Q81I09	+	14	11	9	4628300	2100300	2612200	183260	248640	179240	203713	347
Q81IK3	+	14	17	14	2922300	2145300	2312500	157140	254020	184360	198507	350
Q81HV3	+	11	18	15	1071600	3931800	4389200	33516	283050	229930	182165	369
Q81EL6	+	18	14	13	14175000	1462100	1787900	347890	113640	79027	180186	372
Q81HM6	+	7	9	8	3270700	1003900	1425600	205640	157670	176710	180007	373
Q817M2	+	9	6	6	2287500	1682600	1366200	138150	201230	186470	175283	378
Q81HT7	+	14	13	9	6723700	2768900	2995600	170660	189490	158250	172800	381
Q816Y4	+	14	15	13	2837200	2734500	1769900	116110	233860	162330	170767	384
Q81CB1	+	12	16	14	2197500	1931900	2299400	88236	203730	218730	170232	386
Q819G3	+	10	13	12	3271500	1707100	2272900	102620	228510	171790	167640	392
Q816R7	+	9	9	6	5623200	1811100	1862300	207650	155110	132030	164930	394
Q814N6	+	12	15	15	5112100	4510200	2636900	97608	193730	201450	164263	396
Q817M1	+	26	27	20	6119600	5613500	6487600	94616	231920	163520	163352	397
Q814B7	+	3	3	3	1748400	737640	659290	204410	150250	130220	161627	401
Q81A14	+	3	3	3	1983400	443120	430650	208330	151080	124230	161213	403
Q812M7	+	8	10	4	3660100	1476000	1155700	206920	176710	92518	158716	404
Q815A9	+	4	4	3	825460	325120	272290	173910	160310	135200	156473	409
Q815C2	+	7	7	5	2027900	1910000	1453900	184580	148750	132490	155273	412
Q81GR3	+	17	18	14	3592100	3238000	2856000	93308	207440	160300	153683	417
Q815C7	+	9	9	4	4345700	2453200	420570	151320	222170	86934	153475	418
Q81II3	+	14	11	10	2931800	1863600	2326300	134890	169100	152240	152077	420
Q819R1	+	4	4	3	1205600	308870	316680	214590	125000	116230	151940	421
Q81EF8	+	12	11	8	3147500	2083800	2082900	109650	199350	139540	149513	422
Q814K1	+	9	16	10	1017700	2844200	2135900	43907	233090	167580	148192	424
Q81GR1	+	5	4	3	4144000	354180	229960	328870	82603	32895	148123	425
Q81I61	+	21	23	19	3398200	3576100	3699600	92855	193700	152890	146482	430
Q816J8	+	5	7	4	946700	1501700	1576500	46678	226160	166050	146296	431
Q81FR4	+	7	11	8	1294300	2554800	2381300	36386	237740	164680	146269	432
Q81HT5	+	1	2	2		635240	559600	160230	150550	124020	144933	434
Q815B2	+	2	6	5	732900	1536400	533560	33230	256340	144860	144810	435
Q815H1	+	22	25	24	5332000	2804400	3057700	119430	157250	156970	144550	436
Q81B11	+	14	13	10	2591100	2152700	2365500	103630	183890	145120	144213	437
Q819H5	+	6	5	5	1601700	738790	821570	125190	142680	155880	141250	443
Q81DZ4	+	3	4	1	1059600	968900		96110	303820	21854	140595	446
Q81FG4	+	4	5	5	1693400	620820	723660	104170	142860	166140	137723	452
Q813Y9	+	6	5	6	2161800	680710	731980	143490	123810	142560	136620	456
Q816S4	+	8	11	8	1112100	2421700	1236600	39088	202630	160170	133963	463
Q81I26	+	18	18	17	3316700	2246200	3002800	87154	156470	147690	130438	469
Q81HK3	+	7	8	6	1607200	1630600	1595000	76601	174220	131920	127580	474
Q81AZ9	+	6	5	5	2048000	720750	746000	140630	117650	124130	127470	475
Q81B36	+	9	10	6	2497600	1369700	1301100	110940	188820	81476	127079	476
Q815E3	+	6	5	5	2526100	886310	1070200	150030	107290	119650	125657	477
Q81GD0	+	14	13	10	3878500	1916400	1976100	118300	128740	127600	124880	480
Q817M9	+	5	7	6	1828300	1368000	1501600	76502	156620	137900	123674	484
Q81C02	+	5	3	5	2014700	433920	775770	105450	126290	135140	122293	487
Q81B78	+	11	19	14	1595100	2231300	2019000	41667	193830	130110	121869	488
Q81I13	+	5	6	4	2622500	612650	422210	202500	94353	62348	119734	490
Q81E01	+	7	7	6	702280	2163300	1457700	45281	198140	108070	117164	497
Q81HT1	+	9	8	6	2245900	1061100	1087400	109410	123870	116880	116720	499
Q81I10	+	3	2	2	4018800	346500	534430	240460	44990	62268	115906	501
Q81IZ0	+	16	19	10	4371200	2919700	1619200	99738	163410	77684	113611	507
Q81IG2	+	9	11	6	2416600	2312300	1730600	92914	157590	80911	110472	515
Q81IH2	+	30	19	17	7955800	3308800	3899300	104190	122920	98211	108440	519
Q812U0	+	7	8	4	2775200	743850	458440	104370	139990	80474	108278	520
Q814P6	+	2	2	2	967380	283590	307200	180930	71231	71783	107981	521
Q812S6	+	1	2	2		503030	496950	42034	145020	136300	107785	523
Q815T5	+	7	8	4	2636900	832650	850430	125960	119400	74045	106468	524
Q81HJ3	+	15	11	9	5517100	334980	367720	114800	122510	74995	104102	528
Q81GL4	+	4	6	2	1254500	800610	388640	71419	188250	48839	102836	532
Q81HJ2	+	5	9	4	457910	1190200	895150	31203	197460	77515	102059	534
Q813E8	+	5	7	6	1560900	778260	911600	80327	109500	115470	101766	535
Q816S5	+	12	10	9	3788400	892460	535720	79806	121540	99123	100156	539
Q819C4	+	6	9	7	1434700	877680	1327400	31294	153470	114590	99784.7	542
Q81FU0	+	14	18	12	3258600	2912700	1756100	75551	133950	83612	97704.3	549
Q81DN8	+	6	8	5	1423700	731820	757770	79158	111460	96301	95639.7	554
Q81F88	+	4	3	3	680620	489900	562920	77447	106230	102190	95289	557
Q81EL8	+	9	7	7	2418100	1056000	983430	98599	88116	93533	93416	559
Q814H3	+	19	19	14	4915000	2039600	1834200	87113	107980	81760	92284.3	564
Q81CY5	+	3	4	4	610810	676350	1090400	30367	121860	123760	91995.7	567
Q81I55	+	3	5	4	1348400	703510	580420	76949	106580	89185	90904.7	570
Q816N3	+	7	5	4	2405100	922180	1037300	110630	69140	91728	90499.3	571
Q81A71	+	10	8	8	2069000	842940	748710	93147	95082	81364	89864.3	572
Q81IY8	+	5	7	8	624770	596690	747910	53544	103210	112010	89588	574
Q818F8	+	16	19	13	4576900	2308400	2408400	76492	112060	78214	88922	578
Q815M4	+	4	2	2	1115600	503390	491590	90899	87501	85156	87852	581
Q819I0	+	3	7	6	3204100	818150	977210	63553	128360	71140	87684.3	582
Q81HS5	+	6	5	3	1576700	808990	454350	108330	97814	56815	87653	583
Q81HE1	+	5	5	2	1306100	828280	429420	103590	149500	9833.4	87641.1	584
Q81G51	+	5	13	9	575940	2057400	1125000	23284	157350	81395	87343	585
Q81CD0	+	3	3	4	820350	184820	280470	86029	77312	91272	84871	589
Q815I7	+	3	2	1	2638400	756820		131700	88141	34541	84794	590
Q81IL9	+	8	10	9	768160	1369600	1505100	31526	113040	109530	84698.7	591
Q81I07	+	7	8	7	902710	821400	959800	51784	106620	94010	84138	594
Q816Z0	+	2	2	2		276380	329570	109890	65360	76183	83811	597
Q816C3	+	7	6	6	1054600	593680	553390	79476	69602	101710	83596	598
Q814G0	+	4	8	5	189490	704510	347080	10542	174470	63608	82873.3	600
Q819H6	+	4	3	1	280140	358200		58000	182580	7615.6	82731.9	601
Q818I3	+	18	34	32	2412500	2327500	2803900	38323	104790	98937	80683.3	606
Q817L2	+	3	10	9	532590	773890	906060	28346	115290	95779	79805	610
Q819N1	+	4	2	1	303540	270580	202970	45591	105010	88677	79759.3	611
Q812K8	+	7	6	5	1346000	379260	361070	89733	90334	59087	79718	612
Q81EC6	+	5	3	3	654520	209340	212120	114290	64312	60287	79629.7	613
Q812Z6	+	4	3	3	847140	195870	189920	83674	76198	75927	78599.7	617
Q81GL2	+	7	11	9	660380	1052200	1263800	34699	112600	88281	78526.7	618
Q81IL8	+	5	4	4	657290	445120	425660	58428	94799	81810	78345.7	619
Q815R7	+	15	15	13	2664600	1682600	1542800	55668	105510	70969	77382.3	622
Q81HX2	+	9	10	6	3778400	847940	781910	116650	69343	45800	77264.3	623
Q81F35	+	5	6	5	886930	430960	406960	54641	95544	81028	77071	625
Q814U6	+	1	2	2		111390	122200	65483	79101	84819	76467.7	628
Q81GL5	+	3	3	2	1370200	584200	696090	83261	67060	78906	76409	629
Q81FN3	+	6	5	3	797460	627510	369590	94859	102450	31065	76124.7	630
Q819X6	+	3	3	3	199330	399250	317790	28889	102930	89594	73804.3	645
Q814B8	+	7	6	7	1242500	952300	1010000	49925	83089	86863	73292.3	647
Q81FQ2	+	3	9	8	211350	1297100	756530	3276.8	144390	70671	72779.3	650
Q81IG7	+	3	2	2	885240	236340	302670	98799	58640	60404	72614.3	651
Q814K6	+	11	13	11	1127800	1185500	1264500	19529	115510	80848	71962.3	654
Q81IW1	+	13	14	11	2570700	893740	1335300	56430	85794	71888	71370.7	657
Q814H4	+	15	12	10	2597900	1191200	1304700	61069	82739	69371	71059.7	659
Q81E91	+	5	4	4	1238800	172330	210940	137270	34751	38261	70094	664
Q81DY8	+	5	11	9	2353300	1641900	1867900	31132	103370	75300	69934	665
Q814C0	+	5	5	4	1343600	574900	577100	75489	65156	65897	68847.3	669
Q812W3	+	22	19	15	4417100	2462300	2608400	61029	81062	64115	68735.3	671
Q81A06	+	15	16	15	2291700	1200100	1282000	61710	77634	65855	68399.7	673
Q81HJ1	+	6	11	10	715520	966460	1097800	16440	96665	91674	68259.7	674
Q816J1	+	3	8	6	321600	339610	490110	23183	103310	76027	67506.7	679
Q81CC7	+	13	8	8	3177300	749040	534550	80577	65373	53981	66643.7	686
Q818H5	+	9	7	4	1219900	1202400	374570	51489	98303	49771	66521	687
Q81EN3	+	5	5	5	635860	502730	554730	52439	67330	79449	66406	688
Q81J16	+	3	8	5	351890	880130	485030	11637	113060	66904	63867	695
Q81AG8	+	7	10	8	479550	1037200	798990	18212	108550	64215	63659	697
Q814I9	+	3	3	3	903000	406690	370240	53679	93907	43083	63556.3	699
Q816H5	+	3	3	1	647240	288500		71302	105070	12855	63075.7	702
Q819T3	+	8	15	12	787710	1159700	1242600	16029	103960	69157	63048.7	703
Q81ID5	+	18	11	6	4856800	314040	321990	77845	70699	39773	62772.3	704
Q812J4	+	7	5	4	2268700	767810	708090	79160	65750	39427	61445.7	715
Q816M1	+	3	3	3	577620	266870	254940	61223	62911	57920	60684.7	717
Q81GL3	+	9	11	7	740850	1086900	1301700	22696	97780	60039	60171.7	720
Q81FC7	+	3	2	1	771320	259080		119140	30280	29193	59537.7	725
Q817J2	+	1	2	2		239320	293970	62160	57959	58227	59448.7	726
Q81IR9	+	6	8	9	1321700	505350	541030	42220	58940	68848	56669.3	734
Q814B9	+	14	10	9	4680500	918030	815200	76184	44744	47412	56113.3	739
Q816J9	+	6	8	2	1333100	868300	345220	63156	84841	18811	55602.7	741
Q814B4	+	4	2	2	1312300	615810	711680	79706	40695	43205	54535.3	746
Q813B7	+	4	5	4	801080	609300	449070	25603	88409	49498	54503.3	747
Q81HA6	+	7	8	9	530790	787750	920760	20089	69876	73209	54391.3	750
Q818I0	+	4	5	3	816360	343820	296850	88681	50055	23394	54043.3	751
Q816X4	+	10	32	31	325010	3468800	3617900	10265	79378	71499	53714	755
Q81G50	+	3	4	3	1069900	255810	281810	55805	49401	51700	52302	763
Q816M5	+	5	5	5	284510	469170	506000	37222	58849	58002	51357.7	768
Q81GE5	+	8	6	6	554180	631990	610730	49394	65859	35207	50153.3	775
Q81IX9	+	11	19	16	1209200	1387900	1402200	17117	74084	58751	49984	776
Q815N8	+	6	7	6	312590	630800	600940	22624	72325	51879	48942.7	780
Q81FC8	+	0	2	2		136010	154420		61086	84603	72844.5	784
Q81IN5	+	2	2	2	106060	81591	76947	34292	57705	51762	47919.7	788
Q81ED8	+	5	6	5	867900	566040	467260	37949	60176	45531	47885.3	789
Q812H8	+	7	4	3	1027600	440320	476600	52442	50534	40179	47718.3	792
Q81GL6	+	11	17	14	1444000	1083400	1174500	19475	63428	59333	47412	793
Q816J4	+	14	9	7	1556400	446620	504660	44725	65244	31673	47214	794
Q814R5	+	10	8	8	1603800	490090	497780	35035	54023	52226	47094.7	797
Q819U5	+	17	18	13	1969000	1343600	697570	38926	63281	38612	46939.7	799
Q81I18	+	5	12	10	1433300	646080	711640	31694	66902	41241	46612.3	801
Q81GY1	+	3	4	3				67081	53663	18383	46375.7	802
Q81A86	+	2	2	2		49854	48338	102680	17833	16700	45737.7	807
Q81DH6	+	9	9	6	624470	1009800	369410	31794	69645	35059	45499.3	809
Q812Q8	+	10	8	4	390060	1049000	487980	17131	90533	24951	44205	817
Q815F9	+	10	11	10	1357800	534460	551320	38878	54491	38256	43875	822
Q813Q0	+	2	2	2	463940	115610	153860	60186	32356	39031	43857.7	823
Q81J15	+	5	9	5	211820	654600	416820	9799.2	84023	36601	43474.4	827
Q81DY5	+	1	4	3		318610	292310	19523	76273	32512	42769.3	831
Q81GL0	+	9	17	13	721350	1313200	884990	17360	62399	46570	42109.7	838
Q818Y0	+	6	8	8	841210	439370	499200	25356	50995	48722	41691	841
Q819P3	+	11	11	11	791670	633090	746410	28171	48738	48053	41654	842
Q815W9	+	10	9	8	1158400	483400	498680	41797	47940	35123	41620	843
Q81EE5	+	8	4	4	587410	357770	444710	37889	45537	38304	40576.7	852
Q81IM3	+	6	10	9	599130	572280	658420	13506	51573	56014	40364.3	854
Q814V6	+	2	2	0	549310			55883	64071		59977	859
Q81GH1	+	2	1	2	545390	367940	288040	40606	39881	38244	39577	864
Q813R2	+	1	2	2		170900	191720	23176	46728	47891	39265	867
Q81FU3	+	3	5	5		291560	298570	33848	42804	40206	38952.7	869
Q815Y9	+	8	11	13	849150	936390	822240	18673	48753	48167	38531	872
Q81FU2	+	5	3	3	755690	453960	504960	32137	40668	42684	38496.3	873
Q81A03	+	14	15	12	1434700	1269300	1184500	19751	51954	43599	38434.7	874
Q81IV5	+	6	14	10	348950	1004600	774320	6981.5	63276	43956	38071.2	875
Q81IF2	+	4	4	2	552740	291400	281400	36126	46380	31547	38017.7	876
Q81FU4	+	3	2	2	766220	288820	309160	53782	29845	30061	37896	878
Q815A0	+	5	9	6	245010	611620	617460	14446	70946	27919	37770.3	879
Q815Q7	+	2	3	3	140910	293820	285590	8049.5	53900	51258	37735.8	881
Q81HK4	+	5	12	8	298010	685880	439900	9502	63216	40332	37683.3	882
Q819Q5	+	2	5	5	629740	382740	292530	10928	52116	45922	36322	891
Q813G8	+	3	2	3	600770	167640	165790	46092	29193	33055	36113.3	893
Q81HZ7	+	2	3	2	392890	354570	167860	23567	51373	32284	35741.3	895
Q81G40	+	3	2	2	862900	332040	297810	31824	41073	33172	35356.3	898
Q81HA5	+	2	6	5		305670	320790	7282.3	51076	46873	35077.1	900
Q81A12	+	3	4	2	241190	392320	193420	13239	58361	32765	34788.3	902
Q81B38	+	4	2	1	650130	111170		65149	24999	13638	34595.3	904
Q81I29	+	2	2	2		264630	330330	31269	29100	35008	31792.3	929
Q81I31	+	10	9	8	1127500	469990	559850	29651	36058	29538	31749	930
Q81CL5	+	4	2	3	2730000	818340	652990	73632	3280.9	17747	31553.3	931
Q814Z9	+	6	4	1	664140	685860		24215	66018	4232.5	31488.5	933
Q81B99	+	1	4	3		139740	206180	10092	54884	29476	31484	934
Q817Z7	+	4	6	4	226060	351220	389310	9029.3	46213	38352	31198.1	938
Q81BS6	+	5	5	4	596150	328490	326040	30946	40181	22450	31192.3	939
Q812T8	+	4	9	7	336830	588630	370420	10976	45505	36388	30956.3	940
Q81GC0	+	4	2	1	811560	272400		50438	28722	12963	30707.7	944
Q81AB4	+	3	3	2	573270			28120	35899	27792	30603.7	946
Q812Q7	+	3	2	1	138590	480590		15607	60881	12596	29694.7	954
Q81GS5	+	8	7	6	593000	218520	239950	29671	28688	29137	29165.3	961
Q81A60	+	15	13	7	1432400	597140	563700	27052	35259	23203	28504.7	965
Q81F13	+	5	13	8	268100	749470	513650	5260.5	56898	22171	28109.8	966
Q817W2	+	2	7	6	187610	344980	248320	11550	51635	21072	28085.7	967
Q81EK1	+	4	5	4	392940	470150	520470	11208	37552	35141	27967	968
Q812Z2	+	4	3	3	509800	123490	181000	37802	21988	23175	27655	974
Q814H5	+	7	6	5	540630	362620	387580	24922	29934	27921	27592.3	976
Q81GA5	+	3	4	3	177710	230550	201900	9132.4	37115	36448	27565.1	977
Q815H2	+	9	10	7	1324300	357240	328860	24517	37128	20555	27400	978
Q812U9	+	2	2	1	363420	195220		47617	32761	1344.1	27240.7	981
Q81H58	+	8	8	7	831250	196610	188280	28375	28004	24512	26963.7	983
Q81AD6	+	2	6	6		671110	717950	2177	43894	34498	26856.3	986
Q812H5	+	3	2	2	422020	272460	220480	41004	21260	15923	26062.3	990
Q81BL8	+	6	5	3	541210	344860	234950	25027	30334	22106	25822.3	993
Q81FT8	+	1	2	2		133870	128000	12840	30744	30590	24724.7	1004
Q81C95	+	1	2	2		260270	279520	14294	29117	29224	24211.7	1010
Q81FF9	+	3	5	4	426780	1329300	1726600	11888	33608	26988	24161.3	1012
Q81I87	+	2	2	2	382770		188120	19970	27422	24744	24045.3	1014
Q81FV3	+	11	11	7	2004900	765740	1013800	31295	22446	17349	23696.7	1021
Q81AL0	+	4	3	4	448070	217550	168910	27309	14598	28406	23437.7	1023
Q815W6	+	8	9	8	834040	586440	500740	14017	29694	26232	23314.3	1025
Q816X9	+	2	1	2	139080		87574	7715.6	34255	27331	23100.5	1027
Q81I41	+	2	3	2	667880	179000	189420	24912	23247	19436	22531.7	1033
Q81IM1	+	5	2	1	1233600	217670		52110	11391	3996.1	22499	1034
Q81HC2	+	5	4	2	290710	284120	245630	23940	27521	15461	22307.3	1040
Q814G9	+	11	8	4	893640	408930	319680	35607	20948	9463	22006	1046
Q816S9	+	2	2	2	297380	94223	97351	26528	19610	19271	21803	1049
Q813I5	+	0	2	4		214090	270700		10373	54659	32516	1052
Q814M8	+	3	2	1	418870	119820		22954	21692	19597	21414.3	1054
Q819P9	+	3	2	2	204730	126280	129720	35530	14775	13760	21355	1055
Q813W2	+	3	3	3	201110	98666	88502	14616	26042	23304	21320.7	1057
Q81F11	+	2	5	4	173100	112460	93589	7435.1	35244	20425	21034.7	1061
Q81AI2	+	10	12	6	1002100	893180	698820	14188	30884	18031	21034.3	1062
Q81IB1	+	8	7	7	589140	369400	372390	21187	21905	19872	20988	1063
Q812V6	+	6	6	3	398940	242610	211980	19518	34435	8493	20815.3	1065
Q812W5	+	6	6	1	590990	749920		13248	46555	1594.9	20466	1071
Q81HZ8	+	1	14	11		342010	876470	1072.5	32821	27205	20366.2	1072
Q81DA4	+	3	2	2		564580		5792.6	30961	23300	20017.9	1080
Q816D3	+	4	7	6	181480	178510	219010	7012.5	21781	30516	19769.8	1085
Q813M7	+	3	3	5	158910	148340	229410	6948.6	13238	38182	19456.2	1088
Q81J14	+	1	3	3		195300	220310	9009	23719	24907	19211.7	1091
Q813M6	+	7	6	5	934550	221140	245540	23297	20813	13481	19197	1092
Q819A2	+	5	3	3	275110	142640	143740	21636	18024	17690	19116.7	1094
Q81HS4	+	3	4	3	233810	186950	351710	11507	23511	22173	19063.7	1096
Q81F62	+	7	2	2	536950	148910	210130	33852	10985	11329	18722	1097
Q815A1	+	3	3	2	569660	261840	234180	18568	21539	15967	18691.3	1098
Q817X1	+	6	4	4	399550	148780	148710	18280	19686	17837	18601	1100
Q81F66	+	0	2	2		181050	258680		28874	26102	27488	1103
Q81HA8	+	2	2	1	322730	178260		19968	20053	14799	18273.3	1104
Q81IH4	+	6	5	6	688850	273280	286200	20441	15788	18072	18100.3	1105
Q81HE9	+	3	2	1	719240	239750		29093	22279	2771.6	18047.9	1108
Q814K5	+	1	2	2		209420		11607	20304	22154	18021.7	1111
Q81HP5	+	1	6	5		290770	274450	798.18	28788	24311	17965.7	1112
Q817L3	+	3	4	5	320660	166770	218200	9805.6	25571	18428	17934.9	1113
Q81FW0	+	12	14	14	742840	469680	575190	13216	20100	19217	17511	1118
Q81D81	+	5	3	3	492520	155030	223300	9300.4	9102.3	33687	17363.2	1120
Q813N9	+	4	2	3	187740	141310	207520	15681	16330	19685	17232	1121
Q814Q5	+	4	2	3	171090	80001	113480	19843	6143.5	24160	16715.5	1129
Q81EK6	+	0	7	6		275320	237430		26352	23238	24795	1131
Q813R3	+	9	3	2	824470	345770	302810	21201	18613	9722.9	16512.3	1132
Q81I19	+	8	7	6	290770	293230	279210	9230.7	21053	19173	16485.6	1134
Q816M9	+	1	5	6		218420	222930	4118.8	22023	22266	16135.9	1139
Q816W0	+	4	2	3	906960	78553	115040	34929	5492.5	7623.6	16015	1142
Q816Q1	+	4	5	2	509170	136460	175510	16730	22137	8798.6	15888.5	1145
Q81J87	+	3	1	2	283610			25475	7447.6	14482	15801.5	1146
Q81GA9	+	2	4	6		240250	272510	5031	14208	25440	14893	1164
Q816Q0	+	8	7	6	515920	285890	323300	13171	16447	14975	14864.3	1165
Q819A3	+	3	2	1	374790	47587		38242	4810.5	1448.6	14833.7	1166
Q81AI4	+	4	5	3	250530	226520	34947	17514	24174	2811.6	14833.2	1167
Q815T0	+	3	3	2	372430	144740	156520	16776	19487	6570.2	14277.7	1172
Q816I3	+	5	3	3	333410	220440	226210	15375	13418	12994	13929	1182
Q816J0	+	6	4	4	541460	160190	172140	17707	12664	11311	13894	1183
Q815Y7	+	5	3	3	205580	118160	154850	11921	14054	15016	13663.7	1189
Q81H18	+	6	12	10	406230	455070	477840	3838.2	21568	14758	13388.1	1194
Q81D00	+	2	2	1	154860	123840		10881	19869	9316	13355.3	1195
Q814I8	+	3	2	1	470720	121190		30413	5699.4	3635.8	13249.4	1198
Q812J1	+	7	5	4	516350	246280	216460	12947	15420	10730	13032.3	1201
Q817F9	+	3	4	1	207780	238940		9126.3	21098	8860.3	13028.2	1202
Q81I88	+	8	8	6	486700	322030	305680	9742.7	18766	10252	12920.2	1206
Q814K0	+	3	2	1	648360	86939		26053	7137.6	5060	12750.2	1214
Q81DW5	+	3	6	4		195810	231100	6159.1	15822	15752	12577.7	1220
Q81IG1	+	0	3	2		147600	170990		21391	16094	18742.5	1224
Q819G4	+	3	3	2	41747	84702	65295	4348.2	24152	8171.5	12223.9	1228
Q81FW6	+	5	4	2	297810	132620	135900	9671.1	21055	5342.7	12022.9	1234
Q81GK4	+	4	5	3	451080	214780	246570	9942.4	15935	9991.4	11956.3	1239
Q81BS2	+	3	3	1	308450	85425		16706	17234	1707.6	11882.5	1241
Q817K5	+	1	3	3		109100	107820	17260	8483.8	9415	11719.6	1248
Q81GB6	+	7	3	3	592650	226050	238730	17249	8833.1	8572.8	11551.6	1252
Q81HB9	+	2	2	1				14537	9882.1	10011	11476.7	1255
Q814N2	+	1	3	3		149560	192380	82.366	15976	18266	11441.5	1256
Q81I00	+	5	4	4	319070	162220	180820	8780.1	10762	14532	11358	1258
Q813W8	+	4	11	10	312830	350550	428430	2539.5	16775	14165	11159.8	1263
Q817G3	+	8	6	4	558920	330860	327800	13657	10593	8640	10963.3	1267
Q81GA7	+	5	6	6	430910	230110	238890	7598.3	12470	12647	10905.1	1268
Q81I37	+	4	4	3	252530	146910	142700	7985.3	13618	9950.2	10517.8	1279
Q812U4	+	3	3	3	69425	429810	395560	7384.5	12027	11970	10460.5	1280
Q81DT1	+	4	4	4	170130	158450	150240	8981.5	10903	11071	10318.5	1281
Q815Z0	+	6	6	7	383510	171970	238950	4824.3	11327	14627	10259.4	1284
Q81EL4	+	8	6	7	380080	223970	262180	11973	9051	9372.6	10132.2	1288
Q813N5	+	3	3	4		56949	47784	21522	3957.1	4675.4	10051.5	1289
Q81E12	+	2	3	3		90301	92920	3798	13470	12314	9860.67	1295
Q81E78	+	6	6	4	457540	225710	134760	12424	10588	6454.4	9822.13	1297
Q81A44	+	5	7	6	255890	271430	214960	2774.2	16535	9147	9485.4	1303
Q81IS0	+	9	7	5	407240	187420	134510	11610	11643	4870.2	9374.4	1305
Q81AI1	+	3	3	3			73611	11539	8366.5	7889.5	9265	1309
Q81EA5	+	1	5	3		108650	127080	1284.3	16805	9698.4	9262.57	1310
Q81AA4	+	6	6	6	308670	196520	179720	8335.2	8291.6	11051	9225.93	1311
Q81F76	+	2	2	2	237870	62771		13509	8409.2	5697.9	9205.37	1312
Q814H8	+	2	5	3		188300	193180	1476.1	14843	9696.7	8671.93	1324
Q81HE4	+	8	6	5	248710	223650	205460	8395.5	9944.7	7661	8667.07	1326
Q814J0	+	5	5	6	207640	157760	173190	4647.8	9807	10758	8404.27	1330
Q81A40	+	2	2	1	134840			10477	11624	2681.4	8260.8	1334
Q81A53	+	2	3	1	66359	123920		2316	17391	4887.6	8198.2	1335
Q81HJ4	+	3	7	5	115720	221390	189640	1450.8	12835	9385	7890.27	1345
Q81IV2	+	2	4	2		104010	118490	3850.2	13790	6012.8	7884.33	1346
Q814D7	+	1	3	3		47230	55956	2605.4	10854	10155	7871.47	1347
Q813Y0	+	6	5	4	341230	146640	113810	11163	8304	3918	7795	1348
Q819G6	+	1	3	3		159770	141520	1109.7	11991	9538.2	7546.3	1355
Q813S7	+	2	2	2	170610	82065	78044	7202.5	7884	7030.2	7372.23	1359
Q81HU5	+	2	2	1		91016		9950.5	7735.9	4324.1	7336.83	1361
Q81D43	+	2	5	3	155430	52791	79112	3395	11614	6959.9	7322.97	1362
Q81B60	+	1	2	2		44287	75160	5094.2	6086.3	10547	7242.5	1365
Q818U1	+	5	4	2	215440	222350	328280	7814	8298.2	5467.6	7193.27	1369
Q813W4	+	2	2	2	209950	133220		6604.5	8490.3	5926.2	7007	1376
Q81FA6	+	0	2	2		41563	63726		7732.2	13288	10510.1	1377
Q81AA1	+	4	5	5	203110	143210	151720	4845.3	8079.7	8039.2	6988.07	1378
Q7BYC6	+	1	6	5		123740	138860	1373	10916	8583.5	6957.5	1379
Q81H31	+	1	2	2		43759	54318	4834.9	6409.9	7339.9	6194.9	1392
Q81IV1	+	1	4	4		91480	89845	1554	8391.2	8588.1	6177.77	1393
Q814A8	+	2	2	1	109610	256230		5744.8	11437	1345.6	6175.8	1394
Q81D82	+	3	4	5	149760	85897	87980	4451.9	5580.2	8453.4	6161.83	1396
Q819A7	+	3	2	2	150630	42756	114270	8253.6	2657	7553.6	6154.73	1397
Q813U6	+	0	3	3		86915	89521		9103.9	8621	8862.45	1406
Q81FV8	+	1	4	4		141440	167390	295.92	9199.1	8193.3	5896.11	1407
Q81F67	+	2	4	1		166850		2265.6	13033	1926	5741.53	1416
Q81HV2	+	4	7	6	511180	152650	151930	2760.5	8637.3	5259.1	5552.3	1423
Q81CP6	+	0	4	3		86176	89346		10459	6130	8294.5	1427
Q818B9	+	0	3	3		85588	90782		8287	8236.5	8261.75	1428
Q81BP9	+	0	2	3			121550		6512.6	9718.3	8115.45	1431
Q81EA1	+	2	2	2	115170	36174	44380	5571	4791.4	5648.1	5336.83	1436
Q81FG0	+	2	3	4	123980	87994	102450	2007.6	6349.8	7532.8	5296.73	1437
Q815X1	+	1	5	6		153750	188000	325.79	6978.4	8513	5272.4	1439
Q81AX0	+	2	3	4		97583	131910	3429.8	4341.5	7939.3	5236.87	1442
Q81IN6	+	2	3	3	37913	91404	61412	1851.4	7341.7	6419	5204.03	1444
Q81AA2	+	6	5	4	229520	171510	154560	4506.4	5741.4	5302.7	5183.5	1445
Q81EZ7	+	1	4	4		84719	79086	1839.9	7718.9	5882.7	5147.17	1446
Q816C9	+	2	4	4				1891.9	5699.1	7632.4	5074.47	1450
Q81D96	+	0	2	2		54541	71635		6684.6	8044.1	7364.35	1455
Q81FX4	+	1	2	2		93763	95746	1715.2	6497	6193.7	4801.97	1461
Q81CH3	+	2	4	1	35450	61529		862.34	8982.2	3860.1	4568.21	1474
Q813N7	+	9	10	10	386790	190220	208060	3340.5	5027.7	5291	4553.07	1475
Q819I5	+	1	6	5		153660	156600	423.64	6819.5	6300.9	4514.68	1476
Q81EF4	+	2	2	2		41190	41048	4629.7	4271.8	3991.7	4297.73	1487
Q81AI3	+	1	4	2		76091	346090		7077.9	4846.6	5962.25	1497
Q817U9	+	0	3	2		58146	63221		6480.9	4940.4	5710.65	1502
Q81E72	+	0	4	4					6233.5	4946.1	5589.8	1503
Q817K4	+	2	4	2		102540		985.78	6483.7	3518.1	3662.53	1508
Q816D9	+	2	3	1	122900	149660		2002	8466.8	438.51	3635.77	1509
Q816M0	+	2	2	2	193950	76964	124980	3368.8	3195.1	3892.3	3485.4	1515
Q81C44	+	1	3	2		114390	157340	378.07	5717.8	4346.4	3480.76	1516
Q81F65	+	2	1	2	110500			4632	1434.2	3826.4	3297.53	1525
Q814L6	+	0	4	3		81353	90029		5178.1	4540	4859.05	1528
Q81D94	+	0	2	2		46199	40002		5128.9	4219.3	4674.1	1532
Q815G3	+	3	4	3	99332	122440	135930	1575.1	4950.4	2818.8	3114.77	1533
Q815V4	+	1	3	2		47708	47842	1068.1	4508	3426.3	3000.8	1537
Q815X0	+	1	3	4		99712	38695	83.035	5001.7	3145	2743.25	1541
Q81DA1	+	3	2	2		60618	16263	3806.6	2873.1	1185.1	2621.6	1544
Q81EZ8	+	1	4	4		54749	66351	27.429	3426.8	3953.8	2469.34	1547
Q81HC8	+	4	2	1	618140	39836		5693.2	701.05	717.64	2370.63	1549
Q819N2	+	3	1	2	328430		44891	3996.3	1214.4	1322.1	2177.6	1554
Q81CX1	+	3	7	5		65255	70719	1054.2	3327.9	2023.6	2135.23	1557
Q81G74	+	1	2	2		41145	43238	1856.7	2188.5	2202.6	2082.6	1558
Q81DJ2	+	0	2	3		56411	70608		2350.2	3756.8	3053.5	1559
Q81I70	+	0	3	3		79182	101010		3044.3	2986.3	3015.3	1561
Q81IE0	+	2	2	3	82918	331660	113680	958.48	1847.6	3216.3	2007.46	1562
Q813N4	+	0	4	3		126280	153210		1938.8	3538.5	2738.65	1569
Q81DM9	+	2	3	2	105290	26960	48157	1509.8	1410.8	1506.1	1475.57	1572
Q815D2	+	2	2	2		29837	34806	945.78	1336.3	1585.4	1289.16	1575
Q81D73	+	5	2	2	108660	49303	34696	2056.3	1069.2	726.17	1283.89	1576
Q816J3	+	2	2	1		23392		503.86	1479.1	1381.2	1121.39	1580
Q81EF3	+	1	3	4		5105.1	3235.8	423.94	1722.8	1174.4	1107.05	1581
Q81HE3	+	1	2	2		25539	25436	655.39	1314.4	1246	1071.93	1582
Q81IZ5	+	0	4	2		17811			2249.7	685.58	1467.64	1585
Q81D38	+	0	2	2		19094			1110.7	1314.4	1212.55	1586
Q814C4		28	35	25	449860000	486020000	274520000	16427000	55503000	25149000	3.23597e+07	1
Q814C5		55	57	43	271070016	291740000	235560000	4290600	12641000	6712600	7881400	2
Q81J36		16	18	18	42895000	69899000	76433000	2019200	12513000	8854800	7.79567e+06	3
Q81J41		7	9	7	14161000	51039000	26229000	1322800	14731000	4139500	6731100	5
Q81IT9		34	34	33	70052000	125640000	120200000	2326900	10109000	6897300	6444400	6
Q814F0		12	12	8	25483000	96172000	80901000	1450300	11174000	5996900	6.20707e+06	7
Q81J25		9	12	11	26275000	39536000	37493000	2092700	9457100	6929400	6.15973e+06	8
Q817H7		8	6	8	44027000	10894000	11473000	4939300	4460400	4698800	4699500	9
Q819X9		17	20	20	56535000	44380000	36817000	2928000	5758200	5018000	4.56807e+06	10
Q812X3		22	28	22	48586000	64546000	57742000	1848600	6980200	4212900	4.34723e+06	11
Q81FD5		23	22	19	200210000	42599000	48672000	6338900	3315300	3269800	4308000	12
Q817C0		25	31	19	53885000	73761000	78969000	1678600	7184000	3560800	4.14113e+06	13
Q81J30		11	15	13	14639000	44012000	42572000	818490	5756700	4494600	3689930	14
Q819K6		27	28	23	58222000	74968000	79669000	1688800	6220300	3090800	3.66663e+06	16
Q81J97		19	20	17	34010000	42344000	51314000	1222100	5040400	4297700	3.52007e+06	18
Q81J45		9	8	7	28854000	20660000	25934000	2223700	4044900	3796400	3355000	19
Q819X8		14	15	10	12370000	27394000	26480000	762560	5137600	3214700	3.03829e+06	22
Q818E9		43	51	42	33872000	98626000	85727000	630650	4726300	3497300	2.95142e+06	23
Q81J50		12	15	14	5923400	27979000	22092000	403290	4914600	3479800	2.93256e+06	24
Q81J53		8	9	8	17662000	28162000	21273000	989170	4026700	2969100	2.66166e+06	26
Q81J51		15	15	14	15638000	32105000	18626000	741810	4215100	2641000	2.53264e+06	28
Q812X7		38	49	40	36458000	77907000	82779000	723890	3721800	3026700	2.4908e+06	29
Q81J70		31	44	32	36724000	56847000	64373000	797820	3741400	2876000	2471740	30
Q814V3		15	20	14	12237000	25442000	23509000	644200	3678200	2584100	2.30217e+06	33
Q815Z1		19	24	19	17454000	37195000	39248000	530770	3618100	2695900	2281590	34
Q819M0		30	34	26	33377000	61306000	54892000	817180	3755700	2074700	2215860	36
Q819Y0		12	15	10	14230000	21044000	24787000	657230	3583000	2406100	2.21544e+06	37
Q812Q9		29	33	20	21026000	62340000	54281000	535210	4085300	1919100	2179870	38
Q815K6		18	17	9	56255000	24898000	19090000	2518000	2267700	1399500	2.06173e+06	39
Q817A4		16	19	16	5786700	30562000	20310000	285100	3830800	1928200	2014700	40
Q817T4		26	29	25	18032000	35371000	39458000	467490	2965700	2487300	1.9735e+06	42
Q817F4		34	35	25	35394000	45756000	38339000	896840	2967200	1898500	1.92085e+06	43
Q819S3		51	59	40	50028000	100250000	69004000	559520	3231700	1838100	1876440	44
Q819W6		8	9	10	17222000	8195900	7216800	1847100	1820900	1794200	1.82073e+06	45
Q814T2		28	34	24	48723000	45264000	43898000	755200	2901500	1642500	1766400	48
Q81J28		11	14	12	4901900	15877000	17073000	378940	2776100	2001600	1718880	50
Q81J43		7	8	6	10561000	6383000	3395000	852330	3082300	1185500	1706710	52
Q815M2		11	14	13	11021000	15033000	10793000	655220	2534800	1694500	1.62817e+06	54
Q814G5		8	9	8	4792700	15778000	13143000	389320	2465600	2006200	1.62037e+06	55
Q819V6		15	15	11	11887000	23951000	20621000	486480	2756500	1610600	1617860	56
Q81J19		8	7	6	17978000	7401900	5470400	2026200	1584000	1132400	1.58087e+06	57
Q814G4		22	29	20	11235000	29018000	29830000	420570	2585700	1650500	1.55226e+06	59
Q816Q8		22	25	17	18824000	33459000	31408000	517810	2218200	1830400	1.52214e+06	60
Q815S2		9	8	7	3212900	7937200	9028100	350630	2266500	1858700	1.49194e+06	61
Q812K1		28	39	28	22089000	31480000	36526000	519190	2388300	1539000	1.48216e+06	62
Q81J52		10	10	10	10145000	20314000	18773000	419570	2233700	1791400	1.48156e+06	63
Q819K3		18	19	11	19273000	18972000	16134000	1060900	2173700	1189500	1474700	64
Q812U2		6	6	5	2766500	10371000	11597000	327260	2281700	1803500	1470820	65
Q812K0		22	24	16	18326000	35777000	30509000	603510	2489600	1273000	1455370	66
Q81FD8		13	17	9	7866600	23978000	20481000	353790	2445000	1397100	1398630	68
Q81J39		17	13	12	37143000	15221000	16016000	1642600	1386600	1127900	1385700	69
Q816H9		11	13	10	11785000	13660000	11823000	584830	2203300	1366300	1384810	70
Q81A16		18	20	15	10012000	24248000	22627000	337850	2217100	1556300	1.37042e+06	71
Q815K8		25	26	17	27618000	33318000	32657000	622600	2018400	1282000	1.30767e+06	72
Q815Z2		24	27	19	14996000	29815000	22906000	426640	2258900	1071500	1.25235e+06	74
Q81J27		7	10	7	5566300	17305000	9755400	411550	2598500	683360	1.23114e+06	75
Q817H5		38	44	35	20585000	35296000	31844000	402830	1930900	1326800	1.22018e+06	77
Q814B0		31	35	29	15005000	30673000	28741000	303520	2101500	1222400	1209140	78
Q814T5		13	17	10	14404000	28055000	13595000	399680	2498000	696140	1197940	79
Q81FE1		30	26	20	66381000	20897000	12132000	1597300	1175200	801150	1.19122e+06	80
Q819V1		26	30	24	13507000	29142000	31030000	312290	1767300	1407700	1162430	82
Q814W0		17	18	16	16778000	15610000	17994000	514180	1490800	1437900	1.14763e+06	84
Q819K4		20	18	12	34764000	20982000	19606000	1166000	1498400	758870	1141090	85
Q815Z5		26	28	22	27797000	23011000	28503000	629620	1571400	1156800	1.11927e+06	87
Q81FD3		23	21	20	45524000	10563000	12401000	1614800	795080	932090	1113990	89
Q81IN3		24	28	18	15540000	25812000	21008000	432450	1978500	912190	1.10771e+06	90
Q81J48		78	76	63	81813000	65002000	58577000	768030	1505700	947060	1.0736e+06	94
Q819Y4		31	30	23	16027000	31696000	22529000	365770	1889700	950590	1.06869e+06	95
Q814Y6		17	18	14	13835000	17466000	15883000	440160	1642700	1099400	1.06075e+06	96
Q817X8		25	30	24	17221000	30442000	32270000	355470	1555900	1231700	1047690	97
Q81J47		91	88	65	85038000	63031000	57178000	812840	1489800	819620	1.04075e+06	98
Q81J13		5	10	5	4211000	7847200	5580900	340640	1653800	1064300	1019580	99
Q819V0		4	7	3	1907600	4102400	4751000	256790	1744200	949220	983403	100
Q817Q2		21	24	18	11953000	19168000	22903000	335930	1514500	1084100	978177	102
Q81J18		21	23	16	25458000	16860000	14917000	707190	1392000	826820	975337	103
Q817A2		17	20	12	10046000	18641000	15770000	327760	1742400	719900	930020	104
Q819J5		9	10	8	4267300	8445500	6455400	290130	1459300	1024500	924643	106
Q819Y6		21	24	16	10671000	21918000	18351000	362090	1553500	850880	922157	107
Q819D7		29	31	21	21263000	23100000	18180000	530230	1509500	695140	911623	108
Q81EL1		9	13	5	5793600	13975000	10445000	218070	1755200	692170	888480	111
Q81IN2		28	37	30	13942000	24011000	23197000	302930	1354400	961470	872933	113
Q812I4		18	25	25	5617800	14370000	14673000	164020	1200700	1050200	804973	116
Q81FW1		12	13	8	2672200	7425300	5510700	255110	1319300	834660	803023	118
Q818R3		17	18	11	11127000	17706000	19207000	349420	1431100	614180	798233	120
Q817B8		12	12	9	4724500	6706400	6513000	358810	1214000	813730	795513	122
Q819Q7		16	19	13	4505900	14045000	12415000	179450	1489800	698220	789157	125
Q81IK9		11	11	8	17850000	8202200	7086600	989070	927750	448270	788363	126
Q81GU9		12	18	10	5842600	8759700	10044000	106170	1205400	1039800	783790	127
Q815M1		8	9	6	5151200	10102000	8102300	411760	1295700	588490	765317	130
Q817I7		45	45	32	16634000	27671000	20386000	293290	1270100	611820	725070	131
Q81IA3		43	45	36	26774000	33249000	27488000	272550	1220700	663910	719053	132
Q81F61		20	19	16	13241000	14037000	11891000	480400	879110	767010	708840	134
Q81C48		31	37	27	14735000	21005000	19753000	290290	1109700	702330	700773	135
Q814X9		24	25	16	12950000	14291000	10137000	381820	1220300	489710	697277	136
Q816A0		17	26	22	9015800	10651000	6937500	194810	1045300	800640	680250	137
Q81J24		7	8	8	2409900	3788700	3385600	162890	952220	857580	657563	138
P62175		10	8	9	4713500	4233800	2908700	421980	859620	676350	652650	139
Q817F2		12	15	12	4260200	9381200	8131200	177240	982700	751990	637310	140
Q816E5		14	20	15	3460800	9947600	7438400	103380	1172900	634030	636770	142
Q81J35		4	5	3	3396900	2765900	2356700	501520	814230	547950	621233	143
Q81JC8		28	33	24	25428000	16651000	13314000	502110	885180	470790	619360	144
Q817F1		9	11	8	2648400	7494500	4254400	136690	1212100	494150	614313	145
Q817E9		21	20	13	8079300	11259000	7931400	224500	1176200	440790	613830	146
Q81C41		15	17	10	4200900	11086000	10329000	141120	1079200	599260	606527	148
Q816X6		16	28	23	5171700	15292000	15633000	97467	1004900	711730	604699	149
Q81J98		10	14	11	4001900	8717400	8483200	178290	1045100	567910	597100	151
Q819Z9		13	18	13	5049500	9334200	11736000	176320	1028300	582920	595847	152
Q814V9		10	11	8	1596700	7370100	7061200	109770	948490	725940	594733	153
Q817U6		18	22	18	5728400	12679000	13205000	156840	975500	646320	592887	154
Q81DZ2		31	38	28	17152000	20515000	20003000	242140	971700	550350	588063	155
Q815G7		38	49	36	14175000	23885000	26046000	203590	879030	677890	586837	156
Q813P8		11	13	14	6035200	3605600	2268700	369510	600320	755450	575093	159
Q818H2		21	22	20	6106100	12614000	9939500	228590	993330	485690	569203	161
Q814L5		8	13	11	3325700	5306500	4419900	175040	959350	566380	566923	163
Q81FU1		10	12	9	3015600	6077000	6917200	177630	828600	684280	563503	164
Q819Q6		14	19	13	6149500	8833300	9746900	154450	844980	690360	563263	165
Q814K3		13	11	8	9370500	6311200	5325600	452410	854140	371350	559300	167
Q819S2		13	18	11	4956500	7541000	5883100	229970	1003000	435950	556307	169
Q814T9		6	6	6	1691800	2824100	2200700	185070	859900	623870	556280	170
Q818T4		11	16	12	5784700	8032800	7652600	161000	831480	628880	540453	171
Q814W1		11	12	6	5179200	11161000	4705200	249880	1042700	321420	538000	172
Q7BYD5		21	34	24	7957500	21826000	15388000	167650	799560	644690	537300	173
Q81FD4		24	22	19	37423000	6447700	4839200	899190	500260	208650	536033	174
Q815K7		10	23	16	1893300	12076000	10291000	38468	1037500	518640	531536	178
Q817R3		13	15	10	4793700	10091000	11605000	205880	813220	573150	530750	179
Q81J32		7	9	8	2190500	4834300	3955600	119950	844930	619060	527980	180
Q819K5		20	19	13	19235000	10224000	9283100	490050	733180	350700	524643	181
Q817Z0		36	39	28	17002000	22738000	18853000	237890	904850	418600	520447	182
Q816A7		12	17	15	2470400	6641500	5930100	125620	774940	632830	511130	184
Q812J2		8	8	4	3039400	4208500	2673900	227900	1000400	269750	499350	185
Q819V4		13	17	15	5227700	8623500	7764100	167090	637030	639830	481317	186
Q814W3		5	5	4	440220	3406400	3738300	28992	722580	683400	478324	187
Q819M9		45	60	41	12063000	25445000	25452000	119450	798880	506830	475053	192
Q814J7		16	20	11	5362500	15637000	5052900	116520	1011400	225330	451083	199
Q81JD1		25	33	27	8589200	13679000	14015000	156480	662270	517560	445437	201
Q81IU1		12	16	11	3543500	7168900	6110800	141050	791950	390390	441130	203
Q817I8		28	35	22	7566500	14579000	11672000	160510	807480	319150	429047	207
Q818T2		10	18	14	3006500	6756200	5803900	86081	735000	460930	427337	208
Q81HA9		23	28	23	6982900	8575400	9036000	198920	597180	481600	425900	209
Q816N5		3	6	5	545740	4564800	4104400	25481	664330	581580	423797	210
Q819Z8		13	18	11	3130000	6979800	6233900	122390	678830	448580	416600	211
Q81G56		29	37	24	8165300	14126000	13635000	135230	754760	350370	413453	212
Q819X7		18	23	18	4952900	8578700	10289000	101840	614050	513510	409800	213
Q817X3		12	12	10	4113600	5336800	5211400	219270	624330	373590	405730	214
Q81FS1		22	26	21	3691300	7327100	7453500	124650	604310	481870	403610	215
Q814L0		11	15	11	3993500	6342300	4050500	146200	765060	290950	400737	216
Q81G69		5	5	5	1871900	3483600	3235100	134280	631300	431080	398887	217
Q81I71		10	10	11	2162900	2925900	3006600	137100	596240	463110	398817	218
Q817X9		9	11	10	1861400	4773200	3321500	103410	551300	503210	385973	219
Q818H8		18	19	15	4565900	8963700	7493300	129660	564410	420550	371540	222
Q817Z5		9	9	7	1409200	3551100	3277800	82269	616340	413650	370753	223
Q81J37		6	8	8	2201300	2023000	2000300	161250	477750	468220	369073	224
Q81J66		35	34	31	8225800	15582000	15840000	124000	527410	441880	364430	225
Q814C3		4	3	3	2087500	1220600	926190	423390	366710	285460	358520	227
Q819A1		12	24	13	3017000	9035600	8410400	59623	683380	330020	357674	228
Q814Z5		11	18	14	1882500	8298900	7103200	59741	635310	371440	355497	229
Q81IE1		20	22	19	4825300	8721400	8614300	130860	506280	409170	348770	230
Q817Q4		31	40	29	6439000	12322000	13121000	113980	577110	345280	345457	231
Q818F3		19	26	18	5345100	7193200	6664300	135250	527930	371690	344957	232
Q819T6		5	13	9	3193800	2786000	3425800	91457	593060	347770	344096	233
Q81J17		5	4	4	1941400	2436700	2436000	152540	506160	365200	341300	236
Q817Z4		16	24	16	4203200	8125900	8087000	110440	571840	336910	339730	237
Q81G39		19	23	16	7634700	7142100	6310300	188630	564310	264660	339200	238
Q817U2		3	4	5	2467500	1676500	1718800	184390	413790	404020	334067	240
Q81J42		14	13	12	8681000	2212700	3444800	404170	273960	318520	332217	241
Q819Y3		15	18	14	2848100	6863600	7569100	83304	526240	386260	331935	242
Q819U9		3	3	3	582790	706670	893030	120960	442800	427610	330457	243
Q81J54		7	10	8	2040800	3858000	2914100	138950	586100	263920	329657	244
Q81J44		7	11	9	2137800	3144400	2465800	148220	484170	355450	329280	245
Q815C1		5	8	9	3298400	2668800	2150900	219730	502330	264420	328827	246
Q819W8		12	13	8	1406400	4906600	4163000	67902	589060	313870	323611	249
Q817D1		8	12	11	2128700	3710200	3738300	86750	465690	405130	319190	251
Q814G7		6	7	6	2287000	608590	703720	349280	313250	293750	318760	253
Q815F8		17	19	14	2774000	7150400	6493200	69263	556600	321470	315778	254
Q81IW7		8	14	12	1965600	2843800	2648600	137670	459940	349340	315650	255
Q81DX6		12	16	11	2632300	4945300	6027800	88132	501520	345710	311787	257
Q818F1		6	9	5	1070000	4104100	3397300	50173	645020	234910	310034	258
Q819W0		11	10	7	2014600	3498600	4085400	134550	402660	389820	309010	259
Q81A18		14	16	15	5346200	4132500	3383800	179270	454820	275570	303220	260
Q818T5		13	17	13	5538900	7141200	6234600	146760	452360	308070	302397	262
Q81FS8		12	15	6	2919700	5757900	4957800	119170	580160	199990	299773	263
Q819X4		19	21	9	8020600	5162400	4662200	329970	398790	158690	295817	264
Q81IA2		8	10	11	2755000	3236600	3613500	100310	314970	471710	295663	265
Q812W1		3	8	3	494570	2354500	1129600	43682	680040	152330	292017	267
Q818G8		11	21	15	4248800	6957700	3735600	95935	550270	227420	291208	268
Q81JA5		9	11	8	1996300	3819100	3267500	91717	474600	300160	288826	270
Q81GF3		9	16	8	2529300	5930700	4529400	75945	505540	272200	284562	274
Q81J01		20	18	13	16434000	8674500	7019100	295410	339670	216950	284010	276
Q818Z3		5	7	5	1667400	2657400	2611400	86973	567260	184970	279734	277
Q81FG3		3	6	5	809520	1332700	1308300	81990	400050	348770	276937	279
Q81J23		8	8	7	2883500	2348900	1664400	243870	362820	223010	276567	280
Q81FG1		12	19	11	6506800	4938900	4561600	76861	457380	285460	273234	281
Q818R9		18	26	16	3760300	9405300	7671700	85529	482240	246410	271393	283
Q818T1		13	21	16	3359200	5589800	2923900	82293	411520	313890	269234	287
Q81FQ6		8	10	10	2330200	3206400	3152900	106420	360960	333600	266993	288
Q818Z9		7	18	17	876230	5413200	5401500	20511	400830	377200	266180	289
Q815L9		29	36	26	7159300	13837000	4852100	94628	459080	232430	262046	291
Q818J2		13	12	6	4744000	4160200	3712000	205850	382670	196110	261543	292
Q81I85		12	12	11	3445600	5044300	3222500	133220	384610	262670	260167	293
Q818F0		12	14	11	2178000	4063400	3758100	85896	396260	289270	257142	295
Q815M0		7	12	8	1723200	3667800	1160900	77546	407860	284170	256525	296
Q81J40		8	8	7	1518600	2498200	2332400	87320	368350	308930	254867	298
Q814U8		5	7	5	2083000	2482000	2357900	124940	339100	299080	254373	299
Q81I01		10	13	10	2372200	4194200	3105500	91616	413430	256780	253942	300
Q819R8		7	17	14	1268400	2593300	2254400	55295	399380	292430	249035	302
Q814N0		3	12	8	536700	2810400	2080500	15039	553810	176530	248460	303
Q819X0		18	21	20	3246000	4581100	4984200	90798	333310	319970	248026	304
Q819Q0		18	27	20	3141600	7238100	5013500	53358	437990	238120	243156	307
Q81JC4		21	24	16	7167800	5667100	5963200	145840	346290	233180	241770	309
Q814H1		23	20	13	8822500	4187900	2981000	243690	316840	152700	237743	312
Q818T3		11	15	9	2826700	4572300	3112000	103380	397620	206330	235777	313
Q819P1		3	7	6	374730	1359400	1230400	26790	414810	262600	234733	315
Q817X7		18	21	12	6760500	5105400	3576400	225900	336650	140850	234467	316
Q81IG5		30	39	30	6206400	13662000	9049200	69577	374530	258610	234239	317
Q817H6		4	5	5	1181300	428540	329070	253180	203080	241570	232610	320
Q814F6		17	20	15	2808600	3298200	3969700	90301	309210	291320	230277	322
Q815S0		19	22	14	2673000	5179600	5469100	79086	379820	231110	230005	323
Q812P6		4	5	5	3265700	1123500	1132300	269180	223330	191530	228013	325
Q817W5		9	18	10	1779700	3496200	3283800	64520	423100	191470	226363	327
Q81AM9		13	13	12	5057500	3281300	1263500	150510	297220	224710	224147	329
Q817G4		32	40	28	6230200	12206000	8580400	73140	375480	221710	223443	331
Q812X4		10	9	8	4735800	2406500	2381900	194890	279950	194070	222970	332
Q81E41		22	32	31	3322600	7688300	6551600	64842	357210	238470	220174	334
Q817I6		14	11	8	2883000	3781100	2158400	136540	365130	139610	213760	338
Q816T0		40	39	23	10024000	9275400	7903500	159390	344110	136640	213380	339
Q81A00		27	24	22	8040700	4928600	4658200	150740	266740	219050	212177	340
Q812P7		7	7	5	791680	1313800	1541900	61677	309010	265400	212029	341
Q81FP3		2	7	5	292040	1353800	1208500	20350	355670	242830	206283	346
Q81J12		3	4	3	3257600	864400	1183300	351600	174560	79485	201882	348
Q81IE6		5	10	9	964100	1305300	1367000	54834	288970	258780	200861	349
Q819R3		7	6	5	1738700	3761600	3022200	48282	292550	254580	198471	351
Q81IE5		7	8	5	1352900	2234200	2095000	67371	310770	216300	198147	352
Q81HC7		19	15	15	11453000	3150400	2066900	290950	178960	120550	196820	353
Q815J4		10	14	9	2184200	3382900	3468400	62330	317860	209510	196567	354
Q818C4		9	15	12	968440	2051800	1912500	44178	341500	202460	196046	355
Q81CE5		11	15	11	980040	6963800	5349700	20849	365930	195270	194016	356
Q81FL9		3	5	4	505830	1364500	953910	47578	324920	206230	192909	357
Q81JA9		4	5	3	773190	809190	385580	71673	375370	127820	191621	358
Q81GP2		13	15	8	2332400	5723900	5244900	61290	360730	148320	190113	359
Q81HN1		10	17	11	1847800	3539500	2081100	69826	317230	180380	189145	360
Q817Z3		5	14	10	868340	2725700	2489500	41399	293420	231580	188800	361
Q818C8		4	9	4	577340	1811700	1241900	25495	419540	120860	188632	362
Q81DZ6		10	10	4	497350	2747700	1626200	38721	415940	110530	188397	363
Q817P9		9	10	11	720290	1343900	1378500	53953	298020	211630	187868	364
Q814F7		22	29	20	4141800	7014800	5165400	80892	326200	149800	185631	365
Q81FM0		2	2	0	573000	386110		213070	343530		278300	366
Q81E85		15	21	17	2587000	5905900	3536500	53937	342070	160170	185392	367
Q812V3		3	3	4	310350	532660	359610	60127	266550	222610	183096	368
Q819K1		3	10	6	470570	1852000	1803800	17969	289130	234900	180666	370
Q812T2		10	11	10	1498400	3574500	3386200	60155	264810	215870	180278	371
Q819S7		11	8	3	1612200	2110100	1052400	126890	295860	107150	176633	374
Q81GN2		7	16	11	527030	1606800	913070	37479	323020	168610	176370	375
Q818R5		10	15	8	1169400	3238200	1805400	39432	375490	113400	176107	376
Q814A3		0	4	2		2511000	2710200		313740	213690	263715	377
Q812N7		6	8	6	1613100	1661700	1746600	76990	260490	183640	173707	379
Q817R2		6	11	6	218830	3407500	2046200	7323.9	417640	94821	173262	380
Q81J10		8	13	6	1206500	3836400	2129400	36932	352850	127710	172497	382
Q81FF5		8	8	5	1108100	1823600	2098300	76308	242910	194720	171313	383
Q819D2		10	12	11	906210	2344100	1997700	42164	281640	187220	170341	385
Q818P1		8	10	9	1229300	3092600	1494700	45289	240270	222150	169236	387
Q818R4		2	6	4	328330	1082800	1277900	9157.4	290980	203700	167946	388
Q81J59		19	23	17	4922700	3458400	4163000	112690	223990	166970	167883	389
Q814Z1		6	14	11	1207500	2503200	2446400	34016	265200	204360	167859	390
P60180		15	17	13	3409500	3424900	3008200	109430	250070	143930	167810	391
Q814Z4		22	18	14	8695300	2529300	2757000	173840	202110	126400	167450	393
Q816V6		3	5	5	487790	874850	756820	42211	229110	221770	164364	395
Q81JB5		8	10	9	1103600	1788600	1825900	56418	230110	201250	162593	398
Q81JA2		7	11	7	1141600	2166300	1767600	50670	268170	168570	162470	399
Q817R0		8	10	7	989230	1896300	1811200	54071	241260	189860	161730	400
Q81IN1		7	11	7	2470500	3043100	2554100	56294	267830	160120	161415	402
Q81H06		8	12	9	552420	2891500	2739900	16715	278210	179640	158188	405
Q818A1		4	6	6	218550	1481200	1470800	14120	254620	205100	157947	406
Q814K9		15	16	12	3105900	3204200	1712400	118820	238750	115520	157697	407
Q81FS2		4	10	11	495320	2419400	1998400	13320	249910	209680	157637	408
Q812Y0		7	19	17	1958700	3682300	3694700	24548	237230	205520	155766	410
Q81J22		12	13	11	1856300	1990200	1806400	84356	231200	150890	155482	411
Q819W3		3	1	2	971070		890040	104950	135250	224610	154937	413
Q817B0		6	9	8	1029400	2036600	2092800	36280	215760	211490	154510	414
Q814Z8		12	15	13	2397400	2139900	2967800	72875	206310	183590	154258	415
Q816G0		16	19	12	3934000	3974500	3183200	92836	231230	138090	154052	416
Q81FD1		0	5	4		489140	461700		260040	200000	230020	419
Q819U3		11	14	13	2564300	2664800	2522500	72061	228710	143860	148210	423
Q81FE5		8	14	13	1751700	2162400	1940000	47646	241850	154540	148012	426
Q812Y7		1	4	4				3445.8	225320	214990	147919	427
Q819V9		35	61	46	4157800	10162000	8874100	40340	230270	172590	147733	428
Q819Y9		8	16	13	616770	2938100	2210900	32180	247800	162040	147340	429
Q81FQ0		8	19	10	532680	3078700	2559000	13667	278100	143990	145252	433
Q818S0		7	13	9	579440	2013700	1508200	28364	237480	165050	143631	438
Q815G1		7	11	9	975730	1729600	948300	90538	197110	140070	142573	439
P0A4I3		3	11	5	174620	2848200	898380	6561.5	326280	94617	142486	440
Q81IS7		10	23	18	1531600	4110300	3111600	30575	224220	171000	141932	441
Q81DJ5		11	16	13	1045700	2300200	2480400	37825	199180	187460	141488	442
Q81JB0		5	7	3	375050	1217600	1202000	30705	287600	104700	141002	444
Q81IP2		27	35	26	6610900	6145200	5231200	94813	199280	128190	140761	445
Q813N0		14	22	17	1442200	3177500	2809700	41389	229760	150050	140400	447
Q81IP3		24	40	31	3481200	6146800	5070600	48775	230870	139830	139825	448
Q816A9		2	11	4	100120	2267600	973330	3491.3	340490	75029	139670	449
Q81IU0		10	16	13	1151300	3312500	2727300	21459	232060	163650	139056	450
Q81A22		11	11	6	2161800	1689400	1884000	104280	197170	114530	138660	451
Q816E3		7	19	13	1328800	2566800	1921900	24370	240770	147820	137653	453
Q81ID3		22	33	27	2476200	6414700	4063200	33908	229450	148260	137206	454
Q819D3		5	12	9	779820	1551600	1225500	22298	251700	137180	137059	455
Q81HC6		9	16	13	1713500	4063000	2411500	49385	204210	155790	136462	457
Q819U2		19	22	17	3412100	3036600	2248600	93181	199450	116270	136300	458
Q819J9		23	21	13	6710500	4147100	4098600	109850	186260	111920	136010	459
Q81JC3		7	10	8	1176600	1675000	1829100	48562	172780	183120	134821	460
Q819U0		3	5	4	392170	1202400	1075800	21900	238990	143040	134643	461
Q81I38		6	9	8	1211200	1364500	1252900	43088	198910	161660	134553	462
Q817P7		16	23	18	1852500	2803300	2848400	35359	229210	136050	133540	464
Q819L4		8	11	6	1023200	2333400	2220800	32931	244430	121090	132817	465
P0A4F4		4	4	2	418690	92113	4036.8	185580	201580	7681.7	131614	466
Q817B9		4	14	7	444100	2271700	1057600	18835	299760	75959	131518	467
Q81FK0		8	9	7	1127000	1980600	1729500	50761	210550	132390	131234	468
Q812I3		4	7	6	286140	623060	1062000	19331	209260	160460	129684	470
Q81J81		7	8	6	1187100	1110700	717420	62022	250830	75805	129552	471
Q814H2		7	11	7	951620	1899900	1700300	32582	226090	127090	128587	472
Q818P0		7	11	10	858190	1587400	1435100	26209	203760	153150	127706	473
Q81IS8		6	14	9	687710	1554700	1819000	19633	219570	135900	125034	478
Q816X5		10	14	9	829080	2471100	1969100	37047	223060	114540	124882	479
Q816B6		5	5	2	501030	1109800	318940	52220	248610	72934	124588	481
Q819U6		6	10	6	484460	990060	867300	30167	203440	138330	123979	482
Q819Z7		9	13	6	2304600	3288500	1376200	57045	224160	90287	123831	483
Q81A25		21	44	28	2628700	6123800	3932700	30424	227170	112550	123381	485
Q81J34		0	2	2					83991	283600	183796	486
Q816M8		1	10	8		752250	482430	4183.6	202110	155570	120621	489
Q81J91		13	14	9	1375500	3199200	2468800	38992	221930	96195	119039	491
Q812J7		7	13	7	411810	2139500	779950	22199	231900	101050	118383	492
Q818K9		3	9	5	794060	1771600	2025200	30450	213300	110110	117953	493
Q814Q7		4	5	3	518420	954450	988140	37640	179860	135930	117810	494
Q81CS9		4	12	7	684730	1849500	1621300	21368	250840	80579	117596	495
Q81AH2		18	28	23	1957000	4687000	2455700	32625	203660	115920	117402	496
Q812Q5		4	8	5	325270	924460	656560	36108	178040	137200	117116	498
Q819V5		8	12	8	1326200	2322200	1718300	31572	219240	99014	116609	500
Q818R2		9	5	5	1875000	383380	403220	204650	72531	70329	115837	502
Q81A92		3	7	5	388670	1124900	1179700	12911	197560	136640	115704	503
Q81J03		10	14	13	4891400	2453500	2198200	84839	160780	100420	115346	504
Q817M8		7	12	12	1282800	1915200	1806500	38225	171720	133390	114445	505
Q819Q2		17	20	11	3191700	3239800	2078700	70868	208630	63347	114282	506
Q817F8		16	17	11	2551900	2389900	2991600	48978	178400	112280	113219	508
Q81A21		18	20	15	3571300	2527400	2393100	59529	195260	82778	112522	509
Q81FF4		22	19	16	3860700	2138600	2604300	116760	111570	108070	112133	510
Q81AH1		15	24	22	1192600	3168000	3254500	29552	187480	118870	111967	511
Q814E9		1	4	4		373000	401270	9560.2	168220	157170	111650	512
Q81FS3		6	8	3	967880	1283900	459260	39368	234650	60393	111470	513
Q813L9		4	9	5	225780	1813500	1539300	9434.9	212170	111670	111092	514
Q81CA4		5	6	5	568250	791100	749090	36841	169300	124420	110187	516
Q819N7		4	11	8	385340	1933600	1185700	18663	164860	146240	109921	517
Q81FL6		13	20	12	2075200	3102000	2921700	45828	188620	90917	108455	518
P0A392		12	15	11	1464300	2097200	1913400	45717	164220	113630	107856	522
Q819H2		7	12	7	1368300	2726900	1992500	37627	196130	82604	105454	525
Q817W3		4	9	5	277400	1131800	623370	12601	216720	86170	105164	526
Q818V6		6	7	6	859160	1318000	1340100	46339	156900	109510	104250	527
Q812U1		3	3	1	570170	312320		104650	133000	73589	103746	529
Q81JC5		5	9	8	678960	1203800	976750	29108	168360	112080	103183	530
Q814T7		8	14	9	692380	1858100	1588400	22934	188970	96763	102889	531
Q814U0		5	5	3	947810	809230	390260	76248	182490	47517	102085	533
Q814P3		3	6	5	361410	830300	712640	18077	167020	118500	101199	536
Q819X1		6	10	7	1075900	2762100	1199100	32182	204340	65470	100664	537
Q81JD0		31	30	25	3796900	3714500	2524200	62779	140020	98837	100545	538
Q81JC0		11	21	14	1058900	2500200	2194700	23646	185560	91139	100115	540
Q81IE4		5	6	5	761000	1321700	1194600	36693	147020	116610	100108	541
Q816H2		6	8	7	1053100	962870	1004500	55853	130710	112790	99784.3	543
Q812H1		8	6	4	1124800	1683900	705060	52646	167610	79010	99755.3	544
P59731		3	7	7	275330	834470	824160	12686	179220	107250	99718.7	545
Q819V7		2	2	1	331650	427810		61564	181150	56045	99586.3	546
Q818F2		5	5	4	331840	918320	277490	28065	183350	85741	99052	547
Q813G9		3	2	2	109440	305470	215560	32268	153500	107490	97752.7	548
Q814V2		11	18	12	1351800	1475900	1705500	29173	149920	110770	96621	550
Q815B6		3	3	3	1291100	392070	378380	105620	85884	97987	96497	551
Q81DR1		3	12	9	211430	1667000	1697700	5599.3	169000	114030	96209.8	552
Q81J94		28	40	28	2437100	5091100	5549100	22889	160310	104480	95893	553
Q81FE7		5	6	3	827130	466890	308430	84200	130030	72200	95476.7	555
Q817Q5		3	6	3	186410	924980	586670	9416.6	203440	73563	95473.2	556
Q812N6		5	9	7	185880	1102100	868800	9773.5	146920	124110	93601.2	558
Q81AL5		6	13	9	443150	914540	897390	18047	152560	109410	93339	560
Q819V8		8	9	7	1018100	1136300	886590	53487	137270	88615	93124	561
Q81J65		7	15	12	510890	1440200	1365600	16869	150660	110200	92576.3	562
Q81FS4		7	12	9	670120	1369900	1062000	25312	153500	98108	92306.7	563
Q81IC7		7	9	7	964190	1717600	1910400	29298	142230	105230	92252.7	565
Q814H0		5	7	7	443580	519360	393080	18104	150930	107200	92078	566
Q81GZ2		9	14	11	1462000	1557400	1578300	34538	140110	101290	91979.3	568
Q815Y3		2	3	2	158030	840030	447240	29499	174040	71608	91715.7	569
Q81FD9		3	3	3	370230	751120	711980	28415	126890	114060	89788.3	573
Q81JA8		28	25	18	7619000	3089300	2527300	110930	106290	49939	89053	575
Q81B54		11	13	12	749080	1517700	1451800	28786	139980	98136	88967.3	576
Q81J31		2	4	4	341850	463420	687360	27488	104910	134400	88932.7	577
Q81H82		9	20	13	876730	2492100	2213400	15239	148230	100830	88099.7	579
Q817X4		20	25	20	1698200	3665700	3113700	30966	145830	87173	87989.7	580
Q815J1		10	12	9	1042100	1259900	1797500	35722	127860	96742	86774.7	586
Q81AU5		5	7	5	621520	1245700	505230	20505	151780	86379	86221.3	587
Q81DC9		7	13	12	310800	3262500	2062600	5948.6	149490	99558	84998.9	588
Q817S8		9	11	4	470300	1253200	604530	33244	161570	59230	84681.3	592
Q81J64		9	10	6	779930	1578500	1468700	31033	150140	71669	84280.7	593
Q819K0		2	3	3	453930	1057700	469480	31633	120850	99285	83922.7	595
Q817J3		13	20	14	1263700	2789700	1634500	22290	154730	74538	83852.7	596
Q815I4		23	30	20	2483300	3059400	2729400	33563	143020	72265	82949.3	599
Q817R6		46	22	16	15008000	2226300	1916800	169850	43954	31284	81696	602
Q81FE4		3	6	3	34161	1166600	821310	4213.6	160670	79893	81592.2	603
Q812X2		1	5	3		504360	260810	16190	156710	70986	81295.3	604
Q819R4		32	27	20	5621400	4731900	3433900	61794	121960	58656	80803.3	605
Q814S2		7	9	6	364710	1090700	824040	22469	131600	87010	80359.7	607
Q81JB3		13	13	14	2300900	1096800	1169800	69625	89139	82278	80347.3	608
Q81FE3		14	21	17	1119400	1929100	2145700	22657	112990	104470	80039	609
Q81AS8		4	11	10	165010	1335200	702710	6411.2	118610	112740	79253.7	614
Q81I02		12	20	19	1118200	2285200	2386400	18102	117940	101040	79027.3	615
Q817G5		8	12	8	493900	1328500	1261500	23356	119230	94493	79026.3	616
Q81A62		4	4	2	264030	410120	1429300	31251	155680	47563	78164.7	620
Q812W8		4	9	6	506070	703420	760220	19001	123790	90548	77779.7	621
Q819Y8		2	2	3	211110	421110	359070	20718	111820	98828	77122	624
Q81JD4		15	12	9	4995400	1068800	946160	121080	70862	38215	76719	626
Q81FF1		3	2	1	903860		256050	54412	95761	79450	76541	627
Q815K5		8	12	7	647110	1753100	1234600	15886	126630	85434	75983.3	631
Q814V0		2	5	3	467050	455320	283880	41745	125880	60123	75916	632
Q81I20		2	2	2	764460	348580	53993	95749	89977	41497	75741	633
Q81I14		9	13	10	1061000	1800100	1583200	25101	113420	88398	75639.7	634
Q818U0		4	5	1	238330	733460		20373	187950	18104	75475.7	635
Q81IT3		19	26	19	1488900	3744800	2862900	23257	134780	67742	75259.7	636
Q817F3		7	4	6	1952900	1674500	1755900	48928	90906	85533	75122.3	637
Q81A76		4	8	5	383850	1731200	1408200	2449.9	135640	86784	74958	638
Q814T4		3	5	5	348740	910400	924240	15253	102020	106820	74697.7	639
Q81J80		8	9	6	1329300	1313500	1394900	39290	105430	79160	74626.7	640
Q81GX9		3	6	5	533590	720520	457390	25058	127380	71219	74552.3	641
Q818J3		4	5	2	325610	1399900	516620	19244	181750	22545	74513	642
Q818R8		4	12	8	549320	1017800	854050	18060	118100	87188	74449.3	643
Q81GM5		20	27	21	1632900	3853400	3550400	17865	124300	79668	73944.3	644
Q81IT1		2	5	7	103540	408970	380660	5144.1	114220	101700	73688	646
Q818D5		4	8	4	165840	908410	880050	12836	141620	65282	73246	648
Q814F9		6	10	10	229300	837150	902370	10892	107270	100440	72867.3	649
Q81FG6		2	9	7		895610	763110	3891.4	116500	97414	72601.8	652
Q81GH5		4	7	5	386100	986500	744210	16049	143330	57451	72276.7	653
Q817E4		7	12	7	594970	1298400	1232300	18317	107280	89565	71720.7	655
Q81DR0		19	42	38	910170	4013700	4116200	9188.4	112740	92867	71598.5	656
Q814I4		4	11	7	230610	979010	972980	5080.3	130330	78410	71273.4	658
Q814N9		4	5	5	553150	777690	684160	27312	114810	69659	70593.7	660
Q81JA1		12	13	8	1488400	1253500	1262700	54450	109790	47060	70433.3	661
Q81A15		6	15	9	1169700	1371400	1357000	19746	109000	82347	70364.3	662
Q81GF6		3	5	5	438500	468260	369980	24105	108000	78460	70188.3	663
Q81HE6		14	15	9	2041200	2327100	573540	50593	119090	38965	69549.3	666
Q815Z4		5	7	5	381830	863320	618150	31047	137340	39884	69423.7	667
Q819X3		18	16	11	2563100	2791300	1576700	42313	115370	50201	69294.7	668
Q817B1		8	9	6	1697800	1146300	720470	47701	112540	46115	68785.3	670
Q816L4		8	5	6	1491100	508490	660550	74478	54573	76533	68528	672
Q813Z5		2	7	3	152370	843330	502880	7876	163440	33167	68161	675
Q814Q8		28	22	17	6049300	1950300	1353700	95569	67796	41113	68159.3	676
Q81F85		6	10	9	447330	1631800	1583000	10627	101170	91571	67789.3	677
Q81C10		5	11	6	264470	1067600	515230	12196	132250	58849	67765	678
Q816E4		18	19	14	2738400	2454100	2521800	42562	88534	71357	67484.3	680
Q816J5		5	6	3	1238500	806000	488630	42386	118070	41812	67422.7	681
Q81FC9		2	3	3	296170	617040	634620	7208.5	99824	94690	67240.8	682
Q815L4		26	32	26	2524000	3453600	2700200	28995	103470	68706	67057	683
Q81J38		4	5	3	566460	317580	330920	49529	101560	49678	66922.3	684
Q81FH4		3	2	1	917010	1603600		23237	90211	87015	66821	685
Q813I4		2	3	3	116700	294470	286020	7008.3	108030	82349	65795.8	689
Q812V9		1	5	4		353150	308110	7873.6	108310	78534	64905.9	690
Q81F55		11	14	9	1045900	1231300	1093900	31306	115670	47034	64670	691
Q817G2		3	6	3	163640	691930	414930	8709.5	141960	42159	64276.2	692
Q819T8		8	15	10	321630	916700	1043500	13668	96428	82413	64169.7	693
Q81FE9		2	5	4	600610	279190	358730	37853	84658	69483	63998	694
Q818A4		13	24	13	1218000	2474700	1717900	16735	126950	47511	63732	696
Q814K4		4	5	2	490280	308400	193030	43903	112670	34221	63598	698
Q819R7		7	9	7	1743600	798540	647040	50942	78607	60194	63247.7	700
Q81J63		5	8	7	451750	505130	453860	21155	92605	75962	63240.7	701
Q812W2		17	19	13	1239200	1542400	1490500	29064	99352	59875	62763.7	705
Q812R6		9	12	7	1343300	1158900	1319300	33552	103630	50962	62714.7	706
Q812J6		14	12	8	1218800	771140	690050	61313	80575	46216	62701.3	707
Q819V3		6	6	3	371780	362990	356380	24714	117040	45453	62402.3	708
Q81J83		5	7	5	1121900	650110	631660	56689	70354	60062	62368.3	709
Q81FQ3		6	8	9	537320	802710	768900	22183	82439	81921	62181	710
Q819Y5		23	41	38	2777300	4408700	4525100	18753	95155	72552	62153.3	711
Q81G47		1	5	5		365110	416700	5639.7	88156	91270	61688.6	712
Q817P1		2	7	6	745100	593590	521840	16073	89094	79775	61647.3	713
Q81J78		10	17	11	1148000	1586100	1217500	20119	104370	60143	61544	714
Q81AG7		3	8	7	147080	714190	538870	5994.7	97392	80789	61391.9	716
Q81BQ7		3	6	4	797060	774570	699680	31452	84651	65874	60659	718
Q819K2		6	8	6	685930	994060	732410	21946	94839	64852	60545.7	719
Q81JA7		3	5	5	185450	608890	692410	8759.7	90628	80724	60037.2	721
Q817T7		3	6	6	311510	767920	755680	11691	90342	77767	59933.3	722
Q81HW6		8	10	8	1463400	2514100	2563900	24898	69182	85229	59769.7	723
Q814E2		8	14	9	956700	979850	939660	22387	101930	54957	59758	724
Q81AF6		19	24	16	2318200	3393100	2930100	25619	87534	64904	59352.3	727
Q81A99		27	20	16	3774500	1501200	1848700	59116	61466	56514	59032	728
Q81IP0		11	18	14	1035000	2474600	1810600	14125	103140	58910	58725	729
Q81IS3		17	18	9	1930300	1757600	1538000	37917	95147	42708	58590.7	730
Q819N9		2	5	4	109990	524300	382300	5819	105170	64109	58366	731
Q819S6		8	8	7	1890200	822000	687260	52660	70392	49512	57521.3	732
Q818V5		3	5	5	207660	701190	876570	10863	93883	67585	57443.7	733
Q81GA8		4	6	5	224130	466240	492600	11035	84943	73131	56369.7	735
Q816U4		3	6	5	287820	414690	443650	18022	79638	71181	56280.3	736
Q818A3		3	7	6	777990	591250	501330	30276	68503	69864	56214.3	737
Q81E04		1	4	4		372300	323090	320.81	86450	81680	56150.3	738
Q817W6		9	9	6	1522300	1262800	689280	38949	89468	39210	55875.7	740
Q81A77		5	10	7	3664600	3631300	3715200	26729	88713	50732	55391.3	742
Q81IA1		6	8	4	800790	544750	552330	15802	108760	41425	55329	743
Q81I12		4	4	3	283180	431440	297500	23045	89920	51538	54834.3	744
Q815D0		10	16	13	977210	1108100	1375200	26475	62410	75133	54672.7	745
Q815I3		17	23	16	737640	1856700	1817400	19486	89590	54362	54479.3	748
Q818P5		1	5	2		567360	329690	2316.1	119210	41651	54392.4	749
Q816Z8		2	2	1	173860	1217400		21022	136800	3838.6	53886.9	752
Q817L8		6	5	4	577340	200420	209850	74505	43214	43803	53840.7	753
Q81BQ8		19	17	14	1340900	1473100		41254	119980		80617	754
Q81J61		15	15	11	1815200	1151300	969970	47290	75711	38135	53712	756
Q81I40		7	9	6	521790	812860	974350	17721	89317	53438	53492	757
Q81JB9		3	4	4	525940	938930	652480	19597	83212	57658	53489	758
Q81GF2		18	22	16	2218900	2052300	1649600	29285	92431	38606	53440.7	759
Q81JD5		13	14	10	685150	2240100	635100	16474	103710	38778	52987.3	760
Q81HD9		2	4	2	1949.2	20092	1394.7	5842.7	148650	3947.9	52813.5	761
Q81G67		3	6	4	413660	728380	532160	19109	82395	55901	52468.3	762
Q819Z3		6	8	6	1687500	1047500	1118000	27931	74972	52818	51907	764
Q819U7		2	2	3	351770	245860	180260	37106	59896	58366	51789.3	765
Q81AG4		5	5	3	156240	326710	310450	17248	88859	48245	51450.7	766
Q816H7		13	16	10	1135000	1523800	1309700	21473	78600	54001	51358	767
Q817U3		2	2	1		268060		29091	101590	23149	51276.7	769
Q816F8		3	12	9	121250	799230	607440	4712	90012	58849	51191	770
Q818F7		7	8	3	583760	786860	480830	30330	95468	26989	50929	771
Q81G61		2	5	2	179670	489100	346590	4041.2	111260	37120	50807.1	772
Q817X0		1	3	3		190930	240860	6328.1	69388	75565	50427	773
Q817P8		3	6	5	384640	356730	464650	11292	73958	65623	50291	774
Q81H14		3	3	3	236270	912710	853010	34102	52785	62916	49934.3	777
Q819Z1		18	16	9	2924600	2503800	1532600	32400	76648	40526	49858	778
Q81HK6		0	3	3		680040	43253		135080	11784	73432	779
Q81C52		6	8	6	323960	1218600	822180	9373.4	84333	52565	48757.1	781
Q814N7		4	6	5	179840	842000	741840	8099.4	83183	54805	48695.8	782
Q814F8		12	8	7	1771900	499360	438400	75241	44552	26250	48681	783
Q81A26		8	24	16	266050	2227400	1573200	8424.5	83680	53276	48460.2	785
Q81JB1		6	9	6	333540	760050	913940	12517	72493	59859	48289.7	786
Q81I84		8	6	6	685860	704730	723810	25916	52807	65117	47946.7	787
Q813T7		1	4	4		370490	433350	2414.7	69916	71229	47853.2	790
Q81GJ9		3	6	4	278140	662430	408930	12256	90929	40238	47807.7	791
Q819T7		2	2	2	77160	245830	168540	22904	68081	50636	47207	795
Q819D6		2	3	1	129270	328700		27211	88188	26207	47202	796
Q81I89		3	7	6	177070	416400	485900	13506	64738	62813	47019	798
Q819P8		7	9	5	938480	757850	420890	42428	71811	26197	46812	800
Q81FF8		3	10	9	193880	603490	711470	4900.6	76870	57278	46349.5	803
Q818A2		3	8	7	288430	758070	766850	5477.2	78982	54243	46234.1	804
Q81I79		4	4	3	340930	544270	771340	15524	66000	57095	46206.3	805
Q81J79		10	12	9	354240	1124800	640100	16290	78252	43665	46069	806
Q81HB3		7	7	6	654100	353670	454130	30221	65102	41875	45732.7	808
Q81AB3		6	10	9	600730	560360	618080	19061	65568	51752	45460.3	810
Q81FQ1		10	15	9	500580	619760	609040	16008	79444	40557	45336.3	811
Q81EP2		3	6	4	323230	683300	336730	11665	80607	43523	45265	812
Q816B3		2	7	4	30102	646750	246870	1952.1	90715	42859	45175.4	813
Q816W1		2	7	6	165500	933040	630590	3909.4	80832	49493	44744.8	814
Q815W2		2	2	1	423570	602880		21487	99584	12893	44654.7	815
Q814D0		4	2	2	1147400	533740	381500	63386	42931	26452	44256.3	816
Q81FE8		3	3	4	392340	172330	224610	38663	42099	51846	44202.7	818
Q81IV0		2	6	4	185410	444380	407220	6733.4	75604	50124	44153.8	819
Q813X9		31	12	8	7061200	377650	387270	116260	7483	8312.6	44018.5	820
Q814C9		3	5	4	2128300	331720	537170	50726	46556	34712	43998	821
Q81JC6		8	9	7	1196000	1022500	742430	31203	60984	39324	43837	824
Q814T8		7	11	12	938090	965910	618180	21760	64486	45030	43758.7	825
Q81FL8		13	8	10	2010500	914320	845570	59231	35776	35766	43591	826
Q81FQ9		5	4	3	566420	345210	230130	40779	60567	28934	43426.7	828
Q81EG0		4	9	5	329540	632250	422860	9165.9	77568	43255	43329.6	829
Q81I54		6	6	6	853230	377930	477070	33200	47580	48395	43058.3	830
Q819S5		6	7	7	393200	487930	443850	21997	53207	52983	42729	832
Q812R9		3	5	2	365800	339340	492110	17767	70379	39772	42639.3	833
Q816N4		3	3	3	485430	501680	337990	13402	76052	38338	42597.3	834
Q814J6		3	8	9	348950	738610	696310	8452.4	63430	55383	42421.8	835
Q81F72		2	2	2	646080	201210	215690	55757	35223	35679	42219.7	836
Q818R6		4	14	9	182640	1208800	1094000	8828.3	67605	49907	42113.4	837
Q817C3		4	3	2	543490	857310	399680	14011	81475	30813	42099.7	839
Q819Z0		2	3	2	257130	671890	496980	9635.9	90570	26056	42087.3	840
Q81A70		4	7	5				9120.8	65701	49889	41570.3	844
Q81IS6		6	7	6	232440	426260	367330	8760.1	73882	41702	41448	845
Q819I9		8	12	6	412240	1301600	636390	12827	74398	36889	41371.3	846
Q818P6		2	5	4	133340	473930	529270	4806.5	63515	55253	41191.5	847
Q81CY1		3	10	9	170390	718790	681220	4172.8	70177	49209	41186.3	848
Q81IT0		3	4	2	596350	709580	638090	25894	68714	28181	40929.7	849
Q817W4		0	6	4		616730	379020		86471	36258	61364.5	850
Q817H0		5	6	4	231940	256570	325920	21311	57470	43598	40793	851
Q81GY0		6	5	2	650170	383320	135440	40737	66337	14139	40404.3	853
Q816Y5		6	15	10	195200	804350	590050	3835.5	73874	43177	40295.5	855
Q81HX5		2	3	4	96015	174870	251710	4157.8	53860	62699	40238.9	856
Q817G7		5	10	6	244090	659910	440800	8031.5	83269	29396	40232.2	857
Q81E05		6	10	5	480550	841420	542470	14435	77357	28353	40048.3	858
Q819Y1		1	5	2		788370	107340	2780.2	102380	14591	39917.1	860
Q817A1		2	4	3	149320	287190	213420	9370.1	70946	38946	39754	861
Q81EI2		3	7	4	77226	307470	192740	5336.2	94113	19588	39679.1	862
Q81C43		5	13	8	400650	729450	676740	7594.3	65358	45963	39638.4	863
Q819A0		3	3	3	221540	166080	158570	24881	49738	44086	39568.3	865
Q815G2		6	4	4	1100400	199260	305270	79374	24302	14746	39474	866
Q817Z6		4	5	5	129880	472970	352930	8431.4	63969	45387	39262.5	868
Q81J73		3	2	2	173260	314250		13191	66967	35826	38661.3	870
Q81FP0		5	10	11	199400	1002400	954700	5687.4	55406	54665	38586.1	871
Q818E7		4	11	6	371180	565390	510640	6456.3	67605	39947	38002.8	877
Q814D3		7	11	10	913030	1085900	1169600	9524.1	58971	44746	37747	880
Q817P3		5	6	4	979050	339690	424170	48047	32035	32483	37521.7	883
Q81GN7		1	8	5		519240	564030	1641	60242	50422	37435	884
Q81G49		2	2	2	304340	187210	201780	30611	40695	40432	37246	885
Q815C0		8	19	14	318720	1824200	763450	7022.1	58587	46046	37218.4	886
Q818C9		5	8	5	994270	987380	637640	18918	75324	16173	36805	887
Q819P0		3	4	3	107450	290350	170520	15012	58364	36894	36756.7	888
Q814U1		1	7	5		629320	619400	1621.9	66458	41885	36655	889
Q814D1		3	7	5	269920	543580	374830	10649	60826	38187	36554	890
Q819F8		0	2	2		246070	215340		59386	49023	54204.5	892
Q819C5		1	5	4		150470	235730	2538.4	53104	51883	35841.8	894
Q81H77		9	13	6	340660	908550	887340	12837	71543	22547	35642.3	896
Q812T4		2	1	2		180130	144850	41608	29394	35630	35544	897
Q814N8		6	10	6	758780	787480	378770	18432	65909	21204	35181.7	899
Q81J60		3	3	3		372140	421000	19038	41521	44120	34893	901
Q81D66		13	30	21	1073100	2378600	4113000	6618.9	61956	35233	34602.6	903
Q81HB4		17	11	8	4432700	692440	638260	62674	25601	15223	34499.3	905
Q819H1		3	10	10	284940	625650	585710	6481.8	54930	42064	34491.9	906
Q814U4		5	7	4	206450	835160	880630	3781.3	59341	40102	34408.1	907
Q817H2		7	12	6	287930	674780	560530	7394.9	76014	19619	34342.6	908
Q818P9		5	10	7	338710	766430	687700	7185.9	59315	36460	34320.3	909
Q818S1		3	4	5	521310	342270	217250	23953	35370	43339	34220.7	910
Q81C72		4	4	3	158870	338920	328430	13237	50472	38612	34107	911
Q813M5		2	2	3	570910	626810	191980	19260	43014	39733	34002.3	912
Q81J77		1	4	3		377060	403660	4157.2	50768	46874	33933.1	913
Q81J26		2	2	2				23807	34644	43241	33897.3	914
Q81FE0		1	5	4		237640	251540	3769.7	53916	43247	33644.2	915
Q81CC9		5	5	3	188040	292120	255380	9283.2	70747	20663	33564.4	916
Q819M7		1	2	2		356450	336370	9015.4	49209	42064	33429.5	917
Q813V1		2	4	3	76556	398140	231060	2618.3	76090	21571	33426.4	918
Q819J8		3	6	5	184300	514730	338490	4706.5	61210	34252	33389.5	919
Q81JB2		1	3	2		246880	172700	7168.3	63401	29378	33315.8	920
Q813W6		3	5	2	101880	480080	428210	3759.8	75897	20190	33282.3	921
Q818V3		3	4	2	115360	230810	194440	39100	53302	7071.3	33157.8	922
Q81IB3		6	7	2	5319700	1946100	1752000	33927	47220	17980	33042.3	923
Q81HD5		1	6	6		377910	347740	4868.7	56314	36947	32709.9	924
Q81EN0		2	3	1	507240	449410		21712	68409	8002	32707.7	925
Q816T2		1	3	2		223800	245010	4759.6	55077	37581	32472.5	926
Q817Y4		2	8	3	183630	500400	483760	1988.1	64488	30552	32342.7	927
Q81FX9		0	5	3		330880	350180		54498	41636	48067	928
Q814A6		11	10	7	1128600	780980	685110	25410	45247	23888	31515	932
Q81GM1		2	3	3	95917	176910	177660	12037	42932	39339	31436	935
Q814R6		6	5	3	622030	367410	200880	37720	40788	15643	31383.7	936
Q815F6		2	2	2		314220	305920	6763.6	44796	42424	31327.9	937
Q817U4		2	2	2	87191	60987	50291	21478	41079	29862	30806.3	941
Q81HV6		0	3	2		116610	77117		66907	25239	46073	942
Q815U8		1	4	2		277680	299060	386.37	70916	20824	30708.8	943
Q815W8		2	7	6		405440	348810	4475.8	58842	28504	30607.3	945
Q812H4		1	5	3		290130	154070	3635.5	60881	27276	30597.5	947
Q81IH1		13	18	13	688010	1907900	809670	11120	53056	26956	30377.3	948
Q817R7		3	8	5	328010	838320	504370	5655.1	58385	26821	30287	949
Q81F80		2	2	3	77347	253650	256060	6557.3	39474	44164	30065.1	950
Q81F03		8	8	7	815910	692970	557590	22262	42069	25474	29935	951
Q81DV8		4	11	8	357140	965500	1055500	2917.7	54233	32377	29842.6	952
Q81BS1		0	8	6		348230	273070		54815	34668	44741.5	953
Q81FQ5		7	9	5	241470	350850	295870	11235	57273	19788	29432	955
Q81BW3		1	7	5		350380	367140	3194.9	57554	27482	29410.3	956
Q814T1		1	2	2		529240	484170	9561.4	44302	34045	29302.8	957
Q81B82		5	5	4	570860	312920	248960	32530	34696	20557	29261	958
Q815L3		9	5	3	774170	287570	250240	30163	42799	14802	29254.7	959
Q81AT5		0	4	3		205980	161280		61125	26391	43758	960
Q81GA4		7	7	7	248190	460600	511390	9427.7	38171	39025	28874.6	962
Q81J49		6	6	3	210020	347640	244170	16698	53048	16130	28625.3	963
Q81G65		0	3	2		242700	514860		53529	32328	42928.5	964
Q814M7		7	8	5	485760	403140	393430	20724	35157	27704	27861.7	969
Q81FA2		1	2	2		216450	185540	2977.8	45470	34983	27810.3	970
Q816U3		4	8	7	243760	343170	470100	6920.1	38027	38382	27776.4	971
Q81F73		1	7	4		436540	515230	34279	34528	14493	27766.7	972
Q812T3		4	7	5	352720	196220	120400	41796	27109	14285	27730	973
Q819C6		3	3	2	80181	219560	240300	7855.7	46880	28093	27609.6	975
Q81H34		11	12	10	1145200	578710	492410	38186	29589	14197	27324	979
Q819W5		4	3	2	394110	241050	222600	20593	35703	25630	27308.7	980
Q813P2		4	5	4	60011	146080	112640	14017	35615	31492	27041.3	982
Q812L2		1	4	3		205130	225640	4330.8	43437	32841	26869.6	984
Q81C47		5	4	4	162550	289750	315040	10839	34465	35283	26862.3	985
Q815R9		7	6	4	660310	329120	189760	27992	34152	17500	26548	987
Q81FC3		6	6	6	663670	225290	279720	24439	25834	28925	26399.3	988
Q818G7		7	11	6	192850	969960	682620	5435.2	48437	24452	26108.1	989
Q819D4		3	7	5	269650	238640	233620	6239.9	44125	27564	25976.3	991
Q81FL0		8	23	19	493370	1736000	1163300	3210.6	40799	33872	25960.5	992
Q816Y2		10	11	9	665510	418470	445630	20403	32151	24885	25813	994
Q81EN1		2	8	5	249000	428720	448920	3118.5	47833	26264	25738.5	995
Q81A74		2	3	1	99886	185700		5466.7	66190	5352.9	25669.9	996
Q81I04		6	6	5	104400	418370	363470	5155.6	40902	30822	25626.5	997
Q81G66		4	5	3	136920	188740	123960	18271	49030	9499.9	25600.3	998
Q81GE4		3	11	7	186200	541680	334660	4537.6	50291	21880	25569.5	999
Q81IQ7		14	11	10	1393600	750700	616640	30609	25491	19922	25340.7	1000
Q81IR8		1	7	2		792720	699190	1048.6	66871	7836.2	25251.9	1001
Q817X2		6	18	10	566410	904080	523620	7254.6	43867	24127	25082.9	1002
Q818L7		1	3	3		237340	236460	1101.6	39022	35085	25069.5	1003
Q81D74		3	2	2	181170	203630	213160	15574	29677	28905	24718.7	1005
Q81J71		8	9	7	468770	468170	432230	12763	35415	25840	24672.7	1006
Q812J3		5	5	4	4509900	1720200	970810	31879	30739	11192	24603.3	1007
Q817Y5		12	19	15	222350	1480800	572360	5420	41324	26006	24250	1008
Q814J1		1	3	3		153000	199740	2014.2	33702	36994	24236.7	1009
Q817D3		6	11	4	441140	736250	249840	9400.8	51702	11504	24202.3	1011
Q81GN6		6	10	8	887540	1840000	1449100	8529.5	35322	28404	24085.2	1013
Q81AN9		3	5	5	105110	297310	164280	3305.8	35506	33312	24041.3	1015
Q81BT4		0	4	4		270650	311330		34004	37975	35989.5	1016
Q817S4		2	11	11	42233	544730	835910	1481.6	36124	34139	23914.9	1017
Q817Q1		0	4	4		252490	410890		27854	43889	35871.5	1018
Q81HW3		3	10	6	245020	392510	321930	5021.8	46943	19490	23818.3	1019
Q81B59		2	6	5	77963	166360	270590	1479.9	40206	29614	23766.6	1020
Q816H3		1	3	3		488030	1292700	4345.4	24139	42543	23675.8	1022
Q81EF1		1	3	2		223540	255300	1139.5	57696	11161	23332.2	1024
Q81HR6		4	4	5	184100	421000	204310	6599.6	37247	25929	23258.5	1026
Q81GZ4		2	6	5	273950	109560	121670	7145.2	31654	29929	22909.4	1028
Q815Q8		2	5	4	270880	539360	378590	8185.4	42919	17564	22889.5	1029
Q81HH2		2	6	6	242270	286830	248110	4198.7	36875	27555	22876.2	1030
Q81C42		4	8	6	114580	427270	373710	3700.6	36475	28057	22744.2	1031
P59717		1	4	3		560890	277260	1793.6	47588	18720	22700.5	1032
Q81JB4		5	6	5	205930	284820	542680	5327.5	28097	34040	22488.2	1035
Q818U8		8	4	4	1204600	388800	452360	29832	16767	20694	22431	1036
Q813S9		9	3	3	742490	324340	306690	25323	22098	19725	22382	1037
Q81FV5		8	8	4	535410	720820	378180	16249	37623	13105	22325.7	1038
Q816A4		3	5	3	575910	524480	190380	8035.9	37429	21472	22312.3	1039
Q81GA6		3	5	3	153850	235330	209640	5880.1	39284	21296	22153.4	1041
Q81IE2		7	13	10	288720	1010200	773330	4783.1	35044	26632	22153	1042
Q819T4		2	7	8	111310			4152.1	28783	33258	22064.4	1043
Q814G6		5	4	4	425530	228790	134610	30738	20139	15244	22040.3	1044
Q819S1		3	6	6	229590	958590	266690	4435.7	39562	22074	22023.9	1045
Q818H3		1	4	4		321380	222080	1803.2	52423	11711	21979.1	1047
Q81GK5		0	6	3		318620	277700		47451	18001	32726	1048
Q81IQ3		1	6	8		696510	554790	41360	16438	7590.5	21796.2	1050
Q81J69		3	5	4	146730	262700	263150	7886.8	36779	20662	21775.9	1051
Q81DN5		9	15	12	235890	634610	494850	5758.7	32266	26407	21477.2	1053
Q814T3		1	5	4		173600	140690	1764.1	37881	24409	21351.4	1056
Q81C83		3	6	6	253960	456900	395360	5410.9	30671	27517	21199.6	1058
Q814B1		2	2	3	394190	275520	351870	14319	23717	25550	21195.3	1059
Q818Z7		3	5	3	144100	360040	198570	8108.9	37579	17746	21144.6	1060
Q812K6		2	3	3		173360	145490	6856.2	31214	24481	20850.4	1064
Q81H44		7	9	4	939930	1246000	734430	9872.8	36404	15923	20733.3	1066
Q81J21		3	3	4	576930	289100	246470	17884	23009	21026	20639.7	1067
Q81FF3		5	7	6	440630	351990	400690	9748.3	30701	21451	20633.4	1068
Q815K3		2	8	7		330560	258040	2949.7	33976	24758	20561.2	1069
Q81HX0		3	9	6	96985	244990	250590	2880.6	36666	22127	20557.9	1070
Q819J6		3	6	4	169520	246730	219050	6450.2	32121	22485	20352.1	1073
Q814G1		0	6	5		226070	201540		36102	24917	30509.5	1074
Q81EY6		5	12	10	63720	492520	486860	1945.6	33140	25902	20329.2	1075
Q81GM7		2	3	2	83297	228300	147150	3827.6	37254	19804	20295.2	1076
Q817S2		5	9	7	179850	596280	438330	3583.5	38230	18957	20256.8	1077
Q81IE9		12	8	5	1022600	684010	347310	25421	22688	12538	20215.7	1078
Q816L1		1	3	2		148670	171190	3455	36596	20143	20064.7	1079
Q812W6		2	4	2	57292	364520	337650	1855.4	34958	22874	19895.8	1081
Q81C32		2	7	7	213210	287710	301000	3377.5	28090	28140	19869.2	1082
Q815T6		1	4	3		223110	179850	1546.8	25581	32464	19863.9	1083
Q81FF7		1	4	3	13035			1121.2	39020	19298	19813.1	1084
Q817N0		3	2	1	100060	174640		13442	36763	8601.1	19602	1086
Q818E0		3	5	4	149110	273390	268110	4214	29951	24445	19536.7	1087
Q81IT7		3	2	1	92706	236040		8559.2	36178	13397	19378.1	1089
Q81AU4		2	3	2	145700	222490	176600	8272.4	37384	12367	19341.1	1090
Q81DH7		5	7	6	286690	600580	601870	3039.3	31512	22813	19121.4	1093
Q815J0		0	3	2		449690	443630		31499	25752	28625.5	1095
Q81J57		5	7	4	281650	268510	202790	9579.3	28820	17495	18631.4	1099
Q81DX1		2	7	7	208260	323160	347260	5015.7	25371	25161	18515.9	1101
Q81IC5		4	7	4	424420	686700	456120	6773.6	32562	15875	18403.5	1102
Q81CX3		1	2	3		221030	278110	788.88	18774	34641	18068	1106
Q81H19		3	4	4	156470	187250	189410	6106.9	25014	23071	18064	1107
Q81AM7		2	7	4	74477	487790	202000	1289.1	41531	11301	18040.4	1109
Q81EQ3		1	2	2		42960	54424	8444.1	22976	22648	18022.7	1110
Q81F60		9	9	6	452470	560190	362490	9992.9	33323	10060	17792	1114
Q812I8		3	6	5	102260	485180	216460	2991	32135	18195	17773.7	1115
Q812S1		3	5	5	249950	208290	244970	9074.3	26725	17481	17760.1	1116
Q812X1		10	13	9	621770	494170	453530	9930.6	30206	12435	17523.9	1117
Q81GV4		2	3	3		116480	121220	4738.1	23389	24295	17474	1119
Q81GW5		1	6	4		332820	285220	308.37	30783	20173	17088.1	1122
Q816R6		0	6	2		437750	352980		43255	7858.7	25556.9	1123
Q818E6		8	9	6	198290	445780	207340	5622.7	31676	13796	17031.6	1124
Q816S2		1	4	2		318350	263040	1927.3	35274	13517	16906.1	1125
Q819H7		8	10	10	637360	966660	714120	6291.5	24298	20109	16899.5	1126
Q81J04		3	5	1	215390	1241500		2342.3	43218	4710.6	16757	1127
Q81G44		2	4	2	233310	158670	212930	5372	31696	13130	16732.7	1128
Q81IP4		3	3	2	235720	159910	113950	14517	23853	11679	16683	1130
Q81AR0		2	4	3	33228	279190	170910	776.33	28542	20139	16485.8	1133
Q81CF4		5	17	10	207020	911900	229490	2724	34846	11831	16467	1135
Q81BC1		3	8	6	40614	208080	158600	1547.7	40334	7512.1	16464.6	1136
Q816F1		2	3	3	93532	172210	166110	4438.3	25343	19572	16451.1	1137
Q819M6		0	3	2					38978	9643.9	24311	1138
Q81EQ4		5	8	6	207730	580840	365220	5146.7	27514	15582	16080.9	1140
Q816F6		6	5	3	126630	217560	192720	8120.8	24345	15716	16060.6	1141
Q815A4		1	5	4		282850	223080	473.92	28618	18858	15983.3	1143
Q81H23		0	2	2		115690	122250		24046	23727	23886.5	1144
Q81I36		1	7	6		243650	277960	1738.6	25267	20376	15793.9	1147
Q816F7		3	3	2	77651	202660	201390	2865.7	33573	10796	15744.9	1148
Q815Z3		7	6	4	1226000	559900	230430	18881	17796	10542	15739.7	1149
Q81ED6		1	3	2		120120	79015	35954	7309.7	3888.9	15717.5	1150
Q81E87		7	11	6	204160	493470	248600	6871.1	27179	13051	15700.4	1151
Q818G0		1	3	2		172570	120270	7040.2	30963	8806.8	15603.3	1152
Q81HD2		2	7	6	148400	380440	376800	2967.5	23204	20630	15600.5	1153
Q81DY6		3	5	2	239190	346700	415420	3668.9	34258	8623.9	15516.9	1154
Q814H9		3	4	3		217950	226160	6870.9	26437	13184	15497.3	1155
Q81FI5		6	6	6	246890	393500	329850	7634.6	23775	14856	15421.9	1156
Q816C5		1	2	2		269160	247910	5454.3	21690	19009	15384.4	1157
Q81BB2		13	3	2	1615400	292440	180350	35835	5784.4	4382.6	15334	1158
Q816W5		2	3	1	159370	191740		5815.8	35202	4964.4	15327.4	1159
Q81D33		5	4	3	124810	389760	442700	4096.8	26443	15403	15314.3	1160
Q81GH7		3	10	9	252600	405960	413430	1694.1	24972	18974	15213.4	1161
Q814Q2		6	6	3	404590	479470	289400	14178	26526	4919.3	15207.8	1162
Q818D0		5	5	2	139660	269930	180810	7221.2	31428	6525.9	15058.4	1163
Q81I94		0	2	2		62595	55906		23624	20836	22230	1168
Q81I97		1	3	2		236810	154670	8447.1	33365	2074	14628.7	1169
Q817S5		3	8	5	85789	441590	237710	1575.3	30552	11371	14499.4	1170
Q816G8		6	5	5	536630	347650	298010	13046	16685	13678	14469.7	1171
Q81D05		2	4	2	83543	188220	139340	2637.1	26246	13880	14254.4	1173
Q81EA6		1	3	2		178520	107020	2536.8	25859	14286	14227.3	1174
Q81FK7		2	2	2	90413	71739	93633	7479.7	17694	17193	14122.2	1175
Q818F5		4	4	3	231410	259270	179460	11765	25635	4908.5	14102.8	1176
Q81FX3		1	4	3		185090	205110	780.42	24912	16574	14088.8	1177
Q819C8		0	4	3		293720	304390		23599	18621	21110	1178
Q818T0		7	9	6	305470	464090	180170	8052.2	28180	5867.6	14033.3	1179
Q818S8		3	8	6	103750	298800	313830	1698.9	22434	17865	13999.3	1180
Q81IK1		0	8	5		183960	240290		27580	14397	20988.5	1181
Q81G95		2	3	3		150000	171220	5588.8	17945	18040	13857.9	1184
Q814Q1		3	5	5	76788	273030	273020	4202.4	19208	17916	13775.5	1185
Q812J8		1	7	4		331930	258550	2981.8	27132	11124	13745.9	1186
Q813A5		3	10	4	94174	309800	172270	1991.5	27080	12165	13745.5	1187
Q81J67		7	5	5	315820	515850	433140	8935.1	18706	13577	13739.4	1188
Q81F10		1	9	3		649500	363770	432.09	34742	5787.2	13653.8	1190
Q81HM8		1	6	4		237280	242960	849.64	23744	16206	13599.9	1191
Q81D80		4	2	2		222650	168680	4499.5	18278	17788	13521.8	1192
Q818C3		2	3	2		359290	37562	2487.5	29609	8288.2	13461.6	1193
Q818W5		2	2	2	80509	112100	104140	4652.2	18842	16566	13353.4	1196
Q81ID7		0	2	4		527560	159460		20185	19841	20013	1197
Q81E65		2	2	2	116960	105120	96838	6564.1	17199	15856	13206.4	1199
Q818L6		0	5	3		201790	170990		26350	12765	19557.5	1200
Q816Y7		4	7	5	246410	233910	154470	8089.6	19956	10946	12997.2	1203
Q814I2		6	6	3	194010	152270	106130	3025.1	32226	3676.1	12975.7	1204
Q818M4		4	5	4	232820	280350	439850	3583.9	19491	15780	12951.6	1205
Q817S3		1	9	7		268790	279390	659.12	23891	14108	12886	1207
Q818D8		2	2	2	74328	263060	91249	1602	19385	17665	12884	1208
P59701		1	7	2		93627	150430	1620.6	23634	13286	12846.9	1209
Q815S5		2	9	6	213730	239850	250190	4241.4	19863	14397	12833.8	1210
Q818D4		1	2	2		386190	307890	1566.4	20462	16364	12797.5	1211
Q817N8		1	5	2		157540	131270	1588.6	30195	6495.7	12759.8	1212
Q818G4		7	4	2	287990	258550	408250	12690	16300	9266.2	12752.1	1213
Q81GW6		7	4	2	444230	565140	546620	11238	17645	9214.4	12699.1	1215
Q818Z2		3	3	4	239160	241560	177140	7209	16338	14450	12665.7	1216
Q817E1		6	6	2	657010	487290	258320	12548	18472	6917	12645.7	1217
Q81B21		5	4	6	51035	158160	175780	3821.7	16732	17185	12579.6	1218
Q81FW4		3	5	3	337300	294000	185610	3299.6	22853	11584	12578.9	1219
Q814C6		0	2	3		135180	134630		15748	21954	18851	1221
Q81A23		2	3	3	136640	131870	147830	5977	14923	16715	12538.3	1222
Q81F41		2	4	4	72345	170860	204110	2275.7	18387	16933	12531.9	1223
Q81DY9		0	2	2		43261	54911		20555	16836	18695.5	1225
Q81D67		0	3	2		109790	98633		21437	15377	18407	1226
Q81H37		2	8	6	91459	221070	159850	2037.8	21431	13334	12267.6	1227
Q812X5		2	3	3		144710	112950	5359.4	17905	13198	12154.1	1229
Q81I30		7	13	9		274080	363300	592.03	16407	19410	12136.3	1230
Q81E93		4	2	3	53090	25283	20615	12971	13335	9840.5	12048.8	1231
Q813A2		0	2	2		66519	88261		16387	19748	18067.5	1232
Q818E8		2	3	2	767460	133370		3229	20585	12273	12029	1233
Q81IL2		0	3	2		229230	246980		29726	6284.5	18005.2	1235
Q819E0		3	5	2	135130	183240	187570	6602.1	18512	10863	11992.4	1236
Q81I35		0	4	3		256730	267190		21557	14414	17985.5	1237
Q816W9		0	5	2		520510	109360		30206	5719.5	17962.8	1238
Q817R9		2	5	2	268540	180540	673530	16128	13365	6226.5	11906.5	1240
Q81G91		5	6	4	97102	212960	221570	3914.5	19575	12129	11872.8	1242
Q81FN6		2	7	6	53644	222510	179250	511.36	20863	14052	11808.8	1243
Q812T1		0	4	3		167370	170830		26967	8414.1	17690.5	1244
Q81E92		2	3	2	145540	143000	119070	4630.6	20964	9767.8	11787.5	1245
Q81AS3		1	3	2		73592	56441	11489	17294	6574.9	11786	1246
Q81ID8		1	3	2		124730		2693.9	13691	18796	11727	1247
Q81GP9		9	25	17	308920	702840	560380	3701	15098	16338	11712.3	1249
Q81IL1		1	3	2		103220	132630	1581.8	19749	13599	11643.3	1250
Q81EY2		2	2	1	50019	126100		3490.4	20608	10827	11641.8	1251
Q817H8		3	4	2	149500	333660	701440	4938.9	24122	5564.1	11541.7	1253
Q814T6		5	6	2	137050	310470	179260	7476.1	23746	3295.3	11505.8	1254
Q81IM4		0	6	4		432260	199720		22382	11860	17121	1257
Q81FP1		2	5	3	189490	212900	251470	3117.1	19133	11702	11317.4	1259
Q81HR4		0	7	7		152850	247610		17586	16182	16884	1260
Q817F7		1	8	5		454360	96109	610.1	20182	12904	11232	1261
Q81GK2		10	8	6	676320	324330	185050	13629	13404	6603.7	11212.2	1262
Q81AU6		5	4	3	105690	207070	215780	5581.4	15225	12617	11141.1	1264
Q819P7		3	3	2		189960	184950	2414	13173	17664	11083.7	1265
Q81EY9		3	6	4	122400	204100	220280	2720.2	18358	12009	11029.1	1266
Q81CT4		0	5	3		160440	185990		15560	16850	16205	1269
Q81BL2		2	9	7		355450	396560	1907.9	19009	11438	10785	1270
Q81GA3		0	4	3		193020	116160		20360	11889	16124.5	1271
Q81FF0		2	2	0	213910	70026		23690	8531.1		16110.5	1272
Q817G9		2	2	1	59719	93847		5341.9	19153	7699.3	10731.4	1273
Q812X9		1	4	3		247150	200490	2181	18331	11587	10699.7	1274
Q81GC2		2	4	4	30414	165950	177380	1121.3	15060	15799	10660.1	1275
Q81D44		1	3	3		106610	119580	3040.8	13812	15039	10630.6	1276
Q819V2		4	8	7	203930	349760	238180	2411.1	18610	10642	10554.4	1277
Q817X5		3	2	2	66012	60757		5827.2	11193	14616	10545.4	1278
Q816L3		2	1	2				10056	7876	12931	10287.7	1282
Q81GH4		3	3	1	121480	210430		3015.2	24354	3483.3	10284.2	1283
Q818B1		1	3	2		105040		2826.4	18665	9194.2	10228.5	1285
Q81FR0		1	2	5		10854	37342	244.92	2941.4	27436	10207.4	1286
Q812Z9		0	2	2		73699	77120		15354	15208	15281	1287
Q81IX7		2	7	5	38380	155260	110160	1183.1	17037	11932	10050.7	1290
Q812W7		2	2	2	250550	144260	94167	8757.5	12214	9157.1	10042.9	1291
Q817E6		4	4	2	190980	280460	281030	4653.4	18263	7203.8	10040.1	1292
Q814L7		2	4	2	62018	110960	115180	1423.6	19022	9526.5	9990.7	1293
Q81B20		2	5	4	15252	126020	82281	993.16	17049	11579	9873.72	1294
Q81E02		1	2	2		112720	102960	2399.4	14784	12364	9849.13	1296
Q81AQ4		1	3	3		82519	93927	1705.6	13658	13882	9748.53	1298
Q81JD2		4	6	3	386880	294890	279500	5152.4	14773	9144.7	9690.03	1299
Q81FC1		3	5	5	132730			4111.8	13916	10989	9672.27	1300
Q81G72		10	6	6	350680	313460	318210	5238.7	10934	12835	9669.23	1301
Q815Y5		2	2	1		79386		3652.5	14720	10212	9528.17	1302
Q81IJ2		1	2	2		74341	76226	1781.6	13513	12953	9415.87	1304
Q81DK9		4	4	5	163910	218020	199050	4508.8	12252	11107	9289.27	1306
Q817S6		3	7	4	152240	169000	166890	2982.9	15456	9384.5	9274.47	1307
Q81E55		0	11	10		359860	383010		15620	12188	13904	1308
Q819C7		4	2	1	83243	88710		7109.5	14994	5112.6	9072.03	1313
Q81H81		0	9	8		326270	202830		15475	11741	13608	1314
Q816I1		0	7	6		223500	220620		14662	12527	13594.5	1315
Q81EA9		0	3	3		97505	71145		15741	11233	13487	1316
Q817H1		1	7	5		193110	230410	635.1	16376	9930.9	8980.67	1317
Q81FT4		3	9	3	68508	352550	108200	927.57	20807	4957.4	8897.32	1318
Q812H0		3	4	4	178950	138740	119350	6084.5	11477	9122	8894.5	1319
Q81C62		3	3	2	14746	142730	144260	645.63	16397	9448.2	8830.28	1320
Q819S4		3	2	4	287830	146100	185380	8151.9	7205.9	11030	8795.93	1321
Q81IX0		1	4	3		154910	167060	979.27	16520	8872.9	8790.72	1322
Q81CM3		0	6	3		150670	407660		15002	11199	13100.5	1323
Q819E3		4	4	4	187700	165800	188220	5178.6	10326	10502	8668.87	1325
Q817Q8		5	6	4	167970	143380	161570	4921.7	14201	6694.5	8605.73	1327
Q813J0		0	2	2		102420	118820		11335	14465	12900	1328
Q81D41		2	7	6	56266	164670	196630	717.62	13688	11362	8589.21	1329
Q81HN0		1	4	3		340980	240390	1497	14386	9174.5	8352.5	1331
Q81I25		7	7	6	312050	243670	324890	7424.6	7290	10193	8302.53	1332
Q81B83		2	2	1	144510	150850		7002.9	11309	6582.9	8298.27	1333
Q81DX8		2	3	2	95105	99361	142020	3674.4	11050	9864.8	8196.4	1336
Q817A6		1	2	2			49042	4621.6	11587	8332.1	8180.23	1337
Q81AC5		1	3	2		110840	63806	836.59	16602	7098.6	8179.06	1338
Q81C77		1	3	2		160700	139590	871.88	14925	8726.4	8174.43	1339
Q81GV8		2	3	2	144650	111530	98243	5005.3	12457	6977.2	8146.5	1340
Q81B06		1	5	2	99245	15521	13119	6296.9	12340	5590.9	8075.93	1341
Q81AB9		0	2	2					13491	10717	12104	1342
Q81AW3		0	4	2		145950	138950		17424	6494.4	11959.2	1343
Q81C25		3	7	6	236520	291540	348270	2950.1	10913	9925.1	7929.4	1344
Q81GS6		2	4	3	69147	87561	116510	1908.3	10298	11008	7738.1	1349
Q814A4		1	4	3		133800	124500	754.48	14247	8137.1	7712.86	1350
Q817V4		1	3	2		63090	131060	1461.5	11633	9974.7	7689.73	1351
Q81CT5		0	2	2		51176	46777		12394	10606	11500	1352
Q81J68		1	3	3		72319	71300	121.75	12160	10609	7630.25	1353
Q81CJ2		0	3	2		91231	84445		15469	7249.8	11359.4	1354
Q816I2		0	4	2		27915	124640		12233	10154	11193.5	1356
Q813K8		7	2	1	913190	38595		19678	1626.6	1074.3	7459.63	1357
Q81G11		0	3	3		216970	87843		11478	10690	11084	1358
Q818M5		2	3	1	116160	244880		873.41	10952	10219	7348.14	1360
Q81IX2		1	5	2		150910	138920	1228.6	15442	5265	7311.87	1363
Q818I1		2	3	1	110990	84274		911.76	12624	8356.8	7297.52	1364
Q81GS4		0	3	3		119180	112640		10906	10798	10852	1366
Q81CW3		2	3	3	40106	89197	96042	1078.9	10178	10336	7197.63	1367
Q814M0		0	4	2		90818	75156		16553	5038.1	10795.6	1368
Q812N8		0	2	3		110000	55775		11065	10442	10753.5	1370
Q816R0		2	3	0	61397	148410		1990.3	19474		10732.2	1371
Q81GS8		0	2	2		58504	63347		10736	10668	10702	1372
Q81J56		3	3	3	155330	179760	156710	3630.6	9716.2	8033.1	7126.63	1373
Q81E31		3	12	9	114730	427260	461140	1003	10921	9386.8	7103.6	1374
Q81F57		0	8	7		420090	456200		17846	3188.6	10517.3	1375
Q81D95		2	2	1	159420			8353.6	7143.2	5181.5	6892.77	1380
Q814U7		0	3	2		96951			14344	6250	10297	1381
Q816F3		1	4	2		149200	133510	1015	14666	4591.6	6757.53	1382
Q817U5		1	2	2		50059	56678	1227.7	10762	8076.5	6688.73	1383
Q81IY2		0	3	2		225640	211040		10983	8882	9932.5	1384
Q818J4		5	1	2	89877		36678	8509.6	3708.6	7607.2	6608.47	1385
Q819L8		2	2	1	399280	87453		15656	3079.1	1074.5	6603.2	1386
Q81FF2		4	4	6	79613	169930	266570	2148.5	4999.8	12437	6528.43	1387
Q81G26		0	3	4		145590	131900		9774.5	9325	9549.75	1388
Q815E1		0	2	2		334530	176560		10740	8272.8	9506.4	1389
Q81FQ8		0	2	2		119540	133660		9179.6	9501.3	9340.45	1390
Q81AB1		1	2	2		113120	103950	672.85	9446	8527.2	6215.35	1391
Q81A68		3	5	4	46159	97879	68698	1058.7	10963	6465.4	6162.37	1395
Q817G8		2	4	2	398140	85898	92121	7754.3	7718.2	2918.3	6130.27	1398
Q81J46		0	2	2		40470	37733		10062	8311.7	9186.85	1399
Q81D34		1	4	3		80378	76397	9351	5239.3	3627	6072.43	1400
Q815U6		4	6	4	117170	184230	175540	2163	10466	5526.2	6051.73	1401
Q81I80		2	3	3	105230	43573	63207	4473.4	6213.4	7302.8	5996.53	1402
Q813E9		1	8	6		249710	239010	617.74	10525	6786.7	5976.48	1403
Q81EX9		0	9	6		264020	251920		11643	6223	8933	1404
Q81D92		0	4	4		249490	276220		9015.7	8750.5	8883.1	1405
Q81FA7		1	2	2		100420	115080	271.05	8392.5	8990.6	5884.72	1408
Q81H80		3	1	2	134280		311470	5649.1	1699.6	10258	5868.9	1409
Q81BB4		5	13	12	137280	442160	349140	1241.5	9257.4	7004.1	5834.33	1410
Q816Q7		3	4	3	128630	279420	282110	1638.8	9647.8	6194.4	5827	1411
Q815G5		0	6	4		151740	143910		10415	7010.2	8712.6	1412
Q817L9		1	5	3		205500	163280	470.07	11813	5128.5	5803.86	1413
Q81DK3		1	3	2		39689	31637	1026.1	11221	5104	5783.7	1414
Q817C6		0	3	3		242530	156600		11569	5685.9	8627.45	1415
Q813V3		3	3	3	70429	89107	84535	1859.1	8094.9	7157.8	5703.93	1417
Q813B9		0	4	3		94309	98464		8837.9	8116.2	8477.05	1418
Q81AF9		2	2	1	130850	181870		4202.6	7744.5	4956.8	5634.63	1419
Q81B49		1	4	2		112790	158850	141.91	9326.5	7336.3	5601.57	1420
Q81J96		4	2	0	286900	108080		14793	1997		8395	1421
Q816T9		1	2	3			122380	1786	6416.5	8541	5581.17	1422
Q81A52		1	4	2		55207	49127	1506.9	11757	3369.4	5544.43	1424
Q819I4		4	3	3	169400	325050	347140	4556.2	6044.3	5996.9	5532.47	1425
Q81IF1		0	3	4		132260	140470		7254.1	9337.5	8295.8	1426
Q81AG5		0	5	4		148340	152860		10887	5570.9	8228.95	1429
Q816E7		2	2	1	82622	19358		4160.8	6495	5800.3	5485.37	1430
Q81FN7		0	2	2		40488	40089		8528.1	7675.5	8101.8	1432
Q81IZ2		6	6	5	170840	123100	100560	4619.2	6634.3	4944.7	5399.4	1433
Q81I05		1	6	4		165460	316700	133.93	8881.7	7112.9	5376.18	1434
Q81IM7		0	4	4		342800	278090		9572.9	6456.6	8014.75	1435
Q81FL5		4	2	3	140850	89033	166930	4030.6	4596.7	7222.9	5283.4	1438
Q81EF7		0	3	2		79950	98851		9186.8	6603.2	7895	1440
Q81BI0		1	7	5		244630	209720	28.958	10008	5708.4	5248.45	1441
Q818D3		0	3	2		134220	110900		10243	5369.7	7806.35	1443
Q81II1		2	4	5	203420	110650	84331	5466.2	4546.1	5364	5125.43	1447
Q81J75		3	4	1	382260	253510		3934	10089	1256.9	5093.3	1448
Q81IM0		1	3	3		102120	113550	388.31	5635.8	9220.2	5081.44	1449
Q818M3		5	4	3	85295	61993	60481	2793	7908.6	4381.1	5027.57	1451
Q81F58		0	3	4		114530	96489		7073.8	7730	7401.9	1452
Q816Z9		0	3	2		58542	62297		10066	4687.5	7376.75	1453
Q81C46		0	5	2		84586			10517	4233.1	7375.05	1454
Q81F33		2	3	3	77337	88529	146080	1976.6	8668.7	4063.3	4902.87	1456
Q814I1		2	3	1	169830	138320		1681.3	10860	2141.9	4894.4	1457
Q816P1		0	3	3		95136	92291		6499.9	8078.1	7289	1458
Q812I2		4	2	1	137700	272030		5146.8	7544.8	1885.5	4859.03	1459
Q81AL4		0	4	4		87218	87506		7249.9	7194	7221.95	1460
Q81AK8		4	5	3	44531	12828	1105.2	9017.8	4769.6	617.98	4801.79	1462
Q81AS2		5	4	5	213140	154660	162780	2779.4	4020.4	7602.6	4800.8	1463
Q81HC0		2	2	1	82750	112910		1307.8	8823.1	4250.7	4793.87	1464
Q814F5		0	2	2		278830	66774		8439.5	5856	7147.75	1465
Q81B04		0	5	4		90422	35161		10285	3960	7122.5	1466
Q81FC4		0	2	2		82278	78416		7384.6	6749.3	7066.95	1467
Q81BU6		0	2	2		78851	92330		6762.8	7366	7064.4	1468
Q81FQ4		1	2	3		154190	58408	420.85	6256.5	7401.2	4692.85	1469
Q81EM1		0	2	3			42764		6362.2	7655.4	7008.8	1470
Q81DM7		0	2	2					8049.9	5941.8	6995.85	1471
Q819X5		1	3	2		74475	68681	441.51	8496.3	5031.3	4656.37	1472
Q812S7		1	4	4		107840	106510	350.88	7165.4	6421.5	4645.93	1473
Q81G53		2	2	1	55405	78217		2930.2	8171.3	2292.5	4464.67	1477
Q817U7		0	3	2		54731	48798		9060.8	4324.2	6692.5	1478
Q81I63		1	7	7		229020	247730	189.53	6620.3	6518.4	4442.74	1479
Q817Y1		0	3	2		95956	95383		7524.9	5757.5	6641.2	1480
Q818Y8		0	2	2		52897	49605		7185	5950.5	6567.75	1481
Q81DF9		5	3	2	245400	272560	246470	5407.4	4560.5	3144	4370.63	1482
Q819G0		1	4	3		99659	58214	270.97	7553.6	5165	4329.86	1483
Q81BL4		0	4	4		31622	39533		5698.3	7254.1	6476.2	1484
Q81A69		2	3	3		37198	46512	1043.1	7337.7	4568.6	4316.47	1485
Q815X2		2	7	6	90246	199010	150320	516.31	7492.2	4886.5	4298.34	1486
Q81F68		1	3	2		47195	48987	441.27	8380.3	4052.5	4291.36	1488
Q814U9		0	2	2		38591	42906		6285.6	6433.3	6359.45	1489
Q81C08		1	2	3		161650	53662	926.47	5440.4	6326.5	4231.12	1490
Q812Y4		4	3	2	89947	61953	98209	3870.2	4176.1	4598.9	4215.07	1491
Q816H8		0	2	2			52926		5784.8	6539.6	6162.2	1492
Q81BC0		1	4	4		60908	42570	296.03	7445.5	4548.2	4096.58	1493
Q812R2		0	2	2		1895600	1745900		6796.8	5388.6	6092.7	1494
Q81BP6		0	3	3		101420	86349		7288.6	4788.7	6038.65	1495
Q81A09		5	2	3	140000	18952	34935	9431.3	1067.7	1576.2	4025.07	1496
Q81HZ4		2	2	2				1127.7	6274.9	4252.9	3885.17	1498
Q81H02		2	2	3	61266	67536	57200	1918	4518.7	5200.5	3879.07	1499
Q819U1		3	3	1	36912	116900		987.43	7570.1	3069.5	3875.68	1500
Q81GT4		0	3	2		72113	66313		8380.2	3235.5	5807.85	1501
Q81F19		1	2	2		57667	60163	125.88	5636.2	5409.3	3723.79	1504
Q81DG6		1	2	2		178790	387510	595.23	5320.4	5255.4	3723.68	1505
Q81I33		1	7	5		182630	148650	363.88	7595.1	3135.3	3698.09	1506
Q812R1		2	2	0	107000	47027		5508.6	5542.8		5525.7	1507
Q817C7		0	4	2		97824	117070		7420.6	3336.1	5378.35	1510
Q81IP9		0	4	3		209810	83428		7915.5	2830.4	5372.95	1511
Q81FC2		1	3	2		125340	149460	764.9	7925.3	2014.6	3568.27	1512
Q818X6		1	3	2		71155	76373	2649	4193.9	3792.8	3545.23	1513
Q81I93		1	4	3		74068	103100	26.091	6829.6	3731.1	3528.93	1514
Q81C67		2	2	3		35694	37936	1148.7	2767.8	6511.2	3475.9	1517
Q813U3		1	3	3		49375	53054	813.1	4796.1	4799	3469.4	1518
Q81EP6		2	2	3	92010	79347	71438	1876.5	3826.3	4590.1	3430.97	1519
Q81C45		0	5	2		186060	101130		7162.1	2968.9	5065.5	1520
Q81H07		0	2	2		91095			6308.7	3768.8	5038.75	1521
Q819C3		1	2	2		32892	36032	373.55	4692.4	4982.7	3349.55	1522
Q81C98		0	2	2		61774	57508		5329.6	4655	4992.3	1523
Q817B5		0	2	2		282660			6426	3542.9	4984.45	1524
Q81DY3		0	3	2		47093	98527		6115.7	3756.7	4936.2	1526
P0C0A4		2	4	2	46255	95264	140860	789.78	7058.7	1943.7	3264.06	1527
Q81EX2		2	3	1		89091		1577.2	6819.4	1226.3	3207.63	1529
Q81J93		3	2	1	9498	180710		1773.3	7012	755.16	3180.15	1530
Q81DR8		2	2	3	80297	41962	51348	343.81	3039.6	5986.7	3123.37	1531
Q81J05		0	2	2		64232	68009		4679.5	4613.7	4646.6	1534
Q81BX0		3	2	1	148170	146540		3735.5	3363.3	2172.9	3090.57	1535
Q81E22		0	2	2		51906			5806.9	3196.1	4501.5	1536
Q81GZ1		1	4	3		93531	86818	677.44	5178.8	3100.9	2985.71	1538
Q817L6		1	3	2		69156	69348	376.87	4594.8	3861.8	2944.49	1539
Q81GH0		0	4	3		69272	62483		5015.8	3750.2	4383	1540
Q81FZ7		4	2	1	208080	90829		3511.6	2879.2	1787.4	2726.07	1542
Q81DR9		1	3	2		54257	112750	17.311	4072.9	3779.6	2623.27	1543
Q816V9		0	2	2			55104		5408.5	2415.6	3912.05	1545
Q81A48		1	3	3		82574	49040	123.08	4960.1	2660.8	2581.33	1546
Q817U1		0	2	2		67010	49200		4154.3	2985	3569.65	1548
Q816W3		2	6	4	266330	80535	64073	499.64	3783.1	2800.5	2361.08	1550
Q81EY8		2	3	2	64852	25174	33160	1843	2886.6	2267.9	2332.5	1551
Q816X7		0	3	2			20419		6302.8	451.64	3377.22	1552
Q81GR9		2	2	2		66689	43487	1465.7	3121.5	2074.3	2220.5	1553
Q81AD7		0	2	2		18322	42714		2293.6	4237.9	3265.75	1555
Q81AR9		1	2	2		32835	35504	108.86	3186.1	3214.8	2169.92	1556
Q813T6		0	2	3		28588	23747		2237.2	3836.9	3037.05	1560
Q81HX1		0	2	2					3043.6	2828.7	2936.15	1563
Q81GY6		0	6	3		99512	79959		3822.9	1945.3	2884.1	1564
Q81GC3		1	4	4		1148.6	1892	99.439	1994.6	3626.4	1906.81	1565
Q81GQ0		4	5	5	132570	49252	85546	1342.7	2029	2322.6	1898.1	1566
Q814E7		2	3	2		86486		1025.3	2858.6	1681.9	1855.27	1567
Q81GN1		0	2	2		96107	57903		3414.9	2128.9	2771.9	1568
Q81DR5		0	5	3		15253	25446		3098.8	1922.3	2510.55	1570
Q814S6		0	3	4		37903	39438		2502.9	2181.6	2342.25	1571
Q817E8		0	5	4		99442	80193		2598	1514.2	2056.1	1573
Q81F53		0	2	2		30810	33403		1936.6	1984.8	1960.7	1574
Q81I69		2	3	2	48492	22524	84888	257.08	1869.7	1702.9	1276.56	1577
Q81GB1		1	3	3		35419	18474	35.785	2809.1	905.25	1250.05	1578
Q81FV2		0	2	2		37738	49502		1629.7	1801.2	1715.45	1579
Q81GN3		2	5	3		37805			3054.6	150.63	1602.62	1583
Q81BR3		2	2	1	35931	61834		215.55	1579.4	1353.4	1049.45	1584
Q814J4		0	3	2		105490	99598		1280.7	1037	1158.85	1587
Q81E95		0	2	2			11400		1162.6	1033	1097.8	1588
Q81FZ0		0	2	2		29767			1199.7	101.32	650.51	1589
Q81BF4		3	3	1	7759.8	13081		167.05	705.49	29.622	300.721	1590
Q81C01		0	2	2					268.23	179.08	223.655	1591

## Sheet: Table S5
Table S5. Identification of spore inner membrane fraction proteins after membrane enrichment.
protein IDs	Membrane	Peptides S-IM-R1	Peptides S-IM-R2	Peptides S-IM-R3	LFQ intensity S-IM-R1	LFQ intensity S-IM-R2	LFQ intensity S-IM-R3	iBAQ S-IM-R1	iBAQ S-IM-R2	iBAQ S-IM-R3	Average iBAQ	Rank iBAQ
Q81IY1	+	17	13	15	59562000	32036000	19089000	6428300	218450	1022700	2.55648e+06	10
Q815J6	+	9	7	10	20705000	13207000	13511000	2136900	74354	681880	964378	46
Q817W7	+	3	3	4	7748000	2320500	4567300	2063200	78879	750170	964083	47
Q814A8	+	8	6	7	27954000	3896600	14144000	1754900	49136	411730	738589	56
Q814W2	+	31	21	29	41708000	38538000	42840000	1316400	106120	636280	686267	63
Q81G20	+	2	2	5	7806000		4243700	988950	15546	664720	556405	75
Q817V9	+	12	7	8	16455000	19080000	2170100	1343800	84070	106140	511337	86
Q81EP4	+	17	9	12	19682000	7710300	10656000	1156900	36832	287860	493864	91
Q81J82	+	32	11	26	22748000	8036200	19706000	877020	21541	367640	422067	101
Q81GI3	+	17	10	17	11006000	8244300	7581800	803470	35819	309320	382870	111
Q815S1	+	13	11	15	14398000	8343200	6630100	825360	35423	196590	352458	118
Q81HY6	+	7	14	11	1765900	70594000	15314000	112560	436040	476080	341560	122
Q814V8	+	12	6	13	6379400	4597400	3268800	662170	31231	224750	306050	133
Q813I5	+	26	14	13	19329000	15860000	4356000	750700	34131	115370	300067	137
Q81CH3	+	21	11	17	9364000	5821000	11010000	679090	20894	185100	295028	140
Q81IL0	+	23	10	16	13762000	7515000	12242000	659040	18343	157200	278194	146
Q81GL3	+	14	6	12	7673000	4175700	15729000	475550	12815	342230	276865	147
Q81FR5	+	25	10	19	12442000	9123000	5147500	637680	61041	115120	271280	148
Q81GL2	+	13	4	14	7534800	967170	7604100	511260	5362.1	283580	266734	154
Q81DM9	+	21	8	18	21443000	4243100	11592000	553370	18165	171300	247612	170
Q81HE2	+	21	8	15	11007000	4455700	4662700	601750	20309	102550	241536	172
Q819D5	+	30	10	21	16789000	12597000	8702900	588080	26029	106400	240170	173
Q81EX6	+	8	3	6	3737900	4196800	3091100	531450	21764	153700	235638	176
Q817F9	+	11	4	11	3170000	5093200	7808000	328760	28368	319840	225656	182
Q814Y7	+	6	6	10	4572500	4570700	5730400	345610	43332	287740	225561	183
Q81GL9	+	16	6	12	12168000	1678300	7823000	537770	6504.4	119280	221185	186
Q81IB2	+	11	6	11	4708000	1646400	3326700	490720	10567	145870	215719	190
Q81GI1	+	5	2	3	3653200	823090	1872900	485300	8016.3	129360	207559	199
Q814F4	+	3	2	2	2297900	1228300	2690400	417670	16856	175980	203502	203
Q816G3	+	10	2	6	4886400	2482200	5486400	398130	15325	187070	200175	205
Q816E0	+	13	3	7	4394900	1706400	4601100	456260	8120.2	135280	199887	206
Q81GL4	+	6	2	5	2859400	675270	3573100	381880	6804	203010	197231	208
Q812Y8	+	4	1	3	897540		1109500	443220	13868	90404	182497	217
Q819R1	+	4	1	4	799860		2856800	200130	1146	311660	170979	231
Q81FP9	+	8	3	5	1430200	686670	1956000	304260	10606	160570	158479	246
Q81CH2	+	14	1	7	6578400		3602600	362880	323.4	109850	157684	248
Q81FR7	+	9	3	9	4581500	1735200	2569600	371400	6100	87422	154974	253
Q81CK6	+	10	3	4	3877200	2260200	1660500	422680	6592.4	33396	154223	254
Q819N3	+	4	2	5	4531800	2276700	4981800	249410	9541.8	198850	152601	257
Q81GL5	+	6	1	7	1958500		3674300	199970	8553.3	241270	149931	260
Q81FN2	+	17	2	6	5987600	556370	1964400	420210	2383.7	27124	149906	261
Q81AI4	+	24	6	24	3829300	1869200	15096000	116040	5741.2	323090	148290	263
P0A3V0	+	8	4	7	2910900	3941100	3747500	226170	27149	159020	137446	281
Q816Y3	+	7	1	4	1876400		1185800	351350	1536	50913	134600	286
Q81GB8	+	23	9	10	6585400	3926200	3869700	334910	13306	53989	134068	289
Q81GY5	+	20	6	20	5197200	4319800	5897700	253360	21546	124680	133195	291
Q816A5	+	10	3	4	2651800	2859200	1844100	313710	21646	39777	125044	306
Q814H6	+	17	9	11	4619900	10809000	2673600	278990	41413	53038	124480	308
Q819N2	+	12	5	9	10422000	888300	10438000	232450	7268.8	122710	120810	313
Q815Y9	+	15	3	13	5264700	418820	10052000	186530	2637.3	172850	120672	314
Q81I09	+	13	4	8	4022600	2076100	1878200	277020	7010.1	62870	115633	323
Q815S6	+	12	9	10	1691100	5922000	7270000	144700	25133	175880	115238	324
Q816M6	+	11	5	8	2964400	2793700	1757800	236130	17289	82603	112007	328
Q81HK3	+	6	1	2	2602700		1491900	191510	8565.3	130000	110025	334
Q819C2	+	12	3	4	3570100	950720	1574800	280940	4203.8	38793	107979	341
Q81AI3	+	18	5	19	2695200	720380	9981400	89446	3954	210810	101403	354
Q81FP8	+	3	2	3	1634500	832090	2508100	162440	6044.7	120320	96268.2	367
Q81EF3	+	14	3	24	199310	88543	12672000	63747	2719.5	222090	96185.5	368
Q818E4	+	24	6	17	6877200	843440	4926700	224380	2675.5	57521	94858.8	373
Q815C8	+	5	1	3	992430		1059100	214330	2649.6	67432	94803.9	375
Q814S7	+	7	1	8	2019200	112560	4815100	165100	1400.8	107080	91193.6	386
Q817T8	+	14	3	10	2706900	952070	2434500	198990	3659.5	63438	88695.8	393
Q81GM0	+	19	1	16	2571900		3562200	174430	3983.3	79682	86031.8	401
Q81II5	+	6	13	11	246360	13037000	4741100	22345	85907	138980	82410.7	411
Q813T2	+	6	1	4	1079200		994340	179740	854.48	65006	81866.8	414
Q819N4	+	2	1	2			393590	186060	7286.2	38511	77285.7	437
Q816F2	+	8	1	4	926970		819470	208870	430.24	21335	76878.4	439
Q817M1	+	23	5	24	4743900	603730	8602700	118030	1573.5	109370	76324.5	440
Q81A17	+	26	6	21	4874800	1752500	4319300	164400	6659.8	51907	74322.3	448
Q81B14	+	7	2	3	1667700	404610	1038300	194750	3268.2	24888	74302.1	449
Q81IK3	+	15	4	9	1915900	1481700	2122300	154540	5388.6	54701	71543.2	456
Q818N9	+	7	0	5	1345600		875770	176300		32217	104258	462
Q815Y7	+	13	1	10	1460600		2375500	119090	1081	72161	64110.7	488
Q81I73	+	12	0	5	1352300		805970	162000		28428	95214	493
Q81FR4	+	11	1	6	3429000		1412300	155470	1218.2	28912	61866.7	499
Q818G1	+	16	2	10	1742800	689040	3245300	143170	3445.9	37069	61228.3	502
Q816D9	+	12	2	9	2224000	360290	1603500	132640	1580.5	45344	59854.8	505
Q81IP6	+	11	0	7	1588500		668660	145330		33722	89526	508
Q814C7	+	12	5	6	1634300	954450	1766100	135910	3767.7	38446	59374.6	509
Q818C6	+	10	1	3	2208500		183400	160330	522.98	6546.8	55799.9	523
Q81EK6	+	12	0	8	1736300		1656100	124250		42089	83169.5	526
Q818Z8	+	9	1	5	2168800		604630	139350	5189.8	19378	54639.3	530
Q81I61	+	25	3	18	2226500	481120	4216800	93017	1617.3	64808	53147.4	540
Q81I15	+	8	2	6	1040900	426890	1313900	110110	1632.8	45825	52522.6	544
Q815G9	+	10	1	8	1376100		2219200	78498	1548.8	77079	52375.3	545
Q817M2	+	5	0	7	1532500		1629600	91693		63206	77449.5	551
Q81IG2	+	10	2	4	2199700	348530	530340	133310	2380.2	14906	50198.7	553
Q812J9	+	11	2	3	2190300	636140	1226500	128770	1997.5	17094	49287.2	559
Q817Z1	+	12	3	6	1679000	603780	898960	119490	1421.9	23817	48243	565
Q819W7	+	9	1	6	1373900		695030	122630	454.02	17602	46895.3	575
Q81JC7	+	15	3	10	2003600	786070	1618900	111040	2959.9	22654	45551.3	585
Q816W8	+	5	1	3	777710		1441300	108140	2297.4	26159	45532.1	586
Q81I18	+	12	0	4	2430700		687560	122300		10614	66457	597
Q81FW0	+	21	3	10	2547500	399630	2168300	90112	2206.4	39532	43950.1	599
Q819W2	+	14	1	11	2637300		2769900	85794	265.27	43510	43189.8	603
Q816J8	+	6	2	4	1096600	693100	481600	106650	1931.1	16098	41559.7	612
Q81IC9	+	3	1	2	424490		594290	82847	1849.5	35332	40009.5	624
Q815H0	+	2	0	7	58581		2203100	15873		102590	59231.5	630
Q819X6	+	2	0	2	295810		1139700	28308		89934	59121	632
Q819B9	+	6	0	5	840240		654930	87598		28971	58284.5	635
Q815K1	+	6	0	4	820460		479200	102590		13932	58261	636
Q812R5	+	20	1	11	4437800		2134400	92616	372.92	19157	37382	648
Q81EC6	+	4	0	2	304420		689930	71532		39897	55714.5	652
Q81GC1	+	13	2	3	1618900	280450	908640	91053	1298.6	17150	36500.5	660
Q81J09	+	7	1	4	456440		895410	75760	1857.4	25423	34346.8	673
Q814J8	+	8	0	5	1059200		1107000	77943		24751	51347	675
Q815C9	+	10	0	3	932170		230870	96190		5063.2	50626.6	679
Q81I57	+	2	0	2	58853		1868000	5283.6		90617	47950.3	695
Q81A14	+	3	0	3	442460		268540	75624		19195	47409.5	700
Q814J5	+	21	2	13	3319400	118620	1289000	78788	399.73	15324	31503.9	703
Q81FP7	+	4	0	3				48728		43739	46233.5	710
Q81G55	+	10	0	6	1036800		1670100	57778		32075	44926.5	719
Q819B1	+	9	2	8	990630	493530	1809200	39381	2002.9	47325	29569.6	721
Q819P3	+	10	4	6	1070000	441670	855030	66332	2051.9	17273	28552.3	734
Q81FH8	+	4	0	4	338090		2640700	17674		66374	42024	737
Q81IZ3	+	9	0	2	797290			79683		3044.8	41363.9	743
Q815X1	+	7	0	8	563230		3616700	19253		63329	41291	744
Q81A06	+	15	1	8	1294000		2562000	54967	195.54	23456	26206.2	757
Q81GH8	+	4	0	2	770190		333530	67939		8418.1	38178.5	776
Q81A60	+	20	1	10	1064400		634290	61970	256.66	12738	24988.2	779
Q81EF8	+	12	2	5	1080900	623690	757310	60713	1311.9	10160	24061.6	785
Q814K1	+	9	0	2	1426700			66034		6009.1	36021.6	786
Q81IH2	+	22	2	6	1929500	968700	229820	67856	1422.6	1957.2	23745.3	788
Q81A13	+	11	2	3	1281600	340390	434060	62172	874.37	8005.8	23684.1	789
Q815Z0	+	9	1	13	648570		1608000	18163		52816	35489.5	791
Q81IY8	+	6	1	3	294670		188130	49312	783.19	19897	23330.7	795
Q81E03	+	20	1	10	1813400		1627200	56514	312.55	12868	23231.5	797
Q815X0	+	3	0	16	84639		8857300	2327.7		66003	34165.3	803
Q816J1	+	5	1	3	492470		289130	53117	508.26	14386	22670.4	804
Q81GA5	+	6	0	3	717670		305980	50881		15769	33325	809
Q81F00	+	5	0	2	715450		1239300	58694		6583	32638.5	812
Q81HT7	+	9	0	5	842540		464900	57212		8009.3	32610.6	813
Q81FU5	+	7	0	2	586330		154770	57128		6960.8	32044.4	821
Q818U2	+	4	0	3	441500		642470	42095		21484	31789.5	825
Q815I7	+	3	0	2	290130		231320	47610		15232	31421	829
Q81A05	+	4	1	8	588320		2006300	27508	905.2	32883	20432.1	837
Q81C44	+	7	1	4	462360		567980	50829	101.28	8562.3	19830.9	846
Q814X0	+	3	0	3	310360		733900	29286		30092	29689	847
Q81HE0	+	6	1	6	791840		576310	46210	237.31	12780	19742.4	848
Q818U1	+	6	3	7	371130	690470	1569800	21716	1691.8	35630	19679.3	851
Q813V6	+	6	2	5	420450	481590	528400	41378	1650.7	15493	19507.2	853
Q818F8	+	12	0	3	740480		207860	54799		3445.7	29122.3	855
Q81DY8	+	7	1	3	1490500		1023000	46156	918.09	10742	19272	858
Q812J1	+	12	0	4	833530		698530	50048		5630.8	27839.4	867
Q81I17	+	2	1	2	835490		364580	46247	979.75	8179.2	18468.7	870
Q81GY1	+	2	1	2				29941	1694.6	23631	18422.2	871
Q815A2	+	9	0	2	716590		179350	49306		4422.7	26864.4	878
Q81FQ2	+	6	1	4	908720		296720	47738	229.43	5495.1	17820.8	881
Q81ED8	+	5	1	5	556210		224130	42335	258.03	7976	16856.3	898
Q813Z6	+	4	0	2	161120		409720	36525		13949	25237	899
Q81HT3	+	6	0	4	648100		529300	37769		10694	24231.5	909
Q81I26	+	14	0	6	905300		500910	42607		5308.3	23957.6	913
Q816C9	+	7	0	4				31450		15983	23716.5	917
Q81FU2	+	4	0	2	308960		1043500	21755		25574	23664.5	918
Q812H8	+	4	0	3	480270		251090	35708		10988	23348	920
Q81J16	+	4	0	3	264600		179380	35328		11022	23175	923
Q81EC5	+	9	1	4	485390		534950	33904	187.91	11349	15147	933
Q81FU0	+	12	0	5	1022700		272170	40339		4981.1	22660.1	935
Q816T6	+	10	0	2	1119600		329870	41171		2875	22023	943
Q814B9	+	9	0	4	371040		201670	37649		5395.4	21522.2	948
Q819B5	+	2	0	4	65176		996960	4192.2		38688	21440.1	949
Q814V6	+	2	0	2	178100		189110	28628		14117	21372.5	950
Q816T4	+	7	0	3				36561		5952.4	21256.7	951
Q819U5	+	14	0	8	1254100		233070	38341		3820.3	21080.7	956
Q81IE0	+	11	1	5	944150		442740	37646	63.837	4416.9	14042.2	957
Q813E0	+	4	0	3	284160		385330	29738		11550	20644	960
Q81CC5	+	6	0	12	66534		1892600	3602		36457	20029.5	964
Q81DS3	+	22	0	4	1267500		57622	38947		923.64	19935.3	965
Q815N5	+	6	1	7	275200		1003600	11061	424.15	26533	12672.7	977
Q812Q8	+	11	0	6	477540		264620	29121		8746.9	18934	980
Q81G42	+	10	0	2	929260		468450	26339		10350	18344.5	984
Q812W5	+	7	0	2	917540		339180	32009		3510.2	17759.6	993
Q814L1	+	2	0	2	228230		341480	22960		11546	17253	1000
Q81FV3	+	11	0	10	878660		888200	19786		14504	17145	1002
Q814C0	+	3	0	2	338360		395150	27545		5841.2	16693.1	1008
Q817M7	+	5	2	6	159880	57925	252480	17861	573.18	13170	10534.7	1019
Q81HY8	+	2	0	2	402080			7286		23967	15626.5	1022
Q814I8	+	3	0	2	219800		236810	23240		7927.1	15583.6	1023
Q81HT4	+	3	0	2	359170		123160	24844		4761.2	14802.6	1033
Q81IP1	+	11	1	3	498110		153630	25440	707.18	2830.9	9659.36	1038
Q816J9	+	6	0	2	400510		298190	26520		1745.5	14132.8	1040
Q81II7	+	6	0	2	340830		394350	18598		9640.6	14119.3	1041
Q81GS5	+	6	0	2	261360		113740	24430		3672.5	14051.2	1043
Q814P4	+	7	1	2	119000		101230	20606	367.64	5993.6	8989.08	1047
Q81D87	+	3	0	6	34784		4052600	1191.6		25711	13451.3	1048
Q813B7	+	3	0	2	315330		137910	24693		1031.2	12862.1	1056
Q81CY0	+	6	0	4	188760		706200	11942		13482	12712	1059
Q817B6	+	4	0	2	141010		211570	18716		6624.8	12670.4	1061
Q816Y4	+	6	0	3	408680		118680	21186		3572.9	12379.4	1067
Q81HQ9	+	4	0	2				19571		4940.8	12255.9	1068
Q813R3	+	10	0	3	507450		218650	19826		3245.5	11535.8	1078
Q81J15	+	7	0	2	194930		338880	20155		2740.3	11447.7	1083
Q814G9	+	7	1	7	302340		308370	14659	38.257	7727.6	7474.95	1085
Q816S4	+	5	0	3	318290		133750	19695		2514.6	11104.8	1089
Q817X1	+	4	0	3	343340		409330	17244		4926.9	11085.4	1091
Q81IZ0	+	8	0	2	697340		60026	21775		320.02	11047.5	1093
Q813Y9	+	4	0	2	149720			17968		3706.6	10837.3	1097
Q81HM0	+	8	0	2	369870		115890	19565		1891.3	10728.2	1100
Q81AI2	+	10	0	8	455680		861070	10067		11079	10573	1102
Q81H69	+	2	1	2	811330		294050	15120	42.683	5730.4	6964.36	1104
Q81IZ5	+	4	0	2	138700		736850	9711.9		10942	10327	1105
Q81EL6	+	2	4	4	47674	721500	747740	1000.4	2639.9	16375	6671.77	1112
Q81EP1	+	3	0	3	240650		379470	10870		9050.8	9960.4	1113
Q814H3	+	9	0	3	465090		245840	15972		3517	9744.5	1117
Q819A2	+	3	0	2	176860		108430	15684		3725.1	9704.55	1118
Q812L6	+	2	0	2	118830		68214	12727		6093.9	9410.45	1123
Q81HS6	+	4	0	3	235910		160380	16224		2319.7	9271.85	1126
Q81FU4	+	3	0	2	96002		114290	11532		6885.3	9208.65	1128
Q81F93	+	2	0	2	145380		141710	13195		5167.7	9181.35	1129
Q81DH6	+	3	0	2	258650		153890	14415		3022.2	8718.6	1137
Q81H33	+	2	0	2	99416		79504	13755		3086.3	8420.65	1143
Q81IS0	+	7	0	3	372460		186620	13581		2382.9	7981.95	1148
Q816J4	+	6	0	3	350580		200650	12671		2015	7343	1159
Q81B38	+	2	0	2	37177		95556	4147.8		10031	7089.4	1162
Q818K7	+	3	0	3	145900		25799	11099		2111.5	6605.25	1167
Q815B3	+	2	0	4	74445		298170	4543.8		8294.3	6419.05	1171
Q815N8	+	4	0	2	48163		387490	6578.8		6098.4	6338.6	1173
Q81HM9	+	2	0	2	91379		194000	5887.2		6589.8	6238.5	1175
Q81H53	+	7	0	2	188590		68152	10845		1068.1	5956.55	1180
Q81AZ9	+	2	0	2				7398.5		4491.7	5945.1	1181
Q81I37	+	3	1	2	94148		176470	6854.4	107.79	4589.5	3850.56	1183
Q814G0	+	2	0	4	62657		139860	5329.9		5527.7	5428.8	1189
Q819C4	+	4	0	2	237760		404330	6514.3		3633	5073.65	1196
Q815C3	+	3	1	3	30814		144160	2694.4	249.12	6971.1	3304.87	1200
Q81GL0	+	6	0	2	162980		72412	8693.4		1126.6	4910	1202
Q813Y0	+	4	0	2	182420		170320	7368		1550.7	4459.35	1208
Q812W3	+	2	1	2	4712.9		258750	94.906	112.87	6548	2251.93	1218
Q81EK1	+	2	0	2				4845.9		1431.6	3138.75	1221
Q81HK4	+	3	0	2	107670		77840	3850.1		2133.5	2991.8	1223
Q812T8	+	2	0	3	125250		185040	2834.9		2853.3	2844.1	1224
Q81A44	+	5	0	2	198410		213580	4490.8		742.92	2616.86	1227
Q816X4	+	4	0	3	145820		1155900	3300.4		1767.2	2533.8	1229
Q815H1	+	6	0	3	42437		146810	2283.3		2644.6	2463.95	1230
Q814H4	+	4	0	2	62513			3381.6		1129.7	2255.65	1233
Q81CB1	+	3	1	2				1969.3		917.05	1443.18	1239
Q81HE4	+	2	0	3			242610	471.54		2368	1419.77	1240
Q81AP1	+	2	1	2	150070			1338.5	93.682	439.71	623.964	1243
Q812J4	+	3	0	2	16747		62800	969.37		835.73	902.55	1244
Q814N6	+	3	0	2	34762		16590	1364.8		150.86	757.83	1246
Q817G3	+	2	0	2	49602		38620	969.21		472.49	720.85	1247
Q819I5	+	3	0	2	44775			1022.8		343.62	683.21	1248
Q815U4	+	2	0	2	10113		7385.1	993.02		105.7	549.36	1249
Q81ID5	+	2	0	3	22185		47293	324.92		591.35	458.135	1250
Q81EH1	+	3	0	2	6336.7			629.74		49.126	339.433	1251
P0A4F4		7	6	7	256500000	72047000	10382000	63898000	2726300	1716400	2.27802e+07	1
Q81HD9		7	7	5	103540000	31903000	5820000	57025000	1184900	735320	1.96484e+07	2
Q814C4		26	23	40	369129984	323300000	431310016	27619000	2545200	11077000	1.37471e+07	3
Q81EI9		7	7	5	84435000	4915800	350840	28421000	414860	182310	9.67272e+06	4
Q815K6		19	15	20	122720000	81362000	58656000	8527700	439710	1979900	3.6491e+06	5
Q815K8		30	27	31	158880000	132870000	67319000	7802700	880270	1521500	3401490	6
Q81E93		12	11	10	41006000	120860000	21625000	6623500	1415400	1238200	3.09237e+06	7
Q814C5		54	36	61	229760000	91547000	149590000	6322000	175280	2210700	2902660	8
Q81J93		21	16	20	56388000	30647000	53435000	6045300	260000	1917500	2.74093e+06	9
Q819X8		15	13	17	49725000	36018000	44248000	5540600	245910	1619700	2.46874e+06	11
Q819K4		21	17	22	88895000	68523000	84881000	5149500	278360	1690700	2.37285e+06	12
Q81IK9		12	9	13	45330000	18873000	47501000	4430700	148430	2323200	2.30078e+06	13
Q81J41		6	4	6	32406000	13333000	19803000	5328600	156480	1187900	2.22433e+06	14
Q814T5		16	13	16	75523000	62256000	43586000	4312500	311490	1411500	2011830	15
Q819K3		20	13	18	48225000	39140000	41333000	4206200	287720	1391800	1.96191e+06	16
Q812X3		26	14	23	48715000	40408000	54922000	4070200	218520	1551500	1946740	17
Q819W6		9	6	11	12970000	5712000	27410000	2117500	62840	2329500	1503280	18
Q81J25		10	7	7	20963000	17855000	21733000	2965200	249070	1281800	1498690	19
P0A4F2		6	2	4	21979000	899350	418940	4374300	42823	69306	1.49548e+06	20
Q817B7		9	7	9	22023000	71848000	5490100	2818300	607980	950240	1458840	21
Q81B21		14	14	14	44399000	18408000	31456000	2808000	131500	1414300	1.45127e+06	22
Q81J36		16	8	20	32344000	8819100	44094000	2752800	49720	1458900	1.42047e+06	23
Q819K6		26	16	23	47496000	41673000	42262000	2990300	126370	1014200	1.37696e+06	24
Q814G5		9	7	8	27838000	19255000	5234500	3441700	206910	255400	1.30134e+06	25
Q81AK8		23	14	42	3617000	3895400	175950000	411520	32295	3441500	1295105	26
Q81J30		14	8	14	25391000	17934000	28687000	2607100	153730	1081400	1.28074e+06	27
Q817F4		36	22	30	57091000	30909000	44897000	2639100	92071	850730	1193967	28
Q81J19		8	5	9	10347000	9283400	17259000	2052100	121130	1393100	1.18878e+06	29
Q818E9		50	31	42	81702000	44697000	41334000	2907200	102670	510610	1.17349e+06	30
Q819X9		18	10	19	22067000	13135000	34353000	1905700	77266	1376300	1.11976e+06	31
Q819K5		24	13	27	54200000	37623000	34434000	2569100	163250	626070	1.11947e+06	32
Q818J4		6	4	6	6930000	10896000	15867000	2125400	93237	1126600	1115079	33
Q81J27		10	6	12	14384000	10602000	13510000	2386800	116650	828080	1110510	34
Q81J43		7	6	7	9955800	8403600	13255000	2113400	112710	1056900	1.09434e+06	35
Q81CA3		5	3	5	5067300	3615500	29142000	1269900	170260	1771000	1.07039e+06	36
Q81J18		24	11	22	37708000	15437000	21846000	2478000	58739	610290	1.04901e+06	37
Q81A11		6	5	5	24842000	71660000	3757400	2218500	692220	190470	1033730	38
P62175		13	7	15	8783300	7284100	16170000	1629400	91940	1368700	1.03001e+06	39
Q81J35		5	4	5	4653000	6380000	15937000	1114100	78934	1844300	1.01244e+06	40
Q816Q8		25	15	28	38467000	18739000	39455000	1815500	95552	1116900	1.00932e+06	41
Q813P2		7	4	5	9730700	10867000	20679000	1590400	143430	1219400	984410	42
Q81B06		16	11	15	21775000	23264000	35343000	1719500	157630	1061800	979643	43
Q81J13		11	6	5	13576000	10458000	11307000	2068300	245030	619130	977487	44
Q81J50		14	8	14	14226000	15605000	25733000	1745100	118440	1042700	968747	45
Q81J52		13	8	14	20820000	12323000	23535000	1747100	63792	830770	880554	48
P60180		18	15	20	23679000	39366000	34513000	1448900	205780	982800	879160	49
Q812J3		11	0	5	10188000		23459000	1351700		1212000	1281850	50
Q81J44		12	5	13	12358000	6204700	15045000	1586700	65598	798390	816896	51
Q812X7		44	22	43	49992000	18873000	33700000	1782300	42786	566750	797279	52
Q81BR0		6	5	7	13149000	4593300	11811000	1707000	106020	573070	795363	53
Q81J17		7	5	7	8283700	6575300	13450000	1369200	79905	890170	779758	54
Q817U2		5	4	6	9368500	7734500	21569000	1121900	103560	1095800	773753	55
Q817A4		17	7	17	21432000	9531500	19107000	1442800	44265	712090	733052	57
Q818I1		9	7	7	10447000	39995000	4580800	1488900	357130	305890	717307	58
Q817B8		11	6	10	16203000	11412000	11928000	1623000	78126	437440	712855	59
Q81H29		6	3	6	8215900	7726500	19652000	945580	109630	1080900	712037	60
Q81J45		8	4	7	10746000	4354000	12617000	1328200	53769	741400	707790	61
Q817C0		26	10	19	30592000	10069000	16719000	1709900	39311	319470	689560	62
Q81FS1		31	18	26	17572000	11486000	18963000	1359900	49495	585760	665052	64
Q815Z1		20	11	18	30489000	10253000	18247000	1470800	45615	400180	638865	65
Q81J39		15	4	15	11215000	2985800	22662000	918900	18717	932350	623322	66
Q81C41		22	6	17	17077000	3828300	7326900	1573800	20969	250790	615186	67
Q817Q6		7	4	5	3999800	3210400	2676900	1248400	77560	507420	611127	68
Q812Q9		31	16	25	23815000	21115000	22008000	1338800	59166	406550	601505	69
Q81DE1		8	6	10	2781000	8558900	18096000	330200	65347	1391000	595516	70
Q812V3		4	3	4	3499000	1967800	1175900	1443200	72617	270030	595282	71
Q814F0		13	5	6	17743000	10667000	9214500	1296000	81744	393100	590281	72
Q81J28		12	6	11	9065600	6562700	13994000	933820	69223	677450	560164	73
Q81J12		4	3	4	2955800	5366000	7941100	675970	94005	908900	559625	74
Q817L8		6	7	8	851480	17737000	8007200	236400	390340	1040700	555813	76
Q81J51		14	11	14	14351000	18355000	16737000	1163000	88014	396210	549075	77
Q814B0		32	25	37	29674000	31536000	26691000	1040100	91061	491830	540997	78
Q81A62		6	4	4	7090600	5214100	2465300	1276900	94853	230790	534181	79
Q81J47		93	39	84	68736000	29154000	68517000	1136000	28065	427830	530632	80
Q81J48		77	32	74	71313000	24400000	65322000	1133800	23289	424230	527106	81
Q81FW1		13	4	8	7018400	3615600	3786100	1350800	40826	181040	524222	82
Q815Z2		25	13	22	23086000	13832000	13473000	1229000	45612	287280	520631	83
Q814G7		8	2	8	2742700	1419500	6939100	702340	28773	812700	514604	84
[truncated: 932 more rows]

## Sheet: Table S6
Table S6. Functional categories of membrane proteins identified in spore inner membrane and cell membrane.
[truncated: 424 more rows]

[truncated: 2 more sheets: Table S7, Table S8]
